# Supplementary material for: Insights into epithelial cell senescence from transcriptome and secretome analysis of human oral keratinocytes
Source: Aging (Albany NY). 2021 Feb 12;13(4):4747–77. doi: 10.18632/aging.202658 (PMC7950289; doi:10.18632/aging.202658)
Supplement: Supplementary Table 1 [file aging-13-202658-s002.txt]

Supplementary Table 1. RNA-seq results�FPKM and p-values for all RNAs at passages 5, 10, and last.
Transcript/RepeatID (cmd=analyzeRepeats.pl rna hg19 -count exons -condenseGenes -fpkm -d NOK1408p10_RES4_S10/ NOK1408p10_RES4_S47/ NOK1408p14_RES8_S14/ NOK1408p16_RES10_S70/ NOK1408p5_RES1_S44/ NOK1408p5_RES1_S7/ NOK1415p10_RES19_S30/ NOK1415p10_RES20_S31	chr	start	end	strand	Length	Copies	Annotation/Divergence	First Gene Name	NOK1408p5_RES1_S44/ FPKM	NOK1408p5_RES1_S7/ FPKM	NOK1408p10_RES4_S10/ FPKM	NOK1408p10_RES4_S47/ FPKM	NOK1408p14_RES8_S14/ FPKM	NOK1408p16_RES10_S70/ FPKM	NOK1415p5_RES17_S28/ FPKM	NOK1415p5_RES18_S29/ FPKM	NOK1415p10_RES19_S30/ FPKM	NOK1415p10_RES20_S31/ FPKM	NOK1415p13_RES21_S32/ FPKM	NOK1415p13_RES22_S33/ FPKM	NOK1508p5_RES11_S4/ FPKM	NOK1508p5_RES12_S5/ FPKM	NOK1508p10_RES13_S6/ FPKM	NOK1508p10_RES14_S7/ FPKM	NOK1508p13_RES15_S8/ FPKM	NOK1508p13_RES16_S9/ FPKM	early vs. late Log2 Fold Change	early vs. late p-value	early vs. late adj. p-value
NM_014467	chrX	99899163	99926296	+	2177	1	SRPX2|BPP|CBPS|PMGX|RESDX|SRPUL|-|Xq22.1|protein-coding	SRPX2	0.948	1.366	3.699	4.245	8.698	8.082	0.489	0.598	4.078	3.679	4.4	3.823	0.805	0.997	6.864	6.358	6.576	7.032	-2.954505137	9.5774E-125	1.7012E-120
NM_006623	chr1	120254419	120286849	+	2001	1	PHGDH|3-PGDH|3PGDH|HEL-S-113|NLS|NLS1|PDG|PGAD|PGD|PGDH|PHGDHD|SERA|-|1p12|protein-coding	PHGDH	24.173	32.788	32.952	38.515	4.865	4.666	63.48	64.142	14.288	13.214	12.64	12.466	16.224	20.188	10.473	11.729	2.398	2.264	2.569850539	5.2672E-102	4.67804E-98
NM_017815	chr14	23415437	23426351	-	1618	1	HAUS4|C14orf94|-|14q11.2|protein-coding	HAUS4	13.118	11.092	8.19	7.358	3.014	3.166	12.746	12.214	4.347	4.762	3.718	3.894	5.25	6.265	3.592	4.02	1.412	1.296	1.864388572	2.9165E-98	1.72686E-94
NM_001291807	chr2	163027194	163100067	-	2706	1	FAP|DPPIV|FAPA|FAPalpha|SIMP|-|2q24.2|protein-coding	FAP	0.073	0.119	1.842	0.514	7.783	7.748	0.101	0.04	2.332	1.594	4.873	5.062	0.111	0.122	10.554	7.808	26.909	20.486	-6.769853852	2.02434E-94	8.98957E-91
NM_014718	chr12	7282967	7311530	+	3982	1	CLSTN3|CDHR14|CSTN3|alcbeta|-|12p13.31|protein-coding	CLSTN3	0.993	1.156	2.493	1.368	2.718	2.759	0.799	0.754	3.189	3.182	2.709	2.722	1.023	1.192	2.272	1.979	3.207	3.142	-1.616259668	7.74892E-92	2.75288E-88
NM_003937	chr2	143635195	143799885	+	1656	1	KYNU|KYNUU|-|2q22.2|protein-coding	KYNU	0.682	1.038	8.89	2.022	22.419	50.578	0.132	0.16	1.52	1.503	3.698	4.207	0.706	0.832	16.014	15.069	25.244	26.044	-5.165548116	5.52884E-90	1.63681E-86
NM_001178147	chr17	38171614	38174066	+	1469	1	CSF3|C17orf33|CSF3OS|GCSF|-|17q21.1|protein-coding	CSF3	0.033	0.171	0.595	0.112	12.784	7.09	0.007	0.025	0.153	0.148	1.521	2.349	0.031	0.102	18.653	15.032	5.856	5.745	-6.608718443	6.84193E-80	1.73619E-76
NM_001328629	chr1	44462155	44496795	-	3069	1	SLC6A9|GLYT1|-|1p34.1|protein-coding	SLC6A9	4.074	5.34	5.429	7.951	0.952	0.714	8.136	8.297	2.451	2.288	2.045	2.014	5.863	5.313	0.712	0.822	0.841	0.855	2.336410036	9.77999E-72	2.17152E-68
NM_148899	chr7	114066557	114294198	+	1399	1	FOXP2|CAGH44|SPCH1|TNRC10|-|7q31.1|protein-coding	FOXP2	0.421	0.346	0.213	0.27	0.062	0.024	1.435	1.568	0.313	0.264	0.125	0.138	1.028	0.546	0.034	0.086	0.048	0.087	3.676714168	9.89446E-68	1.95284E-64
NM_001302689	chr19	45409278	45412652	+	1140	1	APOE|AD2|APO-E|ApoE4|LDLCQ5|LPG|-|19q13.32|protein-coding	APOE	2.521	2.655	34.573	19.564	46.901	38.909	6.226	5.444	79.173	93.179	49.715	55.814	2.536	2.312	28.423	23.954	37.909	50.135	-3.848221106	1.70145E-65	3.02229E-62
NM_021154	chr9	80911991	80945009	+	2108	1	PSAT1|EPIP|NLS2|PSA|PSAT|PSATD|-|9q21.2|protein-coding	PSAT1	34.203	44.303	51.624	64.241	8.203	6.46	73.21	73.731	15.565	12.734	17.746	17.453	21.242	25.435	17.364	19.663	6.536	5.299	2.098012305	4.41062E-62	7.12235E-59
NM_000064	chr19	6677846	6720693	-	5089	1	C3|AHUS5|ARMD9|ASP|C3a|C3b|CPAMD1|HEL-S-62p|-|19p13.3|protein-coding	C3	0.164	0.056	4.203	0.899	18.576	14.73	0.41	0.343	17.992	17.582	15.948	18.116	0.056	0.115	17.005	14.955	22.037	25.632	-7.022306059	8.50902E-58	1.25955E-54
NM_003930	chr7	26706681	26904362	-	3983	1	SKAP2|PRAP|RA70|SAPS|SCAP2|SKAP-HOM|SKAP55R|-|7p15.2|protein-coding	SKAP2	0.58	0.625	0.77	1.06	1.632	2.166	0.375	0.421	1.635	1.446	1.817	2.046	0.433	0.485	1.771	1.606	2.103	1.986	-2.089072846	1.66804E-56	2.27919E-53
NM_001129994	chr19	34287751	34306666	+	3924	1	KCTD15|-|-|19q13.11|protein-coding	KCTD15	6.035	7.271	5.147	6.549	2.278	1.752	9.184	9.554	4.421	4.938	3.199	3.252	7.536	6.964	2.658	2.765	2.196	2.54	1.582950559	3.37922E-56	4.28751E-53
NM_001458	chr7	128470483	128499328	+	9088	1	FLNC|ABP-280|ABP280A|ABPA|ABPL|CMH26|FLN2|MFM5|MPD4|RCM5|-|7q32.1|protein-coding	FLNC	0.119	0.126	0.471	0.397	0.529	0.716	0.077	0.069	0.53	0.523	0.556	0.601	0.046	0.087	0.319	0.291	0.577	0.564	-2.860239071	7.85887E-54	9.30647E-51
NM_198965	chr12	28111017	28124916	-	1324	1	PTHLH|BDE2|HHM|PLP|PTHR|PTHRP|-|12p11.22|protein-coding	PTHLH	23.118	17.424	31.619	15.385	139.512	92.792	9.081	7.709	49.101	37.898	116.779	120.273	21.657	29.244	173.89	167.016	186.969	171.148	-3.257758273	9.6006E-54	1.06585E-50
NM_004598	chr5	136310987	136835018	-	4815	1	SPOCK1|SPOCK|TESTICAN|TIC1|-|5q31.2|protein-coding	SPOCK1	0.98	0.461	1.942	2.277	4.008	3.458	0.378	0.398	3.639	3.386	3.356	3.157	1.4	1.194	3.562	3.263	9.464	8.609	-2.808507007	1.52682E-53	1.59535E-50
NM_001206802	chr2	24300303	24307201	-	947	1	TP53I3|PIG3|-|2p23.3|protein-coding	TP53I3	6.122	8.133	17.525	10.581	28.43	22.245	2.942	2.596	9.504	10.053	20.045	18.767	4.35	5.913	28.015	25.74	31.596	33.547	-2.521575674	2.00091E-53	1.97457E-50
NM_053056	chr11	69455873	69469242	+	4282	1	CCND1|BCL1|D11S287E|PRAD1|U21B31|-|11q13.3|protein-coding	CCND1	13.201	10.993	35.728	24.336	52.619	53.833	15.794	15.436	45.613	45.386	52.591	56.018	15.856	15.854	50.74	48.736	50.4	46.35	-1.902714701	5.75492E-50	5.38025E-47
NM_001195733	chr19	3630179	3700477	-	4979	1	PIP5K1C|LCCS3|PIP5K-GAMMA|PIP5K1-gamma|PIP5Kgamma|-|19p13.3|protein-coding	PIP5K1C	0.844	0.939	1.485	1.397	1.966	1.916	0.925	1.065	2.278	2.133	2.736	2.989	1.134	1.353	2.114	2.152	2.481	2.526	-1.273646269	2.97719E-47	2.64419E-44
NM_001204300	chr10	98981930	99052430	-	5380	1	ARHGAP19|-|-|10q24.1|protein-coding	ARHGAP19	3.484	2.72	1.41	1.858	1.099	1.109	2.932	2.93	1.364	1.483	1.333	1.215	1.997	2.165	1.364	1.402	0.777	0.664	1.350597318	8.02365E-47	6.78686E-44
NM_000305	chr7	95034174	95064384	-	1643	1	PON2|-|-|7q21.3|protein-coding	PON2	14.339	13.038	19.956	15.44	29.711	24.925	8.446	7.679	19.145	18.746	21.303	21.457	12.756	13.533	31.133	28.629	36.063	35.79	-1.342715557	9.14434E-45	7.38323E-42
NM_001511	chr4	74735109	74737019	+	1163	1	CXCL1|FSP|GRO1|GROa|MGSA|MGSA-a|NAP-3|SCYB1|-|4q13.3|protein-coding	CXCL1	0.486	0.262	0.421	0.649	13.441	3.217	0.236	0.124	3.006	2.103	9.154	10.262	0.412	0.528	22.402	19.922	10.888	15.838	-5.086011623	2.81678E-44	2.17541E-41
NM_012324	chr22	51039114	51049979	+	3365	1	MAPK8IP2|IB-2|IB2|JIP2|PRKM8IPL|-|22q13.33|protein-coding	MAPK8IP2	0.161	0.17	0.336	0.413	0.755	0.711	0.078	0.072	0.418	0.336	0.353	0.454	0.401	0.418	0.514	0.319	1.762	1.463	-2.213742793	2.94187E-44	2.17735E-41
NM_001271822	chr6	2948393	2971543	-	1464	1	SERPINB6|CAP|DFNB91|MSTP057|PI-6|PI6|PTI|SPI3|-|6p25.2|protein-coding	SERPINB6	9.33	9.262	15.644	12.915	18.201	18.188	7.853	7.745	12.79	11.685	16.003	15.79	7.194	8.356	17.258	16.403	16.536	16.831	-1.081320121	1.35867E-42	9.65363E-40
NM_001013255	chr11	1892154	1913493	+	1508	1	LSP1|WP34|pp52|-|11p15.5|protein-coding	LSP1	21.861	27.651	5.241	4.299	0.975	0.894	6.358	5.122	3.859	4.987	0.448	0.414	6.308	5.987	0.601	0.952	0.045	0.081	4.850471547	1.2635E-41	8.63214E-39
NM_000930	chr8	42032236	42065242	-	3205	1	PLAT|T-PA|TPA|-|8p11.21|protein-coding	PLAT	0.705	0.715	1.329	0.478	14.325	4.533	0.164	0.098	0.585	0.393	2.468	2.499	0.234	0.509	22.477	20.128	9.592	10.106	-4.293319381	1.78013E-41	1.17113E-38
NM_001282353	chr2	160956177	161056824	-	4562	1	ITGB6|AI1H|-|2q24.2|protein-coding	ITGB6	7.636	7.263	9.223	9.468	34.815	22.749	4.624	4.786	19.93	18.622	26.893	24.744	11.287	11.838	45.475	42.737	97.783	84.745	-2.513332927	1.96377E-41	1.2458E-38
NM_033274	chr5	156904312	157002831	-	6504	1	ADAM19|FKSG34|MADDAM|MLTNB|-|5q33.3|protein-coding	ADAM19	0.159	0.212	1.058	1.541	2.789	3.498	0.167	0.198	1.479	1.36	2.049	1.835	0.108	0.191	3.532	3.557	5.884	6.151	-4.325212101	6.55205E-41	4.01324E-38
NM_001347960	chr13	29274218	29293150	-	3090	1	SLC46A3|FKSG16|-|13q12.3|protein-coding	SLC46A3	0.978	0.812	1.903	2.442	5.63	6.37	0.589	0.663	3.147	3.158	4.923	4.962	0.499	0.717	10.409	9.689	12.159	10.99	-3.388335603	7.11628E-41	4.21355E-38
NM_178564	chr8	144915755	144923146	-	3703	1	NRBP2|TRG16|pp9320|-|8q24.3|protein-coding	NRBP2	2.096	1.78	3.435	3.024	6.911	5.334	2.228	2.297	6.725	6.201	5.991	6.15	3.346	3.457	6.043	5.713	9.518	9.532	-1.576191365	2.54962E-40	1.46093E-37
NM_001193493	chr2	65215579	65251000	+	3725	1	SLC1A4|ASCT1|SATT|SPATCCM|-|2p14|protein-coding	SLC1A4	9.431	10.367	8.053	6.101	4.132	4.479	9.277	9.414	4.966	4.333	5.599	5.698	8.168	8.453	3.255	3.129	3.399	3.573	1.01406799	3.42652E-40	1.90204E-37
NR_024475	chr10	4692377	4720262	-	1390	1	LINC00704|-|-|10p15.1|ncRNA	LINC00704	0.088	0.077	0.138	0.136	1.194	0.921	0.047	0.035	0.154	0.172	1.074	0.944	0.075	0.065	1.305	1.32	3.249	2.88	-4.719304013	1.27328E-39	6.85371E-37
NM_006528	chr7	93514709	93520303	-	2437	1	TFPI2|PP5|REF1|TFPI-2|-|7q21.3|protein-coding	TFPI2	0.615	0.316	3.235	1.025	5.797	21.438	0.135	0.153	1.317	0.794	3.881	3.869	0.166	0.498	12.165	11.968	7.033	6.116	-4.709305999	2.30124E-39	1.20226E-36
NM_177532	chr4	74437267	74486287	-	6003	1	RASSF6|-|-|4q13.3|protein-coding	RASSF6	1.387	1.361	2.094	1.779	4.283	4.026	1.38	1.249	3.233	2.752	4.01	4.023	2.563	2.369	4.463	4.036	7.069	5.047	-1.553507033	4.12563E-39	2.09382E-36
NM_001145127	chr17	18281079	18292960	+	1978	1	EVPLL|-|-|17p11.2|protein-coding	EVPLL	1.801	2.363	0.592	1.049	0.122	0.017	1.387	1.225	0.711	0.797	0.165	0.152	2.53	2.665	0.169	0.134	0.109	0.116	3.972516739	4.8282E-39	2.38232E-36
NM_001848	chr21	47401663	47424963	+	4188	1	COL6A1|BTHLM1|OPLL|UCHMD1|-|21q22.3|protein-coding	COL6A1	0.909	0.766	2.381	1.886	3.159	3.581	0.424	0.524	2.186	2.071	1.473	1.545	1.37	1.555	4.246	2.858	5.922	4.463	-1.894959371	2.80822E-38	1.34817E-35
NM_003068	chr8	49830239	49833999	-	2104	1	SNAI2|SLUG|SLUGH|SLUGH1|SNAIL2|WS2D|-|8q11.21|protein-coding	SNAI2	18.249	21.674	21.77	10.197	38.307	51.167	6.392	6.409	16.82	14.06	24.155	24.303	13.073	15.67	42.588	43.227	45.59	47.129	-1.648605894	3.97799E-38	1.8595E-35
NR_038291	chr10	6821560	6884868	+	3065	1	LINC00707|-|-|10p14|ncRNA	LINC00707	4.889	6.043	1.39	4.7	0.705	0.484	4.624	6.283	1.41	1.23	1.561	1.308	1.911	2.457	0.72	0.831	0.285	0.291	2.602198431	5.94765E-37	2.70893E-34
NM_138690	chr19	1000418	1009731	+	3270	1	GRIN3B|GluN3B|NR3B|-|19p13.3|protein-coding	GRIN3B	0.03	0.049	0.339	0.151	0.423	0.536	0.013	0.022	0.371	0.362	0.483	0.569	0.018	0.037	0.281	0.166	0.341	0.364	-4.10247951	9.17488E-36	4.07433E-33
NM_001146259	chr12	57984942	57997211	+	3153	1	PIP4K2C|PIP5K2C|-|12q13.3|protein-coding	PIP4K2C	7.082	6.385	10.102	7.911	14.544	11.053	7.052	6.126	12.123	11.22	16.769	15.839	7.992	7.93	14.418	13.07	16.98	15.849	-1.15511357	1.20473E-35	5.21943E-33
NM_006407	chr3	69134090	69155239	+	2123	1	ARL6IP5|DERP11|GTRAP3-18|HSPC127|JWA|PRAF3|Yip6b|addicsin|hp22|jmx|-|3p14.1|protein-coding	ARL6IP5	18.606	15.304	22.127	22.543	30.593	36.912	13.538	12.141	23.703	23.21	30.437	30.097	17.268	17.039	35.793	32.899	39.978	42.955	-1.223795835	2.59339E-35	1.09682E-32
NM_001143963	chrX	153126969	153141399	-	4976	1	L1CAM|CAML1|CD171|HSAS|HSAS1|MASA|MIC5|N-CAM-L1|N-CAML1|NCAM-L1|S10|SPG1|-|Xq28|protein-coding	L1CAM	0.652	0.637	1.764	1.341	4.705	2.689	1.982	1.979	2.741	2.21	7.641	7.802	1.451	1.64	5.727	4.603	6.34	6.488	-2.226115298	6.08051E-35	2.51182E-32
NM_001199165	chr17	63631658	64188249	-	3413	1	CEP112|CCDC46|MACOCO|-|17q24.1|protein-coding	CEP112	0.763	0.74	0.818	0.967	1.358	1.59	0.556	0.466	1.177	1.057	1.367	1.436	0.821	0.961	1.476	1.474	1.902	1.977	-1.240333741	2.19627E-34	8.86645E-32
NM_001145724	chr19	19040010	19049858	-	1277	1	HOMER3|HOMER-3|VESL3|-|19p13.11|protein-coding	HOMER3	11.677	11.558	15.832	14.825	23.142	24.072	12.353	11.39	16.474	17.013	26.7	29.729	9.338	10.74	19.841	20.165	25.726	29.04	-1.286290129	3.95589E-34	1.56152E-31
NM_001032281	chr2	188343306	188419232	-	1152	1	TFPI|EPI|LACI|TFI|TFPI1|-|2q32.1|protein-coding	TFPI	0.576	0.202	1.276	0.778	1.921	3.628	0.143	0.063	0.964	0.811	0.974	1.232	0.442	0.403	2.466	2.064	2.859	2.97	-3.209532866	8.85085E-34	3.41778E-31
NM_001161426	chr19	52839498	52870376	+	2143	1	ZNF610|-|-|19q13.41|protein-coding	ZNF610	0.103	0.259	0.765	0.55	0.775	1.101	0.159	0.197	0.718	0.735	0.768	0.918	0.245	0.252	1.025	1.047	1.374	1.224	-2.365688967	1.36696E-33	5.16622E-31
NM_005727	chr1	46640749	46651634	+	1618	1	TSPAN1|NET1|TM4C|TM4SF|-|1p34.1|protein-coding	TSPAN1	1.412	2.269	9.257	8.903	17.826	26.644	4.38	3.128	11.648	10.452	23.612	25.689	0.602	1.314	20.056	17.265	13.143	12.112	-3.399994462	1.8316E-33	6.77806E-31
NM_001042507	chr19	39279850	39282394	+	483	1	LGALS7B|GAL7|Gal-7|HKL-14|LGALS7|PI7|-|19q13.2|protein-coding	LGALS7B	105.179	124.934	51.475	130.082	35.479	27.704	37.157	35.378	37.795	49.187	16.244	17.585	80.8	83.791	27.674	25.283	20.205	22.484	1.581683251	1.87431E-33	6.79456E-31
NM_001199622	chr6	126240370	126253176	+	4044	1	NCOA7|ERAP140|ESNA1|NCOA7-AS|Nbla00052|Nbla10993|TLDC4|dJ187J11.3|-|6q22.31-q22.32|protein-coding	NCOA7	9.003	13.438	5.405	9.648	2.702	2	10.273	10.513	3.035	3.23	2.183	2.292	22.279	20.774	2.098	2.372	1.549	1.428	2.424706839	3.08317E-33	1.09533E-30
NM_016577	chr3	133543080	133614691	-	5550	1	RAB6B|-|-|3q22.1|protein-coding	RAB6B	0.066	0.065	0.165	0.238	0.271	0.407	0.087	0.111	0.426	0.456	0.52	0.502	0.049	0.04	0.187	0.141	0.203	0.185	-2.324410323	3.88977E-33	1.35478E-30
NM_144691	chr19	39220832	39235114	-	3106	1	CAPN12|-|-|19q13.2|protein-coding	CAPN12	1.099	0.871	2.099	1.731	2.516	2.344	1.194	1.133	2.917	2.663	2.793	2.825	0.468	0.506	1.568	1.154	1.381	1.311	-1.388909616	6.19106E-33	2.09992E-30
NM_030775	chr12	1726222	1756377	+	2177	1	WNT5B|-|-|12p13.33|protein-coding	WNT5B	0.632	0.296	0.969	0.942	1.469	1.858	0.454	0.531	1.442	1.213	1.957	2.035	0.716	0.743	2.204	1.68	2.692	3.15	-2.018478034	6.2656E-33	2.09992E-30
NM_004039	chr15	60639350	60690185	-	1539	1	ANXA2|ANX2|ANX2L4|CAL1H|HEL-S-270|LIP2|LPC2|LPC2D|P36|PAP-IV|-|15q22.2|protein-coding	ANXA2	216.222	204.764	172.9	192.789	435.098	333.725	199.564	208.411	269.508	253.763	448.833	434.765	178.811	184.984	490.583	463.77	414.378	409.947	-1.105129743	6.77476E-33	2.22852E-30
NM_001085	chr14	95078714	95090390	+	1583	1	SERPINA3|AACT|ACT|GIG24|GIG25|-|14q32.13|protein-coding	SERPINA3	0.202	0.192	2.288	2.442	1.999	2.406	0.173	0.213	1.436	1.586	1.411	0.924	0.293	0.255	2.134	1.425	4.042	2.905	-3.299850589	1.02617E-32	3.31415E-30
NM_001127227	chr11	33724556	33744498	-	7551	1	CD59|16.3A5|1F5|EJ16|EJ30|EL32|G344|HRF-20|HRF20|MAC-IP|MACIF|MEM43|MIC11|MIN1|MIN2|MIN3|MIRL|MSK21|p18-20|-|11p13|protein-coding	CD59	22.012	22.297	34.822	31.263	58.158	71.87	17.861	18.715	40.644	40.76	47.031	45.551	15.707	18.288	61.69	57.929	59.747	63.611	-1.642887047	5.91685E-32	1.8768E-29
NM_002017	chr11	128563811	128683162	+	3970	1	FLI1|EWSR2|SIC-1|-|11q24.3|protein-coding	FLI1	0.037	0.014	0.424	0.053	0.976	0.382	0.044	0.033	0.341	0.334	0.76	0.872	0.008	0.023	1.783	1.9	1.324	1.468	-5.222000983	1.22497E-31	3.81738E-29
NM_002254	chr2	26149455	26205443	-	5421	1	KIF3C|-|-|2p23.3|protein-coding	KIF3C	1.731	1.665	3.686	3.079	3.557	6.765	0.664	0.74	3.195	3.005	3.045	2.878	1.089	1.293	4.071	3.522	5.044	5.012	-1.976933363	1.65727E-31	5.07554E-29
NM_138821	chr5	102201527	102366808	+	4987	1	PAM|PAL|PHM|-|5q21.1|protein-coding	PAM	10.374	12.592	14.944	18.664	20.94	19.573	6.74	6.768	20.052	20.768	15.925	15.449	14.669	13.487	19.454	18.269	24.186	23.379	-0.983518031	3.14824E-31	9.17234E-29
NM_020759	chr15	42867857	43013196	+	15549	1	STARD9|KIF16A|-|15q15.2|protein-coding	STARD9	0.098	0.107	0.149	0.12	0.241	0.215	0.073	0.091	0.191	0.178	0.234	0.23	0.119	0.169	0.223	0.242	0.387	0.392	-1.431659475	3.08269E-31	9.17234E-29
NM_003633	chr5	73923231	73937249	-	5515	1	ENC1|CCL28|ENC-1|KLHL35|KLHL37|NRPB|PIG10|TP53I10|-|5q13.3|protein-coding	ENC1	1.626	1.874	3.307	3.484	16.734	6.992	2.001	2.237	5.349	4.704	10.464	10.091	2.988	3.88	19.435	16.872	21.483	19.908	-2.597086665	3.14988E-31	9.17234E-29
NM_017870	chr11	60691913	60704631	+	3507	1	TMEM132A|GBP|HSPA5BP1|-|11q12.2|protein-coding	TMEM132A	2.837	2.804	13.444	8.262	12.918	20.548	3.691	3.027	14.878	14.361	11.664	12.732	2.277	2.758	12.527	11.52	10.951	13.285	-2.287965067	6.52564E-31	1.8696E-28
NM_020340	chr6	138483053	138665800	+	14846	1	ARFGEF3|A7322|BIG3|C6orf92|KIAA1244|PPP1R33|dJ171N11.1|-|6q23.3-q24.1|protein-coding	ARFGEF3	0.185	0.14	0.214	0.319	0.027	0.045	0.37	0.349	0.066	0.072	0.065	0.059	0.303	0.301	0.051	0.061	0.039	0.023	2.658874435	1.57007E-30	4.42685E-28
NM_001014380	chr13	30776767	30881191	-	7499	1	KATNAL1|-|-|13q12.3|protein-coding	KATNAL1	1.294	0.996	2.006	1.559	2.223	2.935	0.638	0.733	1.626	1.548	1.777	1.745	1.62	1.615	2.747	2.729	3.922	3.38	-1.291375238	2.20829E-30	6.12903E-28
NM_138424	chr9	116853918	116861337	-	1985	1	KIF12|-|-|9q32|protein-coding	KIF12	0.062	0.081	0.333	0.321	0.61	0.713	0.039	0.024	0.442	0.427	0.307	0.347	0.053	0.083	0.649	0.669	0.738	1.138	-3.542882939	2.98853E-30	8.16696E-28
NM_019015	chr7	150929575	150935913	+	3982	1	CHPF2|CSGLCA-T|CSGlcAT|ChSy-3|chPF-2|-|7q36.1|protein-coding	CHPF2	3.819	3.544	5.773	3.783	7.5	6.611	3.309	3.341	6.678	6.332	6.57	6.845	3.83	4.659	7.214	6.846	8.048	9.669	-1.061199979	3.09041E-30	8.31743E-28
NM_002373	chr15	43809806	43823818	+	10267	1	MAP1A|MAP1L|MTAP1A|-|15q15.3|protein-coding	MAP1A	0.112	0.091	0.569	0.163	0.601	0.808	0.04	0.04	0.547	0.469	0.353	0.401	0.016	0.016	0.445	0.414	0.406	0.527	-3.60486888	4.43756E-30	1.17648E-27
NM_001130980	chr2	71680753	71913893	+	6884	1	DYSF|FER1L1|LGMD2B|MMD1|-|2p13.2|protein-coding	DYSF	0.296	0.325	1.077	0.812	1.542	4.392	0.065	0.072	0.25	0.229	0.484	0.483	0.514	0.442	1.618	1.479	2.865	3.234	-2.975536089	5.16021E-30	1.34795E-27
NR_126504	chr20	58630980	58632989	+	687	1	C20orf197|-|-|20q13.33|protein-coding	C20orf197	0.179	0.261	0.868	0.103	2.014	4.072	0.128	0.105	0.579	0.538	1.364	1.189	0.044	0.044	2.363	2.863	0.861	1.063	-3.934235939	7.93365E-30	2.0424E-27
NM_001546	chr6	19837601	19842431	+	3871	1	ID4|IDB4|bHLHb27|-|6p22.3|protein-coding	ID4	0.14	0.18	0.022	0.512	0.009	0.017	1.145	1.351	0.111	0.084	0.014	0.017	2.051	1.493	0.012	0.006	0.035	0.017	5.70637687	9.5018E-30	2.41115E-27
NM_002429	chr12	56229214	56236767	-	3275	1	MMP19|CODA|MMP18|RASI-1|-|12q13.2|protein-coding	MMP19	0.218	0.235	0.742	0.274	1.162	1.297	0.097	0.074	0.672	0.644	0.592	0.548	0.059	0.087	0.955	0.87	0.825	1.231	-3.021817454	1.16958E-29	2.92609E-27
NM_001166306	chr3	194308402	194354150	-	2333	1	TMEM44|-|-|3q29|protein-coding	TMEM44	1.011	0.96	2.575	1.859	3.365	3.352	0.621	0.548	2.045	1.752	2.223	2.051	0.469	0.558	2.558	2.545	3.348	3.513	-2.173899085	1.58694E-29	3.91511E-27
NM_001318799	chr11	111411005	111432470	+	2373	1	LAYN|-|-|11q23.1|protein-coding	LAYN	2.888	2.34	6.841	9.846	7.637	9.389	1.595	1.95	5.945	5.821	4.679	4.472	1.231	1.521	5.834	5.233	4.69	4.542	-1.659843009	2.11592E-29	5.14865E-27
NR_109969	chr5	149432854	149466203	-	3727	1	CSF1R|C-FMS|CD115|CSF-1R|CSFR|FIM2|FMS|HDLS|M-CSF-R|-|5q32|protein-coding	CSF1R	0.026	0.01	0.086	0.12	0.315	0.271	0.003	0.013	0.041	0.055	0.17	0.19	0.012	0.012	0.154	0.094	0.249	0.294	-4.370056885	2.53948E-29	6.09578E-27
NM_002178	chr12	53491436	53496128	+	960	1	IGFBP6|IBP6|-|12q13.13|protein-coding	IGFBP6	8.598	10.467	3.395	3.315	1.603	1.299	5.668	6.766	4.056	4.811	1.827	2.05	2.278	3.509	1.318	1.458	0.672	0.775	2.061587691	2.72125E-29	6.44501E-27
NM_001193312	chr7	40174575	40900366	+	1491	1	SUGCT|C7orf10|DERP13|GA3|ORF19|-|7p14.1|protein-coding	SUGCT	4.844	3.916	13.603	6.388	23.416	20.142	3.583	2.934	8.716	8.404	10.846	11.285	3.446	4.208	19.995	17.611	26.659	26.767	-2.338649173	2.99314E-29	6.99568E-27
NM_016231	chr17	26369688	26523404	+	3525	1	NLK|-|-|17q11.2|protein-coding	NLK	2.362	2.256	2.647	2.16	3.596	3.251	1.534	1.449	3.224	3.2	3.067	3.215	1.577	1.831	3.934	3.848	3.249	3.123	-0.909705702	4.51468E-29	1.04148E-26
NM_012194	chr11	33563877	33695646	+	11598	1	KIAA1549L|C11orf41|C11orf69|G2|-|11p13|protein-coding	KIAA1549L	0.114	0.096	0.141	0.055	0.719	0.511	0.027	0.043	0.352	0.335	0.699	0.678	0.025	0.05	0.681	0.779	1.193	1.083	-3.981248891	4.80653E-29	1.09459E-26
NM_001012636	chr16	3115785	3119668	+	873	1	IL32|IL-32alpha|IL-32beta|IL-32delta|IL-32gamma|NK4|TAIF|TAIFa|TAIFb|TAIFc|TAIFd|-|16p13.3|protein-coding	IL32	0.366	1.252	6.345	3.538	10.577	11.39	1.395	1.173	10.975	8.552	10.111	11.109	0.532	0.412	10.417	7.962	12.918	13.896	-3.924842492	1.19498E-28	2.68688E-26
NM_134268	chr17	74523430	74533987	-	2160	1	CYGB|HGB|STAP|-|17q25.1|protein-coding	CYGB	4.083	2.811	9.863	4.475	44.551	13.498	1.691	1.668	12.996	10.476	33.967	37.148	0.839	1.879	43.362	41.296	50.289	55.45	-4.310128107	2.42093E-28	5.37537E-26
NM_178545	chr1	1849029	1850740	-	951	1	TMEM52|-|-|1p36.33|protein-coding	TMEM52	0.982	0.64	1.367	0.843	0.073	0.071	3.057	2.838	0.364	0.469	0.206	0.271	0.347	0.52	0.213	0.203	0.042	0.043	3.558891881	3.8958E-28	8.54335E-26
NM_153711	chr6	116832808	116845955	+	9781	1	FAM26E|C6orf188|dJ493F7.3|-|6q22.1|protein-coding	FAM26E	0.033	0.015	0.03	0.036	0.389	0.245	0.004	0.011	0.264	0.211	0.416	0.402	0.063	0.049	0.287	0.216	0.441	0.597	-4.202405092	6.56815E-28	1.42281E-25
NM_001135662	chr1	205737114	205744610	-	3199	1	RAB29|RAB7L|RAB7L1|-|1q32.1|protein-coding	RAB29	5.099	4.177	9.483	7.149	8.557	10.621	2.479	1.97	7.332	7.379	6.142	6.638	2.023	2.453	6.723	7.039	6.601	7.014	-1.449739671	1.04433E-27	2.23499E-25
NM_001202412	chr19	9434902	9454521	+	2847	1	ZNF559|NBLA00121|-|19p13.2|protein-coding	ZNF559	0.915	1.151	1.729	1.151	2.606	2.013	0.979	0.847	1.726	1.794	2.059	2.424	1.484	1.425	3.073	2.992	3.598	3.563	-1.307530828	1.17596E-27	2.48674E-25
NM_199161	chr11	18287772	18291523	+	560	1	SAA1|PIG4|SAA|SAA2|TP53I4|-|11p15.1|protein-coding	SAA1	3.553	2.111	45.158	19.197	83.249	120.798	7.581	7.273	116.943	106.254	76.473	92.06	0.508	0.882	109.18	89.641	75.563	101.118	-5.260913957	1.42722E-27	2.98256E-25
NM_001297653	chr6	30852315	30867933	+	3232.3	6	DDR1|CAK|CD167|DDR|EDDR1|HGK2|MCK10|NEP|NTRK4|PTK3|PTK3A|RTK6|TRKE|-|6p21.33|protein-coding	DDR1	35.758	27.08	42.249	37.979	73.697	59.614	23.798	24.061	58.681	58.11	72.34	70.876	40.888	42.5	63.13	59.022	73.715	82.25	-1.240535387	1.88302E-27	3.88932E-25
NM_015286	chr15	99645286	99675800	+	6410	1	SYNM|DMN|SYN|-|15q26.3|protein-coding	SYNM	0.215	0.235	0.083	0.107	0.035	0.042	0.145	0.19	0.037	0.044	0.037	0.039	0.154	0.166	0.048	0.056	0.021	0.008	2.617276929	2.07906E-27	4.22201E-25
NM_001165966	chr17	6354583	6459877	-	7022	1	PITPNM3|ACKR6|CORD5|NIR1|RDGBA3|-|17p13.2-p13.1|protein-coding	PITPNM3	4.027	4.441	3.577	5.711	1.734	1.877	6.736	7.026	3.864	3.91	2.506	2.476	6.424	5.584	1.423	1.315	1.635	1.518	1.499654444	2.09163E-27	4.22201E-25
NM_002444	chrX	64887511	64961793	+	3955	1	MSN|HEL70|IMD50|-|Xq12|protein-coding	MSN	56.193	43.843	47.516	33.131	105.247	89.049	41.295	44.478	86.268	75.988	109.556	102.878	31.538	38.91	109.644	103.581	100.511	90.662	-1.292582569	2.25436E-27	4.49934E-25
NM_001152	chrX	118602363	118605359	+	1345	1	SLC25A5|2F1|AAC2|ANT2|T2|T3|-|Xq24|protein-coding	SLC25A5	137.403	117.136	94.342	114.496	52.815	61.271	117.93	126.336	79.67	81.474	63.696	63.063	93.897	97.428	60.347	64.57	30.602	32.669	1.177087203	3.81626E-27	7.53202E-25
NM_024686	chr1	84335057	84464833	-	3625	1	TTLL7|-|-|1p31.1|protein-coding	TTLL7	0.644	0.544	1.528	1.171	1.927	2.427	0.245	0.352	1.254	1.358	1.413	1.474	1.112	1.111	2.015	2.144	2.848	2.552	-1.852659873	4.29222E-27	8.37832E-25
NM_001306131	chr2	216225163	216300793	-	8134	1	FN1|CIG|ED-B|FINC|FN|FNZ|GFND|GFND2|LETS|MSF|-|2q35|protein-coding	FN1	0.589	0.645	33.002	5.948	81.704	48.664	0.538	0.634	9.933	9.99	27.715	25.943	0.105	0.206	83.698	81.961	424.553	490.11	-7.614753642	4.59656E-27	8.87485E-25
NM_004563	chr14	24563340	24573341	+	2354	1	PCK2|PEPCK|PEPCK-M|PEPCK2|-|14q11.2-q12|protein-coding	PCK2	18.983	28.191	32.545	44.828	6.464	6.93	34.681	36.755	21.767	21.621	13.809	13.392	6.708	9.216	7.265	7.31	3.044	3.183	1.468666487	6.57882E-27	1.25655E-24
NM_001003722	chr9	131266971	131304580	+	3324	1	GLE1|GLE1L|LCCS|LCCS1|hGLE1|-|9q34.11|protein-coding	GLE1	10.302	9.166	7.723	7.866	5.618	5.79	8.967	9.495	5.933	5.797	6.009	5.945	6.017	6.698	4.589	5.017	3.741	3.743	0.667112537	6.99055E-27	1.32099E-24
NM_152372	chr1	24382531	24438665	-	5761	1	MYOM3|-|-|1p36.11|protein-coding	MYOM3	0.183	0.317	0.318	0.438	1.036	0.837	0.038	0.048	0.794	0.656	0.643	0.472	0.187	0.221	1.079	1.054	1.764	1.981	-2.971910929	1.0106E-26	1.8896E-24
NR_003573	chr9	33624223	33625532	+	1309	1	ANXA2P2|ANX2L2|ANX2P2|LPC2B|-|9p13.3|pseudo	ANXA2P2	85.764	75.34	68.894	75.284	167.649	136.856	63.365	66.365	85.723	86.023	141.435	140	55.782	65.393	187.954	183.532	143.918	162.498	-1.181208973	1.09761E-26	2.03093E-24
NM_182486	chr22	37576206	37584330	-	1646	1	C1QTNF6|CTFP6|CTRP6|ZACRP6|-|22q12.3|protein-coding	C1QTNF6	0.97	1.153	1.333	1.217	2.311	1.986	0.666	0.717	2.712	2.601	2.066	2.417	0.419	0.482	1.291	1.217	1.119	1.61	-1.695022033	1.3855E-26	2.53718E-24
NM_003680	chr1	33240840	33283633	-	3102	1	YARS|CMTDIC|TYRRS|YRS|YTS|-|1p35.1|protein-coding	YARS	33.514	35.47	33.324	32.096	20.564	17.918	37.819	35.456	21.854	20.86	22.784	22.81	21.984	24.742	20.626	21.438	14.144	13.921	0.697949719	1.67596E-26	3.03776E-24
NM_003483	chr12	66218240	66360071	+	4133	1	HMGA2|BABL|HMGI-C|HMGIC|LIPO|STQTL9|-|12q14.3|protein-coding	HMGA2	2.419	2.323	6.129	2.71	13.656	24.645	3.965	3.271	6.609	5.567	15.063	15.673	1.345	2.503	16.136	16.341	14.831	14.192	-2.734638203	2.46558E-26	4.42385E-24
NM_001166277	chr2	68961913	69053957	+	2859	1	ARHGAP25|HEL-S-308|KAIA0053|-|2p13.3|protein-coding	ARHGAP25	0.842	0.664	1.051	0.503	2.202	1.851	0.253	0.211	0.535	0.608	1.433	1.598	0.267	0.445	2.834	3.296	1.373	1.405	-2.089065789	3.04126E-26	5.40219E-24
NM_003505	chr7	90893783	90898132	+	4347	1	FZD1|-|-|7q21.13|protein-coding	FZD1	1.548	1.607	0.912	1.567	0.7	0.481	1.401	1.472	0.959	0.835	0.684	0.705	2.064	1.884	0.782	0.774	0.612	0.591	1.331303179	5.10378E-26	8.97609E-24
NM_001293205	chr16	29841836	29859360	+	2554	1	MVP|LRP|VAULT1|-|16p11.2|protein-coding	MVP	18.064	15.562	19.978	15.582	46.73	30.103	15.592	15.292	37.167	35.813	49.633	50.399	18.735	20.536	40.921	40.142	38.636	50.798	-1.411382089	6.98204E-26	1.2159E-23
NM_181709	chr12	124773710	124800570	+	2145	1	RFLNA|CFM2|FAM101A|-|12q24.31|protein-coding	RFLNA	0	0	0.01	0	0.161	0.047	0.082	0.034	0.689	0.365	2.301	2.707	0.112	0.335	4.373	4.112	4.581	3.115	-4.858496353	8.27779E-26	1.42756E-23
NM_004110	chr17	72858619	72869156	-	1887	1	FDXR|ADXR|-|17q25.1|protein-coding	FDXR	8.28	9.625	7.711	8.758	4.16	3.322	13.563	13.072	8.016	8.772	4.995	5.407	5.319	6.26	2.979	3.006	1.453	1.871	1.413820887	9.86119E-26	1.68427E-23
NM_001195218	chr17	79993757	79995573	-	813	1	DCXR|DCR|HCR2|HCRII|KIDCR|P34H|PNTSU|SDR20C1|XR|-|17q25.3|protein-coding	DCXR	15.501	17.383	14.491	14.151	5.764	7.96	24.14	28.236	13.941	14.598	10.736	10.95	9.766	10.534	6.415	6.932	3.439	2.778	1.353657917	1.42358E-25	2.40829E-23
NM_013451	chr10	95066186	95242074	-	6787	1	MYOF|FER1L3|-|10q23.33|protein-coding	MYOF	33.336	33.115	28.493	34.921	41.356	42.803	21.41	22.766	43.069	41.791	41.696	39.87	26.66	28.388	35.004	36.454	41.096	39.178	-0.646535079	1.92887E-25	3.23231E-23
NR_024555	chr10	62629198	62761198	-	4325	1	RHOBTB1|-|-|10q21.2|protein-coding	RHOBTB1	0.983	0.779	1.138	1.352	2.495	1.995	0.7	0.719	1.683	1.772	1.718	1.688	1.112	0.935	1.83	1.816	3.316	3.133	-1.487639929	2.26751E-25	3.76428E-23
NM_003559	chr17	36921944	36956158	-	5720	1	PIP4K2B|PI5P4KB|PIP5K2B|PIP5KIIB|PIP5KIIbeta|PIP5P4KB|-|17q12|protein-coding	PIP4K2B	5.836	4.371	7.103	5.148	8.335	8.338	3.502	3.636	7.593	7.408	7.047	7.137	4.002	4.659	7.922	7.685	8.225	8.264	-0.933398704	2.49379E-25	4.10159E-23
NM_054031	chr11	18142502	18160027	+	1634	1	MRGPRX3|GPCR|MRGX3|SNSR1|SNSR2|-|11p15.1|protein-coding	MRGPRX3	1.413	1.041	1.956	1.356	14.911	7.22	0.054	0.015	2.258	1.969	4.081	4.251	0.568	0.898	21.444	20.161	17.366	19.095	-4.828938279	3.31103E-25	5.39577E-23
NR_073202	chr21	41384343	42219039	-	6885	1	DSCAM|CHD2|CHD2-42|CHD2-52|-|21q22.2|protein-coding	DSCAM	0.164	0.234	0.613	0.497	0.884	1.669	0.266	0.17	0.631	0.549	1.034	1.165	0.054	0.113	0.582	0.783	0.508	0.564	-2.62186187	3.83566E-25	6.19389E-23
NM_173469	chr15	76135627	76193388	+	3083	1	UBE2Q2|-|-|15q24.2|protein-coding	UBE2Q2	8.494	7.553	8.672	11.119	17.09	18.017	6.647	6.883	10.801	10.734	14.195	13.855	7.221	6.823	16.615	16.349	20.135	19.17	-1.277292278	4.99027E-25	7.961E-23
NM_005764	chr1	47649261	47655771	-	888	1	PDZK1IP1|DD96|MAP17|SPAP|-|1p33|protein-coding	PDZK1IP1	1.632	5.204	6.31	10.036	17.214	15.98	1.038	1.438	22.647	24.551	11.486	13.561	1.046	1.298	10.644	8.113	7.523	11.681	-2.93649219	5.0196E-25	7.961E-23
NM_001018011	chr11	113931288	114121397	+	2242	1	ZBTB16|PLZF|ZNF145|-|11q23.2|protein-coding	ZBTB16	0.592	0.543	0.209	0.662	0.008	0.045	0.245	0.333	0.809	0.984	0.024	0.043	0.555	0.614	0.005	0	0.018	0.036	3.946781187	8.92831E-25	1.40348E-22
NM_153372	chr17	77019016	77045870	+	2709	1	C1QTNF1|CTRP1|GIP|ZSIG37|-|17q25.3|protein-coding	C1QTNF1	1.551	0.899	1.998	0.914	8.247	3.658	0.668	0.436	7.777	6.435	6.034	6.449	0.321	0.658	6.992	6.25	4.58	5.811	-3.108496464	1.04561E-24	1.62923E-22
NM_004170	chr9	4490427	4587469	+	3725	1	SLC1A1|DCBXA|EAAC1|EAAT3|SCZD18|-|9p24.2|protein-coding	SLC1A1	0.059	0.024	0.086	0.146	0.274	0.262	0.012	0.006	0.153	0.163	0.216	0.208	0.028	0.04	0.525	0.557	0.862	0.639	-3.97488503	1.10463E-24	1.70621E-22
NM_030792	chr11	75145685	75236599	-	3155	1	GDPD5|GDE2|PP1665|-|11q13.4-q13.5|protein-coding	GDPD5	0.093	0.045	0.358	0.217	0.499	0.32	0.045	0.057	0.168	0.179	0.287	0.348	0.047	0.09	0.545	0.585	0.49	0.664	-2.843488475	1.36148E-24	2.08482E-22
NM_001099694	chr19	52956829	53020131	+	6733	1	ZNF578|-|-|19q13.41|protein-coding	ZNF578	0.044	0.064	0.149	0.105	0.211	0.285	0.011	0.029	0.153	0.215	0.201	0.172	0.033	0.04	0.367	0.249	0.507	0.426	-3.096661089	1.6518E-24	2.50777E-22
NM_080657	chr2	7017796	7038363	+	3504	1	RSAD2|2510004L01Rik|cig33|cig5|vig1|-|2p25.2|protein-coding	RSAD2	0.308	0.363	0.486	1.251	2.384	3.694	0.153	0.213	1.036	1.873	0.734	0.862	0.526	0.748	0.998	1.205	2.582	3.686	-2.586850576	2.04147E-24	3.07311E-22
NM_130446	chr3	183205319	183273499	-	6311	1	KLHL6|-|-|3q27.1|protein-coding	KLHL6	0.016	0.017	0.003	0.03	0.06	0.075	0.007	0.015	0.069	0.048	0.114	0.123	0.071	0.066	0.178	0.199	0.392	0.482	-2.816092279	2.30035E-24	3.43371E-22
NM_004668	chr7	141695679	141806547	+	6434	1	MGAM|MG|MGA|-|7q34|protein-coding	MGAM	0.122	0.075	0.255	0.235	0.613	0.356	0.014	0.036	0.32	0.282	0.161	0.15	0.081	0.105	0.562	0.364	0.535	0.395	-2.49371826	2.42662E-24	3.592E-22
NM_001135936	chr13	38136719	38172981	-	3103	1	POSTN|OSF-2|OSF2|PDLPOSTN|PN|-|13q13.3|protein-coding	POSTN	0.301	0.104	6.55	1.823	9.122	7.69	0.106	0.074	1.1	0.879	1.464	1.604	0.034	0.029	5.854	4.558	12.537	13.995	-5.956367369	5.32383E-24	7.81548E-22
NM_001135095	chr3	171758344	172118492	+	6913	1	FNDC3B|FAD104|PRO4979|YVTM2421|-|3q26.31|protein-coding	FNDC3B	6.176	5.34	7.014	5.382	12.564	9.907	5.422	5.873	9.012	8.743	14.182	14.055	6.714	6.738	15.717	15.373	22.367	19.896	-1.369772235	6.29814E-24	9.16998E-22
NM_145297	chr19	20827509	20844402	-	1116	1	ZNF626|-|-|19p12|protein-coding	ZNF626	1.189	1.364	2.482	1.901	1.549	2.356	2.595	2.365	2.292	2.094	1.679	1.416	1.41	1.65	1.583	1.503	2.18	1.89	-1.086526385	7.23398E-24	1.04469E-21
NM_001146185	chr19	57321445	57352094	-	8358	1	PEG3|PW1|ZKSCAN22|ZNF904|ZSCAN24|-|19q13.43|protein-coding	PEG3	0.758	0.587	0.145	0.536	0.035	0.141	1.038	1.247	0.402	0.4	0.051	0.036	0.823	0.765	0.04	0.048	0.064	0.06	3.738218911	9.69498E-24	1.38881E-21
NM_001164189	chr19	4838346	4867780	-	2327	1	PLIN3|M6PRBP1|PP17|TIP47|-|19p13.3|protein-coding	PLIN3	22.792	22.076	25.012	27.223	37.653	30.722	17.947	18.384	29.689	28.835	40.164	40.853	15.548	17.057	34.44	32.053	30.662	36.807	-0.994667721	1.09688E-23	1.55871E-21
NM_004464	chr4	81187742	81212171	+	5384	1	FGF5|HBGF-5|Smag-82|TCMGLY|-|4q21.21|protein-coding	FGF5	0.16	0.16	0.732	0.565	0.944	1.158	0.088	0.107	0.608	0.638	0.848	1.032	0.042	0.083	1.252	1.354	2.557	1.723	-3.712872509	1.13335E-23	1.59776E-21
NM_001317004	chr2	149934036	150071772	+	1293	1	LYPD6B|CT116|LYPD7|-|2q23.2|protein-coding	LYPD6B	2.926	4.197	1.433	4.65	0.695	0.626	4.632	4.902	1.892	2.143	1.112	1.031	9.848	8.453	1.015	0.784	0.499	0.784	2.72767252	2.74707E-23	3.84222E-21
NM_001098540	chr4	84213614	84256034	-	4600	1	HPSE|HPA|HPA1|HPR1|HPSE1|HSE1|-|4q21.23|protein-coding	HPSE	2.611	2.975	1.677	2.537	0.635	0.828	5.249	4.949	0.623	0.926	0.784	0.774	2.941	2.646	0.555	0.632	0.202	0.194	2.762205822	2.90553E-23	4.03211E-21
NM_001244638	chr10	63808970	63856707	+	7016	1	ARID5B|DESRT|MRF-2|MRF2|-|10q21.2|protein-coding	ARID5B	4.16	5.433	3.015	3.811	2.45	2.45	4.154	4.976	3.58	3.691	2.471	2.412	5.481	5.196	2.577	2.716	2.542	2.421	0.962929904	3.11368E-23	4.28747E-21
NM_001178077	chr7	97481429	97501477	-	1692	1	ASNS|ASNSD|TS11|-|7q21.3|protein-coding	ASNS	34.845	48.854	63.397	71.647	9.137	7.988	107.412	116.879	15.765	12.769	20.036	19.241	22.233	24.724	17.26	19.342	8.469	6.442	2.103559562	3.21058E-23	4.38689E-21
NM_017696	chr6	119134612	119252903	-	4808	1	MCM9|C6orf61|MCMDC1|ODG4|dJ329L24.1|dJ329L24.3|-|6q22.31|protein-coding	MCM9	1.86	1.904	1.644	1.324	0.903	1.15	1.72	1.8	1.223	1.101	1.027	1.093	1.86	2.068	1.097	1.054	1.012	0.954	0.824672725	3.43349E-23	4.65565E-21
NM_001032295	chr11	57365705	57382326	+	1805	1	SERPING1|C1IN|C1INH|C1NH|HAE1|HAE2|-|11q12.1|protein-coding	SERPING1	0.259	0.248	2.018	0.953	1.408	1.176	0.547	0.474	2.857	2.679	1.896	1.978	0.207	0.382	2.169	1.879	2.256	2.51	-2.472268747	3.53224E-23	4.75327E-21
NM_173582	chr11	74041357	74109510	-	8497	1	PGM2L1|BM32A|PMMLP|-|11q13.4|protein-coding	PGM2L1	0.396	0.198	0.72	0.774	2.448	1.706	0.373	0.363	1.03	0.874	2.075	2.107	0.254	0.277	3.49	3.317	5.928	5.004	-3.269166058	4.15433E-23	5.54838E-21
NM_001320803	chr17	38077294	38083099	-	2017	1	ORMDL3|-|-|17q21.1|protein-coding	ORMDL3	7.77	7.113	7.637	7.761	11.685	10.026	4.324	4.69	10.572	10.189	10.503	10.485	9.559	9.583	11.467	10.918	16.448	18.788	-0.946082089	4.36268E-23	5.78316E-21
NM_001330559	chr18	5954705	6414918	-	3547	1	L3MBTL4|HsT1031|-|18p11.31|protein-coding	L3MBTL4	1.413	1.055	0.414	1.137	0.19	0.086	1.005	0.873	0.534	0.475	0.141	0.133	0.536	0.481	0.02	0.034	0.019	0.011	3.412699431	4.50888E-23	5.93268E-21
NM_001145099	chr9	136336216	136344276	-	2349	1	SLC2A6|GLUT6|GLUT9|HSA011372|-|9q34.2|protein-coding	SLC2A6	1.548	1.22	1.76	0.933	5.919	3.587	0.36	0.344	3.072	2.619	5.53	5.676	0.497	0.899	5.502	4.87	5.877	6.967	-3.069736187	4.65887E-23	6.08496E-21
NM_024725	chr11	96085929	96123083	-	2718	1	CCDC82|HSPC048|-|11q21|protein-coding	CCDC82	2.196	2.017	1.701	2.099	3.276	2.989	1.191	1.308	1.838	1.639	2.458	2.294	2.117	2	3.311	3.436	3.59	3.722	-0.831244895	5.26516E-23	6.82664E-21
NM_001244682	chr11	120107349	120190653	+	2888	1	POU2F3|Epoc-1|OCT-11|OCT11|OTF-11|PLA-1|PLA1|Skn-1a|-|11q23.3|protein-coding	POU2F3	0.281	0.484	0.133	0.498	0.054	0.047	0.46	0.446	0.145	0.147	0.06	0.052	0.571	0.493	0.041	0.029	0.019	0.023	3.431132081	6.77597E-23	8.72185E-21
NM_000448	chr11	36589563	36601310	+	6576	1	RAG1|RAG-1|RNF74|-|11p12|protein-coding	RAG1	0.228	0.267	0.47	0.47	0.568	0.523	0.199	0.147	0.498	0.431	0.449	0.397	0.248	0.23	0.597	0.604	0.65	0.685	-1.362367824	1.24687E-22	1.59339E-20
NM_001291860	chr1	22148725	22263790	-	14244	1	HSPG2|HSPG|PLC|PRCAN|SJA|SJS|SJS1|-|1p36.12|protein-coding	HSPG2	1.626	1.703	3.395	2.231	3.295	2.892	1.649	1.7	4.964	5.525	4.751	5.649	2.113	3.246	4.48	4.7	5.722	5.471	-1.256669231	1.5392E-22	1.95292E-20
NM_007031	chr21	44949072	45079374	-	1888	1	HSF2BP|-|-|21q22.3|protein-coding	HSF2BP	2.55	2.182	5.146	2.897	6.228	4.499	0.819	0.766	3.488	3.195	4.617	4.829	0.913	1.261	6.043	5.356	5.397	5.487	-2.085782327	1.73123E-22	2.18099E-20
NM_032899	chr8	124192372	124222319	+	4618	1	FAM83A|BJ-TSA-9|-|8q24.13|protein-coding	FAM83A	3	3.475	5.439	4.569	9.466	8.43	3.95	3.45	5.845	5.234	8.289	8.728	2.047	2.869	13.18	11.866	7.676	8.757	-1.52608585	1.86665E-22	2.33502E-20
NM_203422	chr11	62453874	62457371	-	2581	1	LRRN4CL|-|-|11q12.3|protein-coding	LRRN4CL	0.171	0.34	0.149	0.996	0.027	0.013	0.383	0.383	0.103	0.24	0.034	0.017	0.441	0.447	0.032	0.033	0.01	0.047	3.824116232	1.89183E-22	2.34997E-20
NM_001085354	chrX	106183964	106243474	-	3777	1	MORC4|ZCW4|ZCWCC2|dJ75H8.2|-|Xq22.3|protein-coding	MORC4	6.693	6.554	5.849	5.974	3.617	3.802	8.132	7.861	4.294	3.954	4.166	4.017	7.298	7.017	3.776	4.179	3.687	3.312	0.896179523	2.821E-22	3.45582E-20
NM_018964	chr21	43919742	44001550	+	3071	1	SLC37A1|G3PP|-|21q22.3|protein-coding	SLC37A1	0.864	0.857	1.186	0.86	1.267	1.515	0.897	0.812	1.178	1.104	1.849	1.775	0.849	0.892	1.768	1.894	1.641	1.731	-0.99247364	2.81336E-22	3.45582E-20
NM_001304332	chr1	202995649	203047864	+	6420	1	PPFIA4|-|-|1q32.1|protein-coding	PPFIA4	0.031	0.05	0.282	0.294	0.56	0.352	0.032	0.03	0.197	0.168	0.177	0.194	0.009	0.03	0.534	0.5	0.312	0.404	-3.43552398	5.01132E-22	6.09699E-20
NM_020702	chr9	34366664	34376894	-	6441	1	KIAA1161|NET37|-|9p13.3|protein-coding	KIAA1161	1.22	1.224	1.869	1.578	2.942	1.863	1.223	1.259	2.918	2.806	3.532	3.791	1.451	1.653	3.1	2.93	3.141	2.967	-1.230849187	5.73575E-22	6.9309E-20
NM_001177433	chr12	110220892	110252632	-	2845	1	TRPV4|BCYM3|CMT2C|HMSN2C|OTRPC4|SMAL|SPSMA|SSQTL1|TRP12|VRL2|VROAC|-|12q24.11|protein-coding	TRPV4	0.19	0.233	0.217	0.157	0.036	0.036	0.324	0.322	0.183	0.191	0.05	0.049	0.311	0.4	0.096	0.102	0.033	0.048	2.631957594	5.88601E-22	7.06441E-20
NR_120489	chr4	56461396	56502865	-	695	1	NMU|-|-|4q12|protein-coding	NMU	15.022	18.195	1.196	5.801	0.323	0.291	4.798	5.704	1.731	1.955	0.643	0.603	15.628	14.736	0.137	0.313	0.039	0.117	5.359303408	5.96341E-22	7.10927E-20
NM_144572	chr15	78287327	78369994	-	6053	1	TBC1D2B|-|-|15q24.3-q25.1|protein-coding	TBC1D2B	3.653	4.089	5.772	4.814	5.959	4.984	2.526	2.664	5.387	5.286	4.43	4.606	3.18	3.386	5.466	5.263	5.55	5.59	-0.744564109	6.4064E-22	7.58646E-20
NM_006086	chr16	89989687	90002505	+	1763	1	TUBB3|CDCBM|CDCBM1|CFEOM3|CFEOM3A|FEOM3|TUBB4|beta-4|-|16q24.3|protein-coding	TUBB3	2.174	2.581	2.417	2.661	26.59	4.244	1.892	1.654	4.544	3.68	32.777	33.584	1.606	1.826	30.625	27.474	37.939	38.778	-3.864507635	6.86789E-22	8.0791E-20
NM_017754	chr6	34759794	34845291	+	9610	1	UHRF1BP1|C6orf107|ICBP90|dJ349A12.1|-|6p21.31|protein-coding	UHRF1BP1	3.254	4.199	3.767	4.296	1.083	1.796	4.146	4.384	2.08	2.16	1.441	1.369	2.005	2.138	0.868	0.938	0.66	0.619	1.503073536	9.89836E-22	1.15674E-19
NM_001204813	chr6	86159302	86205509	+	3908	1	NT5E|CALJA|CD73|E5NT|NT|NT5|NTE|eN|eNT|-|6q14.3|protein-coding	NT5E	9.511	9.336	18.246	6.618	40.526	46.996	3.95	2.982	9.861	7.984	19.719	21.322	1.422	4.326	46.624	48.673	34.912	33.475	-2.843507724	1.11584E-21	1.29547E-19
NM_022817	chr2	239152679	239197207	-	6317	1	PER2|FASPS|FASPS1|-|2q37.3|protein-coding	PER2	0.836	2.013	0.637	1.205	0.312	0.315	1.384	1.56	0.339	0.378	0.378	0.395	2.144	1.91	0.344	0.399	0.247	0.25	2.325868569	1.24985E-21	1.44162E-19
NM_001320730	chr1	101702305	101707076	+	2938	1	S1PR1|CD363|CHEDG1|D1S3362|ECGF1|EDG-1|EDG1|S1P1|-|1p21.2|protein-coding	S1PR1	0.008	0.012	0.094	0.128	0.312	0.333	0.015	0.012	0.187	0.118	0.2	0.223	0.005	0.005	0.15	0.181	0.49	0.41	-5.012218629	1.28716E-21	1.47508E-19
NM_007067	chr17	47865981	47906458	+	3629	1	KAT7|HBO1|HBOA|MYST2|ZC2HC7|-|17q21.33|protein-coding	KAT7	4.698	5.311	3.963	3.8	2.954	2.972	3.887	4.26	3.123	3.249	2.654	2.548	4.471	4.382	2.568	2.836	2.489	2.419	0.699709331	1.31463E-21	1.49691E-19
NM_001128325	chr4	1160721	1166999	-	1797	1	SPON2|DIL-1|DIL1|M-SPONDIN|MINDIN|-|4p16.3|protein-coding	SPON2	1.818	1.575	0.391	0.59	0.548	0.488	0.83	0.966	0.681	0.871	0.376	0.467	6.986	5.907	0.717	0.665	1.578	1.769	1.542909442	1.52805E-21	1.72883E-19
NM_018373	chr14	70833213	70883807	-	7054	1	SYNJ2BP|ARIP2|OMP25|-|14q24.2|protein-coding	SYNJ2BP	2.723	2.816	3.615	3.419	4.944	4.238	2.232	2.506	4.026	3.764	4.684	4.833	3.634	3.269	4.653	4.55	5.966	4.947	-0.853938765	1.88994E-21	2.12475E-19
NM_001204824	chr8	133133105	133459509	-	10682	1	KCNQ3|BFNC2|EBN2|KV7.3|-|8q24.22|protein-coding	KCNQ3	0.007	0.005	0.014	0.018	0.151	0.038	0.001	0.007	0.033	0.032	0.069	0.132	0.006	0.008	0.194	0.146	0.206	0.261	-4.70381071	2.07608E-21	2.31933E-19
NM_003948	chr4	76501704	76555724	-	4704	1	CDKL2|KKIAMRE|P56|-|4q21.1|protein-coding	CDKL2	0.094	0.088	0.149	0.135	0.261	0.674	0.042	0.064	0.301	0.261	0.299	0.295	0.054	0.083	0.299	0.287	0.523	0.584	-2.724012443	3.4221E-21	3.79917E-19
NM_001301139	chr7	94214536	94285521	-	1565	1	SGCE|DYT11|ESG|epsilon-SG|-|7q21.3|protein-coding	SGCE	0.157	0.137	1.103	0.708	1.282	1.96	0.042	0.038	0.13	0.16	0.46	0.577	0.029	0.038	1.213	1.681	1.4	2.8	-4.415635296	3.55491E-21	3.9221E-19
NM_030882	chr22	36622255	36635689	-	2538	1	APOL2|APOL-II|APOL3|-|22q12.3|protein-coding	APOL2	2.362	2.054	3.291	2.239	9.545	4.436	0.406	0.499	3.691	3.289	5.302	5.778	1.576	1.858	6.555	6.766	9.676	11.744	-2.69212881	3.85169E-21	4.22331E-19
NM_030754	chr11	18266775	18270221	-	588	1	SAA2|-|-|11p15.1|protein-coding	SAA2	0.125	0.183	4.203	3.208	3.852	16.681	0.373	0.266	10.938	11.977	3.521	4.535	0.025	0.102	4.689	4.022	3.109	4.071	-5.122781116	4.11021E-21	4.47912E-19
NM_000201	chr19	10381517	10397291	+	3237	1	ICAM1|BB2|CD54|P3.58|-|19p13.2|protein-coding	ICAM1	0.076	0.216	2.231	0.554	1.848	6.133	0.115	0.145	0.797	0.705	1.111	0.99	0.056	0.046	2.09	1.599	2.612	2.795	-4.550353022	4.27339E-21	4.62855E-19
NM_025239	chr9	5510545	5571282	+	2409	1	PDCD1LG2|B7DC|Btdc|CD273|PD-L2|PDCD1L2|PDL2|bA574F11.2|-|9p24.1|protein-coding	PDCD1LG2	2.131	2.416	2.503	2.603	7.982	4.813	0.319	0.29	2.704	2.355	3.56	3.539	1.039	1.473	7.59	7.519	8.721	8.095	-2.644837926	4.69164E-21	5.05076E-19
NM_001013649	chr2	85832376	85839179	-	4259	1	C2orf68|HCRCN81|-|2p11.2|protein-coding	C2orf68	2.647	3.053	2.301	2.79	1.498	1.385	2.153	2.368	2.149	1.914	1.387	1.32	1.456	1.455	1.258	1.286	0.858	0.749	0.806398656	4.90364E-21	5.24719E-19
NR_026827	chr10	42970939	42990785	+	2301	1	LINC00839|-|-|10q11.21|ncRNA	LINC00839	0	0	0.009	0	0.008	0	0.072	0.031	0.439	0.26	1.013	1.009	0.046	0.013	0.145	0.147	0.38	0.423	-3.941590763	5.47922E-21	5.82799E-19
NM_005335	chr3	121350245	121379795	-	2023	1	HCLS1|CTTNL|HS1|lckBP1|p75|-|3q13.33|protein-coding	HCLS1	0.158	0.168	0.748	0.163	2.436	0.716	0.06	0.06	0.106	0.102	0.399	0.611	0.052	0.104	1.693	1.921	1.767	1.785	-3.685277058	5.80096E-21	6.13348E-19
NM_001322311	chr6	12957588	13288075	+	2433	1	PHACTR1|RPEL|RPEL1|dJ257A7.2|-|6p24.1|protein-coding	PHACTR1	0.151	0.088	0.096	0.048	0.576	0.526	0.041	0.01	0.281	0.259	0.3	0.247	0.018	0.018	0.309	0.288	0.381	0.361	-3.234613918	5.96049E-21	6.26486E-19
NM_001098672	chr11	93754378	93847374	+	5929	1	HEPHL1|-|-|11q21|protein-coding	HEPHL1	0.46	2.118	2.72	2.33	6.478	9.607	0.546	0.478	3.516	3.18	5.909	5.923	1.183	1.114	18.41	15.022	27.319	31.253	-3.661148609	7.79336E-21	8.14315E-19
NM_058195	chr9	21967751	21994490	-	1146	1	CDKN2A|ARF|CDK4I|CDKN2|CMM2|INK4|INK4A|MLM|MTS-1|MTS1|P14|P14ARF|P16|P16-INK4A|P16INK4|P16INK4A|P19|P19ARF|TP16|-|9p21.3|protein-coding	CDKN2A	2.594	2.86	11.47	5.04	10.894	6.294	3.293	1.935	16.516	15.837	18.684	20.715	0.784	1.176	12.549	11.541	11.19	12.899	-3.037614723	1.25449E-20	1.30313E-18
NM_001286616	chr12	101295424	101522419	+	3768	1	ANO4|TMEM16D|-|12q23.1|protein-coding	ANO4	0.163	0.067	0.232	0.069	0.578	0.707	0	0.019	0.043	0.026	0.098	0.111	0.056	0.06	0.456	0.263	0.375	0.334	-2.841106382	1.38285E-20	1.42812E-18
NM_012142	chr15	43477466	43489375	+	3637	1	CCNDBP1|DIP1|GCIP|HHM|-|15q15.2|protein-coding	CCNDBP1	3.026	3.777	4.118	3.974	5.396	5.718	2.473	2.538	3.091	3.045	4.458	4.57	2.682	2.561	4.591	4.154	4.916	4.28	-0.842395078	1.58873E-20	1.63125E-18
NM_025092	chr11	289138	295688	+	3252	1	PGGHG|ATHL1|-|11p15.5|protein-coding	PGGHG	0.869	0.771	1.461	1.037	1.59	2.612	0.634	0.511	5.88	5.755	4.463	4.913	0.267	0.355	1.714	1.692	1.422	1.659	-2.29647227	1.88478E-20	1.92411E-18
NM_183075	chr4	108852717	108874613	+	4745	1	CYP2U1|P450TEC|SPG49|SPG56|-|4q25|protein-coding	CYP2U1	1.372	0.849	4.414	2.36	3.13	2.863	1.036	0.993	3.046	2.895	2.887	2.966	0.881	0.915	3.099	2.797	4.405	4.475	-1.810692927	1.95037E-20	1.97968E-18
NM_014214	chr18	11981427	12030885	+	1527	1	IMPA2|-|-|18p11.21|protein-coding	IMPA2	25.901	23.682	6.292	7.21	1.868	2.075	15.403	17.101	16.16	17.174	4.353	4.189	22.467	21.385	1.469	1.77	0.607	0.762	3.461977466	2.01823E-20	2.03692E-18
NM_001201548	chr1	110905473	110933704	-	2363	1	SLC16A4|MCT4|MCT5|-|1p13.3|protein-coding	SLC16A4	0.114	0.189	0.938	0.439	0.915	1.113	0.093	0.133	0.246	0.225	0.475	0.382	0.089	0.146	0.374	0.465	0.529	0.572	-2.278651019	2.05405E-20	2.06136E-18
NM_001322285	chr19	52534632	52551814	-	4506	1	ZNF432|-|-|19q13.41|protein-coding	ZNF432	1.27	1.634	1.565	1.763	3.139	3.044	1.278	1.34	1.866	1.77	2.82	2.715	2.228	1.944	2.85	2.93	5.602	4.139	-1.192419013	2.91745E-20	2.91138E-18
NM_001033519	chr7	5229835	5273486	+	4388	1	WIPI2|ATG18B|Atg21|CGI-50|WIPI-2|-|7p22.1|protein-coding	WIPI2	5.889	6.396	7.157	7.817	8.622	8.058	6.49	6.492	7.782	8.087	10	10.335	6.757	6.425	8.671	7.686	9.57	10.405	-0.617970403	3.19464E-20	3.17019E-18
NM_001288958	chr14	94577079	94583036	+	578	1	IFI27|FAM14D|ISG12|ISG12A|P27|-|14q32.12|protein-coding	IFI27	84.067	110.381	134.462	205.371	876.238	221.826	22.851	25.164	344.56	404.467	313.823	424.129	84.445	91.131	474.349	458.798	434.98	557.795	-3.029086733	3.50026E-20	3.45418E-18
NM_003793	chr11	66330935	66336047	-	1999	1	CTSF|CATSF|CLN13|-|11q13.2|protein-coding	CTSF	0.639	0.556	1.748	1.014	1.315	2.175	0.373	0.265	1.081	1.104	0.927	0.914	1.109	0.989	1.94	1.606	2.764	2.997	-1.559427656	4.78894E-20	4.67395E-18
NM_015130	chr4	141541936	141677471	-	5463	1	TBC1D9|GRAMD9|MDR1|-|4q31.21|protein-coding	TBC1D9	3.728	4.161	4.762	4.764	7.654	6.953	1.422	1.46	5.269	4.956	5.719	5.91	4.953	4.741	7.664	7.479	10.31	9.959	-1.374692907	4.78386E-20	4.67395E-18
NM_000067	chr8	86376131	86393721	+	1657	1	CA2|CA-II|CAC|CAII|Car2|HEL-76|HEL-S-282|-|8q21.2|protein-coding	CA2	14.203	24.17	14.593	16.818	7.576	4.007	12.215	12.225	6.551	6.139	3.801	3.582	6.51	6.641	3.14	3.401	1.29	1.404	1.853450241	5.12083E-20	4.97056E-18
NM_001282543	chr2	215590370	215674435	-	5437	1	BARD1|-|-|2q35|protein-coding	BARD1	4.035	3.387	1.223	1.453	0.846	0.657	2.326	2.438	1.205	1.273	1.18	1.088	2.791	2.853	1.036	1.214	0.49	0.453	1.924261816	5.51786E-20	5.32684E-18
NR_037909	chr10	98912799	99052430	-	1901	1	ARHGAP19-SLIT1|-|-|10q24.1|ncRNA	ARHGAP19-SLIT1	3.114	2.176	1.491	1.649	1.119	0.904	2.568	2.612	1.083	1.235	1.204	1.244	1.844	2.174	1.287	1.282	0.778	0.598	1.271289384	5.79212E-20	5.56138E-18
NM_052864	chr4	113196782	113207059	-	3069	1	TIFA|T2BP|T6BP|TIFAA|-|4q25|protein-coding	TIFA	2.385	2.154	1.666	2.289	1.003	1.164	1.823	1.645	1.172	1.123	1.086	0.946	1.298	1.537	1.342	1.506	0.705	0.652	0.913551446	5.83867E-20	5.57593E-18
NM_021915	chr19	11998599	12025365	+	1723	1	ZNF69|Cos5|hZNF3|-|19p13.2|protein-coding	ZNF69	0.014	0.031	0.074	0.027	0.341	0.372	0.013	0.007	0.166	0.114	0.171	0.231	0.017	0.026	0.436	0.413	0.702	0.502	-4.481287667	7.34622E-20	6.97812E-18
NR_003098	chr11	62619460	62623360	-	1107	1	SNHG1|LINC00057|NCRNA00057|U22HG|UHG|lncRNA16|-|11q12.3|ncRNA	SNHG1	72.543	71.047	90.087	60.91	18.011	18.025	90.862	82.829	16.997	18.31	21.686	20.153	23.913	31.866	18.241	19.185	12.361	12.303	1.687170067	8.05511E-20	7.57052E-18
NM_024873	chr4	122052564	122085495	-	2402	1	TNIP3|ABIN-3|LIND|-|4q27|protein-coding	TNIP3	0.112	0.037	0.142	0.01	0.821	0.575	0.009	0	0.238	0.217	0.408	0.506	0	0.012	0.755	0.653	0.688	0.631	-5.160812057	8.01252E-20	7.57052E-18
NM_032738	chr1	161676762	161684142	+	2338	1	FCRLA|FCRL|FCRL1|FCRLM1|FCRLX|FCRLb|FCRLc1|FCRLc2|FCRLd|FCRLe|FCRX|FREB|-|1q23.3|protein-coding	FCRLA	0.032	0.038	0.246	0.182	0.237	0.346	0.028	0.026	0.126	0.079	0.163	0.271	0.045	0.038	0.337	0.542	0.885	0.914	-3.629320256	8.92561E-20	8.3445E-18
NM_025219	chr20	62526455	62567384	+	5286	1	DNAJC5|CLN4|CLN4B|CSP|DNAJC5A|NCL|mir-941-2|mir-941-3|mir-941-4|mir-941-5|-|20q13.33|protein-coding	DNAJC5	13.022	12.951	12.978	12.519	16.608	15.941	8.731	8.852	15.251	15.554	16.784	17.091	9.217	10.376	14.504	14.181	14.164	15.796	-0.685541175	1.08043E-19	1.0048E-17
NR_123724	chr1	160175109	160185166	+	2312	1	PEA15|HMAT1|HUMMAT1H|MAT1|MAT1H|PEA-15|PED|-|1q23.2|protein-coding	PEA15	24.64	21.08	27.654	39.453	35.018	33.458	23.421	22.183	32.553	30.851	42.537	39.509	25.083	22.07	38.214	35.888	43.989	45.194	-0.846434572	1.10814E-19	1.02521E-17
NM_033382	chr22	30792930	30812964	+	1816	1	SEC14L2|C22orf6|SPF|TAP|TAP1|-|22q12.2|protein-coding	SEC14L2	2.557	2.407	4.786	5.686	5.428	8.018	2.459	2.17	5.377	5.296	4.884	5.009	1.617	1.979	6.02	5.389	6.092	7.365	-1.790123667	1.17172E-19	1.07841E-17
NR_023915	chr15	25361692	25367623	+	4495	1	IPW|NCRNA00002|-|15q11.2|ncRNA	IPW	0.339	0.299	0.351	0.226	0.6	0.66	0.166	0.209	0.562	0.74	0.756	0.737	0.397	0.376	0.688	0.875	0.954	0.8	-1.447905748	1.33601E-19	1.22327E-17
NR_034106	chr16	54952777	54962690	-	917	1	CRNDE|CRNDEP|LINC00180|NCRNA00180|PNAS-108|lincIRX5|-|16q12.2|protein-coding	CRNDE	6.724	6.094	4.182	7.533	1.773	2.61	5.515	4.902	2.968	2.975	2.46	2.157	3.921	3.968	2.46	3.092	1.759	1.858	1.222319248	1.35882E-19	1.23778E-17
NM_014913	chr18	77866915	77898228	+	5381	1	ADNP2|ZNF508|-|18q23|protein-coding	ADNP2	5.424	5.825	4.47	4.346	3.705	3.683	4.591	4.624	3.953	3.949	3.645	3.469	5.02	5.362	3.582	3.767	3.205	3.086	0.513091927	1.43366E-19	1.29929E-17
NR_110010	chr17	48423393	48438546	+	3395	1	XYLT2|PXYLT2|SOS|XT-II|XT2|xylT-II|-|17q21.33|protein-coding	XYLT2	5.246	3.941	6.677	3.785	7.141	6.791	4.679	4.352	9.766	10.199	8.997	9.105	4.011	5.125	7.192	7.279	7.8	8.409	-0.879634678	2.03782E-19	1.83745E-17
NM_001289101	chr3	58318617	58411854	+	2700	1	PXK|MONaKA|-|3p14.3|protein-coding	PXK	7.725	9.447	6.407	7.143	2.274	3.158	6.684	7.181	3.05	2.898	2.575	2.345	3.978	3.893	2.422	2.472	2.016	1.683	1.359229704	2.13463E-19	1.91502E-17
NR_135007	chr1	89472360	89488549	-	2537	1	GBP3|-|-|1p22.2|protein-coding	GBP3	4.822	5.302	4.19	7.351	9.12	6.962	1.686	1.895	5.094	5.273	5.012	5.836	4.358	4.603	10.062	9.732	10.899	10.502	-1.255118919	2.42171E-19	2.16165E-17
NM_001040143	chr2	166152283	166248820	+	8527	1	SCN2A|BFIC3|BFIS3|BFNIS|EIEE11|HBA|HBSCI|HBSCII|NAC2|Na(v)1.2|Nav1.2|SCN2A1|SCN2A2|-|2q24.3|protein-coding	SCN2A	0.069	0.05	0.172	0.058	0.487	0.158	0.006	0.014	0.086	0.105	0.114	0.115	0.028	0.047	0.234	0.25	0.593	0.66	-3.36367331	3.36779E-19	2.9911E-17
NM_004090	chr17	41843489	41856368	-	4117	1	DUSP3|VHR|-|17q21.31|protein-coding	DUSP3	6.492	6.404	10.163	10.651	11.613	13.115	5.686	5.438	8.997	8.698	9.907	10.039	6.208	5.903	11.3	10.373	14.467	13.902	-1.058257865	3.69201E-19	3.26275E-17
NM_018965	chr6	41126244	41130924	-	1048	1	TREM2|TREM-2|Trem2a|Trem2b|Trem2c|-|6p21.1|protein-coding	TREM2	3.657	3.435	7.034	2.092	16.847	10.099	0.618	0.575	9.823	8.472	11.458	11.07	0.286	0.972	7.812	6.805	5.772	6.53	-3.210134073	3.86034E-19	3.39462E-17
NM_024527	chr19	17402940	17414282	-	2083	1	ABHD8|-|-|19p13.11|protein-coding	ABHD8	1.899	2.004	3.304	3.52	3.744	2.783	3.328	3.101	5.221	5.066	6.822	7.412	1.784	2.099	5.615	4.924	4.117	4.999	-1.102119363	4.53101E-19	3.96474E-17
NM_014374	chr7	150068258	150071133	+	2873	1	REPIN1|AP4|RIP60|ZNF464|Zfp464|-|7q36.1|protein-coding	REPIN1	4.096	4.246	5.606	4.456	1.98	2.604	5.819	5.197	4.896	4.781	2.86	3.001	2.451	2.757	1.853	1.588	1.301	1.163	0.901711682	4.61667E-19	4.0199E-17
NM_006156	chr14	24686057	24701576	-	619	1	NEDD8|NEDD-8|-|14q12|protein-coding	NEDD8	91.357	86.287	84.667	91.942	111.462	104.438	76.348	75.222	102.141	101.464	114.373	119.136	70.719	67.123	118.478	111.411	97.047	92.922	-0.511937734	4.90713E-19	4.25197E-17
NM_033380	chrX	107683074	107940775	+	6459	1	COL4A5|ASLN|ATS|CA54|-|Xq22.3|protein-coding	COL4A5	11.3	9.276	13.481	10.987	17.854	14.298	8.248	7.724	20.745	20.789	14.241	13.991	9.95	11.489	15.412	14.942	17.968	17.473	-0.787221854	5.13579E-19	4.42849E-17
NM_001272005	chr17	72931897	72946087	+	2424	1	OTOP3|-|-|17q25.1|protein-coding	OTOP3	0.872	2.638	0.009	0.126	0.014	0	0.054	0.089	0.034	0.094	0.009	0.004	2.033	1.439	0.015	0	0	0.006	6.82802482	5.67211E-19	4.86732E-17
NM_003818	chr20	5107407	5178533	+	9308	1	CDS2|-|-|20p12.3|protein-coding	CDS2	2.388	2.392	3.122	2.551	3.47	3.266	1.195	1.242	3.073	3.22	3.181	3.091	2.601	2.662	3.74	3.766	4.483	4.519	-0.934527069	6.3463E-19	5.41968E-17
NM_007054	chr5	132028319	132073270	-	6247	1	KIF3A|FLA10|KLP-20|-|5q31.1|protein-coding	KIF3A	1.888	1.583	2.292	2.249	2.433	2.941	1.163	1.383	2.247	2.143	2.629	2.731	2.137	2.138	3.315	3.243	4.422	3.743	-0.937881339	6.56161E-19	5.57674E-17
NM_001256430	chr14	81726994	81893748	-	4298	1	STON2|STN2|STNB|STNB2|-|14q31.1|protein-coding	STON2	29.178	32.376	39.917	26.351	61.017	54.605	7.672	8.776	37.633	38.698	40.459	39.664	31.413	30.917	40.144	41.94	77.421	71.473	-1.61445827	7.20047E-19	6.09057E-17
NM_199335	chr5	39105354	39219680	-	4686	1	FYB|ADAP|PRO0823|SLAP-130|SLAP130|-|5p13.1|protein-coding	FYB	0.058	0.031	0.073	0.07	0.347	0.77	0.016	0.023	0.124	0.093	0.158	0.161	0.006	0.006	0.183	0.139	0.436	0.329	-4.022677622	7.77781E-19	6.54773E-17
NM_001293171	chr11	2013638	2017524	+	3884	1	HOTS|-|-|11p15.5|protein-coding	HOTS	1.41	0.47	0.005	0.413	0.013	0	0.068	0.096	0.016	0.028	0.003	0.003	0.224	0.227	0	0	0.007	0	5.995498364	7.83102E-19	6.56143E-17
NM_001008405	chr7	107221204	107263762	+	5763	1	BCAP29|BAP29|-|7q22.3|protein-coding	BCAP29	3.913	3.736	2.839	3.363	4.816	5.597	2.492	2.459	3.322	3.304	4.772	4.957	4.289	3.996	6.004	6.043	6.321	5.944	-0.71743297	8.47252E-19	7.0656E-17
NM_007193	chr4	169013688	169108893	+	1433	1	ANXA10|ANX14|-|4q32.3|protein-coding	ANXA10	0.051	0.025	0.119	0.033	0.362	0.329	0	0.017	0.05	0.076	0.251	0.248	0.031	0.031	0.391	0.227	1.069	0.887	-4.497411359	9.04867E-19	7.51082E-17
NM_004878	chr9	132500615	132515344	-	1782	1	PTGES|MGST-IV|MGST1-L1|MGST1L1|MPGES|PGES|PIG12|PP102|PP1294|TP53I12|mPGES-1|-|9q34.11|protein-coding	PTGES	0.744	1.116	1.124	1.442	9.209	4.558	0.228	0.23	3.049	2.488	13	12.393	0.984	0.891	5.137	3.799	6.638	5.548	-3.77901579	1.13406E-18	9.36948E-17
NM_002463	chr21	42733950	42780869	+	2945	1	MX2|MXB|-|21q22.3|protein-coding	MX2	0.751	0.797	0.058	0.136	14.315	1.579	0.022	0.02	0.71	1.919	1.417	2.216	0.351	0.432	5.07	6.023	5.874	7.127	-4.545618547	1.48963E-18	1.22501E-16
NM_000358	chr5	135364584	135399507	+	2786	1	TGFBI|BIGH3|CDB1|CDG2|CDGG1|CSD|CSD1|CSD2|CSD3|EBMD|LCD1|-|5q31.1|protein-coding	TGFBI	24.874	33.393	117.917	46.534	323.266	92.176	23.433	20.593	54.07	45.914	152.275	131.562	15.315	21.32	243.288	182.331	468.448	459.695	-3.430295327	1.543E-18	1.26305E-16
NM_012320	chr16	68279247	68294961	+	2715	1	PLA2G15|ACS|GXVPLA2|LLPL|LPLA2|LYPLA3|-|16q22.1|protein-coding	PLA2G15	1.276	1.28	1.828	1.494	2.146	2.284	1.022	0.994	2.238	2.21	1.858	2.032	1.275	1.208	1.824	1.8	2.114	2.74	-0.95647831	1.67173E-18	1.36215E-16
NM_007287	chr3	154797705	154901518	+	5594	1	MME|CALLA|CD10|CMT2T|NEP|SCA43|SFE|-|3q25.2|protein-coding	MME	0.149	0.199	5.922	3.81	6.389	18.401	0.127	0.136	0.829	0.769	0.933	1.309	0.013	0.035	1.481	1.406	6.925	13.599	-6.096171755	1.76491E-18	1.43151E-16
NM_052969	chr3	186838741	186857263	-	698	1	RPL39L|RPL39L1|-|3q27.3|protein-coding	RPL39L	11.896	9.879	7.325	10.369	3.716	3.09	11.394	11.463	4.629	4.64	4.215	5.453	3.627	5.406	4.446	4.547	0.77	0.988	1.669053107	1.84755E-18	1.49173E-16
NM_020935	chr2	219314974	219433084	-	8004	1	USP37|-|-|2q35|protein-coding	USP37	3.032	2.9	1.823	2.103	1.517	1.798	1.893	2.108	1.434	1.51	1.41	1.408	2.383	2.426	1.503	1.657	1.386	1.222	0.688745283	1.94849E-18	1.56611E-16
NM_002547	chrX	67262186	67653299	-	7504	1	OPHN1|ARHGAP41|MRX60|OPN1|-|Xq12|protein-coding	OPHN1	1.12	1.201	0.596	0.917	0.366	0.561	1.13	1.182	0.795	0.844	0.61	0.567	0.972	1.028	0.415	0.5	0.296	0.263	1.324132863	2.05408E-18	1.64354E-16
NM_004491	chr19	47421933	47508333	+	8880	1	ARHGAP35|GRF-1|GRLF1|P190-A|P190A|p190ARhoGAP|p190RhoGAP|-|19q13.32|protein-coding	ARHGAP35	8.216	8.167	8.083	9.311	5.544	5.91	8.016	8.445	7.922	7.959	6.523	6.516	8.309	8.631	5.654	5.947	5.525	5.42	0.440161206	2.23325E-18	1.77889E-16
NM_017668	chr16	15744083	15820208	+	3209	1	NDE1|HOM-TES-87|LIS4|MHAC|NDE|NUDE|NUDE1|-|16p13.11|protein-coding	NDE1	8.138	7.915	6.878	5.569	4.801	4.149	10.775	10.331	6.54	6.709	5.559	5.709	9.678	9.014	6.014	6.171	5.362	4.948	0.808909969	2.4026E-18	1.90524E-16
NM_181503	chr13	37574678	37583751	+	1398	1	EXOSC8|CIP3|EAP2|OIP2|PCH1C|RRP43|Rrp43p|bA421P11.3|p9|-|13q13.3|protein-coding	EXOSC8	12.933	11.531	9.22	10.102	4.762	2.724	11.645	11.378	4.272	3.592	5.152	5.068	5.626	7.251	5.839	6.439	2.433	2.97	1.314429049	2.54154E-18	1.99759E-16
NM_130782	chr1	192127592	192154945	+	2138	1	RGS18|RGS13|-|1q31.2|protein-coding	RGS18	0	0.017	0.01	0.11	0.388	0.284	0.01	0.017	0.048	0.03	0.143	0.241	0.014	0.007	0.86	0.773	1.723	1.113	-5.466094143	2.53529E-18	1.99759E-16
NM_001286818	chr13	73629114	73651680	+	2946	1	KLF5|BTEB2|CKLF|IKLF|-|13q22.1|protein-coding	KLF5	43.569	60.179	23.821	41.118	14.07	21.303	68.602	68.858	29.53	29.011	15.768	15.105	96.905	73.44	10.561	11.047	10.695	10.352	2.18569194	3.05078E-18	2.38727E-16
NM_001207048	chr11	117156402	117166386	-	5199	1	BACE1|ASP2|BACE|HSPC104|-|11q23.3|protein-coding	BACE1	2.637	2.491	2.602	2.449	1.167	1.426	2.121	2.427	1.996	2.216	1.134	1.094	2.761	2.707	1.409	1.52	1.513	1.48	0.892158823	3.15775E-18	2.46014E-16
NM_004670	chr10	89419476	89507462	+	3829	1	PAPSS2|ATPSK2|BCYM4|SK2|-|10q23.2-q23.31|protein-coding	PAPSS2	0.545	0.379	0.862	0.376	2.095	1.356	0.284	0.239	0.993	0.993	2.123	1.935	0.125	0.305	3.559	3.76	3.83	3.44	-3.029211244	3.29983E-18	2.5596E-16
NM_001199022	chr16	19535179	19564728	+	5427	1	CCP110|CP110|Cep110|-|16p12.3|protein-coding	CCP110	2.146	2.089	1.299	1.282	0.924	0.801	1.953	1.83	1.059	1.172	1.269	1.226	1.805	1.78	1.093	1.327	0.993	1.012	0.842346141	4.00991E-18	3.09687E-16
NM_001130110	chr18	42260138	42457379	+	1779	1	SETBP1|MRD29|SEB|-|18q12.3|protein-coding	SETBP1	0.097	0.141	0.144	0.133	0.457	0.227	0.092	0.149	0.298	0.428	0.429	0.52	0.261	0.177	0.275	0.292	0.642	0.821	-1.767703238	4.2574E-18	3.27378E-16
NM_001098210	chr3	41240942	41281939	+	3238	1	CTNNB1|CTNNB|MRD19|armadillo|-|3p22.1|protein-coding	CTNNB1	94.712	81.713	86.527	85.559	154.79	126.973	66.966	64.751	107.833	99.598	134.68	132.13	57.644	68.14	165.562	158.265	151.644	150.743	-1.032236429	4.31546E-18	3.30412E-16
NM_139017	chr5	55147207	55213165	+	2687	1	IL31RA|CRL|CRL3|GLM-R|GLMR|GPL|IL-31RA|PLCA2|PRO21384|hGLM-R|-|5q11.2|protein-coding	IL31RA	0.942	1.26	2.172	0.807	3.231	2.496	0.8	0.448	1.699	1.755	2.024	1.857	0.881	0.953	2.789	2.627	4.282	4.273	-1.802300705	5.21041E-18	3.97221E-16
NM_002966	chr1	151955386	151966714	-	1050	1	S100A10|42C|ANX2L|ANX2LG|CAL1L|CLP11|Ca[1]|GP11|P11|p10|-|1q21.3|protein-coding	S100A10	204.854	157.449	130.201	188.607	257.816	278.984	89.495	102.417	200.224	180.326	244.018	234.784	136.444	144.893	282.066	282.151	295.429	324.158	-1.065245189	6.44749E-18	4.89431E-16
NM_014654	chr1	31342313	31381480	-	5114	1	SDC3|SDCN|SYND3|-|1p35.2|protein-coding	SDC3	2.142	1.331	2.629	2.121	3.966	3.513	2.443	2.326	4.674	4.433	6.128	6.303	1.482	2.131	5.825	5.753	6.045	6.365	-1.482093904	6.94211E-18	5.24735E-16
NM_001392	chr18	32073254	32409292	+	1718	1	DTNA|D18S892E|DRP3|DTN|DTN-A|LVNC1|-|18q12.1|protein-coding	DTNA	0.286	0.177	0.335	0.22	0.533	0.353	0.089	0.063	0.279	0.209	0.336	0.338	0.096	0.078	0.285	0.239	0.626	0.354	-2.295329637	7.18959E-18	5.41138E-16
NM_001080412	chr3	141043055	141168632	+	8374	1	ZBTB38|CIBZ|PPP1R171|ZNF921|-|3q23|protein-coding	ZBTB38	4.365	5.007	5.116	5.89	7.159	6.07	3.325	3.246	4.075	3.887	5.916	5.955	4.877	4.819	7.37	7.333	9.236	7.925	-0.781135405	7.23802E-18	5.42485E-16
NM_004289	chr7	26191847	26226756	+	3704	1	NFE2L3|NRF3|-|7p15.2|protein-coding	NFE2L3	0.676	0.479	0.759	0.28	1.48	1.41	0.332	0.28	1.109	1.071	1.147	1.19	0.259	0.384	2.439	2.802	2.254	2.092	-2.061052113	8.24795E-18	6.15581E-16
NM_152835	chr1	26438268	26452039	+	4148	1	PDIK1L|CLIK1L|STK35L2|-|1p36.11|protein-coding	PDIK1L	1.712	2.103	0.858	1.392	0.379	0.853	1.259	1.389	0.71	0.802	0.431	0.394	1.672	1.502	0.475	0.561	0.499	0.404	1.667586394	9.12717E-18	6.78351E-16
NM_173553	chr4	189012426	189026741	-	1625	1	TRIML2|SPRYD6|-|4q35.2|protein-coding	TRIML2	0.136	0.375	0.393	0.334	2.618	1.037	0.034	0.089	0.282	0.301	0.832	0.88	0.046	0.111	1.293	1.47	0.587	0.816	-3.274002397	9.4986E-18	7.03015E-16
NM_001033855	chr10	14946610	14996431	-	6282	1	DCLRE1C|A-SCID|DCLREC1C|RS-SCID|SCIDA|SNM1C|-|10p13|protein-coding	DCLRE1C	1.791	2.107	1.285	1.415	1.074	1.18	1.486	1.494	1.342	1.263	1.018	1.077	1.393	1.437	1.075	1.076	0.781	0.749	0.666498478	1.03387E-17	7.62019E-16
NM_002824	chr12	6875483	6880118	+	1201	1	PTMS|ParaT|-|12p13.31|protein-coding	PTMS	19.043	13.75	17.597	17.137	8.97	7.718	34.883	34.857	20.139	16.65	15.406	16.221	12.187	12.729	10.096	10.409	4.936	5.799	1.059765702	1.12548E-17	8.26115E-16
NM_018558	chrX	151806637	151821825	+	1989	1	GABRQ|THETA|-|Xq28|protein-coding	GABRQ	0.247	0.144	0.021	0.095	0	0.017	0.237	0.267	0.02	0.055	0.016	0.011	0.791	0.625	0.012	0.006	0	0.007	5.422689466	1.1622E-17	8.49552E-16
NM_001278689	chr3	69024363	69063045	-	4646	1	EOGT|AER61|AOS4|C3orf64|EOGT1|-|3p14.1|protein-coding	EOGT	4.817	3.589	3.595	2.679	7.902	6.551	2.274	2.101	4.888	3.946	6.079	6.047	3.731	4.27	9.638	9.132	13.592	11.798	-1.36469403	1.3766E-17	1.00215E-15
NM_001127605	chr10	90973326	91011665	-	2650	1	LIPA|CESD|LAL|-|10q23.31|protein-coding	LIPA	16.501	13.917	18.153	13.389	26.76	26.049	5.878	5.107	22.105	22.035	23.731	24.66	12.89	13.69	26.463	24.612	33.635	31.545	-1.465037395	1.5838E-17	1.14829E-15
NR_033955	chr12	121570631	121624354	+	3531	1	P2RX7|P2X7|-|12q24.31|protein-coding	P2RX7	0.438	0.533	0.193	0.915	0.064	0.153	0.416	0.556	0.182	0.175	0.043	0.043	0.615	0.458	0.044	0.055	0.011	0.019	3.432092837	1.63111E-17	1.17778E-15
NM_018295	chr7	134832766	134850967	+	2051	1	TMEM140|-|-|7q33|protein-coding	TMEM140	0.072	0.026	0.166	0.092	0.615	0.312	0.005	0.012	0.139	0.281	0.106	0.231	0.022	0.044	0.367	0.353	1.258	1.906	-4.548528329	1.67973E-17	1.20798E-15
NM_002318	chr8	23154410	23261722	-	3794	1	LOXL2|LOR2|WS9-14|-|8p21.3|protein-coding	LOXL2	0.304	0.194	2.347	1.05	3.2	1.235	0.081	0.102	0.704	0.59	1.054	0.958	0.028	0.055	2.208	1.937	3.667	3.846	-4.302134133	1.72632E-17	1.23648E-15
NM_000594	chr6	31543344	31546112	+	1624.2	8	TNF|DIF|TNF-alpha|TNFA|TNFSF2|TNLG1F|-|6p21.33|protein-coding	TNF	0.575	0.309	0.761	0.29	1.597	1.1	0.297	0.245	0.822	0.676	1.476	1.536	0.12	0.286	2.138	2.036	1.606	1.765	-2.438092879	1.8007E-17	1.28457E-15
NM_001206844	chr2	85545141	85555419	-	6185	1	TGOLN2|TGN38|TGN46|TGN48|TGN51|TTGN2|-|2p11.2|protein-coding	TGOLN2	4.889	4.978	5.911	4.65	6.187	5.591	4.415	4.436	6.72	6.679	6.143	6.055	5.302	5.616	5.445	5.592	6.655	6.724	-0.397463536	1.90096E-17	1.35067E-15
NM_001329613	chr15	66785806	66790153	-	1255	1	SNAPC5|SNAP19|-|15q22.31|protein-coding	SNAPC5	6.166	5.138	5.789	4.452	2.728	3.277	6.442	6.27	3.411	3.819	3.725	3.932	3.104	3.221	2.701	2.721	1.724	1.821	0.778704286	1.91174E-17	1.35292E-15
NM_022840	chr18	2537524	2571502	-	3676	1	METTL4|HsT661|-|18p11.32|protein-coding	METTL4	2.593	2.5	1.779	2.264	1.025	1.238	2.017	2.285	1.131	1.115	1.112	1.217	1.646	1.515	1.081	1.389	0.783	0.949	0.925009665	1.97851E-17	1.39461E-15
NM_004087	chr3	196769431	197025447	-	5006	1	DLG1|DLGH1|SAP-97|SAP97|dJ1061C18.1.1|hdlg|-|3q29|protein-coding	DLG1	14.589	15.117	14.274	19.898	29.427	32.992	10.481	10.936	21.257	19.91	26.731	27.16	22.735	19.429	28.573	25.284	37.469	28.707	-1.072378263	2.1114E-17	1.4824E-15
NM_012465	chr10	98124363	98273683	-	6748	1	TLL2|-|-|10q24.1|protein-coding	TLL2	0.04	0.05	0.098	0.063	0.159	0.18	0.007	0.014	0.076	0.092	0.068	0.1	0.02	0.024	0.124	0.102	0.313	0.267	-2.930127425	2.17684E-17	1.52233E-15
NM_020857	chr15	41186628	41196173	+	3888	1	VPS18|PEP3|-|15q15.1|protein-coding	VPS18	2.799	2.962	4.586	4.548	6.382	6.571	3.121	3.468	6.407	6.379	5.9	6.128	3.468	3.3	4.69	4.047	5.476	6.084	-0.987211508	2.20732E-17	1.53759E-15
NM_016593	chr6	46517317	46620567	-	2430	1	CYP39A1|-|-|6p12.3|protein-coding	CYP39A1	1.678	1.769	1.289	1.688	0.228	0.68	1.183	1.403	1.015	1.391	0.395	0.35	2.694	2.6	0.211	0.243	0.36	0.406	2.139310433	2.24326E-17	1.55652E-15
NM_003620	chr17	58677544	58743640	+	4769	1	PPM1D|PP2C-DELTA|WIP1|-|17q23.2|protein-coding	PPM1D	1.695	2.208	1.631	1.948	0.99	0.869	2.206	2.133	1.099	0.998	0.907	0.879	2.57	2.182	0.878	0.845	1.111	1.029	1.117297304	2.587E-17	1.78805E-15
NM_001334	chr4	156845270	156875048	-	2923	1	CTSO|CTSO1|-|4q32.1|protein-coding	CTSO	0.614	0.784	1.013	1.573	1.367	1.268	0.244	0.309	1.96	2.004	1.32	1.357	0.907	0.794	1.58	1.346	2.378	2.253	-1.598014574	2.61458E-17	1.80011E-15
NM_001105530	chr1	40506255	40538321	+	2740	1	CAP1|CAP|CAP1-PEN|-|1p34.2|protein-coding	CAP1	82.151	67.887	58.424	59.353	127.286	96.171	58.866	58.704	77.305	71.531	121.301	117.184	75.978	76.503	147.819	141.955	157.713	144.754	-0.916788931	2.67778E-17	1.8365E-15
NM_002563	chr3	152552482	152559228	+	6744	1	P2RY1|P2Y1|-|3q25.2|protein-coding	P2RY1	2.732	3.232	1.153	2.416	0.538	0.875	2.067	2.571	1.49	1.784	0.609	0.504	5.154	4.163	0.465	0.463	0.291	0.319	2.619827002	2.72891E-17	1.86437E-15
NM_001252093	chr3	138067508	138124377	+	3795	1	MRAS|M-RAs|R-RAS3|RRAS3|-|3q22.3|protein-coding	MRAS	1.418	1.137	2.139	1.696	2.789	1.963	0.503	0.53	3.024	2.471	2.86	2.844	0.991	1.117	2.657	2.579	3.712	4.166	-1.806872108	2.84045E-17	1.93314E-15
NM_013275	chr16	89334029	89556969	-	9295	1	ANKRD11|ANCO-1|ANCO1|LZ16|T13|-|16q24.3|protein-coding	ANKRD11	4.85	4.783	4.699	5.484	3.116	3.057	6.001	6.463	4.151	3.768	4.322	4.596	5.512	5.965	3.566	4.357	4.074	3.899	0.495181012	2.88878E-17	1.95853E-15
NM_001287491	chr2	74213531	74335302	+	11374	1	TET3|hCG_40738|-|2p13.1|protein-coding	TET3	1.136	1.754	1.025	1.478	0.584	0.61	1.724	1.766	0.936	1.147	0.752	0.808	2.453	2.42	0.531	0.638	0.592	0.574	1.446504094	3.04085E-17	2.05379E-15
NM_001280797	chr12	56864728	56882198	-	2499	1	GLS2|GA|GLS|LGA|hLGA|-|12q13.3|protein-coding	GLS2	0.59	0.71	1.117	0.623	0.042	0.175	1.611	1.591	0.404	0.583	0.188	0.095	0.276	0.228	0.096	0.116	0.005	0.043	3.213880137	3.10733E-17	2.09074E-15
NM_021922	chr6	35420138	35434881	+	2543	1	FANCE|FACE|FAE|-|6p21.31|protein-coding	FANCE	5.825	5.416	4.39	5.321	0.979	2.439	6.026	6.416	2.846	3.167	1.397	1.408	3.423	3.621	0.986	1.053	0.433	0.42	2.244934334	3.48213E-17	2.33408E-15
NM_000600	chr7	22766761	22771621	+	1182	1	IL6|BSF-2|BSF2|CDF|HGF|HSF|IFN-beta-2|IFNB2|IL-6|-|7p15.3|protein-coding	IL6	0.229	0.621	0.379	0.06	14.191	0.456	0.139	0.102	0.336	0.276	4.158	5.248	0.076	0.152	10.036	7.759	8.393	9.245	-5.25277291	3.66218E-17	2.44554E-15
NM_001170750	chrX	38008588	38080177	-	1832	1	SRPX|DRS|ETX1|HEL-S-83p|SRPX1|-|Xp11.4|protein-coding	SRPX	1.944	1.32	4.338	2.033	4.984	5.611	1	0.829	3.377	3.008	3.206	3.234	0.548	0.687	4.078	4.163	4.997	5.965	-2.2622509	3.7041E-17	2.46427E-15
NM_032823	chr9	97488951	97849500	+	2905	1	C9orf3|AOPEP|AP-O|APO|C90RF3|ONPEP|-|9q22.32|protein-coding	C9orf3	9.107	9.674	4.327	4.829	3.048	2.146	5.566	5.861	4.358	4.849	2.982	3.335	4.997	5.34	2.231	2.43	2.142	2.346	1.213143904	3.77982E-17	2.50526E-15
NM_018706	chr10	12110916	12165227	+	5198	1	DHTKD1|AMOXAD|CMT2Q|-|10p14|protein-coding	DHTKD1	6.853	5.176	3.34	3.207	2.292	2.425	3.854	3.95	3.034	3.023	2.499	2.598	3.234	3.808	2.516	2.763	1.683	1.712	0.946262074	3.97883E-17	2.62736E-15
NR_038849	chr1	159931014	159948876	+	1135	1	LINC01133|-|-|1q23.2|ncRNA	LINC01133	12.056	12.53	9.535	24.157	4.891	3.207	23.786	25.47	4.257	4.204	2.439	2.776	12.539	10.976	5.541	5.018	2.144	1.728	2.431116307	4.48949E-17	2.95359E-15
NM_014831	chr3	36868308	36986548	-	10459	1	TRANK1|LBA1|-|3p22.2|protein-coding	TRANK1	0.493	0.634	0.605	0.451	1.771	0.993	0.138	0.174	1.141	1.335	1.166	1.348	0.254	0.334	0.644	0.677	1.222	1.078	-2.137766881	4.54167E-17	2.97689E-15
NM_080821	chr20	54933983	54943718	+	3028	1	FAM210B|5A3|C20orf108|dJ1167H4.1|-|20q13.2|protein-coding	FAM210B	4.032	4.839	4.946	5.746	6.213	7.758	2.148	2.089	6.847	6.277	6.37	6.036	5.7	4.885	7.709	7.102	11.391	10.603	-1.141667424	4.76144E-17	3.10947E-15
NM_000935	chr3	145787228	145879282	-	3975	1	PLOD2|BRKS2|LH2|TLH|-|3q24|protein-coding	PLOD2	18.027	12.432	22.146	18.884	149.707	26.184	8.864	7.57	21.765	17.031	83.606	85.353	7.312	10.494	289.565	271.516	237.62	222.033	-3.570584069	5.08152E-17	3.30634E-15
NM_033249	chr15	74287014	74335717	+	2085	1	PML|MYL|PP8675|RNF71|TRIM19|-|15q24.1|protein-coding	PML	5.019	3.634	4.905	3.46	9.786	6.046	2.936	2.872	7.656	7.98	10.27	11.85	2.867	3.978	10.034	9.607	7.807	11.286	-1.54399674	5.64043E-17	3.6566E-15
NM_004528	chr1	165600110	165625372	+	1510	1	MGST3|GST-III|-|1q24.1|protein-coding	MGST3	12.153	8.659	9.834	6.651	16.032	16.92	7.81	7.031	13.831	14.445	18.907	19.467	13.761	14.239	21.356	18.94	25.789	22.982	-1.002199034	5.94945E-17	3.82899E-15
NM_001331040	chr4	142950109	143767688	-	4541	1	INPP4B|-|-|4q31.21|protein-coding	INPP4B	2.077	2.205	2.623	2.487	4.79	5.441	1.72	1.68	1.345	1.228	4.221	4.577	1.264	1.771	5.971	6.229	8.191	7.767	-1.922511085	5.9445E-17	3.82899E-15
NM_001329976	chr8	12579404	12612951	-	3498	1	LONRF1|RNF191|-|8p23.1|protein-coding	LONRF1	3.343	3.221	2.601	2.804	1.354	1.763	4.35	4.148	1.92	1.665	1.682	1.703	1.88	1.926	1.75	1.921	0.965	0.936	1.094845552	6.23494E-17	3.99824E-15
NM_017613	chr21	34949859	34961014	-	2510	1	DONSON|B17|C21orf60|-|21q22.11|protein-coding	DONSON	4.502	3.325	2.207	2.555	1.605	1.786	2.911	3.476	1.823	1.611	1.611	1.829	1.922	2.499	1.683	2.067	1.05	0.911	1.033519248	6.44801E-17	4.12E-15
NM_024830	chr5	1461538	1524092	-	3950	1	LPCAT1|AGPAT10|AGPAT9|AYTL2|LPCAT-1|PFAAP3|lpcat|lysoPAFAT|-|5p15.33|protein-coding	LPCAT1	5.156	3.523	5.232	3.736	7.635	8.704	3.483	3.215	6.815	6.821	7.255	7.273	4.104	4.696	7.544	7.915	7.116	7.022	-0.960973656	6.54896E-17	4.1695E-15
NM_001164097	chr5	82767493	82878122	+	9439	1	VCAN|CSPG2|ERVR|GHAP|PG-M|WGN|WGN1|-|5q14.2-q14.3|protein-coding	VCAN	0.971	0.406	2.268	1.284	12.624	2.978	0.507	0.442	4.287	3.595	5.776	5.113	0.057	0.154	3.942	3.476	11.165	7.703	-4.545215684	6.64924E-17	4.21823E-15
NM_000227	chr18	21452984	21535029	+	5577	1	LAMA3|BM600|E170|LAMNA|LOCS|-|18q11.2|protein-coding	LAMA3	89.122	78.348	310.392	144.702	396.603	400.821	118.074	106.654	227.446	201.597	360.633	347.179	47.592	76.727	490.868	460.06	741.634	672.359	-2.525758041	6.97836E-17	4.41127E-15
NM_152475	chr19	58417142	58427978	-	4698	1	ZNF417|-|-|19q13.43|protein-coding	ZNF417	0.638	0.648	1.075	0.888	1.005	1.141	0.504	0.464	1.133	1.062	0.937	0.954	0.794	0.771	0.915	1.015	1.413	1.137	-0.852301905	7.12716E-17	4.48935E-15
NM_017681	chrX	106366657	106449670	-	1751	1	NUP62CL|-|-|Xq22.3|protein-coding	NUP62CL	0.744	0.89	0.694	0.714	0.257	0.308	0.777	0.846	0.419	0.49	0.349	0.313	0.633	0.676	0.307	0.241	0.223	0.263	1.37916987	7.24832E-17	4.54953E-15
NM_001530	chr14	62162119	62214977	+	4042	1	HIF1A|HIF-1-alpha|HIF-1A|HIF-1alpha|HIF1|HIF1-ALPHA|MOP1|PASD8|bHLHe78|-|14q23.2|protein-coding	HIF1A	39.188	40.157	65.168	93.02	103.089	122.055	26.329	27.374	66.777	65.184	52.463	51.569	58.227	48.445	87.242	79.585	130.665	118.406	-1.282377533	7.54762E-17	4.72072E-15
NM_001711	chrX	152760347	152775012	+	2442	1	BGN|DSPG1|MRLS|PG-S1|PGI|SEMDX|SLRR1A|-|Xq28|protein-coding	BGN	0.221	0.11	0.07	0.087	0	0.014	0.283	0.321	0.121	0.085	0.004	0.013	0.301	0.251	0.01	0.005	0.006	0	5.483287491	7.61055E-17	4.74337E-15
NM_005409	chr4	76954840	76957350	-	1595	1	CXCL11|H174|I-TAC|IP-9|IP9|SCYB11|SCYB9B|b-R1|-|4q21.1|protein-coding	CXCL11	0.015	0.079	0.08	0.059	0.488	1.183	0.021	0	0.313	0.511	0.403	0.243	0.019	0	0.778	1.052	0.548	0.746	-4.938116775	7.84667E-17	4.87344E-15
NM_014351	chr22	44220387	44258378	-	2456	1	SULT4A1|BR-STL-1|BRSTL1|DJ388M5.3|NST|SULTX3|hBR-STL-1|-|22q13.31|protein-coding	SULT4A1	0.01	0.015	0.069	0.125	0.134	0.178	0	0.015	0.195	0.177	0.195	0.171	0.006	0.043	0.267	0.231	0.465	0.319	-4.176666221	7.93798E-17	4.91297E-15
NM_006194	chr14	37126773	37147011	+	3099	1	PAX9|STHAG3|-|14q13.3|protein-coding	PAX9	1.015	1.179	0.729	1.811	0.251	0.381	2.205	3.014	0.562	0.463	0.243	0.212	1.677	1.285	0.412	0.459	0.23	0.271	2.594158552	8.24432E-17	5.08486E-15
NM_001193584	chr7	107788071	108096841	-	6282	1	NRCAM|-|-|7q31.1|protein-coding	NRCAM	0.344	0.12	2.988	0.413	1.594	11.53	0.103	0.042	1.012	0.91	0.765	0.787	0.007	0.029	0.709	0.914	1.168	1.322	-4.820428739	8.56131E-17	5.2621E-15
NM_001167738	chr1	201708963	201796102	+	11654	1	NAV1|POMFIL3|STEERIN1|UNC53H1|-|1q32.1|protein-coding	NAV1	1.261	1.717	1.753	1.119	4.355	2.36	1	1.174	4.159	4.327	4.374	4.496	1.599	1.961	4.426	4.413	4.192	4.136	-1.532949876	8.66476E-17	5.30731E-15
NM_152395	chr3	131100609	131107674	+	6112	1	NUDT16|-|-|3q22.1|protein-coding	NUDT16	1.909	1.843	1.924	1.705	2.241	2.421	1.319	1.347	2.613	2.466	2.255	2.315	1.363	1.338	2.083	2.036	2.083	1.965	-0.613020701	8.90438E-17	5.43534E-15
NM_001167917	chr3	157177410	157213295	-	986	1	VEPH1|MELT|VEPH|-|3q25.31-q25.32|protein-coding	VEPH1	0.025	0.054	0.216	0	1.333	0.273	0.033	0.012	0.124	0.055	0.564	0.611	0.046	0.03	1.162	1.261	1.581	1.66	-4.649345576	9.92959E-17	6.04038E-15
NM_001193544	chr5	150480267	150521216	-	2842	1	ANXA6|ANX6|CBP68|-|5q33.1|protein-coding	ANXA6	5.022	2.502	4.753	1.037	21.965	8.764	0.201	0.237	1.965	1.801	3.884	3.488	0.611	1.554	29.778	31.433	36.206	33.297	-3.781070765	1.00803E-16	6.11113E-15
NM_003190	chr6	33267472	33282164	-	3752.2	5	TAPBP|NGS17|TAPA|TPN|TPSN|-|6p21.32|protein-coding	TAPBP	13.284	10.053	17	13.088	15.862	16.636	7.996	7.505	26.143	23.907	15.438	16.121	9.83	10.395	17.481	17.016	18.034	19.741	-0.858530513	1.18137E-16	7.13765E-15
NM_001136131	chr21	27252861	27543446	-	3277	1	APP|AAA|ABETA|ABPP|AD1|APPI|CTFgamma|CVAP|PN-II|PN2|-|21q21.3|protein-coding	APP	91.606	75.788	198.281	135.944	238.98	279.075	113.768	109.156	249.385	226.729	226.843	222.187	102.926	103.136	270.872	252.701	357.707	396.245	-1.563702434	1.19148E-16	7.17433E-15
NM_022835	chr19	39903750	39919055	+	7586	1	PLEKHG2|ARHGEF42|CLG|LDAMD|-|19q13.2|protein-coding	PLEKHG2	0.262	0.264	0.477	0.298	0.52	0.391	0.294	0.288	0.688	0.645	0.507	0.598	0.419	0.454	0.672	0.74	0.746	0.754	-0.889691379	1.20286E-16	7.21836E-15
NM_001004346	chr4	75023825	75168814	+	2386	1	MTHFD2L|-|-|4q13.3|protein-coding	MTHFD2L	2.965	2.665	3.902	4.16	5.037	4.944	2.428	2.298	3.674	4.095	4.06	3.997	2.235	2.171	3.992	3.697	4.817	4.767	-0.959107561	1.34281E-16	8.03106E-15
NM_001347735	chr10	49654068	49813176	-	2658	1	ARHGAP22|RhoGAP2|RhoGap22|-|10q11.22-q11.23|protein-coding	ARHGAP22	1.359	0.896	1.395	0.701	2.14	2.422	0.537	0.458	1.914	1.93	1.951	2.241	1.234	1.273	2.272	2.338	2.574	2.844	-1.477283969	1.36316E-16	8.12541E-15
NM_025231	chr6	28092334	28097864	+	1330	1	ZSCAN16|ZNF392|ZNF435|dJ265C24.3|-|6p22.1|protein-coding	ZSCAN16	1.053	1.643	1.233	1.666	0.312	0.583	2.466	2.419	0.759	0.776	0.442	0.323	1.228	1.295	0.162	0.2	0.141	0.173	2.40822842	1.46262E-16	8.68915E-15
NM_025240	chr15	73976622	74006859	+	2737	1	CD276|4Ig-B7-H3|B7-H3|B7H3|B7RP-2|-|15q24.1|protein-coding	CD276	5.358	4.771	6.531	3.23	9.458	12.253	4.693	4.46	7.418	6.818	8.556	8.626	3.81	5.109	9.423	8.677	8.457	8.81	-1.043562567	1.72413E-16	1.02086E-14
NR_024016	chr3	157261133	157287701	+	880	1	PQLC2L|C3orf55|-|3q25.32|protein-coding	PQLC2L	0.335	0.224	0.654	0.429	1.376	1.111	0.05	0.027	0.278	0.185	0.26	0.391	0.068	0.085	0.732	0.686	0.871	0.799	-2.88474154	1.90987E-16	1.12708E-14
NM_001300766	chr1	184020785	184043344	+	1873	1	TSEN15|C1orf19|PCH2F|sen15|-|1q25.3|protein-coding	TSEN15	11.332	12.47	8.872	11.328	4.976	3.383	15.978	15.049	6.857	6.899	7.645	8.203	8.39	8.362	6.812	7.886	4.729	4.072	1.072618863	1.93281E-16	1.13684E-14
NM_004446	chr1	220141942	220220000	-	4981	1	EPRS|EARS|GLUPRORS|PARS|PIG32|QARS|QPRS|-|1q41|protein-coding	EPRS	41.393	44.101	31.21	34.983	22.812	22.96	37.425	39.42	26.563	25.421	30	30.012	32.239	34.091	26.632	28.815	21.846	18.558	0.600973498	1.99736E-16	1.17093E-14
NM_000757	chr1	110453233	110473616	+	4223	1	CSF1|CSF-1|MCSF|-|1p13.3|protein-coding	CSF1	0.401	0.276	0.696	0.435	0.995	0.934	0.234	0.208	0.596	0.695	0.663	0.721	0.131	0.181	0.865	0.963	0.942	1.169	-2.01643726	2.18078E-16	1.27425E-14
NM_002653	chr5	134363424	134369964	-	2378	1	PITX1|BFT|CCF|LBNBG|POTX|PTX1|-|5q31.1|protein-coding	PITX1	17.52	24.901	18.59	27.284	9.562	9.199	40.559	40.053	19.618	21.265	10.695	11.059	28.463	25.922	7.262	7.211	4.776	5.545	1.771220839	2.18831E-16	1.27446E-14
NM_001207026	chr19	42595980	42636625	-	1688	1	POU2F2|OCT2|OTF2|Oct-2|-|19q13.2|protein-coding	POU2F2	0.538	0.509	1.199	0.615	1.67	3.095	0.305	0.164	1.232	1.281	1.091	1.178	0.018	0.231	2.163	2.195	1.473	1.819	-2.729395638	2.196E-16	1.27476E-14
NM_000804	chr11	71846756	71850936	+	854	1	FOLR3|FR-G|FR-gamma|gamma-hFR|-|11q13.4|protein-coding	FOLR3	5.954	3.628	23.874	17.282	23.994	35.245	3.096	2.681	9.202	9.392	8.779	8.674	6.859	6.54	12.368	10.089	19.88	21.347	-1.995020834	2.24825E-16	1.30084E-14
NM_199203	chr20	48697661	48770335	-	2908	1	TMEM189-UBE2V1|CROC-1B|CROC1B|KUA-UEV|-|20q13.13|protein-coding	TMEM189-UBE2V1	11.142	10.249	12.315	10.904	16.132	14.697	8.982	9.054	15.811	14.198	17.537	16.098	12.055	11.224	16.437	15.009	15.37	14.947	-0.65815747	2.51482E-16	1.45035E-14
NM_001193431	chr1	114356433	114414381	-	3547	1	PTPN22|LYP|LYP1|LYP2|PEP|PTPN8|-|1p13.2|protein-coding	PTPN22	0.076	0.05	0.132	0.16	0.293	0.627	0.015	0.017	0.216	0.187	0.147	0.158	0.008	0.021	0.172	0.242	0.099	0.088	-2.932076539	2.67187E-16	1.53593E-14
NM_001198810	chr11	57252004	57282358	-	2346	1	SLC43A1|LAT3|PB39|POV1|R00504|-|11q12.1|protein-coding	SLC43A1	0.89	0.916	1.689	0.914	0.243	0.259	2.338	1.669	0.491	0.366	0.474	0.582	0.147	0.236	0.549	0.736	0.063	0.069	1.770160675	2.72216E-16	1.5598E-14
NM_015114	chr12	133302253	133338474	-	4467	1	ANKLE2|KIAA0692|LEMD7|Lem4|MCPH16|-|12q24.33|protein-coding	ANKLE2	13.204	12.915	16.058	15.485	21.159	15.725	8.659	9.072	14.797	14.126	16.132	15.224	14.106	15.599	19.343	18.731	21.136	22.843	-0.685680157	2.74994E-16	1.57065E-14
NM_001002811	chr1	144890591	144932365	-	5658	1	PDE4DIP|CMYA2|MMGL|-|1q21.2|protein-coding	PDE4DIP	3.916	3.435	3.927	3.704	3.612	4.938	1.962	2.083	5.349	5.684	3.461	3.726	2.95	3.422	4.147	4.099	5.155	5.182	-0.849449018	3.24006E-16	1.84466E-14
NM_007197	chr12	130647004	130650285	+	3279	1	FZD10|CD350|FZ-10|Fz10|FzE7|hFz10|-|12q24.33|protein-coding	FZD10	0.435	0.497	0.396	0.496	0.09	0.226	0.522	0.515	0.152	0.149	0.13	0.115	0.503	0.47	0.069	0.088	0.074	0.132	1.966724147	3.77149E-16	2.14035E-14
NM_001864	chr19	36641824	36643771	-	756	1	COX7A1|COX7A|COX7AH|COX7AM|-|19q13.12|protein-coding	COX7A1	1.95	2.654	0.507	2.495	0.16	0.089	0.131	0.271	0.121	0.129	0.029	0.028	0.515	0.574	0.047	0.048	0.036	0.018	3.774194311	4.334E-16	2.45175E-14
NM_003155	chr8	23699434	23712320	-	3871	1	STC1|STC|-|8p21.2|protein-coding	STC1	0.006	0	0.022	0.037	0.701	0.087	0.003	0.006	0.005	0.008	0.231	0.208	0	0	1.116	0.845	0.465	0.657	-7.182392326	4.45772E-16	2.51373E-14
NR_048551	chr2	220492292	220506702	+	4222	1	SLC4A3|AE3|CAE3/BAE3|SLC2C|-|2q35|protein-coding	SLC4A3	0.495	0.615	1.065	0.804	1.208	1.086	0.696	0.599	1.328	1.2	1.37	1.238	0.518	0.677	1.23	1.203	1.344	1.605	-1.176268342	4.97259E-16	2.79519E-14
NR_134491	chr10	5636948	5638081	-	701	1	LOC105376382|-|-|10p15.1|ncRNA	LOC105376382	0.631	0.741	1.763	1.211	2.985	5.577	0.266	0.189	0.189	0.279	1.337	1.534	0.085	0.299	5.346	4.252	5.695	4.765	-3.364540449	5.18378E-16	2.90472E-14
NR_107001	chr11	1901275	1901377	+	102	1	MIR7847|hsa-mir-7847|-|11p15.5|ncRNA	MIR7847	27.456	31.608	7.937	5.085	2.034	2.974	7.744	6.025	5.996	4.901	0.641	0.632	8.959	8.367	0.234	1.301	0	0	4.193975799	5.73244E-16	3.20206E-14
NM_000155	chr9	34646586	34650595	+	1392	1	GALT|-|-|9p13.3|protein-coding	GALT	3.282	3.217	3.52	2.574	5.106	5.23	1.363	1.29	5.235	5.434	3.562	3.916	2.637	2.872	4.227	4.135	4.21	5.645	-1.054942421	5.87583E-16	3.27186E-14
NM_002259	chr12	10598638	10605979	-	1419	1	KLRC1|CD159A|NKG2|NKG2A|-|12p13.2|protein-coding	KLRC1	0.017	0	0.06	0.033	0.232	0.285	0	0.025	0.417	0.268	0.491	0.508	0	0.011	0.32	0.315	0.455	0.429	-5.912029628	6.04063E-16	3.35312E-14
NM_001320959	chrX	85116185	85302329	-	5425	1	CHM|DXS540|GGTA|HSD-32|REP-1|TCD|-|Xq21.2|protein-coding	CHM	2.214	2.575	2.019	2.316	3.325	3.585	1.735	1.839	2.914	2.891	3.515	3.504	3.162	3.006	3.87	4.073	6.695	5.3	-0.87839029	6.16577E-16	3.41192E-14
NM_001565	chr4	76942269	76944689	-	1210	1	CXCL10|C7|IFI10|INP10|IP-10|SCYB10|crg-2|gIP-10|mob-1|-|4q21.1|protein-coding	CXCL10	0.102	0.192	0.141	0.351	0.943	4.151	0	0.02	1.12	1.94	1.252	0.88	0.124	0.223	1.637	1.935	1.566	1.375	-4.389614063	6.59121E-16	3.63602E-14
NM_207333	chr19	53379425	53394599	-	6139	1	ZNF320|ZFPL|-|19q13.41|protein-coding	ZNF320	1.553	1.535	2.2	2.227	2.735	3.119	1.474	1.625	3.666	3.523	3.16	3.009	2.223	2.132	2.829	2.746	3.438	2.855	-0.866783146	6.99626E-16	3.84751E-14
NM_000758	chr5	131409485	131411863	+	779	1	CSF2|GMCSF|-|5q31.1|protein-coding	CSF2	0	0	0.273	0.091	3.085	2.639	0.113	0.046	0.144	0.084	0.825	0.939	0.038	0.038	10.203	8.659	7.092	8.958	-6.442841369	7.12008E-16	3.90352E-14
NM_001322896	chr10	116190869	116286685	-	6660	1	ABLIM1|ABLIM|LIMAB1|LIMATIN|abLIM-1|-|10q25.3|protein-coding	ABLIM1	29.822	55.154	18.234	42.465	9.017	12.566	46.493	58.444	20.99	24.074	12.808	11.946	71.685	56.851	4.604	4.983	4.886	3.996	2.570018891	7.59691E-16	4.15212E-14
NM_016262	chr6	112391860	112408751	-	2283	1	TUBE1|TUBE|dJ142L7.2|-|6q21|protein-coding	TUBE1	5.036	7.037	5.562	6.279	1.575	2.067	9.043	8.34	1.853	1.79	1.962	1.926	2.782	2.82	2.013	2.225	1.284	1.078	1.664448952	7.92381E-16	4.31751E-14
NM_144989	chr1	225117363	225155626	+	1095	1	DNAH14|C1orf67|Dnahc14|HL-18|HL18|-|1q42.12|protein-coding	DNAH14	2.849	2.208	2.51	2.777	2.069	3.817	2.294	1.981	2.923	3.216	2.03	2.69	1.683	1.709	2.441	2.689	2.296	2.161	-1.031147519	8.80924E-16	4.78528E-14
NM_001347860	chr10	101909847	101945734	-	3156	1	ERLIN1|C10orf69|Erlin-1|KE04|KEO4|SPFH1|SPG62|-|10q24.31|protein-coding	ERLIN1	9.738	9.319	8.553	7.881	6.542	5.97	8.78	8.564	6.928	6.732	6.032	6.04	6.968	7.671	6.86	7.081	4.536	4.975	0.530321753	9.07538E-16	4.91482E-14
NM_001144960	chr3	149479226	149510610	-	2129	1	ANKUB1|C3orf16|-|3q25.1|protein-coding	ANKUB1	0.185	0.185	0.17	0.111	1.486	0.38	0.021	0.028	0.196	0.194	0.532	0.55	0.07	0.218	1.121	1.003	1.957	1.512	-3.474310798	9.23732E-16	4.98731E-14
NM_000428	chr14	74964886	75079034	-	8516	1	LTBP2|C14orf141|GLC3D|LTBP3|MSPKA|MSTP031|WMS3|-|14q24.3|protein-coding	LTBP2	3.568	2.997	8.746	4.086	16.943	11.141	2.606	2.507	9.308	8.09	14.89	16.363	0.646	2.015	22.494	23.788	22.886	27.881	-3.02594563	9.41543E-16	5.06807E-14
NM_001304840	chr2	197063975	197226848	-	6565	1	HECW2|NEDL2|-|2q32.3|protein-coding	HECW2	0.026	0.03	0.049	0.004	0.155	0.241	0.018	0.031	0.143	0.142	0.189	0.167	0.183	0.1	0.189	0.215	0.52	0.426	-2.397309448	9.52024E-16	5.109E-14
NM_014023	chr10	1102776	1178237	+	4595	1	WDR37|-|-|10p15.3|protein-coding	WDR37	1.871	1.766	2.309	2.016	3.334	2.567	1.578	1.833	2.773	2.531	3.024	2.822	2.951	3.047	3.01	2.904	4.9	4.527	-0.765805816	1.00666E-15	5.38596E-14
NM_003661	chr22	36649117	36663577	+	2855	1	APOL1|APO-L|APOL|APOL-I|FSGS4|-|22q12.3|protein-coding	APOL1	1.428	0.64	1.716	0.743	4.185	2.408	0.088	0.055	2.488	2.653	0.706	0.798	0.236	0.399	2.094	2.164	1.855	3.055	-2.69565867	1.0262E-15	5.47397E-14
NR_038938	chr10	104209574	104216050	+	1304	1	RPARP-AS1|-|-|10q24.32|ncRNA	RPARP-AS1	2.129	2.417	1.487	1.537	0.968	0.646	2.574	2.236	1.985	2.042	1.262	1.187	0.908	0.884	0.924	1.064	0.433	0.425	1.098833754	1.05287E-15	5.59944E-14
NM_016608	chrX	100805514	100809675	+	2127	1	ARMCX1|ALEX1|GASP7|-|Xq22.1|protein-coding	ARMCX1	4.978	4.21	4.517	4.888	8.13	7.638	2.383	1.989	6.244	6.106	6.455	6.364	5.628	5.265	6.436	7.16	8.247	9.423	-1.06315678	1.06752E-15	5.66041E-14
NM_175569	chrX	2670093	2734541	+	2874	1	XG|PBDX|-|Xp22.33|protein-coding	XG	4.539	5.989	6.027	8.515	7.792	7.799	3.012	2.86	6.536	6.602	5.797	5.843	7.444	6.616	8.837	7.94	10.182	12.014	-0.789075991	1.10489E-15	5.8411E-14
NM_001323052	chr1	114248389	114302162	-	2327	1	PHTF1|PHTF|-|1p13.2|protein-coding	PHTF1	1.784	1.393	2.188	1.317	2.274	2.578	0.801	0.772	1.415	1.289	2.135	1.894	0.637	0.734	1.954	1.763	2.438	2.063	-1.405334993	1.14712E-15	6.04638E-14
NM_001243767	chr1	52521857	52556388	+	4434	1	BTF3L4|-|-|1p32.3|protein-coding	BTF3L4	4.36	4.415	3.455	4.115	2.734	2.866	3.506	3.31	2.63	2.804	2.691	2.706	4.565	4.309	3.233	3.285	2.656	2.654	0.5277575	1.17227E-15	6.16067E-14
NM_198830	chr17	40023179	40075272	-	4293	1	ACLY|ACL|ATPCL|CLATP|-|17q21.2|protein-coding	ACLY	64.038	49.666	37.721	38.491	94.443	104.963	25.842	26.756	100.294	96.288	109.39	105.923	28.413	34.828	87.337	85.102	71.694	61.904	-1.361710361	1.1905E-15	6.23801E-14
NM_004811	chr11	58294344	58343390	-	1878	1	LPXN|LDPL|-|11q12.1|protein-coding	LPXN	4.277	2.184	4.946	1.28	16.546	5.241	0.789	0.513	2.839	2.153	11.965	13.431	1.173	1.937	26.481	26.679	36.196	37.181	-3.629868863	1.27762E-15	6.67481E-14
NM_173165	chr16	68119269	68263162	+	6320	1	NFATC3|NFAT4|NFATX|-|16q22.1|protein-coding	NFATC3	3.685	4.396	3.142	2.637	2.093	1.947	2.765	3.15	2.559	2.679	2.157	2.149	3.989	4.054	1.949	2.091	1.946	1.817	0.79414651	1.28338E-15	6.68524E-14
NM_006724	chr6	161412759	161538417	+	5369	1	MAP3K4|MAPKKK4|MEKK 4|MEKK4|MTK1|PRO0412|-|6q26|protein-coding	MAP3K4	4.612	5.391	4.42	5.045	2.599	3.026	5.494	5.643	3.108	3.372	2.856	2.79	5.249	5.081	2.639	2.753	2.624	2.076	0.933515883	1.29171E-15	6.70895E-14
NM_003485	chr14	91698876	91720224	-	2810	1	GPR68|AI2A6|GPR12A|OGR1|-|14q32.11|protein-coding	GPR68	2.457	1.453	3.495	1.175	6.548	3.838	0.242	0.317	4.273	4.409	3.622	3.581	0.411	0.703	4.85	4.221	7.673	9.833	-3.121040599	1.36087E-15	7.04757E-14
NM_002660	chr20	39766161	39804357	+	5171	1	PLCG1|NCKAP3|PLC-II|PLC1|PLC148|PLCgamma1|-|20q12|protein-coding	PLCG1	5.183	4.777	5.179	4.24	6.257	6.375	2.527	2.731	5.821	5.778	5.338	5.751	5.319	5.614	7.028	7.136	7.96	8.458	-0.725852789	1.43473E-15	7.40848E-14
NM_001286708	chr4	185676749	185733413	-	3736	1	ACSL1|ACS1|FACL1|FACL2|LACS|LACS1|LACS2|-|4q35.1|protein-coding	ACSL1	12.552	21.939	4.619	14.445	3.235	6.288	5.564	6.374	5.118	6.737	2.039	1.776	18.67	16.772	2.351	1.841	2.375	2.092	2.104717659	1.49952E-15	7.72055E-14
NR_023358	chrX	20154184	20154531	-	347	1	SCARNA9L|-|-|Xp22.12|ncRNA	SCARNA9L	33.273	28.08	21.918	31.593	10.565	14.182	22.32	26.289	14.041	13.217	11.242	12.394	19.86	22.394	13.792	18.431	4.803	4.677	1.437980575	1.60849E-15	8.2577E-14
NM_001030287	chr1	212738676	212794119	+	1916	1	ATF3|-|-|1q32.3|protein-coding	ATF3	5.218	5.674	14.989	21.459	1.236	1.988	27.603	28.893	2.149	2.348	0.99	0.96	44.482	41.355	0.972	0.938	3.108	1.856	3.587086856	1.68939E-15	8.64805E-14
NM_001261407	chr9	13105703	13279563	-	7463	1	MPDZ|HYC2|MUPP1|-|9p23|protein-coding	MPDZ	1.389	0.972	1.85	1.033	1.747	2.312	0.728	0.694	1.654	1.715	1.751	1.668	0.723	0.939	2.05	2.112	2.289	2.18	-1.216468536	1.6957E-15	8.6554E-14
NM_001128214	chr3	58477823	58488087	+	1554	1	KCTD6|KCASH3|-|3p14.3|protein-coding	KCTD6	2.229	2.432	1.892	2.23	1.224	1.171	2.28	2.063	1.312	1.427	1.29	1.121	1.87	1.782	1.359	1.382	0.882	0.74	0.929192155	1.81912E-15	9.25873E-14
NM_018971	chr3	71802875	71805531	+	2654	1	GPR27|SREB1|-|3p13|protein-coding	GPR27	0.639	0.364	0.177	0.329	0.091	0.089	0.455	0.409	0.157	0.082	0.111	0.186	0.452	0.434	0.045	0.073	0.086	0.097	1.996431222	1.82774E-15	9.27604E-14
NM_024336	chr16	54317212	54320378	-	2302	1	IRX3|IRX-1|IRXB1|-|16q12.2|protein-coding	IRX3	1.782	2.202	0.907	1.762	0.879	0.674	2.469	2.288	1.714	1.591	1.226	1.467	4.113	3.655	1.623	1.447	1.425	1.904	1.067092598	1.86608E-15	9.4168E-14
NM_178819	chr8	41435707	41482520	+	6295	1	GPAT4|1-AGPAT 6|AGPAT6|LPAAT-zeta|LPAATZ|TSARG7|-|8p11.21|protein-coding	GPAT4	2.626	2.356	3.719	3.423	5.771	4.241	2.825	2.799	4.064	4.049	4.968	4.854	3.27	3.701	4.795	4.534	6.327	6.082	-0.93636211	1.86349E-15	9.4168E-14
NM_002657	chr20	30780307	30795546	-	5651	1	PLAGL2|ZNF900|-|20q11.21|protein-coding	PLAGL2	1.169	1.636	1.357	1.502	0.71	0.602	1.693	2.034	1.3	1.527	1.078	1.145	1.45	1.478	0.701	0.73	0.735	0.663	0.910168297	2.11518E-15	1.06147E-13
NM_080607	chr20	36531499	36573747	+	1955	1	VSTM2L|C20orf102|dJ1118M15.2|-|20q11.23|protein-coding	VSTM2L	0.113	0.055	1.689	0.531	3.485	1.741	0.286	0.173	1.105	0.967	1.293	1.336	0.008	0.054	2.033	1.599	2.523	2.158	-4.595316587	2.11541E-15	1.06147E-13
NM_001278055	chr13	23902962	23949682	-	15127	1	SACS|ARSACS|DNAJC29|PPP1R138|SPAX6|-|13q12.12|protein-coding	SACS	4.584	3.558	4.79	2.302	6.341	6.268	2.271	2.079	3.744	3.868	7.039	6.955	4.279	5.467	10.157	10.278	13.784	10.816	-1.274243712	2.15146E-15	1.07652E-13
NM_005562	chr1	183155174	183214262	+	5598	1	LAMC2|B2T|BM600|CSF|EBR2|EBR2A|LAMB2T|LAMNB2|-|1q25.3|protein-coding	LAMC2	208.944	168.104	852.611	306.469	772.716	1091.085	239.059	187.063	424.725	373.193	598.258	566.374	78.888	126.645	748.356	714.215	878.624	953.126	-2.367515616	2.17486E-15	1.08517E-13
NM_001199	chr8	22022653	22058996	+	2721	1	BMP1|OI13|PCOLC|PCP|PCP2|TLD|-|8p21.3|protein-coding	BMP1	4.072	3.627	6.459	5.069	10.886	6.454	4.044	3.649	8.99	8.619	8.842	8.606	4.751	5.679	8.053	7.978	12.182	14.916	-1.268639751	2.40578E-15	1.19703E-13
NM_152476	chr19	9577031	9609279	-	2790	1	ZNF560|-|-|19p13.2|protein-coding	ZNF560	0.053	0.051	0.283	0.22	0.229	0.544	0.075	0.039	0.303	0.409	0.344	0.351	0.021	0.027	0.295	0.445	0.178	0.31	-2.932985677	2.54953E-15	1.26501E-13
NM_004354	chr4	78078357	78091213	+	5464	1	CCNG2|-|-|4q21.1|protein-coding	CCNG2	2.621	1.947	3.158	3.659	3.997	8.753	1.289	1.37	3.223	3.149	3.498	3.674	1.719	1.828	6.122	6.575	5.154	5.819	-1.570708983	2.83625E-15	1.40335E-13
NM_003774	chr12	89913190	89918583	-	5391	1	GALNT4|GALNAC-T4|GALNACT4|-|12q21.33|protein-coding	GALNT4	0.961	1.073	1.055	1.137	1.722	1.501	0.676	0.802	0.887	0.97	1.172	1.248	1.142	1.119	1.891	2.035	1.965	1.899	-0.772905075	2.97324E-15	1.46705E-13
NM_001321001	chr2	55463756	55496384	-	2466	1	MTIF2|-|-|2p16.1|protein-coding	MTIF2	17.841	17.025	14.929	12.62	11.325	10.688	15.614	15.51	10.945	11.124	12.002	12.378	11.877	12.69	11.281	12.331	9.212	8.512	0.434835162	3.13044E-15	1.54033E-13
NM_001941	chr18	28569331	28622781	-	7638	1	DSC3|CDHF3|DSC|DSC1|DSC2|DSC4|HT-CP|-|18q12.1|protein-coding	DSC3	51.868	60.492	44.09	65.131	26.112	29.143	56.482	62.235	52.512	59.179	27.667	25.549	98.743	84.767	19.171	20.439	25.624	22.765	1.312652865	3.36836E-15	1.65282E-13
NM_002616	chr17	8043788	8055753	-	4684	1	PER1|PER|RIGUI|hPER|-|17p13.1|protein-coding	PER1	3.954	4.115	3.784	5.26	2.481	2.389	5.157	5.392	4.555	4.457	2.889	3.101	3.899	4.987	2.576	2.404	2.066	2.434	0.789459257	3.53681E-15	1.7307E-13
NM_005737	chr2	235401686	235405693	-	4005	1	ARL4C|ARL7|LAK|-|2q37.1|protein-coding	ARL4C	3.999	2.25	3.867	3.62	7.284	12.051	3.21	2.654	6.286	6.353	7.597	7.484	6.52	7.058	12.036	12.266	17.312	18.015	-1.513014624	3.6399E-15	1.77625E-13
NM_032385	chr5	154198052	154230245	-	3019	1	FAXDC2|C5orf4|-|5q33.2|protein-coding	FAXDC2	0.187	0.214	0.635	0.328	0.579	0.826	0.047	0.06	0.591	0.59	0.195	0.199	0.119	0.104	0.767	0.691	1.122	1.201	-2.438018429	3.66738E-15	1.78476E-13
NM_002192	chr7	41724712	41742706	-	6059	1	INHBA|EDF|FRP|-|7p14.1|protein-coding	INHBA	4.586	2.315	6.178	2.237	9.678	24.838	2.955	2.55	8.004	6.403	9.76	9.758	2.319	3.032	21.99	21.902	22.868	24.703	-2.492078239	3.92884E-15	1.90678E-13
NM_004695	chr17	73084036	73102255	+	1942	1	SLC16A5|MCT5|MCT6|-|17q25.1|protein-coding	SLC16A5	1.885	2.14	2.841	2.829	0.534	1.093	3.564	3.748	2.031	2.272	0.802	0.847	1.373	1.411	0.363	0.491	0.228	0.272	1.936817238	3.96956E-15	1.92129E-13
NM_005308	chr10	120967197	121215131	+	2540	1	GRK5|GPRK5|-|10q26.11|protein-coding	GRK5	1.683	1.431	2.03	1.467	3.792	2.057	0.544	0.735	1.292	1.185	2.068	2.083	1.115	1.191	4.755	4.68	3.281	3.674	-1.461518962	4.12255E-15	1.98452E-13
NM_001199786	chr20	1349621	1373816	-	1514	1	FKBP1A|FKBP-12|FKBP-1A|FKBP1|FKBP12|PKC12|PKCI2|PPIASE|-|20p13|protein-coding	FKBP1A	25.036	25.554	23.626	26.161	33.099	37.913	24.505	23.655	34.086	33.824	41.579	39.818	22.482	23.211	43.395	45.12	41.746	46.218	-0.786580519	4.11394E-15	1.98452E-13
NM_001039570	chr22	29469066	29542808	+	6127	1	KREMEN1|KREMEN|KRM1|-|22q12.1|protein-coding	KREMEN1	4.234	3.888	2.121	2.52	1.499	1.65	2.673	2.858	2.901	2.927	1.848	1.828	4.061	4.252	1.702	1.818	1.207	1.395	1.153659314	4.34495E-15	2.08593E-13
NR_134536	chr16	29690329	29710021	+	1863	1	QPRT|HEL-S-90n|QPRTase|-|16p11.2|protein-coding	QPRT	2.466	4.134	4.471	3.961	13.57	18.418	0.183	0.129	3.436	3.78	3.352	3.064	3.836	3.834	8.584	8.939	13.211	10.86	-2.767133409	4.40069E-15	2.10699E-13
NM_001005332	chrX	51546155	51645450	+	2634	1	MAGED1|DLXIN-1|NRAGE|-|Xp11.22|protein-coding	MAGED1	17.067	16.517	14.68	18.125	24.914	23.392	7.634	8.098	30.149	27.187	27.019	25.642	14.356	14.37	24.929	24.075	29.977	32.332	-1.190281027	5.28558E-15	2.52386E-13
NM_006927	chr16	70413338	70472991	-	4441	1	ST3GAL2|Gal-NAc6S|SIAT4B|ST3GALII|ST3GalA.2|-|16q22.1|protein-coding	ST3GAL2	0.747	0.395	1.449	0.738	1.359	1.252	0.477	0.442	1.111	0.817	1.261	1.339	0.277	0.317	1.526	1.66	1.407	1.355	-1.689963819	5.36882E-15	2.55674E-13
NM_032482	chr19	2164148	2232577	+	7406	1	DOT1L|DOT1|KMT4|-|19p13.3|protein-coding	DOT1L	1.124	1.226	1.07	1.149	0.521	0.678	1.394	1.398	0.838	0.917	0.597	0.679	1.297	1.342	0.556	0.67	0.345	0.387	1.267249618	5.62492E-15	2.67154E-13
NM_001242862	chr1	84647315	84704181	+	4227	1	PRKACB|PKA C-beta|PKACB|-|1p31.1|protein-coding	PRKACB	2.115	1.792	1.688	2.069	3.543	2.863	0.628	0.596	2.667	2.646	3.246	3.2	1.793	1.764	4.724	4.496	6.882	5.673	-1.687861771	5.78431E-15	2.73991E-13
NM_015365	chrX	109437414	109561380	-	5409	1	AMMECR1|AMMERC1|-|Xq23|protein-coding	AMMECR1	8.534	11.504	5.211	8.591	4.795	4.343	8.749	8.965	6.06	6.156	5.135	4.812	11.888	9.982	3.927	4.069	3.524	3.23	1.164872521	5.83751E-15	2.75776E-13
NM_015332	chr7	44421965	44530385	-	4909	1	NUDCD3|NudCL|-|7p13|protein-coding	NUDCD3	9.343	8.615	8.658	7.598	10.539	11.775	6.226	6.667	11.204	11.506	10.211	10.741	7.19	8.07	9.494	9.014	9.258	9.604	-0.496446208	6.09337E-15	2.871E-13
NM_001079821	chr1	247579458	247612406	+	3836	1	NLRP3|AGTAVPRL|AII|AVP|C1orf7|CIAS1|CLR1.1|FCAS|FCAS1|FCU|MWS|NALP3|PYPAF1|-|1q44|protein-coding	NLRP3	0.019	0	0.033	0.018	0.275	0.114	0.003	0.003	0.032	0.031	0.241	0.179	0	0	0.084	0.094	0.067	0.049	-5.650698546	6.40616E-15	3.01039E-13
NR_049765	chr1	154975106	154991001	+	3620	1	ZBTB7B|CKROX|THPOK|ZBTB15|ZFP-67|ZFP67|ZNF857B|c-KROX|hcKROX|-|1q21.3|protein-coding	ZBTB7B	9.412	12.192	9.163	16.503	5.383	5.875	13.934	15.752	9.244	10.457	5.915	5.753	12.626	12.408	3.62	3.293	3.268	3.934	1.3089496	6.6987E-15	3.13955E-13
NM_001297434	chr1	38326369	38397463	-	3927	1	INPP5B|5PTase|-|1p34.3|protein-coding	INPP5B	2.265	2.075	1.443	1.201	0.96	1.133	1.467	1.556	1.095	1.345	1.11	1.068	1.972	1.906	0.921	0.956	0.887	0.899	0.824366702	6.78341E-15	3.17089E-13
NM_032415	chr7	2945710	3083579	-	4404	1	CARD11|BENTA|BIMP3|CARMA1|IMD11|PPBL|-|7p22.2|protein-coding	CARD11	0.424	0.244	1.417	0.648	1.15	3.589	0.458	0.397	1.345	1.11	1.475	1.785	0.173	0.313	1.42	1.392	1.584	1.628	-2.552815946	7.22277E-15	3.3674E-13
NM_001267558	chr5	271736	315089	+	1041	1	PDCD6|ALG-2|ALG2|PEF1B|-|5p15.33|protein-coding	PDCD6	30.276	25.981	25.398	28.762	33.936	35.065	22.783	22.156	29.11	27.562	33.392	34.031	22.465	24.336	43.061	44.663	28.937	32.336	-0.483580472	7.2815E-15	3.3859E-13
NM_001077620	chr17	74536121	74541458	+	1987	1	PRCD|RP36|-|17q25.1|protein-coding	PRCD	0.062	0.054	0.214	0.131	0.244	0.305	0.061	0.036	0.354	0.399	0.367	0.357	0	0.053	0.324	0.298	0.216	0.218	-2.764575227	8.45491E-15	3.92127E-13
NM_018482	chr8	131064351	131455906	-	6212	1	ASAP1|AMAP1|CENTB4|DDEF1|PAG2|PAP|ZG14P|-|8q24.21-q24.22|protein-coding	ASAP1	3.112	2.78	3.087	2.771	4.039	4.091	2.603	2.563	3.669	3.719	3.819	4.033	3.507	3.461	4.152	4.39	5.141	4.428	-0.565779666	8.56754E-15	3.96316E-13
NM_001282874	chrX	128580478	128657482	-	3982	1	SMARCA1|ISWI|NURF140|SNF2L|SNF2L1|SNF2LB|SNF2LT|SWI|SWI2|hSNF2L|-|Xq25-q26.1|protein-coding	SMARCA1	5.46	3.598	5.024	3.505	7.018	9.387	1.543	1.531	9.85	9.2	8.543	8.797	3.337	3.456	9.741	10.828	11.109	12.332	-1.774732141	8.98372E-15	4.14488E-13
NM_207304	chr13	97874550	98046374	+	4588	1	MBNL2|MBLL|MBLL39|PRO2032|-|13q32.1|protein-coding	MBNL2	8.406	9.916	6.877	7.564	5.081	4.709	8.907	9.219	6.463	6.652	5.261	5.528	15.203	12.333	5.866	5.489	7.108	5.689	0.866843179	9.28239E-15	4.27158E-13
NM_020784	chr14	52897308	53019301	-	4618	1	TXNDC16|ERp90|KIAA1344|-|14q22.1|protein-coding	TXNDC16	1.532	1.334	0.618	1.011	0.427	0.701	0.694	0.733	0.728	0.602	0.396	0.438	0.928	0.924	0.406	0.436	0.358	0.381	1.099607341	1.19796E-14	5.49856E-13
NM_001291858	chr15	99191768	99507759	+	12209	1	IGF1R|CD221|IGFIR|IGFR|JTK13|-|15q26.3|protein-coding	IGF1R	2.964	3.819	4.624	3.2	5.277	4.494	2.909	3.178	4.522	5.283	4.861	5.051	4.965	5.39	5.413	5.73	8.103	7.993	-0.678524636	1.30714E-14	5.9842E-13
NM_024569	chr1	167691187	167761156	+	4900	1	MPZL1|MPZL1b|PZR|PZR1b|PZRa|PZRb|-|1q24.2|protein-coding	MPZL1	21.302	17.078	21.144	15.926	23.757	23.876	13.036	12.729	23.52	21.643	21.774	21.424	16.382	17.879	21.76	22.238	26.058	24.97	-0.599431232	1.34068E-14	6.12198E-13
NM_003146	chr11	57093459	57103351	-	2800	1	SSRP1|FACT|FACT80|T160|-|11q12.1|protein-coding	SSRP1	48.938	39.341	24.409	22.153	17.971	13.783	41.271	38.174	22.544	20.987	26.693	25.677	23.109	28.79	21.704	25.345	11.767	11.109	1.027826378	1.36995E-14	6.23961E-13
NM_024577	chr5	148361713	148442737	-	26561	1	SH3TC2|CMT4C|MNMN|-|5q32|protein-coding	SH3TC2	0.102	0.112	0.068	0.075	0.377	0.525	0.009	0.025	0.153	0.153	0.405	0.442	0.053	0.078	0.34	0.358	0.335	0.287	-3.001293218	1.42048E-14	6.45319E-13
NM_032036	chr14	94594118	94595957	-	461	1	IFI27L2|FAM14A|ISG12B|TLH29|-|14q32.12|protein-coding	IFI27L2	25.205	25.837	39.328	34.213	32.746	42.26	19.68	16.207	27.726	31.496	32.289	34.727	18.621	19.877	35.027	33.243	29.275	33.913	-0.777974873	1.80502E-14	8.17921E-13
NR_001562	chr4	154228621	154229963	-	1342	1	ANXA2P1|ANX2L1|ANX2P1|LPC2A|-|4q31.3|pseudo	ANXA2P1	1.007	1.041	1.111	0.984	2.5	2.461	0.605	0.727	1.018	0.68	1.421	1.402	0.603	1.015	2.712	2.68	1.783	2.278	-1.2855702	1.81724E-14	8.21363E-13
NM_001134336	chr7	129074274	129123475	+	2860	1	STRIP2|FAM40B|FAR11B|-|7q32.1|protein-coding	STRIP2	1.769	1.791	2.25	1.302	3.204	6.376	0.805	0.885	3.332	3.659	2.503	2.801	1.053	1.445	1.999	2.118	2.533	2.823	-1.514265611	1.91979E-14	8.61918E-13
NM_001290187	chr7	149412102	149431664	+	3746	1	KRBA1|-|-|7q36.1|protein-coding	KRBA1	1.2	1.439	1.831	1.422	2.008	1.629	0.794	0.769	2.269	2.211	2.057	2.075	1.292	1.391	1.51	1.672	2.677	2.935	-1.037510163	1.92152E-14	8.61918E-13
NM_006820	chr1	79086067	79111830	+	5884	1	IFI44L|C1orf29|GS3686|-|1p31.1|protein-coding	IFI44L	2.735	2.956	1.246	1.771	20.504	2.669	0.172	0.162	4.454	6.945	3.382	5.831	0.56	0.898	11.178	12.865	13.945	17.912	-3.848210141	1.91755E-14	8.61918E-13
NM_001004320	chr7	15239943	15601640	-	2460	1	AGMO|TMEM195|-|7p21.2|protein-coding	AGMO	0.03	0.007	0.043	0	0.127	0.069	0.004	0	0.058	0.035	0.177	0.21	0.043	0.043	0.475	0.481	0.557	0.962	-4.245497634	2.03039E-14	9.08461E-13
NM_001166504	chr4	100333418	100356291	-	2091	1	ADH7|ADH4|-|4q23|protein-coding	ADH7	5.357	7.075	0.143	0.733	0.083	0.048	0.184	0.277	0.834	1.024	0.083	0.093	16.056	10.884	0.017	0.017	0.071	0.058	5.501659555	2.16109E-14	9.64507E-13
NM_001159554	chr22	21369442	21382302	+	2652	1	P2RX6|P2RXL1|P2X6|P2XM|-|22q11.21|protein-coding	P2RX6	0.065	0.095	0.072	0.062	0.385	0.191	0.017	0.032	0.238	0.283	0.493	0.503	0.023	0.045	0.392	0.323	0.274	0.311	-3.150227131	2.20597E-14	9.8207E-13
NM_001204344	chr9	117546915	117554810	-	6393	1	TNFSF15|TL1|TL1A|TNLG1B|VEGI|VEGI192A|-|9q32|protein-coding	TNFSF15	0.895	1.062	1.24	2.157	2.094	1.909	0.201	0.139	2.664	2.649	1.894	1.855	0.333	0.302	2.039	1.823	3.44	2.276	-2.617152303	2.24032E-14	9.9487E-13
NR_144517	chr1	144832209	145039963	-	8844	1	LOC100996724|-|-|1p11.2|pseudo	LOC100996724	1.903	1.784	2.166	2.143	2.145	2.961	0.907	0.978	3.341	3.539	1.959	2.084	2.031	2.165	2.332	2.238	3.505	3.618	-0.834481748	2.26897E-14	1.00508E-12
NM_001199811	chr1	212113741	212209002	-	4473	1	INTS7|C1orf73|INT7|-|1q32.3|protein-coding	INTS7	5.404	5.806	4.468	4.586	3.286	2.494	3.689	3.839	3.163	2.984	2.765	2.798	3.795	4.181	2.972	3.178	2.368	2.192	0.673684809	2.43292E-14	1.07503E-12
NM_014593	chr18	47808713	47814692	-	2937	1	CXXC1|2410002I16Rik|5830420C16Rik|CFP1|CGBP|HsT2645|PCCX1|PHF18|SPP1|ZCGPC1|hCGBP|-|18q21.1|protein-coding	CXXC1	4.558	4.989	3.388	4.551	2.938	3.053	5.502	5.839	4.036	4.037	4.011	4.096	4.723	4.394	2.515	2.662	2.394	2.772	0.60743212	2.55979E-14	1.12828E-12
NM_001145278	chr1	16767167	16786584	+	1993	1	NECAP2|-|-|1p36.13|protein-coding	NECAP2	11.167	10.218	12.037	11.735	18.941	14.274	10.337	10.061	14.448	13.845	18.07	18.256	8.983	10.022	19.097	18.443	18.683	21.532	-0.908356346	2.59349E-14	1.1403E-12
NR_108061	chr10	17256238	17271984	-	1872	1	VIM-AS1|-|-|10p13|ncRNA	VIM-AS1	0.013	0.01	0.182	0.176	0.277	0.252	0.023	0.013	0.185	0.151	0.25	0.235	0	0	0.383	0.342	0.689	0.368	-5.035925709	2.62229E-14	1.14447E-12
NM_001139467	chrX	9431335	9687780	+	5432	1	TBL1X|EBI|SMAP55|TBL1|-|Xp22.31-p22.2|protein-coding	TBL1X	1.904	2.542	2.498	3.789	0.939	1.346	4.063	4.288	2.149	2.271	1.356	1.427	1.845	1.778	0.776	0.889	0.589	0.583	1.345702251	2.62074E-14	1.14447E-12
NR_132623	chr6	169558187	169563084	-	710	1	LINC01615|-|-|6q27|ncRNA	LINC01615	0.069	0.177	0.9	0.266	0.925	1.994	0.124	0.153	0.445	0.429	0.706	0.606	0.232	0.253	0.824	0.459	1.212	1.467	-2.728746698	2.61428E-14	1.14447E-12
NM_170601	chr11	124505685	124543777	-	2895	1	SIAE|AIS6|CSE-C|CSEC|LSE|YSG2|-|11q24.2|protein-coding	SIAE	4.166	4.436	5.505	5.253	5.627	5.612	4.396	4.3	9.372	9.629	6.534	6.332	4.569	4.763	5.001	5.019	5.999	5.48	-0.468363239	2.71505E-14	1.18204E-12
NM_021012	chr17	21279699	21323179	+	5225	1	KCNJ12|IRK-2|IRK2|KCNJN1|Kir2.2|Kir2.2v|hIRK|hIRK1|hkir2.2x|kcnj12x|-|17p11.2|protein-coding	KCNJ12	0.071	0.045	0.143	0.045	0.4	0.258	0.189	0.148	0.501	0.543	0.486	0.457	0.08	0.109	0.42	0.46	0.61	0.753	-2.315164842	2.73259E-14	1.18677E-12
NM_017418	chr9	117904097	118164923	+	1241	1	DEC1|CTS9|-|9q33.1|protein-coding	DEC1	0.04	0.043	0.103	0.209	0.836	0.054	0.009	0.019	0.205	0.096	0.588	0.719	0.024	0.024	1.51	1.07	2.665	2.038	-5.290584835	2.78917E-14	1.20839E-12
NM_006426	chr10	134000414	134019280	+	2703	1	DPYSL4|CRMP3|DRP-4|ULIP4|-|10q26.3|protein-coding	DPYSL4	0.1	0.033	0.15	0.035	0.301	0.1	0.037	0.036	0.196	0.149	0.254	0.278	0.865	1.03	2.367	2.103	3.118	3.632	-2.169613538	2.80275E-14	1.21132E-12
NM_173562	chr6	36410544	36458920	+	5609	1	KCTD20|C6orf69|dJ108K11.3|-|6p21.31|protein-coding	KCTD20	7.349	7.84	6.127	6.62	5.167	4.495	5.461	5.717	4.634	4.619	4.2	4.416	7.195	7.066	4.832	5.103	4.589	4.085	0.525568246	2.85859E-14	1.23246E-12
NM_001017416	chr1	62901975	62917475	+	3403	1	USP1|UBP|-|1p31.3|protein-coding	USP1	14.228	10.874	4.739	5.937	3.491	3.496	6.66	6.64	3.615	3.459	4.064	4.531	8.862	9.636	4.84	5.979	3.026	2.734	1.333521681	2.95273E-14	1.26996E-12
NM_005689	chr2	220074488	220083712	-	2997	1	ABCB6|ABC|ABC14|DUH3|LAN|MCOPCB7|MTABC3|PRP|PSHK2|umat|-|2q35|protein-coding	ABCB6	4.303	4.841	6.22	3.328	2.198	2.812	3.206	3.277	3.044	3.684	1.178	1.22	3.864	4.037	1.545	1.506	1.462	1.291	1.223004494	3.03099E-14	1.30047E-12
NM_174941	chr12	7507556	7596781	-	4593	1	CD163L1|CD163B|M160|SCARI2|-|12p13.31|protein-coding	CD163L1	0.032	0.035	0.046	0.015	0.395	0.059	0.007	0.029	0.047	0.054	0.308	0.396	0.013	0.039	0.831	1.174	1.244	1.296	-4.301898889	3.10476E-14	1.32891E-12
NM_015447	chr9	138700333	138799005	-	7613	1	CAMSAP1|-|-|9q34.3|protein-coding	CAMSAP1	5.844	7.428	6.201	7.73	4.338	3.489	7.006	7.753	4.474	4.562	4.303	4.314	7.23	7.32	3.33	3.443	3.579	3.656	0.793749799	3.17289E-14	1.35481E-12
NM_138368	chr11	65541369	65548062	-	6592	1	AP5B1|AP-5|PP1030|-|11q13.1|protein-coding	AP5B1	1.897	2.56	2.773	2.761	1.144	1.335	2.982	3.203	2.097	2.008	1.322	1.39	2.614	2.632	0.827	0.967	0.942	1.085	1.0874868	3.22529E-14	1.37388E-12
NM_001205	chr5	172571445	172591390	+	1249	1	BNIP1|NIP1|SEC20|TRG-8|-|5q35.1|protein-coding	BNIP1	5.743	4.517	3.77	3.492	2.381	2.186	4.892	4.834	2.473	2.741	2.809	2.669	3.215	3.369	2.656	2.898	1.959	1.971	0.872009963	3.27277E-14	1.38996E-12
NM_014391	chr10	92671857	92681032	-	1963	1	ANKRD1|ALRP|C-193|CARP|CVARP|MCARP|bA320F15.2|-|10q23.31|protein-coding	ANKRD1	0.013	0.018	0.033	0.036	0.132	0.12	0	0	0.036	0.044	0.022	0.027	0.031	0.031	0.213	0.111	1.774	0.854	-4.767986028	3.27869E-14	1.38996E-12
NM_007368	chr13	114747194	114898098	-	4177	1	RASA3|GAP1IP4BP|GAPIII|-|13q34|protein-coding	RASA3	0.606	0.309	0.791	0.299	1.134	1.63	0.313	0.265	0.791	0.723	1.046	1.032	0.14	0.262	1.351	1.473	1.387	1.321	-2.09268318	3.29718E-14	1.39447E-12
NM_198332	chr12	56735382	56754037	-	4512	1	STAT2|IMD44|ISGF-3|P113|STAT113|-|12q13.3|protein-coding	STAT2	8.787	8.678	9.023	6.808	24.298	13.237	5.816	5.812	13.349	13.318	12.571	14.781	6.086	7.042	16.828	16.437	21.051	23.979	-1.427151151	3.31138E-14	1.39715E-12
NM_018959	chr19	1407568	1435686	+	2190	1	DAZAP1|-|-|19p13.3|protein-coding	DAZAP1	26.977	19.032	16.859	20.432	12.57	11.897	37.028	31.958	14.88	14.386	18.107	18.445	16.055	18.241	14.332	15.616	9.115	9.016	0.857900373	3.42494E-14	1.44164E-12
NM_032587	chr5	40841410	40855456	+	4092	1	CARD6|CINCIN1|-|5p13.1|protein-coding	CARD6	2.227	2.539	3.181	3.042	4.399	4.819	1.126	1.075	2.904	2.86	2.98	3.061	2.998	2.795	3.943	3.822	4.106	4.088	-1.020771624	3.50072E-14	1.47005E-12
NM_001256732	chr5	80708626	81047072	-	8999	1	SSBP2|HSPC116|SOSS-B2|-|5q14.1|protein-coding	SSBP2	1.439	1.736	1.222	1.857	0.749	0.708	1.073	1.15	1.133	1.107	0.639	0.682	2.266	2.081	0.534	0.554	0.668	0.615	1.157376263	3.55833E-14	1.48772E-12
NM_032148	chr12	105197275	105322472	-	3532	1	SLC41A2|SLC41A1-L1|-|12q23.3|protein-coding	SLC41A2	0.48	0.299	0.597	0.554	1.175	0.973	0.236	0.205	0.56	0.431	0.808	0.645	0.212	0.233	1.2	1.008	1.899	1.708	-2.119227521	3.55954E-14	1.48772E-12
NM_001320985	chr2	102770401	102796334	+	4727	1	IL1R1|CD121A|D2S1473|IL-1R-alpha|IL1R|IL1RA|P80|-|2q11.2-q12.1|protein-coding	IL1R1	0.816	0.917	0.825	1.342	1.708	1.155	0.471	0.571	1.415	1.393	1.385	1.194	1.204	1.029	1.555	1.578	2.269	2.36	-1.08302121	3.59274E-14	1.49807E-12
NM_001124767	chr3	52570621	52574586	+	445	1	SMIM4|C3orf78|-|3p21.1|protein-coding	SMIM4	3.754	2.375	3.399	4.609	5.362	7.271	3.599	3.087	5.978	6.741	7.297	7.731	2.289	2.86	5.23	5.288	6.676	5.805	-1.214362721	3.60442E-14	1.49942E-12
NM_006009	chr12	49578578	49583107	-	1910	1	TUBA1A|B-ALPHA-1|LIS3|TUBA3|-|12q13.12|protein-coding	TUBA1A	3.344	2.588	1.562	2.444	35.154	3.035	2.165	2.132	7.519	6.509	35.663	34.709	8.346	7.369	57.461	48.426	67.238	64.23	-3.305751288	3.62949E-14	1.50632E-12
NM_003196	chr1	23707402	23751272	-	1737	1	TCEA3|TFIIS|TFIIS.H|-|1p36.12|protein-coding	TCEA3	2.517	2.537	2.245	2.117	0.468	1.242	2.324	2.393	2.136	2.534	0.583	0.699	2.061	1.931	0.44	0.507	0.348	0.249	2.011049062	3.76505E-14	1.55894E-12
NM_004787	chr4	20253528	20622184	+	8014	1	SLIT2|SLIL3|Slit-2|-|4p15.31|protein-coding	SLIT2	0.346	0.201	0.104	0.135	0.06	0.084	0.224	0.245	0.032	0.054	0.08	0.071	0.129	0.151	0.07	0.158	0.055	0.024	1.746245655	3.78833E-14	1.56493E-12
NM_014299	chr19	15357847	15391262	-	4621	1	BRD4|CAP|HUNK1|HUNKI|MCAP|-|19p13.12|protein-coding	BRD4	1.866	2.845	1.793	2.179	1.212	0.897	3.148	3.017	1.218	1.329	1.507	1.638	2.691	2.414	1.235	1.314	1.161	0.928	1.084285793	3.83703E-14	1.58137E-12
NM_153000	chr18	10454625	10488698	+	2555	1	APCDD1|B7323|DRAPC1|FP7019|HHS|HTS|HYPT1|-|18p11.22|protein-coding	APCDD1	2.673	2.839	0.025	0.166	0.007	0.013	0.077	0.16	0.275	0.366	0.047	0.021	5.588	4.817	0.023	0.014	0.005	0.005	6.846464845	3.87168E-14	1.59196E-12
NR_040074	chr18	48918412	49088839	+	1796	1	LINC01630|-|-|18q21.2|ncRNA	LINC01630	0.027	0.02	0.083	0.131	0.144	0.357	0	0.007	0.119	0.067	0.224	0.168	0.017	0.033	0.253	0.181	0.524	0.354	-4.328051318	4.22511E-14	1.73327E-12
NM_000602	chr7	100770370	100782547	+	3179	1	SERPINE1|PAI|PAI-1|PAI1|PLANH1|-|7q22.1|protein-coding	SERPINE1	26.953	17.692	98.541	43.325	141.861	81.194	18.572	18.745	43.849	39.4	76.086	68.673	11.117	18.901	160.398	143.434	256.201	317.589	-2.876888641	4.23943E-14	1.73514E-12
NR_001446	chr10	66585285	66586634	+	1349	1	ANXA2P3|ANX2L3|ANX2P3|LIP2|LPC2C|-|10q21.3|pseudo	ANXA2P3	2.786	2.576	1.864	2.202	5.512	9.519	1.683	1.376	2.221	2.135	3.449	3.539	1.821	1.898	4.919	4.589	4.036	3.85	-1.307478422	4.37676E-14	1.78723E-12
NM_001199640	chr9	6215786	6257983	+	2571	1	IL33|C9orf26|DVS27|IL1F11|NF-HEV|NFEHEV|-|9p24.1|protein-coding	IL33	0.344	0.237	2.055	0.99	8.078	6.227	0.516	0.506	3.909	3.737	1.454	1.443	0.361	0.268	6.661	6.763	11.288	11.93	-3.955878268	4.71712E-14	1.92179E-12
NM_007084	chr13	95361879	95364797	-	2916	1	SOX21|SOX25|-|13q32.1|protein-coding	SOX21	0.194	0.627	0	0.178	0.018	0	0.068	0.066	0.024	0.007	0	0	0.375	0.334	0	0.004	0.005	0	6.096758259	5.62592E-14	2.2868E-12
NM_152346	chr17	1472548	1532180	-	8183	1	SLC43A2|LAT4|-|17p13.3|protein-coding	SLC43A2	0.237	0.276	0.318	0.147	0.947	0.408	0.114	0.072	0.685	0.652	1.123	1.218	0.145	0.199	0.836	0.972	0.772	0.94	-2.50141693	5.84574E-14	2.37073E-12
NM_003656	chr3	9799029	9811668	-	1478	1	CAMK1|CAMKI|-|3p25.3|protein-coding	CAMK1	1.346	1.176	1.47	1.643	0.562	0.296	3.741	3.612	0.614	0.721	0.774	0.647	0.557	0.709	0.751	0.914	0.155	0.21	1.884946557	5.8852E-14	2.3813E-12
NM_001012967	chr4	169277886	169401665	-	6741	1	DDX60L|-|-|4q32.3|protein-coding	DDX60L	1.826	2.455	1.109	1.27	7.236	3.08	0.74	0.769	1.973	2.66	3.414	4.455	1.582	1.85	8.45	8.764	13.135	15.831	-2.297931459	5.9351E-14	2.39603E-12
NM_016048	chr5	128430442	128449719	+	1933	1	ISOC1|CGI-111|-|5q23.3|protein-coding	ISOC1	6.99	6.366	4.871	4.33	2.872	4.15	5.125	5.305	4.345	4.256	3.332	3.332	4.108	4.407	3.365	3.433	2.163	1.868	0.831582323	6.02366E-14	2.42626E-12
NM_001199837	chr7	26400504	26413949	+	2423	1	SNX10|OPTB8|-|7p15.2|protein-coding	SNX10	0.669	0.318	0.334	0.35	0.949	1.085	0.131	0.164	0.883	0.7	1.295	1.171	0.26	0.383	2.354	2.47	2.43	2.149	-2.403952914	6.22282E-14	2.50081E-12
NM_001130040	chr1	154934774	154943223	-	3467	1	SHC1|SHC|SHCA|-|1q21.3|protein-coding	SHC1	39.098	36.339	80.21	72.788	96.844	93.796	51.003	53.022	106.543	105.038	95.083	92.869	20.53	26.758	91.081	85.068	77.988	78.809	-1.365887015	6.74686E-14	2.70529E-12
NM_001336	chr20	57570242	57582309	-	1492	1	CTSZ|CTSX|-|20q13.32|protein-coding	CTSZ	16.778	12.929	21.761	14.458	27.016	22.681	13.301	12.317	20.303	17.526	27.585	29.833	9.84	12.303	28.693	30.071	33.407	35.243	-1.236121323	7.17364E-14	2.86994E-12
NM_004832	chr10	106014468	106027222	+	996	1	GSTO1|GSTO 1-1|GSTTLp28|HEL-S-21|P28|SPG-R|-|10q25.1|protein-coding	GSTO1	43.384	30.859	46.823	42.252	58.421	94.179	20.321	16.188	32.328	31.207	39.08	41.031	24.036	27.961	62.824	55.247	55.414	58.442	-1.158195602	7.29564E-14	2.91219E-12
NM_012431	chr7	82993222	83278479	-	6610	1	SEMA3E|M-SEMAH|M-SemaK|SEMAH|coll-5|-|7q21.11|protein-coding	SEMA3E	0.007	0.003	0.003	0.004	0.076	0.041	0	0	0.023	0.018	0.046	0.075	0.002	0.007	0.014	0.015	0.102	0.108	-4.905642612	7.35057E-14	2.92266E-12
NM_194282	chr4	83845757	83931987	-	6116	1	LIN54|CXCDC1|JC8.6|MIP120|TCX1|-|4q21.22|protein-coding	LIN54	2.518	2.366	1.425	1.974	1.035	1.488	1.914	2.126	1.028	1.038	1.181	1.194	2.126	2.022	1.212	1.286	1.176	0.986	0.836182476	7.35477E-14	2.92266E-12
NM_001244871	chr5	39371776	39425335	-	4522	1	DAB2|DOC-2|DOC2|-|5p13.1|protein-coding	DAB2	0.56	0.325	1.362	1.017	1.438	4.368	0.337	0.304	0.848	0.726	1.482	1.548	0.073	0.182	1.972	2.18	2.643	2.65	-3.142526081	7.4374E-14	2.9489E-12
NM_080927	chr3	98514814	98620533	-	6075	1	DCBLD2|CLCP1|ESDN|-|3q12.1|3|protein-coding	DCBLD2	7.788	6.197	11.822	13.342	24.718	31.22	9.157	8.337	11.842	10.82	20.344	20.202	4.846	6.615	34.085	32.556	44.492	37.276	-2.07715778	7.67166E-14	3.035E-12
NM_001270623	chr12	59989821	60183635	+	11930	1	SLC16A7|MCT2|-|12q14.1|protein-coding	SLC16A7	1.034	1.03	0.179	0.419	0.103	0.02	0.943	0.781	0.531	0.629	0.319	0.268	1.822	1.404	0.179	0.239	0.092	0.099	3.18799916	7.82355E-14	3.08822E-12
NM_013281	chr20	14304639	14318313	-	3826	1	FLRT3|HH21|-|20p12.1|protein-coding	FLRT3	6.389	4.284	7.807	6.791	10.137	9.426	4.525	4.312	8.149	8.019	8.348	8.116	7.706	6.993	10.387	9.929	17.412	15.27	-1.025350142	8.24397E-14	3.24695E-12
NM_004781	chr1	7831329	7841492	+	2198	1	VAMP3|CEB|-|1p36.23|protein-coding	VAMP3	26.432	25.857	27.411	25.893	41.027	36.312	23.607	23.322	33.296	32.07	37.237	36.378	25.191	24.455	43.53	42.932	48.814	46.732	-0.775015541	9.55975E-14	3.75686E-12
NM_152556	chr7	112459202	112579932	-	3935	1	BMT2|C7orf60|-|7q31.1|protein-coding	BMT2	2.191	2.695	2.626	3.145	4.654	3.735	1.45	1.543	2.5	2.574	3.323	3.336	2.456	2.393	5.299	4.781	8.345	7.589	-1.273481942	9.59845E-14	3.76374E-12
NM_001042472	chr20	25280834	25371618	-	2108	1	ABHD12|ABHD12A|BEM46L2|C20orf22|PHARC|dJ965G21.2|-|20p11.21|protein-coding	ABHD12	4.323	5.328	4.497	4.899	2.855	2.782	4.377	4.356	3.061	2.975	2.595	2.336	4.271	4.581	2.327	2.524	1.658	1.957	0.911776799	9.72223E-14	3.80388E-12
NM_133467	chr1	41326728	41328018	-	1288	1	CITED4|-|-|1p34.2|1p35-p34|protein-coding	CITED4	6.18	8.205	11.479	10.58	16.218	20.045	9.335	8.149	14.245	12.581	16.193	19.767	2.826	4.104	15.604	16.227	6.345	7.434	-1.176741654	1.10789E-13	4.32514E-12
NM_001130140	chr5	96211643	96255420	+	5247	1	ERAP2|L-RAP|LRAP|-|5q15|protein-coding	ERAP2	6.241	4.503	4.531	2.885	10.454	7.856	1.635	1.399	5.478	5.454	5.68	6.078	0.268	0.388	0.673	0.642	0.876	0.817	-1.412066557	1.14997E-13	4.47958E-12
NM_001143942	chr6	17281809	17294099	+	2458	1	RBM24|RNPC6|dJ259A10.1|-|6p22.3|protein-coding	RBM24	0.69	0.415	0.624	0.499	1.562	0.864	0.308	0.211	0.846	0.526	1.485	1.5	0.402	0.53	2.272	2.032	3.921	3.543	-2.294026494	1.16351E-13	4.52242E-12
NM_001548	chr10	91152303	91166244	+	4375	1	IFIT1|C56|G10P1|IFI-56|IFI-56K|IFI56|IFIT-1|IFNAI1|ISG56|P56|RNM561|-|10q23.31|protein-coding	IFIT1	4.121	4.299	0.511	0.62	25.138	4.854	0.208	0.264	2.018	5.413	7.918	13.177	1.647	2.269	12.368	13.548	24.076	30.644	-3.775906469	1.16749E-13	4.52798E-12
NM_025138	chr13	39584002	39612213	-	5154	1	PROSER1|C13orf23|-|13q13.3|protein-coding	PROSER1	1.592	2.255	1.575	1.24	0.916	0.981	2.524	2.752	1.679	1.82	1.63	1.583	1.759	1.778	0.945	1.161	1.007	0.8	0.847636722	1.21472E-13	4.69067E-12
NR_046514	chr13	95364970	95368199	+	2984	1	SOX21-AS1|-|-|13q32.1|ncRNA	SOX21-AS1	0.198	0.396	0.021	0.229	0.012	0	0.114	0.178	0.031	0.033	0.011	0.014	0.341	0.226	0.012	0.016	0	0	5.061870811	1.21434E-13	4.69067E-12
NM_013430	chr22	24979718	25024972	+	2345	1	GGT1|CD224|D22S672|D22S732|GGT|GGT 1|GTG|-|22q11.23|protein-coding	GGT1	0.356	0.512	1.299	0.985	1.239	2.602	0.744	0.874	3.243	3.536	2.542	2.522	0.211	0.223	0.555	0.437	0.539	0.577	-1.747865881	1.29465E-13	4.98849E-12
NM_001142565	chr11	61170120	61197464	-	3573	1	CPSF7|CFIm59|-|11q12.2|protein-coding	CPSF7	7.405	6.437	5.957	5.305	4.482	3.538	6.34	6.566	5.409	4.812	4.977	4.914	6.512	7.023	4.529	4.607	4.025	4.217	0.566776565	1.33613E-13	5.13718E-12
NM_033063	chr11	75297963	75379479	-	2642	1	MAP6|MAP6-N|MTAP6|N-STOP|STOP|-|11q13.5|protein-coding	MAP6	0.056	0.027	0.218	0.054	0.229	0.204	0.05	0.041	0.243	0.152	0.396	0.317	0.006	0.017	0.501	0.544	0.463	0.635	-3.55500825	1.39213E-13	5.34089E-12
NM_212502	chr1	205473684	205501921	+	3084	1	CDK18|PCTAIRE|PCTAIRE3|PCTK3|-|1q32.1|protein-coding	CDK18	1.314	0.987	1.81	0.871	3.605	2.776	0.238	0.219	3.361	3.207	4.131	4.239	0.879	1.189	4.237	4.089	3.945	4.565	-2.586365084	1.41677E-13	5.42373E-12
NM_022481	chr5	141032968	141061800	-	5227	1	ARAP3|CENTD3|DRAG1|-|5q31.3|protein-coding	ARAP3	0.766	0.682	1.374	1.01	0.963	1.373	0.556	0.466	0.901	0.715	1.078	1.049	0.335	0.41	1.096	1.318	0.723	0.683	-0.9394276	1.49855E-13	5.72446E-12
NM_152903	chr13	41701709	41706936	-	5225	1	KBTBD6|-|-|13q14.11|protein-coding	KBTBD6	1.951	1.755	2.316	1.642	2.178	2.258	1.4	1.326	2.204	1.895	2.083	2.171	1.663	1.765	2.714	2.834	2.326	2.192	-0.491631492	1.55595E-13	5.93098E-12
NM_001996	chr22	45898719	45959242	+	2278	1	FBLN1|FBLN|FIBL1|-|22q13.31|protein-coding	FBLN1	7.171	6.023	5.565	7.783	1.306	2.397	8.399	8.924	6.47	6.507	2.473	2.506	4.354	5.324	1.142	1.383	0.307	0.368	2.400849292	1.67233E-13	6.36095E-12
NM_001048209	chr11	131240371	132206716	+	3032	1	NTM|HNT|IGLON2|NTRI|-|11q25|protein-coding	NTM	1.491	1.117	2.972	0.746	4.979	2.257	0.188	0.187	1.977	1.233	4.625	4.372	0.173	0.632	6.778	7.486	5.307	6.151	-3.378458148	1.72124E-13	6.53298E-12
NM_001130414	chr15	29213840	29410516	+	3586	1	APBA2|D15S1518E|HsT16821|LIN-10|MGC:14091|MINT2|X11-BETA|X11L|-|15q13.1|protein-coding	APBA2	1.13	0.859	1.521	0.776	2.604	1.4	1.086	0.88	2.766	2.637	3.215	3.298	0.368	0.559	1.335	1.198	1.908	1.414	-1.585486447	1.75159E-13	6.63401E-12
NM_001318752	chr6	55921388	56258926	-	4097	1	COL21A1|COLA1L|FP633|-|6p12.1|6p12.3-p11.2|protein-coding	COL21A1	0.24	0.372	0.64	1.007	0.101	0.058	1.909	2.047	0.241	0.22	0.144	0.113	0.534	0.457	0.09	0.103	0.098	0.089	2.756739758	1.81225E-13	6.84914E-12
NM_003645	chr15	50474393	50528589	+	2379	1	SLC27A2|ACSVL1|FACVL1|FATP2|HsT17226|VLACS|VLCS|hFACVL1|-|15q21.2|protein-coding	SLC27A2	0.96	0.625	0.681	0.882	0.007	0.099	0.503	0.603	0.257	0.302	0.082	0.122	0.56	0.441	0.045	0.046	0.006	0.017	3.7408838	1.82315E-13	6.87572E-12
NM_001280795	chr7	142560514	142568847	+	3348	1	EPHB6|HEP|-|7q34|protein-coding	EPHB6	2.649	2.514	0.032	0.458	0.031	0	0.151	0.209	0.277	0.344	0.075	0.039	4.721	4.642	0.004	0.025	0.028	0.008	6.03322814	1.87815E-13	7.06812E-12
NM_001330245	chr11	47430051	47438052	+	2388	1	SLC39A13|LZT-Hs9|-|11p11.2|protein-coding	SLC39A13	5.298	3.975	5.79	3.011	9.602	6.69	2.687	2.089	6.855	6.476	9.122	10.18	3.369	4.458	8.971	8.707	8.393	10.466	-1.423706569	1.89818E-13	7.12841E-12
NM_005170	chr11	2289728	2292182	-	1845	1	ASCL2|ASH2|HASH2|MASH2|bHLHa45|-|11p15.5|protein-coding	ASCL2	0.186	0.32	0.173	0.153	0.019	0.037	0.309	0.314	0.083	0.094	0.047	0.093	0.406	0.341	0.032	0.046	0.058	0.066	2.512008815	1.90939E-13	7.15537E-12
NM_024817	chr15	71433788	72075722	+	9126	1	THSD4|ADAMTSL-6|ADAMTSL6|FVSY9334|PRO34005|-|15q23|protein-coding	THSD4	2.016	1.849	5.785	3.061	6.043	8.99	2.786	2.546	7.057	6.115	5.63	5.628	1.453	2.082	8.559	8.562	9.475	8.924	-1.869769466	2.01409E-13	7.53185E-12
NM_016396	chr15	44719579	44819429	+	4859	1	CTDSPL2|HSPC058|HSPC129|-|15q15.3-q21.1|protein-coding	CTDSPL2	4.05	3.307	2.363	2.819	1.957	1.984	3.741	3.581	2.142	2.371	2.234	2.233	3.441	3.374	2.343	2.856	2.299	2.107	0.691903051	2.10177E-13	7.84324E-12
NM_178177	chr3	139279025	139396892	-	1916	1	NMNAT3|FKSG76|PNAT-3|PNAT3|-|3q23|protein-coding	NMNAT3	0.513	0.748	0.311	0.48	0.072	0.334	1.443	1.145	0.569	0.562	0.256	0.258	0.837	0.766	0.187	0.195	0.133	0.184	2.083638016	2.1434E-13	7.9818E-12
NM_001199399	chr4	170314421	170533778	-	5353	1	NEK1|NY-REN-55|SRPS2|SRPS2A|SRTD6|-|4q33|protein-coding	NEK1	1.978	1.971	1.628	1.726	2.568	2.43	1.025	1.186	2.243	2.03	2.518	2.575	1.942	2.042	3.128	3.003	3.189	3.196	-0.794556801	2.17625E-13	8.08719E-12
NM_148173	chr17	17408877	17480779	-	886	1	PEMT|PEAMT|PEMPT|PEMT2|PLMT|PNMT|-|17p11.2|protein-coding	PEMT	7.043	6.954	9.33	5.934	3.045	3.576	12.741	10.962	6.707	6.722	4.489	4.296	2.993	3.769	3.273	2.901	1.912	1.359	1.159894031	2.21167E-13	8.20165E-12
NM_001003682	chr1	29445937	29450421	-	2474	1	TMEM200B|TTMB|-|1p35.3|protein-coding	TMEM200B	1.688	1.296	1.111	0.991	0.482	0.327	1.122	1.023	0.733	0.663	0.612	0.595	0.618	0.714	0.381	0.483	0.212	0.268	1.310389606	2.40967E-13	8.91728E-12
NM_021777	chr8	24151553	24193612	+	2119	1	ADAM28|ADAM 28|MDC-L|MDCL|eMDC II|eMDCII|-|8p21.2|protein-coding	ADAM28	0	0	0	0	0.163	0.095	0.005	0.006	0.005	0.005	0.062	0.096	0	0.007	0.084	0.103	0.565	0.574	-5.766881473	2.60085E-13	9.60477E-12
NM_130445	chr21	46825052	46933634	+	5382	1	COL18A1|KNO|KNO1|KS|-|21q22.3|protein-coding	COL18A1	7.819	4.802	4.208	3.842	1.732	1.453	7.395	7.015	6.729	6.977	3.962	4.203	6.132	8.905	2.756	2.96	1.541	1.937	1.580564938	2.67207E-13	9.84731E-12
NM_001039771	chr14	24895740	24898731	-	2339	1	CBLN3|PRO1486|-|14q12|protein-coding	CBLN3	0.168	0.123	0.164	0.131	0.303	0.231	0.084	0.082	0.336	0.321	0.433	0.501	0.109	0.186	0.561	0.475	0.632	0.636	-1.948731267	2.69342E-13	9.90541E-12
NM_024637	chr7	99756865	99766373	-	2534	1	GAL3ST4|GAL3ST-4|-|7q22.1|protein-coding	GAL3ST4	0.553	0.622	0.689	0.8	0.314	0.12	1.048	0.899	0.451	0.42	0.219	0.255	0.733	0.815	0.254	0.271	0.127	0.192	1.865039862	2.85704E-13	1.04854E-11
NM_014899	chr5	95066850	95132071	+	5552	1	RHOBTB3|-|-|5q15|protein-coding	RHOBTB3	1.128	0.816	1.067	1.44	1.265	2.477	0.32	0.276	1.794	1.885	1.286	1.311	0.629	0.76	1.623	1.656	1.886	2.085	-1.583012663	2.87101E-13	1.0515E-11
NM_032423	chr19	52901121	52921657	+	3969	1	ZNF528|-|-|19q13.41|protein-coding	ZNF528	1.133	1.345	1.841	1.723	2.919	1.681	0.967	1.023	1.669	1.602	2.089	2.167	1.359	1.245	2.694	2.925	3.292	3.459	-1.179516017	3.07647E-13	1.12443E-11
NM_014046	chr6	30585486	30594174	+	1525	7	MRPS18B|C6orf14|HSPC183|HumanS18a|MRP-S18-2|MRPS18-2|PTD017|S18amt|-|6p21.33|protein-coding	MRPS18B	21.827	18.052	18.315	16.588	11.26	9.857	21.077	19.992	14.805	14.531	14.055	14.608	11.042	13.549	13.445	13.286	7.475	8.07	0.640328958	3.0851E-13	1.12527E-11
NM_001004105	chr5	176853687	176868354	+	1928	1	GRK6|GPRK6|-|5q35.3|protein-coding	GRK6	8.677	6.113	5.923	4.671	3.713	4.213	9.593	7.738	4.996	5.045	4.442	4.79	4.732	5.949	4.822	4.613	2.287	2.259	0.99949461	3.30437E-13	1.20278E-11
NM_001102	chr14	69340840	69446083	-	3702	1	ACTN1|BDPLT15|-|14q24.1|14q22-q24|protein-coding	ACTN1	67.844	53.869	66.475	48.54	108.755	95.016	53.754	53.468	97.216	82.746	115.96	114.564	30.258	48.514	128.131	127.255	101.047	109.425	-1.146159238	3.44503E-13	1.25141E-11
NM_001287424	chr19	33790840	33793470	-	2628	1	CEBPA|C/EBP-alpha|CEBP|-|19q13.11|protein-coding	CEBPA	2.225	4.321	2.156	4.216	0.737	1.09	3.995	4.136	1.357	1.629	0.394	0.511	4.6	4.17	0.114	0.142	0.113	0.108	3.350743275	3.4876E-13	1.26429E-11
NM_006779	chr11	65082289	65089900	+	2019	1	CDC42EP2|BORG1|CEP2|-|11q13.1|protein-coding	CDC42EP2	1.643	1.561	2.406	1.53	5.49	2.721	1.549	1.51	2.373	1.916	4.258	4.51	1.202	1.602	5.421	5.301	2.503	2.934	-1.337304849	3.52563E-13	1.27547E-11
NM_001203248	chr7	148504464	148581441	-	2659	1	EZH2|ENX-1|ENX1|EZH1|EZH2b|KMT6|KMT6A|WVS|WVS2|-|7q36.1|protein-coding	EZH2	5.82	4.965	2.035	2.97	1.697	1.344	3.416	3.63	1.844	1.946	2.266	2.297	4.22	4.161	1.692	2.101	1.274	1.012	1.381392919	3.9796E-13	1.43678E-11
NM_005567	chr17	76967335	76976061	-	2252	1	LGALS3BP|90K|BTBD17B|CyCAP|M2BP|MAC-2-BP|TANGO10B|gp90|-|17q25.3|protein-coding	LGALS3BP	65.908	59.365	83.818	62.059	147.351	76.481	23.85	22.549	115.053	115.798	82.946	94.463	35.364	46.201	111.492	106.406	96.493	122.697	-1.456561961	4.02865E-13	1.45154E-11
NM_001168243	chr4	2043720	2045697	+	427	1	C4orf48|CHR4_55|-|4p16.3|protein-coding	C4orf48	0.863	1.552	4.441	1.546	4.9	2.763	1.49	0.621	2.22	3.589	4.007	5.64	0.596	0.491	2.795	2.826	2.833	3.104	-2.091940481	4.20613E-13	1.51242E-11
NM_001256838	chr19	37096207	37119499	+	2795	1	ZNF382|KS1|-|19q13.12|protein-coding	ZNF382	0.703	0.538	1.021	0.725	1.015	1.375	0.259	0.207	0.802	0.801	0.776	0.808	0.375	0.466	0.85	1.053	0.76	0.774	-1.233712659	4.29542E-13	1.5383E-11
NM_181703	chr1	147228332	147232714	-	3152	1	GJA5|ATFB11|CX40|-|1q21.2|protein-coding	GJA5	0.382	0.563	0.379	0.853	2.77	1.101	0.028	0.034	3.017	2.955	5.016	4.953	0.214	0.432	5.104	4.23	5.326	4.994	-4.382096713	4.29412E-13	1.5383E-11
NM_004120	chr1	89571816	89591842	-	4119	1	GBP2|-|-|1p22.2|protein-coding	GBP2	0.853	1.439	0.378	1.5	0.353	0.352	0.498	0.913	1.178	1.538	0.243	0.183	3.033	2.581	0.232	0.22	0.31	0.286	2.169960595	4.33226E-13	1.54837E-11
NM_001308277	chr19	10196795	10203928	+	2017	1	C19orf66|RyDEN|-|19p13.2|protein-coding	C19orf66	3.081	3.108	3.528	2.408	8.35	3.777	0.892	1.057	4.361	4.779	5.673	6.306	2.087	2.123	7.154	7.401	7.537	10.346	-1.932213513	4.40146E-13	1.56994E-11
NM_152359	chr19	50194365	50216988	+	2764	1	CPT1C|CATL1|CPT1-B|CPT1P|CPTI-B|CPTIC|SPG73|-|19q13.33|protein-coding	CPT1C	0.151	0.22	0.116	0.205	0.025	0.037	0.119	0.126	0.14	0.071	0	0.012	0.152	0.135	0.03	0.039	0.015	0.01	3.422540738	4.42037E-13	1.57353E-11
NM_001031683	chr10	91092236	91100725	+	2453	1	IFIT3|CIG-49|GARG-49|IFI60|IFIT4|IRG2|ISG60|P60|RIG-G|cig41|-|10q23.31|protein-coding	IFIT3	6.92	4.031	0.721	0.625	23.242	5.798	0.143	0.142	2.298	4.076	5.491	7.464	1.527	2.6	14.698	15.491	47.965	59.903	-4.02098255	4.43616E-13	1.57599E-11
NM_001908	chr8	11700034	11725659	-	3783	1	CTSB|APPS|CPSB|-|8p23.1|protein-coding	CTSB	35.754	43	164.039	103.982	191.542	233.773	52.049	51.231	102.253	89.837	111.429	110.474	23.876	27.108	180.631	146.428	206.32	222.866	-2.277511048	4.83179E-13	1.71312E-11
NM_002859	chr12	120648242	120703574	-	3678	1	PXN|-|-|12q24.23|protein-coding	PXN	15.422	13.163	19.717	13.198	20.24	24.45	15.9	14.871	22.652	20.965	24.762	26.402	9.295	12.579	23.207	23.229	19.231	20.125	-0.798011514	4.96262E-13	1.756E-11
NR_038842	chr1	37920480	37940044	-	1424	1	LINC01137|-|-|1p34.3|ncRNA	LINC01137	2.174	2.528	2.02	2.417	0.571	1.207	2.149	2.496	1.611	1.87	0.605	0.823	0.989	1.167	0.419	0.424	0.227	0.152	1.800654576	5.11796E-13	1.80736E-11
NM_001031713	chr6	13786781	13814792	-	5460	1	MCUR1|C6orf79|CCDC90A|FMP32|-|6p23|protein-coding	MCUR1	3.793	3.392	3.363	3.567	1.694	2.352	2.909	2.911	1.762	1.931	1.678	1.564	2.87	2.657	1.731	1.726	1.524	1.417	0.81033068	5.19808E-13	1.83201E-11
NM_014812	chr1	243287730	243418708	-	7162	1	CEP170|FAM68A|KAB|KIAA0470|-|1q43|protein-coding	CEP170	1.691	1.446	2.534	1.557	3.354	3.195	1.359	1.304	2.187	1.939	2.695	2.915	0.989	1.154	4.218	4.229	4.698	4.292	-1.455141907	5.23519E-13	1.84144E-11
NR_027752	chr12	105413562	105478341	-	7468	1	ALDH1L2|mtFDH|-|12q23.3|protein-coding	ALDH1L2	6.451	10.769	11.882	14.411	3.668	2.306	16.388	16.756	7.591	7.042	6.076	5.811	4.821	5.59	3.88	4.476	2.572	2.3	1.312987435	5.326E-13	1.86968E-11
NM_001326475	chr12	8209440	8219067	-	3539	1	C3AR1|AZ3B|C3AR|HNFAG09|-|12p13.31|protein-coding	C3AR1	0.007	0	0	0.007	0.137	0.048	0.012	0.007	0.035	0.015	0.095	0.122	0.004	0.004	0.202	0.194	0.273	0.241	-4.637184906	5.48045E-13	1.91977E-11
NM_006565	chr16	67596310	67673088	+	3927	1	CTCF|MRD21|-|16q22.1|protein-coding	CTCF	8.389	7.321	6.76	6.196	5.051	4.008	6.523	6.579	4.161	3.938	4.69	4.936	7.077	6.71	4.802	5.227	4.248	4.377	0.580206479	5.49029E-13	1.91977E-11
NM_005520	chr5	179041179	179050722	-	2233	1	HNRNPH1|HNRPH|HNRPH1|hnRNPH|-|5q35.3|protein-coding	HNRNPH1	80.408	67.218	48.62	56.569	49.746	43.049	86.572	81.223	58.13	56.399	63.834	64.288	75.879	78.377	57.61	60.427	50.313	51.039	0.499974808	5.52465E-13	1.92798E-11
NR_110887	chr22	50702142	50708822	-	1501	1	MAPK11|P38B|P38BETA2|PRKM11|SAPK2|SAPK2B|p38-2|p38Beta|-|22q13.33|protein-coding	MAPK11	0.622	0.776	1.632	1.398	2.339	1.437	0.76	1.06	2.553	2.404	2.113	1.913	0.409	0.638	2.004	2.243	1.764	2.406	-1.603787271	5.56172E-13	1.93711E-11
NM_001300955	chr11	76571917	76737841	+	7313	1	ACER3|APHC|PHCA|-|11q13.5|protein-coding	ACER3	3.289	2.755	3.193	2.792	4.053	6.282	2.153	1.944	3.749	3.427	4.251	4.497	1.911	2.41	4.997	4.967	5.336	4.226	-1.060394212	5.69607E-13	1.98002E-11
NM_001242702	chr10	27961803	28034778	-	3627	1	MKX|C10orf48|IFRX|IRXL1|-|10p12.1|protein-coding	MKX	0.095	0.291	0.17	0.416	0.014	0	1.101	1.027	0.034	0.018	0.015	0.015	0.227	0.19	0.03	0.03	0.033	0.03	4.383242541	5.87783E-13	2.03552E-11
NM_003222	chr20	55204358	55214338	+	2856	1	TFAP2C|AP2-GAMMA|ERF1|TFAP2G|hAP-2g|-|20q13.31|protein-coding	TFAP2C	4.154	3.606	2.268	3.418	1.374	1.487	2.912	3.354	2.719	2.839	2.106	2.116	5.004	4.514	1.646	1.927	1.516	1.383	1.183456327	5.87865E-13	2.03552E-11
NM_014234	chr6	33172414	33174608	+	984	6	HSD17B8|D6S2245E|FABG|FABGL|H2-KE6|HKE6|KE6|RING2|SDR30C1|dJ1033B10.9|-|6p21.32|protein-coding	HSD17B8	4.843	5.17	5.976	6.445	2.32	2.672	9.721	9.197	4.226	4.12	2.204	2.491	1.979	2.724	1.492	1.545	0.642	0.618	1.59134553	6.05303E-13	2.09183E-11
NM_001048199	chr1	28832455	28865708	+	2701	1	RCC1|CHC1|RCC1-I|SNHG3-RCC1|-|1p35.3|protein-coding	RCC1	20.873	14.49	15.625	12.342	9.853	7.849	22.887	24.186	10.423	10.144	12.773	13.295	9.951	12.689	11.678	11.808	6.057	6.084	0.853907063	6.13897E-13	2.11741E-11
NM_001267594	chr12	48436681	48500091	-	4664	1	SENP1|SuPr-2|-|12q13.11|protein-coding	SENP1	3.555	3.591	2.458	2.199	1.668	1.734	2.38	2.411	1.862	1.843	1.876	1.9	2.807	2.899	1.993	2.003	1.464	1.34	0.742561244	6.35889E-13	2.18901E-11
NM_032133	chr17	48585745	48608862	+	3169	1	MYCBPAP|AMAP-1|AMAP1|-|17q21.33|protein-coding	MYCBPAP	0.031	0.04	0.04	0.037	0.153	0.085	0.017	0.023	0.061	0.021	0.189	0.214	0.005	0.024	0.523	0.571	0.229	0.226	-3.087375523	6.5613E-13	2.25432E-11
NM_021083	chrX	37545009	37591383	+	5204	1	XK|KX|NA|NAC|X1k|XKR1|-|Xp21.1|protein-coding	XK	0.25	0.829	0.098	0.394	0.07	0.065	0.323	0.389	0.125	0.125	0.084	0.081	0.697	0.48	0.048	0.042	0.018	0.016	3.261290603	6.57712E-13	2.25539E-11
NM_001254736	chr2	192542798	192553248	+	3440	1	NABP1|OBFC2A|SOSS-B2|SSB2|-|2q32.3|protein-coding	NABP1	5.87	7.742	8.472	13.213	14.708	13.355	6.053	6.491	14.735	15.073	12.405	12.589	3.445	3.917	14.047	15.785	14.798	13.025	-1.368626035	7.41441E-13	2.53761E-11
NM_030806	chr1	184356150	184598155	+	10300	1	C1orf21|PIG13|-|1q25.3|protein-coding	C1orf21	3.108	3.238	1.942	2.511	1.398	1.577	1.7	1.912	2.078	2.186	1.356	1.308	3.133	3.201	1.272	1.293	1.288	1.17	0.909820982	8.1371E-13	2.7796E-11
NM_001283	chr7	100797686	100804557	+	1290	1	AP1S1|AP19|CLAPS1|EKV3|MEDNIK|SIGMA1A|-|7q22.1|protein-coding	AP1S1	32.564	28.144	37.027	32.293	42.774	38.121	23.913	21.821	34.6	34.651	41.205	41.698	20.974	24.896	43.612	41.477	45.359	47.188	-0.818895727	8.22554E-13	2.80442E-11
NM_001243731	chr12	53604350	53626040	-	2482	1	RARG|NR1B3|RARC|-|12q13.13|protein-coding	RARG	13.015	14.563	8.532	15.853	4.591	6.07	12	14.818	11.01	11.779	6.16	6.498	14.734	14.864	3.4	3.068	2.242	2.812	1.616008538	8.26129E-13	2.81121E-11
NM_014408	chr1	36602170	36615115	-	1306	1	TRAPPC3|BET3|-|1p34.3|protein-coding	TRAPPC3	25.788	23.26	22.349	24.533	29.5	26.092	19.571	19.57	24.639	24.399	29.245	29.242	20.533	21.152	30.339	28.551	27.769	27.235	-0.439317811	8.38558E-13	2.84805E-11
NM_080651	chr8	118532952	118552501	+	979	1	MED30|MED30S|THRAP6|TRAP25|-|8q24.11|protein-coding	MED30	5.37	4.171	2.938	2.601	2.261	1.962	4.359	3.545	1.884	2.098	2.293	2.295	2.265	2.6	2.414	2.058	1.332	1.257	0.896010802	8.86645E-13	3.00562E-11
NM_198389	chr1	13910252	13944452	+	2798	1	PDPN|AGGRUS|GP36|GP40|Gp38|HT1A-1|OTS8|PA2.26|T1A|T1A-2|T1A2|TI1A|-|1p36.21|protein-coding	PDPN	12.256	7.471	13.485	4.66	36.018	12.155	1.431	1.029	23.566	19.417	28.107	27.694	3.362	5.811	39.591	34.618	54.306	55.286	-3.22322841	9.21195E-13	3.1168E-11
NM_017612	chr12	122956146	122985620	-	4239	1	ZCCHC8|-|-|12q24.31|protein-coding	ZCCHC8	3.836	4.901	3.292	3.17	2.737	2.369	3.734	3.681	2.044	1.964	2.455	2.475	3.877	3.751	2.573	2.767	2.375	2.087	0.657297815	9.9358E-13	3.35532E-11
NM_181712	chr1	62701837	62785083	-	5465	1	KANK4|ANKRD38|dJ1078M7.1|-|1p31.3|protein-coding	KANK4	1.029	1.023	1.17	0.44	4.531	1.795	0.1	0.093	2.065	1.822	2.859	2.436	1.319	1.499	3.512	3.038	7.175	7.931	-2.946996471	1.02149E-12	3.44301E-11
NM_001300894	chr5	134181658	134195425	+	3049	1	C5orf24|-|-|5q31.1|protein-coding	C5orf24	4.165	4.077	4.954	4.593	5.382	5.395	4.3	4.213	5.549	5.675	5.729	6.069	4.545	3.938	6.823	6.704	8.063	6.955	-0.745767025	1.05496E-12	3.5491E-11
NM_001282643	chr9	114803063	114937577	-	2957	1	SUSD1|-|-|9q31.3-q32|protein-coding	SUSD1	0.673	0.678	1.167	1.092	1.848	1.288	0.608	0.754	1.144	0.945	1.4	1.425	0.329	0.43	1.296	1.253	1.514	1.303	-1.424494815	1.07792E-12	3.61948E-11
NM_001114726	chr7	127990379	128001739	-	2386	1	PRRT4|-|-|7q32.1|protein-coding	PRRT4	0.329	0.323	0.25	0.296	0.072	0.042	0.455	0.399	0.209	0.187	0.119	0.117	0.05	0.082	0.01	0.015	0	0	2.297388881	1.15412E-12	3.86805E-11
NM_207584	chr21	34602200	34635062	+	1385	1	IFNAR2|IFN-R|IFN-alpha-REC|IFNABR|IFNARB|IMD45|-|21q22.11|protein-coding	IFNAR2	0.993	0.944	1.477	0.885	1.199	2.239	0.784	0.792	2.23	1.962	1.928	1.754	0.573	0.735	1.775	2.117	2.106	2.119	-1.363897754	1.16603E-12	3.9006E-11
NM_001023571	chr3	121488608	121553926	-	2183	1	IQCB1|NPHP5|PIQ|SLSN5|-|3q13.33|3q21.1|protein-coding	IQCB1	3.837	4.094	3.201	3.218	2.004	2.671	4.166	4.002	2.764	2.927	2.521	2.581	3.006	3.23	1.908	1.924	1.699	1.536	0.759136312	1.17172E-12	3.91226E-11
NM_001185119	chr3	169492053	169507504	+	4807	1	MYNN|OSZF|SBBIZ1|ZBTB31|ZNF902|-|3q26.2|protein-coding	MYNN	3.429	3.845	3.054	3.227	1.867	2.237	3.578	3.422	2.279	2.263	1.845	2.096	2.958	2.922	2.135	2.124	1.904	1.877	0.698506013	1.261E-12	4.20245E-11
NM_001141974	chr1	17312453	17338467	-	3709	1	ATP13A2|CLN12|HSA9947|KRPPD|PARK9|-|1p36.13|protein-coding	ATP13A2	4.484	4.114	5.474	5.072	5.236	5.889	4.407	4.256	5.634	5.201	6.431	6.374	3.243	3.94	5.74	5.84	4.856	5.24	-0.530276091	1.39306E-12	4.6339E-11
NM_016546	chr12	7247146	7261874	-	3395	1	C1RL|C1RL1|C1RLP|C1r-LP|CLSPa|-|12p13.31|protein-coding	C1RL	1.975	1.757	2.855	2.028	3.448	2.323	1.797	1.761	4.75	4.507	3.543	3.594	1.169	1.433	2.675	2.698	3.037	3.043	-1.010782354	1.43352E-12	4.75955E-11
NM_030576	chr17	61773249	61777519	-	3218	1	LIMD2|-|-|17q23.3|protein-coding	LIMD2	0.221	0.128	0.503	0.139	0.682	0.796	0.259	0.165	0.51	0.469	0.891	0.946	0.019	0.042	0.593	0.667	0.551	0.777	-2.812761491	1.46371E-12	4.85071E-11
NM_018351	chr12	95470525	95611240	-	9265	1	FGD6|ZFYVE24|-|12q22|protein-coding	FGD6	5.327	5.305	6.326	4.313	6.385	8.153	4.877	4.56	7.267	7.466	7.548	7.688	4.895	5.144	7.594	7.407	8.867	7.701	-0.677746419	1.67929E-12	5.5548E-11
NM_173557	chr18	59482304	59560304	-	1801	1	RNF152|-|-|18q21.33|protein-coding	RNF152	1.896	1.681	2.957	2.828	8.42	5.783	3.009	3.332	4.171	4.085	6.232	6.525	4.018	3.367	11.451	11.578	19.629	19.93	-1.866456205	1.68935E-12	5.57769E-11
NM_001297562	chr1	173152870	173174697	-	3427	1	TNFSF4|CD134L|CD252|GP34|OX-40L|OX4OL|TNLG2B|TXGP1|-|1q25.1|protein-coding	TNFSF4	0.072	0.11	0.124	0.138	0.323	0.236	0.032	0.039	0.14	0.121	0.169	0.141	0.07	0.061	0.822	0.799	0.69	0.351	-2.329040897	1.72062E-12	5.66055E-11
NM_001001701	chr4	120217574	120221968	-	2835	1	C4orf3|HCVFTP1|-|4q26|protein-coding	C4orf3	10.892	12.269	11.971	22.478	21.696	23.576	8.853	9.725	16.513	17.297	14.214	14.908	13.105	11.851	22.8	21.929	20.526	22.073	-0.849842299	1.72082E-12	5.66055E-11
NM_003658	chr11	129245881	129322174	+	1761	1	BARX2|-|-|11q24.3|protein-coding	BARX2	2.469	4.455	2.093	4.512	0.943	0.842	1.993	2.395	1.106	0.944	0.879	0.696	4.773	4.353	1.545	1.288	0.305	0.522	2.226117112	1.84829E-12	6.0686E-11
NM_001330064	chr17	4613789	4624795	+	1828	1	ARRB2|ARB2|ARR2|BARR2|-|17p13.2|protein-coding	ARRB2	3.575	3.282	2.506	2.592	1.059	1.106	3.379	3.349	2.091	1.778	2.086	1.959	2.032	2.326	1.43	1.591	0.544	0.488	1.431832407	1.85816E-12	6.08977E-11
NM_007190	chr10	121652085	121704170	+	7285	1	SEC23IP|MSTP053|P125|P125A|-|10q26.11-q26.12|protein-coding	SEC23IP	3.986	3.629	3.442	3.217	4.968	4.275	3.308	3.477	4.21	3.932	4.93	4.786	4.131	4.279	4.818	5.094	5.563	5.25	-0.444212518	1.90115E-12	6.21918E-11
NR_024055	chr19	56879490	56891196	+	3405	1	ZNF542P|ZNF542|-|19q13.43|pseudo	ZNF542P	3.16	2.93	2.966	2.714	6.074	3.425	1.443	1.444	3.134	2.825	4.32	4.294	2.732	2.691	6.817	6.432	7.197	6.379	-1.232250832	1.94141E-12	6.33919E-11
NM_018340	chr16	12753656	12897744	-	6137	1	CPPED1|CSTP1|-|16p13.12|protein-coding	CPPED1	1.593	1.465	1.215	2.044	2.584	1.9	0.822	0.854	2.375	2.067	3.858	3.644	1.438	1.457	4.014	4.049	4.768	4.745	-1.540727747	2.03403E-12	6.62945E-11
NM_017429	chr16	81272296	81324747	+	2414	1	BCO1|BCDO|BCDO1|BCMO|BCMO1|BCO|-|16q23.2|protein-coding	BCO1	0.326	0.475	0	0.01	0.007	0	0	0.01	0.021	0.005	0	0.009	0.9	0.744	0	0.005	0.011	0	5.349148863	2.10945E-12	6.86266E-11
NM_001251963	chr3	153839149	153975616	+	5099	1	ARHGEF26|CSGEF|HMFN1864|SGEF|-|3q25.2|protein-coding	ARHGEF26	0.568	0.52	0.359	0.407	0.136	0.198	0.269	0.371	0.28	0.332	0.194	0.156	0.308	0.367	0.159	0.149	0.074	0.088	1.456915135	2.12262E-12	6.89287E-11
NM_001308103	chr14	34393421	34420032	-	2181	1	EGLN3|HIFP4H3|HIFPH3|PHD3|-|14q13.1|protein-coding	EGLN3	0.327	0.443	4.366	3.794	3.457	1.731	0.604	0.608	1.776	1.684	1.734	1.863	0.227	0.302	8.038	7.021	3.821	6.096	-2.964518351	2.21007E-12	7.16379E-11
NM_001012959	chr1	231762561	232002452	+	2206	1	DISC1|C1orf136|SCZD9|-|1q42.2|protein-coding	DISC1	0.078	0.049	0.106	0.128	0.11	0.168	0.065	0.055	0.222	0.192	0.203	0.19	0.007	0.034	0.092	0.12	0.097	0.098	-1.875992319	2.28161E-12	7.36475E-11
NR_120485	chr5	35856977	35879705	+	4331	1	IL7R|CD127|CDW127|IL-7R-alpha|IL7RA|ILRA|-|5p13.2|protein-coding	IL7R	0.488	0.203	0.202	0.049	2.539	0.311	0.023	0.011	0.212	0.125	1.479	1.713	0.069	0.135	3.935	4.124	2.858	2.33	-4.467664555	2.28175E-12	7.36475E-11
NM_000629	chr21	34697214	34732128	+	6081	1	IFNAR1|AVP|IFN-alpha-REC|IFNAR|IFNBR|IFRC|-|21q22.11|protein-coding	IFNAR1	2.804	2.972	3.654	3.361	4.456	3.653	3.067	2.772	4.273	3.935	4.561	4.445	3.222	3.454	5.35	4.953	5.9	5.778	-0.697277399	2.28451E-12	7.36475E-11
NM_001005176	chr2	231090445	231103791	+	831	1	SP140|LYSP100|LYSP100-A|LYSP100-B|-|2q37.1|protein-coding	SP140	0.03	0	0.026	0	0.479	0.162	0	0	0	0	0.092	0.155	0	0	0.373	0.436	0.582	0.944	-4.867878457	2.30198E-12	7.40762E-11
NM_006166	chr12	104510858	104532040	-	3472	1	NFYB|CBF-A|CBF-B|HAP3|NF-YB|-|12q23.3|protein-coding	NFYB	4.373	4.163	2.62	3.653	2.406	1.922	4.307	4.012	2.125	1.969	2.558	2.837	3.137	3.346	2.997	3.041	2.257	1.959	0.681293147	2.34977E-12	7.54773E-11
NM_024508	chr3	111311747	111314182	-	2199	1	ZBED2|-|-|3q13.13|protein-coding	ZBED2	14.634	11.02	4.631	3.495	31.038	18.347	2.045	1.556	7.314	6.272	18.835	20.193	2.875	5.277	36.379	33.15	27.367	27.024	-2.451040256	2.40432E-12	7.70902E-11
NM_006844	chr19	15225785	15236610	-	2313	1	ILVBL|209L8|AHAS|HACL1L|ILV2H|-|19p13.12|protein-coding	ILVBL	7.084	8.146	7.074	7.166	3.962	5.188	7.489	6.752	5.222	6.038	4.659	4.527	5.635	6.454	3.627	3.741	3.179	3.497	0.690616727	2.42127E-12	7.74936E-11
NM_001198916	chr12	27677045	27848497	+	5972	1	PPFIBP1|L2|SGT2|hSGT2|hSgt2p|-|12p11.23-p11.22|protein-coding	PPFIBP1	5.635	5.905	6.047	5.622	7.803	7.467	4.998	5.141	6.102	5.496	7.187	7.14	5.98	6.393	8.655	9.06	10.138	9.577	-0.581353645	2.45248E-12	7.83515E-11
NM_006148	chr17	37026112	37078023	+	4100	1	LASP1|Lasp-1|MLN50|-|17q12|protein-coding	LASP1	15.548	11.393	13.365	9.511	25.183	16.055	9.295	9.514	16.965	15.411	28.526	28.452	9.179	11.777	25.444	24.108	28.317	25.792	-1.252273682	2.47295E-12	7.88637E-11
NM_020796	chr5	115779251	115910622	-	6910	1	SEMA6A|HT018|SEMA|SEMA6A1|SEMAQ|VIA|-|5q23.1|protein-coding	SEMA6A	0.014	0.018	0.068	0.058	0.088	0.083	0.032	0.024	0.117	0.107	0.096	0.089	0.024	0.026	0.231	0.201	0.303	0.374	-2.680358104	2.52586E-12	8.04064E-11
NM_005663	chr4	1984441	2010962	-	2455	1	NELFA|NELF-A|P/OKcl.15|WHSC2|-|4p16.3|protein-coding	NELFA	3.622	3.4	3.02	2.958	2.353	1.785	4.093	3.907	2.981	3.001	2.677	2.544	2.74	2.982	2.066	2.232	1.27	1.526	0.743997996	2.5859E-12	8.21707E-11
NR_110417	chr14	62022990	62036912	-	507	1	LOC101927780|-|-|14q23.1|ncRNA	LOC101927780	0.097	0.106	0.042	0.186	0.341	0.465	0	0.024	0.181	0.15	0.172	0.424	0.089	0.089	0.636	0.524	0.716	0.854	-2.527858296	2.62608E-12	8.32984E-11
NM_000270	chr14	20937538	20946165	+	2413	1	PNP|NP|PRO1837|PUNP|-|14q11.2|protein-coding	PNP	18.559	16.234	16.14	15.926	31.66	23.578	13.443	13.044	15.912	15.075	26.563	27.719	13.771	15.723	28.316	26.8	19.486	19.589	-0.759682483	2.71152E-12	8.58551E-11
NM_001039667	chr19	8429011	8439259	+	1783	1	ANGPTL4|ARP4|FIAF|HARP|HFARP|NL2|PGAR|TGQTL|UNQ171|pp1158|-|19p13.2|protein-coding	ANGPTL4	0.041	0.382	6.094	2.922	37.377	4.253	3.304	4.346	2.178	1.829	14.845	15.539	0.479	0.546	54.994	49.29	26.695	28.808	-5.066171151	2.73825E-12	8.65474E-11
NM_004726	chrX	16964814	17171403	+	7933	1	REPS2|POB1|-|Xp22.2|protein-coding	REPS2	0.189	0.124	0.298	0.3	0.275	0.489	0.131	0.155	0.299	0.248	0.35	0.304	0.183	0.204	0.498	0.523	0.666	0.617	-1.460034251	2.96588E-12	9.35755E-11
NM_001042618	chr14	20811773	20826063	+	1830	1	PARP2|ADPRT2|ADPRTL2|ADPRTL3|ARTD2|PARP-2|pADPRT-2|-|14q11.2|protein-coding	PARP2	7.128	5.951	4.156	5.604	3.761	4.089	5.383	6.084	4.216	3.878	4.156	4.154	4.503	4.77	4.004	4.583	3.078	2.853	0.562910851	3.08011E-12	9.70071E-11
NM_001080428	chr5	167181941	167691162	+	9046	1	TENM2|ODZ2|TEN-M2|TNM2|ten-2|-|5q34|protein-coding	TENM2	15.145	16.119	16.891	20.401	29.429	25.929	6.767	8.314	37.993	36.892	27.575	28.954	18.335	20.501	34.147	33.895	33.097	29.635	-1.19035474	3.15962E-12	9.9335E-11
NM_138383	chr16	70695107	70719954	-	4960	1	MTSS1L|ABBA|ABBA-1|ABBA1|-|16q22.1|protein-coding	MTSS1L	8.682	7.053	11.644	10.761	4.72	4.003	8.913	9.225	7.398	7.5	4.69	4.91	6.023	6.949	3.987	3.934	3.881	4.071	0.768941275	3.20755E-12	1.00664E-10
NR_027358	chr12	52604714	52617597	+	1048	1	LINC00592|-|-|12q13.13|ncRNA	LINC00592	0.258	0.803	0.386	1.35	0.05	0.193	3.255	4.381	0.165	0.083	0.094	0.154	1.401	0.9	0.068	0.035	0.064	0.013	4.084624775	3.44859E-12	1.08038E-10
NR_026597	chr2	218148746	218621316	-	3893	1	DIRC3|-|-|2q35|ncRNA	DIRC3	0.025	0.041	0.038	0.176	0.16	0.268	0.023	0.025	0.084	0.098	0.106	0.075	0.069	0.023	0.144	0.096	0.525	0.552	-2.812974732	3.46567E-12	1.08382E-10
NM_013271	chrX	48689502	48694040	-	1052	1	PCSK1N|BigLEN|PEN|PROSAAS|SAAS|SCG8|SgVIII|-|Xp11.23|protein-coding	PCSK1N	0.163	0.238	0.668	0.515	0.608	1.153	0.313	0.252	1.24	0.888	1.036	1.155	0.043	0.071	0.545	0.344	0.958	0.681	-2.541830058	3.53847E-12	1.10464E-10
NM_006074	chr11	5710817	5732093	+	3081	1	TRIM22|GPSTAF50|RNF94|STAF50|-|11p15.4|protein-coding	TRIM22	11.92	13.325	13.193	9.917	32.328	16.399	6.149	6.168	19.671	21.101	16.634	18.97	7.464	7.766	25.14	25.799	32.202	36.701	-1.605092585	3.62531E-12	1.12976E-10
NM_001302884	chr9	100174302	100258405	+	3531	1	TDRD7|CATC4|PCTAIRE2BP|TRAP|-|9q22.33|protein-coding	TDRD7	2.275	2.318	2.19	2.611	3.555	3.112	1.122	1.297	2.047	2.315	1.833	2.247	2.066	1.798	2.457	2.874	2.79	3.217	-0.704820028	3.65503E-12	1.13703E-10
NM_001171805	chr5	6714718	6757161	+	3843	1	PAPD7|LAK-1|LAK1|POLK|POLS|TRF4|TRF4-1|TRF41|TUTASE5|-|5p15.31|protein-coding	PAPD7	3.995	3.449	3.271	2.699	2.101	2.579	3.634	3.449	2.915	2.865	2.447	2.596	3.625	3.814	2.5	2.459	2.358	2.224	0.569134249	3.72559E-12	1.15695E-10
NM_198900	chr12	50031724	50101197	-	11012	1	FMNL3|FHOD3|FRL2|WBP-3|WBP3|-|12q13.12|protein-coding	FMNL3	0.201	0.143	0.428	0.248	0.627	0.888	0.224	0.253	0.696	0.597	0.717	0.662	0.039	0.101	0.661	0.709	0.724	0.801	-2.409297566	3.80513E-12	1.17959E-10
NR_038393	chr7	22602956	22613617	+	2430	1	LOC100506178|-|-|7p15.3|ncRNA	LOC100506178	0	0.029	0.035	0.019	0.42	0.083	0.023	0.015	0.164	0.098	0.305	0.323	0	0.012	0.192	0.189	0.138	0.312	-4.364085763	3.99732E-12	1.23701E-10
NM_031462	chrX	149934809	150067289	-	3702	1	CD99L2|CD99B|MIC2L1|-|Xq28|protein-coding	CD99L2	3.066	2.709	5.87	3.121	6.105	3.66	0.945	0.902	3.612	3.643	3.161	2.965	1.307	1.476	5.961	6.382	6.191	6.638	-1.62350654	4.04422E-12	1.24935E-10
NM_001166168	chr9	127020530	127114719	+	2563	1	NEK6|SID6-1512|-|9q33.3|protein-coding	NEK6	4.792	3.375	5.453	2.511	8.373	5.51	2.042	1.838	7.039	6.377	8.588	8.616	1.613	2.769	10.37	10.725	7.321	8.765	-1.665029574	4.18255E-12	1.28984E-10
NM_003825	chr15	42787504	42825259	+	2631	1	SNAP23|HsT17016|SNAP-23|SNAP23A|SNAP23B|-|15q15.1-q15.2|protein-coding	SNAP23	7.768	7.393	6.413	6.9	9.123	8.737	6.083	5.661	6.76	6.01	9.228	9.415	6.11	6.402	11.717	12.108	10.121	10.08	-0.589456523	4.28981E-12	1.3202E-10
NM_002038	chr1	27992572	27998724	-	829	1	IFI6|6-16|FAM14C|G1P3|IFI-6-16|IFI616|-|1p35.3|protein-coding	IFI6	92.721	99.323	104.415	148.081	405.684	113.761	22.522	21.034	155.817	196.017	78.71	140.834	48.359	47.97	296.335	288.794	246.317	338.368	-2.177019624	4.30332E-12	1.3202E-10
NM_006401	chr9	100745489	100778224	+	1607	1	ANP32B|APRIL|PHAPI2|SSP29|-|9q22.33|protein-coding	ANP32B	10.762	11.168	7.358	8.67	5.143	5.202	11.059	12.178	8.024	7.27	8.836	8.771	8.362	9.979	6.981	7.419	3.706	4.772	0.804297119	4.29796E-12	1.3202E-10
NM_015540	chr15	41809375	41836475	-	4655	1	RPAP1|-|-|15q15.1|protein-coding	RPAP1	2.517	2.586	2.192	2.026	1.686	1.441	3.045	3.018	2.483	2.402	2.32	2.333	2.282	2.734	2.21	2.281	1.285	1.444	0.595053523	4.34278E-12	1.33001E-10
NM_017931	chr22	46663861	46689905	+	2594	1	TTC38|LL22NC03-5H6.5|-|22q13.31|protein-coding	TTC38	1.402	1.139	1.281	0.909	2.16	1.585	0.922	0.878	1.965	1.923	1.874	2.06	0.861	1.097	2.208	2.126	2.275	2.57	-1.064623627	4.54415E-12	1.38929E-10
NM_145285	chr10	101292690	101296280	+	2092	1	NKX2-3|CSX3|NK2.3|NKX2.3|NKX2C|NKX4-3|-|10q24.2|protein-coding	NKX2-3	0.458	0.188	0.061	0.147	0.008	0.016	0.131	0.19	0.058	0.036	0.005	0.026	0.229	0.215	0.029	0.006	0	0.006	4.415103162	4.99313E-12	1.52393E-10
NM_001294306	chr19	37264020	37267980	+	1881	1	LOC728485|-|-|19q13.12|protein-coding	LOC728485	0.039	0.01	0.057	0.025	0.156	0.143	0.047	0.013	0.32	0.295	0.29	0.303	0.048	0.024	0.216	0.225	0.186	0.395	-3.098607902	5.46232E-12	1.66428E-10
NM_001244813	chr3	71003865	71114074	-	6368	1	FOXP1|12CC4|HSPC215|MFH|QRF1|hFKH1B|-|3p13|protein-coding	FOXP1	4.024	3.893	2.757	2.684	2.726	1.778	3.588	3.482	2.234	1.852	2.3	2.45	4.249	4.272	3.439	3.786	2.425	2.328	0.67512329	5.63656E-12	1.71442E-10
NM_001321174	chr17	52978052	53039328	+	2161	1	TOM1L1|SRCASM|-|17q22|protein-coding	TOM1L1	14.471	14.596	14.325	14.859	9.002	9.889	17.036	17.682	9.414	9.731	9.566	9.632	12.486	12.139	8.417	8.583	7.097	5.908	0.729418726	5.70253E-12	1.73152E-10
NM_001291990	chr7	86506222	86669550	-	6574	1	KIAA1324L|EIG121L|-|7q21.12|protein-coding	KIAA1324L	0.209	0.253	0.331	0.337	0.384	0.369	0.677	0.625	0.681	0.544	1.462	1.469	0.21	0.239	0.281	0.575	0.703	0.852	-1.284296256	5.74572E-12	1.74166E-10
NM_201264	chr2	206547224	206608422	+	2567	1	NRP2|NP2|NPN2|PRO2714|VEGF165R2|-|2q33.3|protein-coding	NRP2	6.163	5.08	8.042	6.052	2.998	3.033	14.158	14.308	4.495	4.619	3.748	3.594	3.531	4.095	2.413	2.924	1.272	1.233	1.400723223	5.79999E-12	1.75512E-10
NM_001144034	chr11	118401803	118406550	+	2388	1	TMEM25|-|-|11q23.3|protein-coding	TMEM25	2.644	2.415	4.835	2.962	3.642	3.373	1.847	1.751	3.918	3.837	3.048	3.035	2.014	2.201	3.039	2.688	2.465	3.104	-0.596444209	5.87245E-12	1.77402E-10
NM_012157	chr3	33318934	33428757	+	2983	1	FBXL2|FBL2|FBL3|-|3p22.3|protein-coding	FBXL2	2.619	2.108	2.071	1.533	4.707	3.797	0.754	0.509	3.612	3.57	4.168	4.022	1.878	2.339	4.529	4.409	5.885	5.658	-1.716250388	5.92437E-12	1.78667E-10
NM_020827	chr4	186080816	186125182	-	4875	1	CFAP97|KIAA1430|hmw|-|4q35.1|protein-coding	CFAP97	12.618	11.14	8.614	9.571	6.874	7.08	9.602	9.022	7.65	7.413	7.354	7.856	9.385	9.49	8.118	8.582	6.074	5.221	0.5435603	5.97774E-12	1.7997E-10
NM_014857	chr1	174128552	174927327	+	2987	1	RABGAP1L|HHL|TBC1D18|-|1q25.1|protein-coding	RABGAP1L	3.059	3.838	2.446	2.47	4.191	4.502	2.207	2.304	4.235	4.548	4.892	4.931	3.701	4.176	4.715	4.795	6.782	6.103	-0.781643891	6.06864E-12	1.82398E-10
NM_022047	chr6	35265595	35289548	+	2283	1	DEF6|IBP|SLAT|SWAP70L|-|6p21.31|protein-coding	DEF6	6.338	6.833	7.353	6.341	3.514	4.488	10.269	10.536	5.911	6.412	4.472	4.742	4.344	5.214	3.403	3.806	1.855	2.032	1.013521247	6.23202E-12	1.86992E-10
NM_030971	chr10	102790996	102800998	+	3076	1	SFXN3|BA108L7.2|SFX3|-|10q24.31|protein-coding	SFXN3	3.322	3.267	3.442	2.905	6.291	5.512	0.838	0.893	4.321	3.978	5.693	5.592	3.127	3.242	6.375	5.763	7.477	7.554	-1.641040605	6.98035E-12	2.09093E-10
NM_177939	chr3	49027341	49044581	+	2088	1	P4HTM|EGLN4|HIFPH4|P4H-TM|PH-4|PH4|PHD4|-|3p21.31|3p21.3|protein-coding	P4HTM	1.424	1.57	1.898	1.886	0.273	0.291	1.34	1.397	0.898	1.301	0.449	0.52	1.844	1.735	0.177	0.185	0.058	0.104	2.68207735	7.56017E-12	2.2608E-10
NM_001163	chr9	72042449	72287275	-	6569	1	APBA1|D9S411E|LIN10|MINT1|X11|X11A|X11ALPHA|-|9q21.12|protein-coding	APBA1	0.056	0.041	0.071	0.176	0.161	0.226	0.007	0.011	0.127	0.117	0.045	0.043	0.055	0.052	0.089	0.092	0.145	0.119	-1.858583571	8.06206E-12	2.40683E-10
NM_003022	chrX	80457303	80554046	+	2056	1	SH3BGRL|HEL-S-115|SH3BGR|-|Xq21.1|protein-coding	SH3BGRL	15.652	11.648	13.212	14.529	21.422	21.623	6.248	6.265	20.385	20.33	18.057	17.68	19.033	16.058	21.205	20.225	26.93	27.285	-0.98640369	8.25527E-12	2.46038E-10
NM_018646	chr7	142568956	142583490	-	2894	1	TRPV6|ABP/ZF|CAT1|CATL|ECAC2|HSA277909|LP6728|ZFAB|-|7q34|protein-coding	TRPV6	0.161	0.173	0.015	0.081	0.012	0	0.064	0.054	0	0.004	0.008	0	0.197	0.186	0.004	0.008	0	0.005	4.85395979	8.27791E-12	2.46299E-10
NM_001322259	chr19	30302901	30315224	+	1808	1	CCNE1|CCNE|pCCNE1|-|19q12|protein-coding	CCNE1	2.989	2.625	2.946	3.116	4.17	5.145	1.79	1.693	3.326	3.402	4.502	4.359	2.676	2.294	2.713	2.623	3.643	3.441	-0.931647559	8.51558E-12	2.52947E-10
NM_003141	chr11	4406127	4414926	-	1920	1	TRIM21|RNF81|RO52|Ro/SSA|SSA|SSA1|-|11p15.4|protein-coding	TRIM21	5.514	4.898	4.483	4.249	16.031	6.074	3.982	4.042	5.866	6.509	11.181	12.398	4.424	4.741	11.891	11.571	14.156	15.074	-1.494664526	8.67194E-12	2.57161E-10
NR_046236	chr2	6988440	7006766	-	2421	1	CMPK2|NDK|TMPK2|TYKi|UMP-CMPK2|-|2p25.2|protein-coding	CMPK2	0.629	0.414	0.123	0.117	1.379	0.877	0.014	0.015	0.253	0.287	0.243	0.249	0.118	0.167	0.759	0.867	1.838	2.296	-2.995461557	8.81533E-12	2.60978E-10
NM_001174066	chr8	38268656	38325363	-	4935	1	FGFR1|BFGFR|CD331|CEK|ECCL|FGFBR|FGFR-1|FLG|FLT-2|FLT2|HBGFR|HH2|HRTFDS|KAL2|N-SAM|OGD|bFGF-R-1|-|8p11.23|protein-coding	FGFR1	0.996	0.65	0.54	0.583	0.375	0.184	0.629	0.545	0.355	0.262	0.197	0.187	0.474	0.579	0.341	0.355	0.199	0.208	1.422507457	9.13314E-12	2.69937E-10
NM_052900	chr8	113235159	114449242	-	12546	1	CSMD3|-|-|8q23.3|protein-coding	CSMD3	0.251	0.39	0.285	0.301	0.794	0.561	0.143	0.145	0.543	0.555	1.183	1.263	0.59	0.585	1.072	1.1	1.73	1.474	-1.925668062	9.48756E-12	2.79946E-10
NM_003387	chr2	175424302	175499307	-	4575	1	WIPF1|PRPL-2|WAS2|WASPIP|WIP|-|2q31.1|protein-coding	WIPF1	0.161	0.07	0.242	0.17	0.401	0.39	0.017	0.021	0.127	0.071	0.095	0.071	0.016	0.033	0.154	0.127	0.244	0.222	-2.402792948	9.58446E-12	2.82336E-10
NR_052852	chr1	32799430	32801840	-	1335	1	MARCKSL1|F52|MACMARCKS|MLP|MLP1|MRP|-|1p35.1|protein-coding	MARCKSL1	0.754	0.59	4.74	4.291	7.007	5.605	2.909	2.663	6.1	5.861	5.893	6.048	0.774	0.751	8.511	7.466	11.831	14.284	-2.930196445	1.03219E-11	3.03555E-10
NM_001165252	chr17	39215493	39216344	-	849	1	KRTAP2-3|KAP2.3|KRTAP2.3|-|17q21.2|protein-coding	KRTAP2-3	0.087	0.042	0.075	1.5	1.792	0.199	0.065	0.085	0.456	0.486	1.296	1.178	0.971	1.27	4.484	3.724	6.998	4.46	-3.40319353	1.13076E-11	3.31996E-10
NM_001039580	chr4	156263812	156298122	-	7315	1	MAP9|ASAP|-|4q32.1|protein-coding	MAP9	1.619	1.633	1.535	1.254	2.435	3.562	0.451	0.465	1.846	1.871	2.486	2.7	1.767	1.728	3.054	3.077	4.399	3.407	-1.563176024	1.14331E-11	3.35125E-10
NM_001663	chr14	50359736	50363772	+	3935	1	ARF6|-|-|14q21.3|protein-coding	ARF6	22.699	26.173	15.549	25.319	14.326	16.6	21.631	25.369	17.539	16.801	13.73	14.044	26.113	23.747	16.29	16.299	11.799	11.562	0.783384758	1.15496E-11	3.37983E-10
NM_000540	chr19	38924340	39078204	+	15283	1	RYR1|CCO|MHS|MHS1|PPP1R137|RYDR|RYR|RYR-1|SKRR|-|19q13.2|protein-coding	RYR1	0.064	0.049	0.066	0.069	0.007	0.029	0.116	0.114	0.063	0.071	0.029	0.018	0.154	0.119	0.004	0.009	0.01	0.011	2.589628041	1.17355E-11	3.42858E-10
NM_021216	chr19	57106664	57135544	+	3122	1	ZNF71|EZFIT|-|19q13.43|protein-coding	ZNF71	1.086	0.912	1.706	1.329	2.049	1.587	1.16	1.227	1.848	1.692	1.895	2.011	1.353	1.439	1.758	1.94	2.148	2.4	-0.810333563	1.1887E-11	3.46715E-10
NM_001173984	chr16	50352929	50402845	-	2293	1	BRD7|BP75|CELTIX1|NAG4|-|16q12.1|protein-coding	BRD7	7.906	8.257	5.974	6.004	5.596	5.277	6.707	6.443	5.645	5.702	5.494	5.72	6.442	6.726	5.153	5.068	4.133	4.152	0.432054593	1.19943E-11	3.49269E-10
NM_001135032	chr2	75719444	75788092	-	1849	1	EVA1A|FAM176A|TMEM166|-|2p12|protein-coding	EVA1A	1.674	1.027	1.29	0.778	4.788	1.422	0.249	0.235	0.854	0.617	3.006	2.809	0.77	1.15	7.384	6.853	6.347	7.161	-2.598739505	1.21998E-11	3.54673E-10
NM_004235	chr9	110247133	110252001	-	2880	1	KLF4|EZF|GKLF|-|9q31.2|protein-coding	KLF4	9.289	18.477	8.714	21.128	4.113	3.698	14.943	14.703	5.896	6.611	3.757	3.535	46.119	44.726	2.383	2.221	2.105	1.888	2.687775147	1.23335E-11	3.57973E-10
NM_001252500	chr12	2986365	2998691	+	1904	1	RHNO1|C12orf32|HKMT1188|RHINO|-|12p13.33|protein-coding	RHNO1	11.289	9.379	8.728	7.281	4.214	5.382	6.81	6.24	4.695	4.549	4.418	4.546	4.036	5.308	4.212	4.126	2.676	2.33	0.792003216	1.28114E-11	3.71237E-10
NM_004079	chr1	150702672	150738433	-	4097	1	CTSS|-|-|1q21.3|protein-coding	CTSS	0.126	0.035	0.27	0.069	0.384	0.666	0.096	0.074	0.316	0.332	0.295	0.302	0.033	0.037	0.358	0.424	0.427	0.65	-2.844531729	1.3205E-11	3.82021E-10
NM_001082959	chr12	125262174	125348519	-	2599	1	SCARB1|CD36L1|CLA-1|CLA1|HDLQTL6|SR-BI|SRB1|-|12q24.31|protein-coding	SCARB1	12.202	9.131	10.255	6.894	19.567	14.655	5.732	4.558	12.381	11.328	13.522	14.053	5.147	8.042	14.722	14.337	11.849	12.296	-1.048060355	1.32884E-11	3.83807E-10
NR_003578	chr19	53471504	53496784	-	2993	1	ZNF702P|ZNF702|-|19q13.41|pseudo	ZNF702P	1.527	1.095	3.516	5.829	7.176	7.151	1.356	1.695	4.979	4.615	3.291	3.226	0.385	0.645	5.579	5.286	4.801	4.492	-2.30807862	1.33589E-11	3.85218E-10
NM_022495	chr14	60558629	60601532	+	3920	1	PCNX4|C14orf135|FBP2|PCNXL4|-|14q23.1|protein-coding	PCNX4	5.709	4.83	7.217	4.932	7.437	8.22	3.274	3.151	5.398	5.215	6.11	6.083	3.818	3.854	7.977	7.887	10.075	9.37	-0.994217276	1.34137E-11	3.86171E-10
NM_001014433	chr6	33384319	33386065	-	800	2	CUTA|ACHAP|C6orf82|-|6p21.32|protein-coding	CUTA	36.296	27.606	32.623	31.209	41.436	42.258	21.172	19.055	36.095	36.775	34.489	36.139	26.18	27.756	37.012	36.608	35.705	37.834	-0.609484785	1.34609E-11	3.86904E-10
NM_001162536	chr1	89445139	89458643	-	5082	1	RBMXL1|RBM1|-|1p22.2|protein-coding	RBMXL1	4.326	4.797	3.14	3.725	2.79	2.646	5.053	4.951	2.748	2.71	2.86	2.685	4.171	4.036	2.043	2.329	1.516	1.301	0.991445294	1.34969E-11	3.87311E-10
NM_001018006	chr15	63334838	63364113	+	1777	1	TPM1|C15orf13|CMD1Y|CMH3|HEL-S-265|HTM-alpha|LVNC9|TMSA|-|15q22.2|protein-coding	TPM1	28.091	19.212	35.464	43.729	120.908	38.447	19.563	19.727	51.147	46.291	73.427	72.544	13.708	17.197	101.736	96.509	175.419	187.795	-2.43813146	1.3678E-11	3.91874E-10
NM_001276495	chr19	43696854	43709926	-	1882	1	PSG4|PSBG-4|PSBG-9|PSG9|-|19q13.31|protein-coding	PSG4	0.261	0.571	0.566	1.516	1.58	2.185	0.064	0.083	1.522	1.386	1.419	1.291	0.016	0.008	0.025	0	0.057	0.022	-2.955219807	1.38588E-11	3.96415E-10
NR_073032	chr19	38880932	38890523	+	4999	1	SPRED3|Eve-3|spred-3|-|19q13.2|protein-coding	SPRED3	0.069	0.125	0.328	0.203	0.239	0.411	0.11	0.06	0.222	0.217	0.255	0.28	0.027	0.039	0.37	0.437	0.196	0.168	-1.94936792	1.44924E-11	4.13872E-10
NM_001286278	chr13	113153121	113242499	-	2760	1	TUBGCP3|104p|GCP3|Grip104|SPBC98|Spc98|Spc98p|-|13q34|protein-coding	TUBGCP3	4.904	5.27	3.157	3.169	2.387	2.296	3.53	3.742	3.002	2.693	2.685	2.777	3.55	4.248	2.923	3.06	1.802	1.769	0.759161435	1.47127E-11	4.19489E-10
NM_003242	chr3	30647994	30735633	+	4619	1	TGFBR2|AAT3|FAA3|LDS1B|LDS2|LDS2B|MFS2|RIIC|TAAD2|TGFR-2|TGFbeta-RII|-|3p24.1|protein-coding	TGFBR2	12.557	10.264	9.921	5.701	31.402	12.463	6.151	5.179	14.456	12.428	29.046	29.264	11.579	12.762	54.72	55.087	38.676	37.411	-1.704453068	1.47665E-11	4.20349E-10
NM_001080512	chr10	60272904	60591197	+	5448	1	BICC1|BICC|CYSRD|-|10q21.1|protein-coding	BICC1	0.771	0.503	0.403	0.26	1.723	0.959	0.151	0.15	1.441	1.183	2.366	2.374	0.382	0.706	3.564	3.205	3.24	2.89	-2.573559407	1.50189E-11	4.26848E-10
NM_007255	chr5	177027119	177037346	+	1719	1	B4GALT7|EDSP1|EDSSLA|XGALT1|XGPT1|-|5q35.3|protein-coding	B4GALT7	4.473	3.73	4.734	3.237	6.398	5.059	4.263	4.017	6.997	7.264	6.605	7.049	2.954	3.301	5.894	5.553	5.122	5.838	-0.728990313	1.59567E-11	4.52778E-10
NM_001346443	chr7	51083909	51384558	-	5075	1	COBL|-|-|7p12.1|protein-coding	COBL	0.716	1.391	0.139	0.878	0.072	0.033	0.24	0.418	0.372	0.377	0.133	0.167	1.931	1.676	0.099	0.05	0.066	0.051	3.459118826	1.60651E-11	4.55127E-10
NM_001547	chr10	91061706	91069033	+	3491	1	IFIT2|G10P2|GARG-39|IFI-54|IFI-54K|IFI54|IFIT-2|ISG-54 K|ISG-54K|ISG54|P54|cig42|-|10q23.31|protein-coding	IFIT2	0.739	0.703	0.354	0.344	1.6	1.217	0.126	0.142	0.861	1.778	1.817	1.642	0.403	0.742	1.658	1.597	2.599	2.704	-2.337832104	1.61733E-11	4.57463E-10
NM_001271816	chr10	115594483	115614163	-	4255	1	DCLRE1A|PSO2|SNM1|SNM1A|-|10q25.3|protein-coding	DCLRE1A	3.429	3.401	2.173	2.427	1.276	1.584	2.065	2.048	1.684	1.783	1.483	1.622	2.306	2.527	1.453	1.588	1.232	1.017	0.857019185	1.67949E-11	4.7429E-10
NM_138632	chr22	38142241	38155963	+	1719	1	TRIOBP|DFNB28|HRIHFB2122|TAP68|TARA|dJ37E16.4|-|22q13.1|protein-coding	TRIOBP	3.273	2.959	2.578	2.702	4.034	3.451	1.551	1.248	4.222	3.939	5.407	5.223	1.76	2.195	3.499	3.559	3.355	3.698	-1.094682052	1.76654E-11	4.98079E-10
NM_001077492	chr19	51446559	51456344	-	1352	1	KLK5|KLK-L2|KLKL2|SCTE|-|19q13.41|protein-coding	KLK5	40.519	75.818	17.365	61.102	12.138	13.512	35.856	46.989	39.075	45.642	21.488	17.813	111.03	98.386	10.319	7.711	8.68	10.523	2.179781241	1.78928E-11	5.03691E-10
NM_001303	chr17	13972719	14111996	+	2993	1	COX10|-|-|17p12|protein-coding	COX10	3.8	3.824	3.253	2.773	2.219	2.635	4.054	3.543	2.741	2.716	2.443	2.396	2.833	2.711	2.301	2.33	1.549	1.731	0.639889993	1.79601E-11	5.04787E-10
NM_001424	chr16	10622279	10674573	-	5208	1	EMP2|XMP|-|16p13.13|protein-coding	EMP2	9.726	10.283	2.704	4.808	0.933	1.696	2.871	3.832	4.12	4.432	1.276	1.249	13.756	11.727	1.503	1.675	0.41	0.335	3.047306034	1.80117E-11	5.05437E-10
NR_038301	chr3	183165439	183173800	+	1624	1	LINC00888|-|-|3q27.1|ncRNA	LINC00888	0.363	0.529	1.076	0.682	0.98	1.557	0.216	0.252	0.414	0.395	0.691	0.589	0.138	0.175	1.036	1.018	1.01	1.108	-1.925671195	1.82997E-11	5.1271E-10
NR_133898	chr12	109886460	109915349	-	3944	1	KCTD10|BTBD28|MSTP028|ULRO61|hBACURD3|-|12q24.11|protein-coding	KCTD10	6.459	5.954	5.44	6.85	10.733	8.23	3.969	4.29	7.559	7.269	10.538	10.735	9.698	8.815	11.211	10.868	12.825	13.562	-0.881466959	1.9359E-11	5.41533E-10
NR_026943	chr21	46707967	46717269	+	7162	1	LOC642852|-|-|21q22.3|ncRNA	LOC642852	1.139	0.813	1.844	1.481	1.871	1.431	0.694	0.84	1.733	1.643	1.833	1.938	0.383	0.575	1.718	1.676	1.714	1.615	-1.341462468	2.00246E-11	5.59272E-10
NM_006951	chr10	105127710	105148822	+	3269	1	TAF5|TAF(II)100|TAF2D|TAFII-100|TAFII100|-|10q24.33|protein-coding	TAF5	2.307	1.852	1.395	1.442	1.259	1.217	1.916	1.71	1.057	0.957	1.2	1.108	1.421	1.397	1.289	1.395	0.814	0.794	0.683437675	2.02349E-11	5.64259E-10
NM_025201	chr15	65134082	65160201	+	3713	1	PLEKHO2|PLEKHQ1|PP1628|pp9099|-|15q22.31|protein-coding	PLEKHO2	2.104	1.602	2.697	1.835	2.943	3.177	1.681	1.506	2.311	2.248	2.544	2.673	1.614	1.778	3.147	2.896	3.443	3.825	-0.900895831	2.05352E-11	5.71156E-10
NM_138994	chr16	76343735	76594647	+	5809	1	CNTNAP4|CASPR4|-|16q23.1|protein-coding	CNTNAP4	0.004	0.003	0.051	0.037	0.113	0.064	0.004	0.006	0.067	0.067	0.073	0.068	0.003	0.003	0.113	0.123	0.167	0.366	-4.588872665	2.05466E-11	5.71156E-10
NM_001130047	chr11	120894803	120960354	+	3892	1	TBCEL|El|LRRC35|-|11q23.3|protein-coding	TBCEL	2.215	2.379	2.343	2.253	3.172	2.503	1.759	1.653	2.559	2.535	2.861	3.064	2.664	2.435	3.097	2.949	4.131	3.958	-0.659671968	2.08727E-11	5.79316E-10
NM_007260	chr1	24117646	24122029	+	1612	1	LYPLA2|APT-2|APT2|DJ886K2.4|-|1p36.11|protein-coding	LYPLA2	6.324	6.011	6.502	5.119	10.62	8.259	6.451	5.861	10.427	10.41	14.567	14.593	6.422	7.328	10.269	9.754	8.797	9.732	-0.822214148	2.20724E-11	6.11656E-10
NM_024702	chr17	80787310	80797931	-	3186	1	ZNF750|ZFP750|-|17q25.3|protein-coding	ZNF750	3.686	10.597	5.136	14.644	1.531	2.687	15.639	19.07	5.515	6.355	1.498	1.141	20.205	14.973	0.405	0.394	0.333	0.178	3.805200246	2.3236E-11	6.42899E-10
NM_002552	chr2	148687966	148778329	-	6578	1	ORC4|ORC4L|ORC4P|-|2q23.1|protein-coding	ORC4	2.909	3.061	2.186	2.563	1.987	1.983	2.518	2.512	1.517	1.518	1.585	1.688	2.722	2.747	1.992	2.044	1.853	1.536	0.579441557	2.34007E-11	6.46449E-10
NM_015480	chr3	110790606	110856407	+	5246	1	NECTIN3|CD113|CDW113|NECTIN-3|PPR3|PRR3|PVRL3|PVRR3|-|3q13.13|protein-coding	NECTIN3	0.183	0.102	0.418	0.328	0.989	0.765	0.19	0.227	0.175	0.147	0.413	0.547	0.074	0.074	0.271	0.315	0.761	0.809	-2.456799339	2.35283E-11	6.48964E-10
NM_001271606	chr5	17216932	17276954	+	1709	1	BASP1|CAP-23|CAP23|NAP-22|NAP22|-|5p15.1|protein-coding	BASP1	28.705	20.636	33.21	29.949	41.272	44.572	27.852	24.566	38.505	36.986	40.661	42.981	21.109	21.438	38.911	35.763	41.687	41.507	-0.872676454	2.38298E-11	6.56262E-10
NM_001286776	chr13	103418238	103426171	-	1315	1	TEX30|C13orf27|-|13q33.1|protein-coding	TEX30	3.942	3.759	2.738	2.438	1.617	2.23	3.796	3.537	1.953	1.826	2.179	2.24	2.461	2.459	2.378	2.771	1.462	1.574	0.743740148	2.43742E-11	6.70215E-10
NM_001166286	chr15	93586636	93616389	-	3055	1	RGMA|RGM|-|15q26.1|protein-coding	RGMA	0.547	0.815	1.151	1.482	0.113	0.386	3.709	4.627	0.674	0.619	0.185	0.169	0.809	0.892	0.035	0.051	0.026	0.053	3.494468393	2.46235E-11	6.76024E-10
NM_001130688	chr4	174252527	174255509	-	1460	1	HMGB2|HMG2|-|4q34.1|protein-coding	HMGB2	35.401	22.009	6.844	10.415	4.726	3.671	23.202	20.808	8.357	8.01	12.606	13.373	14.797	18.101	9.319	11.637	2.477	1.779	2.116139206	2.47392E-11	6.78151E-10
NM_054032	chr11	18194384	18195827	+	1441	1	MRGPRX4|GPCR|MRGX4|SNSR6|-|11p15.1|protein-coding	MRGPRX4	0.017	0.012	0	0.016	0.18	0.094	0	0.008	0.064	0.075	0.151	0.433	0	0	0.538	0.628	0.392	0.582	-5.789067463	2.57039E-11	7.02428E-10
NM_001099679	chr9	119449581	119463579	+	3712	1	TRIM32|BBS11|HT2A|LGMD2H|TATIP|-|9q33.1|protein-coding	TRIM32	3.309	3.855	4.924	3.519	5.786	4.15	2.917	2.711	5.256	5.135	4.803	4.86	3.209	3.509	5.758	5.526	6.055	6.27	-0.767103317	2.56675E-11	7.02428E-10
NM_001024465	chr6	160100096	160114360	-	1076	1	SOD2|IPO-B|IPOB|MNSOD|MVCD6|Mn-SOD|-|6q25.3|protein-coding	SOD2	17.853	16.163	36.986	19.062	37.171	71.702	24.52	20.64	65.703	67.895	34.757	38.33	11.473	11.605	35.227	29.327	25.297	29.474	-1.420452453	2.74911E-11	7.50115E-10
NM_001320341	chr11	22841809	22851408	-	401	1	SVIP|-|-|11p14.3|protein-coding	SVIP	5.023	5.092	5.207	9.466	1.552	3.446	11.982	14.875	3.228	4.147	2.962	3.244	3.288	2.875	0.714	0.933	0.503	0.708	1.897535137	2.80154E-11	7.62417E-10
NM_001286433	chr16	447192	450754	+	899	1	NME4|NDPK-D|NM23H4|nm23-H4|-|16p13.3|protein-coding	NME4	30.878	22.693	29.48	25.648	34.507	36.367	24.552	20.321	51.848	49.795	51.842	51.45	15.431	18.154	37.968	34.913	33.478	37.293	-0.958055932	2.80278E-11	7.62417E-10
NM_025250	chr7	2671603	2704436	+	4806	1	TTYH3|-|-|7p22.3|protein-coding	TTYH3	2.878	2.907	4.402	3.35	4.595	4.124	3.992	3.468	6.572	6.146	5.326	6.031	2.728	3.206	4.589	4.206	4.525	5.411	-0.70220307	2.81192E-11	7.63733E-10
NM_001278938	chr8	110552855	110578225	+	2185	1	EBAG9|EB9|PDAF|-|8q23.2|protein-coding	EBAG9	4.441	4.14	3.695	4.089	2.659	2.669	4.202	4.555	2.706	2.641	2.548	2.869	3.428	3.275	2.726	2.971	2.27	2.135	0.630068651	2.82794E-11	7.66911E-10
NM_207311	chr12	120427648	120532299	+	3070	1	BICDL1|BICDR-1|BICDR1|CCDC64|CCDC64A|H_267D11.1|-|12q24.23|protein-coding	BICDL1	1.608	2.03	1.52	2.926	0.428	1.098	4.199	5.24	1.886	1.915	0.82	0.83	1.503	1.561	0.307	0.271	0.342	0.238	2.019089611	2.88122E-11	7.80168E-10
NM_147150	chr9	112542577	112934791	+	7467	1	PALM2-AKAP2|AKAP2|-|9q31.3|protein-coding	PALM2-AKAP2	12.416	8.918	8.896	7.053	22.887	12.066	5.095	4.18	11.9	10.136	21.624	21.421	8.491	9.946	24.293	24.887	32.155	28.344	-1.60657538	2.88926E-11	7.81155E-10
NM_001281726	chr3	15643252	15683759	+	755	1	BTD|-|-|3p25.1|protein-coding	BTD	1.041	1.376	2.201	1.686	1.603	1.786	0.523	0.67	1.661	1.929	1.169	1.04	1.111	1.547	1.518	1.087	1.353	1.343	-0.850852598	2.95433E-11	7.97533E-10
NR_028028	chr16	19125254	19132952	+	7181	1	ITPRIPL2|-|-|16p12.3|protein-coding	ITPRIPL2	2.138	1.863	3.459	3.04	4.725	3.22	1.523	1.7	3.331	2.971	3.891	3.983	0.73	1.155	4.007	4.278	4.848	4.121	-1.570566945	3.11516E-11	8.39676E-10
NM_001099294	chr22	44639557	44708731	-	6734	1	KIAA1644|-|-|22q13.31|protein-coding	KIAA1644	0.252	0.138	0.497	0.2	0.675	1.411	0.173	0.149	0.71	0.649	0.424	0.471	0.131	0.111	0.502	0.421	1.87	1.864	-2.661092742	3.17472E-11	8.54434E-10
NM_207015	chr3	174577111	175523428	+	4896	1	NAALADL2|-|-|3q26.31|protein-coding	NAALADL2	0.01	0.048	0.061	0.082	0.099	0.11	0.025	0.039	0.173	0.171	0.109	0.094	0.046	0.055	0.178	0.123	0.266	0.215	-1.97488139	3.2003E-11	8.60014E-10
NM_001304971	chr2	159313392	159523172	+	3151	1	PKP4|p0071|-|2q24.1|protein-coding	PKP4	13.277	11.67	9.838	10.407	8.424	7.916	10.549	10.697	9.698	9.871	9.147	9.24	8.748	9.337	8.151	8.597	6.834	6.112	0.392297762	3.21889E-11	8.63703E-10
NM_003235	chr8	133879205	134147143	+	8403	1	TG|AITD3|TGN|-|8q24.22|protein-coding	TG	0.012	0.021	0.043	0.059	0.049	0.088	0.007	0.013	0.035	0.03	0.058	0.032	0.018	0.016	0.036	0.04	0.093	0.089	-2.282978143	3.2258E-11	8.64252E-10
NM_020798	chr11	77899858	77925757	+	4298	1	USP35|-|-|11q14.1|protein-coding	USP35	1.012	1.163	1.363	1.41	1.819	1.365	0.704	0.76	1.129	1.242	1.445	1.491	1.555	1.512	1.35	1.496	1.98	2.25	-0.728605871	3.28378E-11	8.78461E-10
NM_001031701	chr12	104166081	104234975	-	7198	1	NT5DC3|TU12B1-TY|TU12B1TY|-|12q23.3|protein-coding	NT5DC3	1.802	1.356	1.61	1.143	2.412	2.416	0.68	0.65	1.323	1.128	1.664	1.661	1.134	1.764	4.052	4.303	4.626	4.784	-1.272306746	3.41588E-11	9.12426E-10
NM_001308162	chr2	231191895	231268445	+	2572	1	SP140L|-|-|2q37.1|protein-coding	SP140L	2.636	2.563	2.394	1.742	5.493	3.132	0.862	1.003	3.079	2.679	3.267	3.741	2.656	2.521	3.977	4.002	5.461	5.237	-1.28057946	3.43542E-11	9.15466E-10
NM_001258441	chr10	97951455	98031273	-	1521	1	BLNK|AGM4|BASH|BLNK-S|LY57|SLP-65|SLP65|bca|-|10q24.1|protein-coding	BLNK	3.408	4.475	2.353	5.022	1.33	2.26	3.57	4.619	3.377	3.694	1.218	1.025	8.52	7.137	0.698	0.468	1.158	1.049	1.901291941	3.43757E-11	9.15466E-10
NM_001136562	chr9	112887781	112934791	+	6795	1	AKAP2|AKAP-2|AKAPKL|MISP2|PRKA2|-|9q31.3|protein-coding	AKAP2	13.546	9.743	9.663	7.671	24.975	13.16	5.554	4.52	12.965	11.031	23.587	23.345	9.328	10.914	26.558	27.18	35.145	31.011	-1.606536335	3.44936E-11	9.17229E-10
NM_022168	chr2	163123589	163175218	-	3582	1	IFIH1|AGS7|Hlcd|IDDM19|MDA-5|MDA5|RLR-2|SGMRT1|-|2q24.2|protein-coding	IFIH1	5.829	7.676	3.723	4.897	14.207	7.904	2.462	2.503	6.715	7.946	6.096	7.957	5.019	5.166	10.175	10.292	10.185	11.523	-1.156563234	3.47403E-11	9.22408E-10
NM_001257396	chr20	48697661	48729735	-	2027	1	UBE2V1|CIR1|CROC-1|CROC1|UBE2V|UEV-1|UEV1|UEV1A|-|20q13.13|protein-coding	UBE2V1	11.247	10.082	10.71	10.375	15.262	12.238	7.923	8.043	14.487	12.707	17.23	15.976	11.611	10.711	16.504	15.02	15.471	15.259	-0.672769681	3.50962E-11	9.30469E-10
NM_003380	chr10	17270258	17279592	+	2124	1	VIM|CTRCT30|HEL113|-|10p13|protein-coding	VIM	4.615	1.788	47.865	8.824	68.859	46.829	8.005	6.405	15.515	13.058	35.24	35.606	0.233	0.508	111.71	104.678	135.553	128.245	-4.778731169	3.53358E-11	9.35424E-10
NR_104256	chr10	46135154	46168261	-	1253	1	ZFAND4|ANUBL1|-|10q11.22|protein-coding	ZFAND4	1.019	0.786	0.561	0.696	0.497	0.619	1.147	1.019	0.626	0.651	0.522	0.575	1.112	0.992	0.562	0.703	0.515	0.313	1.059798365	3.71596E-11	9.8224E-10
NM_003823	chr20	62328004	62330051	+	1150	1	TNFRSF6B|DCR3|DJ583P15.1.1|M68|M68E|TR6|-|20q13.33|protein-coding	TNFRSF6B	0.726	0.872	6.558	1.415	5.518	19.051	1.364	0.912	8.252	8.08	4.52	5.086	0.065	0.456	8.811	8.489	1.999	2.623	-3.118051681	3.84845E-11	1.01575E-09
NM_001318374	chr13	67798639	67804468	-	4622	1	PCDH9|-|-|13q21.32|protein-coding	PCDH9	0.106	0.054	0.088	0.092	0.161	0.16	0.033	0.042	0.055	0.073	0.12	0.163	0.088	0.065	0.054	0.097	0.285	0.24	-1.660712438	3.86796E-11	1.01939E-09
NM_001042679	chr1	113243749	113249678	-	1287	1	RHOC|ARH9|ARHC|H9|RHOH9|-|1p13.2|protein-coding	RHOC	65.566	49.907	88.148	68.2	133.513	102.661	67.414	61.076	86.587	84.833	132.744	137.08	31.08	40.579	151.023	137.116	149.554	157.836	-1.451538938	3.94188E-11	1.03733E-09
NM_201612	chr12	99007182	99038829	-	1579	1	IKBIP|IKIP|-|12q23.1|protein-coding	IKBIP	6.565	4.367	5.707	2.717	10.097	7.023	2.209	1.633	7.533	6.69	9.234	9.451	2.068	3.774	12.335	11.685	13.093	12.968	-1.52339657	4.1507E-11	1.09066E-09
NM_001256754	chr3	179512747	179692008	-	8917	1	PEX5L|PEX5R|PEX5RP|PXR2|PXR2B|TRIP8b|-|3q26.33|protein-coding	PEX5L	0.006	0.002	0.005	0.005	0.035	0.019	0.002	0.004	0.017	0.011	0.045	0.033	0	0	0.099	0.101	0.303	0.25	-4.804690554	4.20273E-11	1.1027E-09
NM_001191015	chr10	106034887	106059176	+	821	1	GSTO2|GSTO 2-2|bA127L20.1|-|10q25.1|protein-coding	GSTO2	17.444	19.024	19.41	18.551	9.015	12.398	21.913	21.371	13.123	14.31	10.419	11.472	9.288	11.343	10.234	10.906	3.717	5.469	0.912761482	4.35627E-11	1.1413E-09
NM_015577	chr5	34656433	34832717	+	4966	1	RAI14|NORPEG|RAI13|-|5p13.2|protein-coding	RAI14	10.072	6.831	14.848	11.047	21.025	12.923	7.573	6.719	13.688	11.715	19.902	19.875	5.11	6.702	29.909	29.92	34.084	31.311	-1.701106804	4.43374E-11	1.15989E-09
NM_006547	chr7	23349828	23509995	-	4142	1	IGF2BP3|CT98|IMP-3|IMP3|KOC|KOC1|VICKZ3|-|7p15.3|protein-coding	IGF2BP3	7.325	6.893	5.663	6.716	9.757	8.748	3.893	4.32	9.199	8.653	11.689	12.428	2.966	3.593	9.068	9.975	9.398	9.658	-1.217513974	4.59676E-11	1.20077E-09
NM_138551	chr5	110409012	110413722	+	2407	1	TSLP|-|-|5q22.1|protein-coding	TSLP	0.765	1.079	0.841	2.576	0.338	0.322	1.773	1.797	0.495	0.452	0.244	0.277	0.554	0.566	0.322	0.346	0.179	0.219	1.885249693	4.67918E-11	1.2205E-09
NM_007065	chr19	10501809	10514271	-	1661	1	CDC37|P50CDC37|-|19p13.2|protein-coding	CDC37	39.015	33.105	33.528	31.482	54.01	39.387	37.883	37.501	56.48	57.311	77.407	80.316	31.658	34.516	52.287	54.182	48.257	52.053	-0.736451867	4.9237E-11	1.2824E-09
NR_110232	chr17	48545690	48552206	+	872	1	ACSF2|ACSMW|AVYV493|-|17q21.33|protein-coding	ACSF2	6.958	5.834	7.745	6.678	11.541	7.653	2.906	2.543	10.929	10.905	10.622	10.961	4.965	5.598	10.142	9.784	9.511	10.671	-1.294308365	4.93526E-11	1.28353E-09
NM_012309	chr11	70313961	70935842	-	10459	1	SHANK2|AUTS17|CORTBP1|CTTNBP1|ProSAP1|SHANK|SPANK-3|-|11q13.3-q13.4|protein-coding	SHANK2	0.096	0.128	0.257	0.298	0.218	0.403	0.098	0.083	0.356	0.357	0.376	0.35	0.238	0.21	0.265	0.271	0.404	0.38	-1.46499495	4.97269E-11	1.29137E-09
NM_001166425	chr3	50284326	50296786	+	2132	1	GNAI2|GIP|GNAI2B|H_LUCA15.1|H_LUCA16.1|-|3p21.31|protein-coding	GNAI2	41.135	35.52	39.661	32.632	47.658	48.519	31.644	30.109	45.595	42.876	52.057	49.814	26.85	30.655	48.892	46.027	35.452	46.637	-0.583036404	5.02399E-11	1.30279E-09
NM_052886	chr8	120220610	120257914	+	2812	1	MAL2|-|-|8q24.12|protein-coding	MAL2	41.461	67.55	32.116	88.267	10.786	21.431	64.057	67.713	23.579	27.255	12.067	10.327	56.691	45.562	5.008	4.579	1.673	1.27	3.040641584	5.13563E-11	1.3298E-09
NM_002765	chrX	12809474	12842346	+	2522	1	PRPS2|PRSII|-|Xp22.2|protein-coding	PRPS2	19.578	13.522	9.537	13.826	6.479	6.869	11.805	11.214	8.378	7.972	8.477	8.347	7.859	9.499	8.826	10.053	3.971	3.909	0.908204468	5.21503E-11	1.34839E-09
NM_001320753	chrX	7170285	7272684	+	6209	1	STS|ARSC|ARSC1|ASC|ES|SSDD|XLI|-|Xp22.31|protein-coding	STS	0.392	0.366	0.443	0.296	1.017	0.516	0.083	0.062	0.412	0.299	0.569	0.497	0.495	0.518	0.934	0.875	1.505	1.257	-1.818999445	5.23134E-11	1.35064E-09
NM_014500	chrX	135579671	135594503	+	2761	1	HTATSF1|TAT-SF1|TATSF1|dJ196E23.2|-|Xq26.3|protein-coding	HTATSF1	12.385	11.035	7.878	9.956	7.641	8.387	11.518	11.514	9	8.809	9.164	9.128	11.579	11.247	8.498	9.488	8.228	7.93	0.403561089	5.27977E-11	1.36117E-09
NM_002134	chr16	4526341	4560348	+	1723	1	HMOX2|HO-2|-|16p13.3|protein-coding	HMOX2	24.951	22.371	20.402	24.547	52.308	28.561	14.166	14.869	34.299	33.399	55.673	56.697	18.268	21.473	48.161	47.344	38.142	39.67	-1.286851141	5.3409E-11	1.37493E-09
NM_006988	chr21	28208606	28217728	-	4640	1	ADAMTS1|C3-C5|METH1|-|21q21.3|protein-coding	ADAMTS1	3.081	0.98	5.193	2.561	7.196	4.99	1.258	1.389	1.755	1.74	4.699	4.532	4.862	5.476	11.497	11.063	12.031	13.658	-1.623425912	5.40266E-11	1.38882E-09
NM_001823	chr14	103985995	103989196	-	1448	1	CKB|B-CK|BCK|CKBB|HEL-211|HEL-S-29|-|14q32.33|protein-coding	CKB	2.019	3.315	3.193	4.298	4.419	4.376	2.189	2.688	13.353	15.521	10.197	9.883	2.235	2.337	3.668	3.392	4.289	5.314	-1.338745322	5.41312E-11	1.3895E-09
NM_198951	chr20	36766351	36793831	-	1998	1	TGM2|TG(C)|TGC|-|20q11.23|protein-coding	TGM2	0.455	0.457	2.73	0.708	10.939	6.714	0.296	0.211	0.587	0.511	0.638	0.802	0.022	0.082	12.992	11.125	9.997	6.403	-4.505596145	5.50373E-11	1.41072E-09
NM_001143976	chr11	9596234	9611313	+	3205	1	WEE1|WEE1A|WEE1hu|-|11p15.4|protein-coding	WEE1	8.692	6.265	3.855	4.958	1.856	2.293	4.138	4.846	2.989	2.906	2.482	2.06	12.625	13.076	2.141	2.511	1.359	1.468	1.891166137	5.55599E-11	1.42206E-09
NM_004064	chr12	12870204	12875316	+	2517	1	CDKN1B|CDKN4|KIP1|MEN1B|MEN4|P27KIP1|-|12p13.1|protein-coding	CDKN1B	8.491	6.703	6.187	7.381	3.174	3.723	11.258	11.552	3.819	3.873	3.005	3.157	5.91	5.699	2.978	3.212	2.793	2.853	1.301002789	5.64966E-11	1.44396E-09
NM_133468	chr7	33944523	34195484	+	5013	1	BMPER|CRIM3|CV-2|CV2|-|7p14.3|protein-coding	BMPER	0.01	0.004	0.008	0	0.041	0.02	0.002	0.002	0.018	0.007	0.028	0.058	0.003	0.006	0.081	0.065	0.201	0.167	-4.281727281	5.70129E-11	1.45506E-09
NR_131238	chrX	119170201	119280761	+	2098	1	RHOXF1-AS1|-|-|Xq24|ncRNA	RHOXF1-AS1	0.281	0.299	0.63	0.258	0.717	0.787	0	0.011	0.301	0.363	0.369	0.179	0.114	0.086	0.341	0.564	1.486	1.251	-3.332199165	5.89857E-11	1.50325E-09
NM_001099403	chr4	81118657	81125482	+	3123	1	PRDM8|EPM10|KMT8D|PFM5|-|4q21.21|protein-coding	PRDM8	0.024	0.006	0.184	0.053	0.271	0.248	0.042	0.062	0.085	0.084	0.178	0.251	0.005	0.005	0.302	0.375	0.211	0.251	-3.346141756	5.92976E-11	1.50903E-09
NM_001734	chr12	7167965	7178335	+	2724	1	C1S|EDSPD2|-|12p13.31|protein-coding	C1S	1.56	0.835	4.646	1.705	5.986	3.823	0.749	0.898	5.156	5.773	2.164	2.467	0.462	0.489	3.409	3.743	6.736	6.976	-2.497890472	5.97608E-11	1.51864E-09
NM_001037582	chr4	83550690	83720010	-	3096	1	SCD5|ACOD4|FADS4|HSCD5|SCD2|SCD4|-|4q21.22|protein-coding	SCD5	6.34	6.294	8.725	11.895	12.868	13.815	2.991	3.262	19.49	18.215	13.846	13.061	7.878	7.994	10.566	9.159	12.152	11.283	-1.303169413	6.06364E-11	1.53869E-09
NR_104472	chr21	33784745	33887710	+	1740	1	EVA1C|B18|B19|C21orf63|C21orf64|FAM176C|PRED34|SUE21|-|21q22.11|protein-coding	EVA1C	2.951	2.172	1.506	1.518	0.825	0.446	1.532	1.496	1.113	1.224	0.789	0.816	1.197	1.549	0.693	1.013	0.239	0.171	1.822490554	6.10214E-11	1.54625E-09
NM_001001668	chr19	57078890	57094262	+	7133	1	ZNF470|CZF-1|-|19q13.43|protein-coding	ZNF470	0.482	0.545	0.55	0.35	0.776	0.614	0.254	0.245	0.752	0.715	0.782	0.803	0.449	0.479	0.91	0.968	0.978	0.84	-1.087116244	6.30571E-11	1.59556E-09
NM_015634	chr10	70748477	70776739	+	2536	1	KIF1BP|KBP|KIAA1279|TTC20|-|10q22.1|protein-coding	KIF1BP	6.345	5.869	5.696	5.569	9.464	7.935	3.893	4.258	5.43	5.018	7.614	7.864	7.124	6.884	9.986	9.74	8.725	8.426	-0.631686933	6.39245E-11	1.61521E-09
NM_057159	chr9	113636054	113800365	-	3161	1	LPAR1|EDG2|GPR26|Gpcr26|LPA1|Mrec1.3|VZG1|edg-2|rec.1.3|vzg-1|-|9q31.3|protein-coding	LPAR1	3.147	2.176	3.956	2.394	6.953	3.967	2.173	1.91	2.999	2.654	5.181	5.105	1.464	1.98	6.796	6.524	8.467	7.556	-1.583108831	6.4541E-11	1.62847E-09
NM_001321858	chr16	8985951	9050237	-	5174	1	USP7|HAUSP|TEF1|-|16p13.2|protein-coding	USP7	15.146	15.436	12.04	10.963	9.973	10.332	13.432	12.696	10.325	10.093	11.327	11.194	13.374	14.145	11.536	11.936	10.07	8.67	0.39431102	6.49193E-11	1.63569E-09
NM_153636	chr16	89642176	89663654	+	2415	1	CPNE7|-|-|16q24.3|protein-coding	CPNE7	0.905	0.571	0.935	0.879	1.991	1.605	0.068	0.065	0.283	0.428	0.347	0.485	0.019	0.068	0.114	0.095	0.167	0.123	-1.907916524	6.53544E-11	1.64432E-09
NM_001204873	chr20	57264187	57290900	+	2063	1	NPEPL1|bA261P9.2|-|20q13.32|protein-coding	NPEPL1	3.203	3.325	4.554	3.314	5.591	3.921	2.84	2.488	4.827	4.799	5.013	5.545	3.37	3.622	4.356	4.211	4.639	5.33	-0.752601834	6.76168E-11	1.69884E-09
NM_033517	chr22	51113070	51171640	+	7030	1	SHANK3|DEL22q13.3|PROSAP2|PSAP2|SCZD15|SPANK-2|-|22q13.33|protein-coding	SHANK3	0.549	0.459	1.37	0.708	0.878	1.381	0.495	0.379	0.75	0.767	0.775	0.887	0.286	0.373	0.851	0.886	0.79	0.927	-1.210376209	6.8009E-11	1.70628E-09
NM_173564	chr7	100081550	100092424	+	3574	1	NYAP1|C7orf51|-|7q22.1|protein-coding	NYAP1	0.392	0.346	1.097	0.976	0.75	1.311	0.236	0.206	0.516	0.505	0.5	0.463	0.18	0.256	0.675	0.685	0.504	0.749	-1.427744701	7.01899E-11	1.75851E-09
NM_006378	chr9	91992152	92094611	-	4608	1	SEMA4D|C9orf164|CD100|M-sema-G|SEMAJ|coll-4|-|9q22.2|protein-coding	SEMA4D	0.421	0.801	0.268	0.563	0.086	0.124	0.321	0.363	0.161	0.158	0.109	0.063	1.005	0.783	0.052	0.045	0.015	0.026	3.147377462	7.04085E-11	1.7615E-09
NM_015363	chr19	57285923	57352097	-	2084	1	ZIM2|ZNF656|-|19q13.43|protein-coding	ZIM2	0.342	0.206	0.051	0.26	0.008	0.032	0.437	0.549	0.166	0.151	0.01	0	0.201	0.244	0.006	0.006	0.045	0.019	4.194220434	7.37344E-11	1.84212E-09
NM_005953	chr16	56642478	56643409	+	414	1	MT2A|MT2|-|16q13|protein-coding	MT2A	239.96	147.79	200.952	51.537	401.517	772.049	26.074	26.196	210.108	179.821	391.709	412.559	28.406	112.44	696.531	688.259	285.139	314.227	-2.593181825	7.43229E-11	1.85421E-09
NR_121676	chr4	166605791	166683930	+	2157	1	LINC01179|-|-|4q32.3|ncRNA	LINC01179	0.08	0.042	0.089	0.077	0.2	0.172	0	0.017	0.113	0.096	0.096	0.115	0.042	0.035	0.216	0.252	0.742	0.709	-3.268930092	7.54272E-11	1.87912E-09
NM_032872	chr1	27668483	27680423	+	1913	1	SYTL1|JFC1|SLP1|-|1p36.11|protein-coding	SYTL1	9.862	13.183	8.675	10.586	6.129	5.444	14.222	13.342	11.962	13.078	7.884	8.206	11.998	13.431	4.536	4.99	3.12	4.115	1.138374318	7.66499E-11	1.90691E-09
NM_001860	chr9	115913238	115926422	+	1768	1	SLC31A2|COPT2|CTR2|hCTR2|-|9q32|protein-coding	SLC31A2	14.061	16.767	20.991	18.789	24.471	20.932	11.615	11.396	21.844	22.228	25.868	24.836	22.124	22.578	21.844	19.588	27.234	29.894	-0.739418101	7.7018E-11	1.91339E-09
NR_003505	chr20	56807833	56884495	-	2381	1	PPP4R1L|C20orf192|PPP4R1P1|PRO1085|-|20q13.32|pseudo	PPP4R1L	0.598	0.504	0.734	0.436	0.871	0.963	0.548	0.506	0.771	0.707	0.883	0.903	0.629	0.597	1.007	1.024	1.05	1.034	-0.798511656	7.72168E-11	1.91565E-09
NM_001039467	chr20	62704535	62711324	-	1484	1	RGS19|GAIP|RGSGAIP|-|20q13.33|protein-coding	RGS19	1.722	1.328	2.268	2.081	2.447	2.067	0.68	0.739	2.054	1.977	2.688	2.485	1.01	1.13	2.984	2.748	1.957	2.142	-1.186954909	7.76737E-11	1.92429E-09
NM_017881	chr9	77676116	77703133	-	1182	1	NMRK1|C9orf95|NRK1|bA235O14.2|-|9q21.13|protein-coding	NMRK1	4.157	4.576	3.875	4.029	5.632	4.363	4.139	4.292	7.968	8.33	6.601	7.213	6.933	6.98	8.269	8.208	9.553	10.95	-0.597838879	8.0099E-11	1.98161E-09
NM_147134	chr9	33290415	33348721	+	3623	1	NFX1|NFX2|TEG-42|Tex42|-|9p13.3|protein-coding	NFX1	7.818	9.067	6.069	6.41	4.63	4.819	6.259	6.862	6.288	5.915	5.336	5.635	9.188	8.641	4.734	4.836	4.296	4.05	0.680497044	8.09122E-11	1.99895E-09
NM_145052	chrX	74493894	74524732	+	2503	1	UPRT|FUR1|UPP|-|Xq13.3|protein-coding	UPRT	1.639	1.539	1.336	1.187	2.155	2.047	0.728	0.891	1.633	1.476	2.325	2.049	1.742	1.687	2.727	2.782	3.093	2.95	-0.937742075	8.11932E-11	2.0031E-09
NM_001018057	chr11	11984543	12030186	-	2569	1	DKK3|REIC|RIG|-|11p15.3|protein-coding	DKK3	55.672	45.779	61.575	58.623	82.112	56.114	24.865	23.036	91.528	86.707	78.344	75.165	32.948	39.049	71.199	66.864	82.41	91.838	-1.191753411	8.36715E-11	2.06138E-09
NM_007286	chr5	150020207	150038792	+	5392	1	SYNPO|-|-|5q33.1|protein-coding	SYNPO	3.39	1.621	2.979	2.177	5.997	3.144	1.678	1.388	7.325	5.752	8.094	8.285	1.8	2.321	7.649	7.69	7.484	7.64	-1.781617497	8.55117E-11	2.1038E-09
NM_020362	chr1	24104876	24114722	+	1614	1	PITHD1|C1orf128|HT014|TXNL1CL|-|1p36.11|protein-coding	PITHD1	22.206	21.707	14.744	16.185	12.557	13.72	15.205	14.036	12.725	12.383	11.424	11.804	18.843	17.069	10.19	10.527	9.086	8.949	0.633861181	8.75561E-11	2.15112E-09
NR_034076	chr4	83814605	83822069	-	2278	1	THAP9-AS1|-|-|4q21.22|ncRNA	THAP9-AS1	7.171	7.422	6.519	6.365	2.968	4.646	14.028	13.23	9.745	9.981	7.496	7.778	8.734	8.341	4.71	4.72	5.263	4.292	0.819535707	8.83605E-11	2.16788E-09
NM_016062	chr16	66965958	66968326	-	692	1	FAM96B|CGI-128|CIA2B|MIP18|-|16q22.1|protein-coding	FAM96B	26.27	27.462	26.969	33.115	13.844	18.85	31.23	30.753	16.188	16.208	14.975	14.838	14.916	15.968	13.797	12.224	7.032	7.896	0.886645988	8.87134E-11	2.17354E-09
NM_001287522	chr20	3776386	3786768	+	2704	1	CDC25B|-|-|20p13|protein-coding	CDC25B	10.429	9.293	6.492	7.699	4.278	4.961	10.723	10.455	8.726	8.316	6.424	6.823	4.798	6.661	3.624	3.842	1.432	1.981	1.109974446	9.34843E-11	2.28727E-09
NM_000884	chr3	49061762	49066875	-	1675	1	IMPDH2|IMPD2|IMPDH-II|-|3p21.31|protein-coding	IMPDH2	82.027	73.934	60.836	48.658	40.923	35.718	74.184	75.331	57.402	59.154	55.311	55.427	37.78	45.526	37.941	39.919	13.98	17.626	0.89397198	9.49758E-11	2.32057E-09
NM_004591	chr2	228678558	228682280	+	836	1	CCL20|CKb4|Exodus|LARC|MIP-3-alpha|MIP-3a|MIP3A|SCYA20|ST38|-|2q36.3|protein-coding	CCL20	1.763	2.292	4.434	2.341	8.17	14.192	0.8	0.476	5.901	5.122	1.512	1.556	1.326	1.361	13.448	6.813	5.37	3.3	-1.873321254	1.06713E-10	2.60378E-09
NM_012339	chr10	71211226	71267423	+	1689	1	TSPAN15|2700063A19Rik|NET-7|NET7|TM4SF15|-|10q22.1|protein-coding	TSPAN15	1.236	1.007	2.611	1.424	2.938	2.874	0.857	0.842	1.201	1.068	1.639	1.528	0.293	0.399	1.781	2.222	0.828	1.289	-1.331707853	1.07496E-10	2.61927E-09
NM_001198902	chr1	155629233	155658515	-	2542	1	YY1AP1|HCCA1|HCCA2|YAP|YY1AP|-|1q22|protein-coding	YY1AP1	5.45	5.855	4.886	5.361	3.884	3.129	4.941	5.38	4.13	3.583	3.888	3.688	5.228	5.301	3.681	3.423	3.3	3.623	0.508469158	1.09561E-10	2.66594E-09
NM_001317224	chr5	24487209	24593608	-	2920	1	CDH10|-|-|5p14.2-p14.1|protein-coding	CDH10	0	0	0	0	0.101	0.012	0	0.008	0.014	0.022	0.034	0.063	0	0	0.069	0.062	0.424	0.449	-6.178838767	1.09928E-10	2.67121E-09
NM_000785	chr12	58156117	58160976	-	2476	1	CYP27B1|CP2B|CYP1|CYP1alpha|CYP27B|P450c1|PDDR|VDD1|VDDR|VDDRI|VDR|-|12q14.1|protein-coding	CYP27B1	3.383	2.756	4.328	1.4	7.019	7.405	1.218	0.749	3.252	2.612	4.872	5.072	0.296	1.143	7.982	8.353	2.4	2.747	-1.864860318	1.16302E-10	2.82222E-09
NM_017671	chr20	6055492	6104191	-	5134	1	FERMT1|C20orf42|DTGCU2|KIND1|UNC112A|URP1|-|20p12.3|protein-coding	FERMT1	12.948	11.96	7.947	4.188	14.496	22.006	4.135	2.969	9.712	9.058	11.428	11.418	8.9	10.257	16.635	16.027	19.906	19.804	-1.152693351	1.16529E-10	2.82388E-09
NM_178820	chr19	39514663	39523236	-	2352	1	FBXO27|FBG5|Fbx27|-|19q13.2|protein-coding	FBXO27	1.932	1.843	1.893	2.767	1.051	1.146	2.187	2.034	1.785	1.899	1.293	1.431	1.14	1.146	0.665	0.857	0.411	0.443	0.873354504	1.1875E-10	2.87379E-09
NR_022011	chr15	25227141	25228937	+	1796	1	PWARSN|PAR-SN|PARSN|-|15q11.2|ncRNA	PWARSN	1.04	1.087	1.862	1.168	2.137	2.271	0.501	0.725	2.032	1.803	1.705	1.76	1.602	1.401	1.894	2.204	2.649	1.935	-1.100194689	1.24066E-10	2.99835E-09
NR_131224	chr11	2016406	2022696	-	1234	1	H19|ASM|ASM1|BWS|D11S813E|LINC00008|NCRNA00008|WT2|-|11p15.5|ncRNA	H19	466.627	619.552	31.974	159.873	44.057	11.335	41.373	51.981	119.116	133.807	14.932	11.989	310.673	275.357	15.542	12.067	1.623	0.844	4.477421348	1.25195E-10	3.01742E-09
NM_001025197	chr1	111770281	111786062	+	1428	1	CHI3L2|CHIL2|YKL-39|YKL39|-|1p13.2|protein-coding	CHI3L2	0.516	1.029	0.985	1.767	2.289	1.18	0.154	0.177	2.498	2.199	2.228	2.319	0.588	0.451	1.471	1.132	2.391	2.169	-2.387004426	1.25033E-10	3.01742E-09
NM_001317136	chr3	48555117	48598613	-	3489	1	PFKFB4|-|-|3p21.31|protein-coding	PFKFB4	1.373	1.145	2.088	1.649	2.498	1.826	0.786	0.722	1.183	1.445	1.646	1.325	1.318	1.618	2.706	2.649	2.157	3.109	-0.916826227	1.25785E-10	3.02567E-09
NM_006850	chr1	207070788	207077484	+	1967	1	IL24|C49A|FISP|IL10B|MDA7|MOB5|ST16|-|1q32.1|protein-coding	IL24	1.186	1.248	0.682	0.192	12.712	1.645	0.803	0.527	1.197	0.956	2.626	3.591	0.701	0.967	10.369	8.699	13.743	19.286	-3.068409036	1.25878E-10	3.02567E-09
NM_001130850	chr2	231578263	231685790	+	3684	1	CAB39|CGI-66|MO25|-|2q37.1|protein-coding	CAB39	25.633	23.857	21.305	21.304	32.721	30.659	21.52	21.307	25.974	23.969	30.079	28.989	24.936	24.43	30.714	30.24	30.642	27.507	-0.415791356	1.28759E-10	3.09074E-09
NM_003810	chr3	172223298	172241297	-	1946	1	TNFSF10|APO2L|Apo-2L|CD253|TL2|TNLG6A|TRAIL|-|3q26.31|protein-coding	TNFSF10	11.929	17.534	16.115	18.282	28.702	17.494	2.875	3.319	21.323	22.484	13.361	12.536	22.557	19.32	31.922	28.276	51.689	55.084	-1.408108455	1.29919E-10	3.11436E-09
NM_001010924	chr10	15253644	15413058	-	3940	1	FAM171A1|C10orf38|-|10p13|protein-coding	FAM171A1	1.023	0.623	2.071	1.52	1.707	1.976	1.161	1.107	1.852	1.854	2.041	1.921	0.882	0.855	1.833	1.828	2.378	2.111	-1.164538225	1.30945E-10	3.13475E-09
NM_021979	chr14	65007186	65009954	+	2766	1	HSPA2|HSP70-2|HSP70-3|-|14q23.3|protein-coding	HSPA2	5.391	5.802	1.671	3.426	0.944	0.975	3.006	3.411	3.018	3.304	1.698	1.745	11.076	9.911	1.381	1.492	0.593	0.768	2.402367618	1.34347E-10	3.21185E-09
NM_130840	chr7	138391039	138482941	-	3010	1	ATP6V0A4|A4|ATP6N1B|ATP6N2|RDRTA2|RTA1C|RTADR|STV1|VPH1|VPP2|-|7q34|protein-coding	ATP6V0A4	0	0.018	0.014	0.008	0.155	0.034	0	0.02	0.054	0.022	0.192	0.214	0.005	0.005	0.234	0.16	0.339	0.216	-4.537640475	1.35103E-10	3.2256E-09
NM_001144027	chr9	140100119	140113813	+	4711	1	NDOR1|NR1|bA350O14.9|-|9q34.3|protein-coding	NDOR1	1.736	2.308	1.592	2.517	1.332	1.259	2.268	2.231	1.625	1.536	1.457	1.454	1.533	1.662	0.988	1.004	0.773	0.85	0.690111009	1.3584E-10	3.23883E-09
NM_001128636	chr7	1748798	1787590	+	3738	1	ELFN1|PPP1R28|-|7p22.3|protein-coding	ELFN1	0.013	0.005	0.063	0	0.051	0.027	0.047	0.023	0.275	0.27	0.329	0.411	0	0.004	0.029	0.029	0.503	0.369	-4.203799334	1.39982E-10	3.33312E-09
NM_001322443	chr10	70091768	70102953	+	2382	1	HNRNPH3|2H9|HNRPH3|-|10q21.3|protein-coding	HNRNPH3	17.666	14.076	9.91	14.114	9.285	7.924	20.116	18.88	12.238	10.042	13.564	14.376	11.767	14.344	14.299	14.919	5.982	7.949	0.696840761	1.44138E-10	3.42589E-09
NM_001141980	chr15	43699412	43785354	-	6186	1	TP53BP1|53BP1|TDRD30|TP53|p202|p53BP1|-|15q15.3|protein-coding	TP53BP1	5.302	5.287	4.99	4.169	6.326	5.906	2.733	2.903	6.48	6.066	6.106	6.021	4.79	5.151	6.288	6.578	7.658	7.46	-0.697207751	1.44264E-10	3.42589E-09
NM_001282929	chr19	30189793	30205963	-	4238	1	C19orf12|MPAN|NBIA3|NBIA4|SPG43|-|19q12|protein-coding	C19orf12	1.322	1.073	2.116	1.58	1.946	2.06	1.012	1.026	1.59	1.439	1.648	1.494	0.954	1.014	1.833	1.686	1.741	1.988	-0.821397347	1.45435E-10	3.44909E-09
NM_001145964	chr16	67977377	68000781	-	4609	1	SLC12A4|CTC-479C5.17|KCC1|hKCC1|-|16q22.1|protein-coding	SLC12A4	5.964	5.526	6.106	3.678	8.775	6.713	4.617	3.958	7.406	6.803	7.4	8.097	5.22	6.461	8.996	8.946	7.767	9.117	-0.665994292	1.49431E-10	3.53913E-09
NM_001330146	chr12	107168334	107283095	+	5116	1	RIC8B|RIC8|hSyn|-|12q23.3|protein-coding	RIC8B	0.908	0.917	1.27	0.829	1.369	1.16	0.663	0.594	1.014	1.092	1.152	1.139	0.963	1.127	1.4	1.314	1.259	1.343	-0.612614647	1.50156E-10	3.55155E-09
NM_000203	chr4	980785	998345	+	2198	1	IDUA|IDA|MPS1|-|4p16.3|protein-coding	IDUA	0.235	0.318	0.766	0.601	0.747	0.767	0.314	0.274	1.159	1.132	0.521	0.729	0.341	0.518	0.396	0.368	0.819	0.917	-1.211530978	1.5046E-10	3.55401E-09
NM_022103	chr19	56950693	56988770	-	3853	1	ZNF667|MIPU1|-|19q13.43|protein-coding	ZNF667	0.561	0.442	0.796	0.71	0.821	1.662	0.236	0.285	1.222	1.309	0.798	0.896	0.661	0.606	1.084	1.096	1.054	1.26	-1.324152417	1.5468E-10	3.64884E-09
NM_001031743	chr6	88117690	88174191	+	2200	1	CFAP206|C6orf165|dJ382I10.1|-|6q15|protein-coding	CFAP206	0.056	0.024	0.039	0.075	0.134	0.092	0.01	0.011	0.023	0.089	0.154	0.142	0.041	0.048	0.174	0.159	0.342	0.24	-2.753486106	1.56768E-10	3.6932E-09
NM_012192	chr11	6502677	6505911	+	2837	1	TIMM10B|FXC1|TIM10B|Tim9b|-|11p15.4|protein-coding	TIMM10B	6.035	5.947	6.503	5.077	7.009	7.081	4.137	3.946	6.794	6.516	6.902	7.019	4.415	4.312	6.63	6.393	8.074	7.084	-0.662221495	1.60643E-10	3.77946E-09
NM_152850	chr9	35088685	35096598	-	2451	1	PIGO|HPMRS2|-|9p13.3|protein-coding	PIGO	4.049	5.006	4.494	3.944	2.984	2.654	4.597	4.651	3.518	3.609	3.103	2.882	2.781	3.69	2.732	3.018	1.755	2.113	0.639578111	1.68617E-10	3.95139E-09
NM_021732	chr10	99437181	99447015	-	1387	1	AVPI1|PP5395|VIP32|VIT32|-|10q24.2|protein-coding	AVPI1	13.691	19.358	13.916	11.711	9.949	8.214	25.658	25.065	12.331	14.002	10.889	12.635	16.839	18.017	7.486	7.195	7.898	10.063	0.922523722	1.68243E-10	3.95139E-09
NM_016233	chr1	17575593	17610727	+	3170	1	PADI3|PAD3|PDI3|-|1p36.13|protein-coding	PADI3	0.387	0.294	0.336	0.387	0.616	0.627	0.08	0.099	0.502	0.501	0.842	0.878	0.113	0.335	1.216	1.466	1.382	1.459	-2.342865329	1.68479E-10	3.95139E-09
NM_001268285	chr19	7953390	7966908	+	3455	1	LRRC8E|-|-|19p13.2|protein-coding	LRRC8E	5.205	9.539	4.705	7.492	3.959	3.98	8.414	9.117	6.859	6.892	3.756	3.46	9.873	9.339	2.819	2.48	3.206	2.998	1.213809809	1.70289E-10	3.98529E-09
NM_001040446	chr5	32227113	32313114	-	5167	1	MTMR12|3-PAP|PIP3AP|-|5p13.3|protein-coding	MTMR12	3.96	3.473	2.919	3.249	2.497	2.433	4.129	4.226	2.774	2.747	2.877	2.79	3.476	3.524	2.762	2.681	2.354	1.903	0.570172163	1.73861E-10	4.06353E-09
NM_020133	chr6	161551057	161695107	-	7868	1	AGPAT4|1-AGPAT4|LPAAT-delta|dJ473J16.2|-|6q26|protein-coding	AGPAT4	0.787	0.915	0.753	0.761	1.011	1.062	0.717	0.711	1.056	1.061	1.04	1.039	1.156	1.18	1.042	1.103	1.461	1.458	-0.434306961	1.76071E-10	4.10979E-09
NM_007074	chr16	30194731	30200397	+	1802	1	CORO1A|CLABP|CLIPINA|HCORO1|IMD8|TACO|p57|-|16p11.2|protein-coding	CORO1A	0.341	0.308	0.296	0.144	0.979	1.178	0.073	0.16	0.124	0.096	0.314	0.245	0.075	0.091	0.782	1.085	0.291	0.353	-1.699135466	1.78785E-10	4.16766E-09
NM_001200029	chr3	50330259	50336293	-	1725	1	HYAL3|HYAL-3|LUCA-3|LUCA3|-|3p21.31|protein-coding	HYAL3	1.752	1.682	1.853	1.394	4.25	2.521	1.647	1.341	3.014	2.829	4.258	4.344	1.381	1.606	3.978	3.819	2.166	2.65	-1.022908218	1.79596E-10	4.18108E-09
NR_134505	chr10	85926984	85931832	-	1855	1	HOST2|lncRNA-HOST2|-|10q23.1|ncRNA	HOST2	0.848	0.821	0.873	0.381	2.601	0.709	0.118	0.188	2.028	1.816	2.279	2.087	0.315	0.387	3.05	2.576	3.696	4.148	-2.854938518	1.85398E-10	4.31049E-09
NM_001134476	chr1	89990397	90063420	+	7727	1	LRRC8B|TA-LRRP|TALRRP|-|1p22.2|protein-coding	LRRC8B	1.736	2.374	1.845	2.621	0.416	1.282	4.773	4.97	1.55	1.796	0.721	0.609	2.226	1.862	0.304	0.364	0.181	0.13	2.588872205	1.8667E-10	4.3344E-09
NM_023944	chr19	15783828	15807984	+	1768	1	CYP4F12|CYPIVF12|F22329_1|-|19p13.12|protein-coding	CYP4F12	0.57	1.368	0.048	0.333	0	0.019	0.043	0.13	0.086	0.117	0.025	0.006	1.771	1.44	0.007	0	0	0	6.058335154	1.89808E-10	4.40152E-09
NM_005443	chr4	108534822	108641419	-	2528	1	PAPSS1|ATPSK1|PAPSS|SK1|-|4q25|protein-coding	PAPSS1	12.652	12.073	11.461	9.923	12.935	15.026	9.916	9.567	14.741	15.038	15.285	14.43	12.214	12.615	15.471	16.043	17.451	16.884	-0.474913948	1.91312E-10	4.4306E-09
NM_013386	chr1	108677344	108742980	-	3573	1	SLC25A24|APC1|SCAMC-1|-|1p13.3|protein-coding	SLC25A24	11.777	8.677	9.016	8.683	14.795	12.414	7.863	7.619	10.119	9.286	13.462	13.983	9.224	8.989	16.036	15.961	18.066	17.128	-0.785602825	1.91591E-10	4.43129E-09
NM_018235	chr18	72163500	72190689	+	5059	1	CNDP2|CN2|CPGL|HEL-S-13|HsT2298|PEPA|-|18q22.3|protein-coding	CNDP2	13.693	13.507	10.33	8.976	27.509	14.544	8.6	8.068	24.052	22.151	27.478	27.369	11.922	13.321	21.998	21.35	24.086	29.011	-1.19580313	1.92742E-10	4.45211E-09
NR_015366	chr20	37049267	37063962	-	1037	1	SNHG17|-|-|20q11.23|ncRNA	SNHG17	8.173	8.481	8.094	5.184	4.586	3.38	4.443	3.521	2.31	2.222	2.427	2.333	2.095	2.339	1.634	1.839	0.791	1.291	0.882512408	1.93009E-10	4.45249E-09
NR_027049	chr19	12203078	12225494	+	3766	1	ZNF788|-|-|19p13.2|pseudo	ZNF788	0.267	0.086	0.255	0.106	0.294	0.501	0.184	0.16	0.777	0.695	0.856	0.831	0.259	0.29	1.138	1.336	0.7	0.786	-1.710731792	1.97067E-10	4.5402E-09
NM_001286519	chr6	44221838	44225308	-	1712	1	SLC35B2|PAPST1|SLL|UGTrel4|-|6p21.1|protein-coding	SLC35B2	11.522	10.065	14.734	12.132	15.272	15.652	11.681	11.079	17.986	18.403	17.485	17.452	7.972	8.588	14.751	14.083	12.099	15.444	-0.667727365	1.98126E-10	4.55869E-09
NM_000295	chr14	94843084	94855153	-	3213	1	SERPINA1|A1A|A1AT|AAT|PI|PI1|PRO2275|alpha1AT|-|14q32.13|protein-coding	SERPINA1	0.107	0.095	1.644	0.514	0.893	2.182	0.072	0.041	0.346	0.298	0.156	0.127	0.047	0.051	0.65	0.507	0.423	0.518	-2.930742772	2.02793E-10	4.66003E-09
NM_001166114	chr19	7600589	7626653	+	4355	1	PNPLA6|BNHS|LNMS|NTE|NTEMND|OMCS|SPG39|iPLA2delta|sws|-|19p13.2|protein-coding	PNPLA6	4.62	4.388	5.968	4.352	5.674	6.114	4.849	4.358	5.758	5.735	6.588	6.947	3.629	4.672	5.654	5.406	5.398	5.903	-0.516870495	2.03358E-10	4.66698E-09
NR_073573	chr17	40819932	40829048	-	3024	1	PLEKHH3|-|-|17q21.2|protein-coding	PLEKHH3	2.973	3.643	3.065	3.399	1.573	2.196	3.613	3.682	3.482	3.684	2.007	2.24	3.483	3.496	1.062	1.053	1.138	1.288	0.986213783	2.05943E-10	4.71413E-09
NR_136745	chrX	110339370	110372433	+	5753	1	PAK3|ARA|MRX30|MRX47|OPHN3|PAK-3|PAK3beta|bPAK|beta-PAK|-|Xq23|protein-coding	PAK3	0.167	0.081	0.115	0.082	0.352	0.1	0.019	0.034	0.278	0.151	0.839	0.972	0.023	0.039	1.116	1.252	1.061	0.795	-3.856507396	2.0591E-10	4.71413E-09
NM_198080	chr12	65672423	65860687	+	4282	1	MSRB3|DFNB74|-|12q14.3|protein-coding	MSRB3	1.406	0.966	2.448	1.982	3.542	1.622	1.255	1.024	2.89	2.424	4.184	4.321	0.644	0.734	4.964	4.757	6.661	5.628	-2.095389196	2.12311E-10	4.85363E-09
NM_001009182	chr14	39583488	39606177	+	1303	1	GEMIN2|SIP1|SIP1-delta|-|14q21.1|protein-coding	GEMIN2	5.769	4.949	2.796	3.13	2.721	1.888	3.544	3.57	2.527	2.619	2.626	2.475	3.357	4.045	3.132	3.241	1.908	2.107	0.776136124	2.17438E-10	4.96445E-09
NM_024726	chr2	237232790	237416178	-	3257	1	IQCA1|4930465P12Rik|DRC11|IQCA|-|2q37.2-q37.3|protein-coding	IQCA1	1.772	1.177	1.452	0.709	3.902	2.525	0.216	0.233	2.832	2.689	3.51	3.562	1.274	1.402	3.159	3.497	4.428	4.979	-2.323696147	2.18135E-10	4.97399E-09
NM_001129	chr7	44143960	44154164	+	4063	1	AEBP1|ACLP|-|7p13|protein-coding	AEBP1	1.505	1.609	7.587	2.043	7.405	5.483	2.052	1.581	5.519	5.232	4.935	5.716	0.055	0.162	2.25	2.819	1.125	1.934	-2.484568095	2.19993E-10	5.00991E-09
NM_001014446	chr4	48887397	48908845	-	793	1	OCIAD2|-|-|4p11|protein-coding	OCIAD2	34.881	32.751	69.717	54.584	71.588	60.525	42.11	37.61	31.349	29.301	66.701	63.723	23.766	26.075	76.649	75.065	72.854	77.564	-1.145185262	2.2028E-10	5.01002E-09
NM_014938	chr12	122516634	122631894	+	8402	1	MLXIP|MIR|MONDOA|bHLHe36|-|12q24.31|protein-coding	MLXIP	1.213	1.335	1.831	1.451	1.642	1.938	1.129	1.213	1.805	1.92	1.729	2.046	1.653	2.08	2.077	2.215	2.464	2.432	-0.576452713	2.23214E-10	5.07027E-09
NM_001100421	chr21	19161284	19191703	-	5364	1	C21orf91|C21orf14|C21orf38|CSSG1|EURL|YG81|-|21q21.1|protein-coding	C21orf91	8.537	8.087	6.827	8.667	3.395	5.404	6.399	6.677	8.752	9.492	4.36	4.077	10.733	9.44	4.399	4.274	4.982	5.29	0.786934213	2.25476E-10	5.1151E-09
NM_021143	chr19	12242168	12251222	-	3052	1	ZNF20|KOX13|-|19p13.2|protein-coding	ZNF20	0.773	0.781	1.089	0.842	1.054	1.138	0.543	0.49	0.848	0.937	0.996	1.018	0.996	0.883	1.498	1.467	1.357	1.241	-0.693755438	2.28952E-10	5.18734E-09
NM_001079823	chr6	129204286	129837710	+	9614	1	LAMA2|LAMM|-|6q22.33|protein-coding	LAMA2	0.082	0.091	0.073	0.115	0.16	0.14	0.017	0.038	0.041	0.036	0.112	0.122	0.03	0.042	0.124	0.131	0.12	0.107	-1.569026167	2.30325E-10	5.21181E-09
NM_006775	chr6	163835675	163999628	+	9453	1	QKI|Hqk|QK|QK1|QK3|hqkI|-|6q26|protein-coding	QKI	4.644	3.795	2.418	3.457	2.559	2.806	4.066	4.291	3.129	2.988	2.993	2.855	4.949	4.498	3.23	3.486	3.116	2.887	0.55557784	2.32881E-10	5.26294E-09
NM_021727	chr11	61640995	61659017	-	1779	1	FADS3|CYB5RP|LLCDL3|-|11q12.2|protein-coding	FADS3	7.139	5.477	27.903	10.496	25.457	14.702	10.526	10.208	18.449	16.336	25.806	27.045	2.139	3.796	22.829	20.18	27.096	30.553	-2.142484985	2.34537E-10	5.29362E-09
NM_182757	chr6	18387581	18469105	+	5026	1	RNF144B|IBRDC2|PIR2|bA528A10.3|p53RFP|-|6p22.3|protein-coding	RNF144B	12.913	17.861	10.673	17.098	9.069	6.988	11.387	12.343	7.605	7.932	7.738	7.601	14.361	12.551	6.941	6.939	7.299	5.758	0.815418154	2.43907E-10	5.49813E-09
NM_020792	chr3	172348435	172429008	-	4284	1	NCEH1|AADACL1|NCEH|-|3q26.31|protein-coding	NCEH1	3.383	2.647	5.978	2.443	6.164	5.279	2.566	2.112	2.432	2.022	3.828	3.94	2.116	2.579	7.502	7.684	6.322	4.9	-1.029165365	2.45047E-10	5.51683E-09
NM_002872	chr22	37621301	37640339	-	1502	1	RAC2|EN-7|Gx|HSPC022|p21-Rac2|-|22q13.1|protein-coding	RAC2	4.056	3.315	23.007	8.413	18.892	49.862	6.004	4.982	10.172	8.676	12.522	12.212	1.087	2.552	22.399	20.744	20.986	20.358	-2.734965488	2.54538E-10	5.72325E-09
NM_001835	chr22	19166987	19279239	-	5309	1	CLTCL1|CHC22|CLH22|CLTCL|CLTD|-|22q11.21|protein-coding	CLTCL1	1.749	1.845	2.773	2.065	3.498	1.905	0.835	0.785	2.394	2.332	3.122	2.967	1.431	1.96	3.421	3.539	3.78	4.292	-1.310706535	2.63675E-10	5.92119E-09
NM_001306177	chrX	135747712	135849551	-	4784	1	ARHGEF6|COOL2|Cool-2|MRX46|PIXA|alpha-PIX|alphaPIX|-|Xq26.3|protein-coding	ARHGEF6	0.154	0.06	0.24	0.163	0.333	0.324	0.06	0.04	0.437	0.45	0.251	0.227	0.222	0.191	0.339	0.285	0.548	0.351	-1.70172464	2.69306E-10	6.04E-09
NM_001150	chr15	90328126	90358072	-	3627	1	ANPEP|APN|CD13|GP150|LAP1|P150|PEPN|-|15q26.1|protein-coding	ANPEP	0.989	0.632	2.097	0.696	1.583	5.232	0.106	0.123	0.402	0.327	0.285	0.397	0.145	0.277	2.162	2.183	1.086	1.197	-2.102468324	2.77542E-10	6.21222E-09
NM_001128922	chr11	76368568	76381791	-	4202	1	LRRC32|D11S833E|GARP|-|11q13.5|protein-coding	LRRC32	0.012	0.034	0.041	0.095	0.103	0.225	0.005	0.006	0.099	0.111	0.041	0.054	0.004	0.029	0.133	0.083	0.106	0.19	-3.099181258	2.77684E-10	6.21222E-09
NR_037602	chr15	93426526	93441977	+	1492	1	LINC01578|-|-|15q26.1|ncRNA	LINC01578	8.496	9.028	8.41	10.224	3.674	5.038	6.551	6.752	3.819	4.4	3.462	3.617	7.009	5.539	4.08	3.979	3.676	4.052	0.801555414	2.8369E-10	6.33859E-09
NM_001012980	chrX	84347292	84363974	-	2146	1	SATL1|-|-|Xq21.1|protein-coding	SATL1	0.046	0.025	0	0.066	0.153	0.157	0.031	0.034	0.104	0.132	0.183	0.235	0.063	0.056	0.178	0.107	0.157	0.202	-2.184931527	2.89248E-10	6.45466E-09
NM_001172650	chr19	9434902	9493293	+	2536	1	ZNF559-ZNF177|-|-|19p13.2|protein-coding	ZNF559-ZNF177	0.329	0.29	0.487	0.53	0.668	0.611	0.394	0.309	0.679	0.741	0.846	0.759	0.26	0.195	1.007	0.971	1.018	0.976	-1.558881236	2.92822E-10	6.52622E-09
NM_001199744	chr11	18252902	18270221	-	842	1	SAA2-SAA4|-|-|11p15.1|protein-coding	SAA2-SAA4	0.029	0	0.455	0.42	0.534	2.562	0.091	0.1	2.034	1.742	0.738	1.213	0	0	0.709	0.502	0.351	0.691	-5.303949989	3.04212E-10	6.77026E-09
NM_144964	chr9	37753800	37778969	+	2284	1	TRMT10B|RG9MTD3|bA3J10.9|-|9p13.2|protein-coding	TRMT10B	1.183	1.694	0.989	0.95	0.651	0.649	0.879	0.929	0.718	0.828	0.525	0.593	1.082	1.318	0.606	0.571	0.388	0.58	0.976101315	3.04534E-10	6.77026E-09
NM_015675	chr19	2476123	2478257	+	1369	1	GADD45B|GADD45BETA|MYD118|-|19p13.3|protein-coding	GADD45B	6.406	9.001	7.392	11.469	3.511	2.881	22.934	23.009	2.271	2.461	3.271	3.236	14.85	13.037	3.409	3.729	4.959	4.663	1.811897601	3.06068E-10	6.79587E-09
NM_001198594	chr2	48807726	48906748	+	3612	1	STON1-GTF2A1L|SALF|-|2p16.3|protein-coding	STON1-GTF2A1L	0.095	0.099	0.1	0.072	0.139	0.233	0.043	0.06	0.133	0.081	0.172	0.14	0.12	0.141	0.248	0.17	0.54	0.573	-1.656622104	3.06776E-10	6.80308E-09
NM_000138	chr15	48700503	48937985	-	11627	1	FBN1|ACMICD|ECTOL1|FBN|GPHYSD2|MASS|MFLS|MFS1|OCTD|SGS|SSKS|WMS|WMS2|-|15q21.1|protein-coding	FBN1	0.361	0.307	0.458	0.223	1.59	0.267	0.099	0.095	0.664	0.508	0.948	0.903	0.099	0.166	1.532	1.489	3.572	4.046	-3.233592418	3.09997E-10	6.86594E-09
NM_005176	chr12	54058944	54070109	-	877	1	ATP5G2|ATP5A|-|12q13.13|protein-coding	ATP5G2	71.176	61.965	72.44	66.265	42.293	48.041	59.916	58.919	49.906	52.853	41.227	41.829	34.472	40.547	34.647	35.94	24.294	25.244	0.5032424	3.10458E-10	6.86757E-09
NM_152551	chr6	7590432	7612200	+	4162	1	SNRNP48|C6orf151|dJ336K20B.1|dJ512B11.2|-|6p24.3|protein-coding	SNRNP48	2.733	3.331	2.027	2.147	1.625	1.96	2.557	2.672	2.199	2.204	1.927	1.906	2.394	2.464	1.669	1.748	1.641	1.427	0.571249695	3.13132E-10	6.91811E-09
NM_001018837	chr1	154245039	154248355	+	1026	1	HAX1|HCLSBP1|HS1BP1|SCN3|-|1q21.3|protein-coding	HAX1	31.868	31.319	33.846	40.948	16.314	18.134	42.875	46.064	19.154	20.656	21.55	22.341	18.69	19.394	18.135	19.571	12.617	12.312	0.766903751	3.15917E-10	6.97098E-09
NM_001252103	chr1	200938514	200992828	-	9249	1	KIF21B|-|-|1q32.1|protein-coding	KIF21B	0.388	0.509	0.516	0.53	0.047	0.157	2.222	2.182	0.195	0.173	0.251	0.25	0.118	0.21	0.142	0.187	0.065	0.047	2.256832544	3.16595E-10	6.97726E-09
NM_018948	chr1	8071779	8086393	-	3123	1	ERRFI1|GENE-33|MIG-6|MIG6|RALT|-|1p36.23|protein-coding	ERRFI1	14.135	32.605	43.639	41.754	11.39	11.419	39.697	33.971	11.769	9.97	7.858	7.798	17.26	16.646	14.182	15.869	4.136	3.703	1.744384598	3.24643E-10	7.14577E-09
NM_018456	chr3	121554027	121605373	+	1019	1	EAF2|BM040|TRAITS|U19|-|3q13.33|protein-coding	EAF2	0.82	1.002	0.544	0.532	0.39	0.298	1.077	0.958	0.56	0.437	0.417	0.58	0.809	0.999	0.328	0.379	0.303	0.345	1.231893237	3.26832E-10	7.18505E-09
NM_006765	chr8	15397596	15624158	+	3871	1	TUSC3|D8S1992|M33|MRT22|MRT7|N33|OST3A|-|8p22|protein-coding	TUSC3	3.96	3.989	7.887	5.055	6.794	4.606	4.764	4.604	7.08	6.46	8.124	7.46	4.044	4.7	7.452	7.684	8.414	8.022	-0.779742241	3.30081E-10	7.2475E-09
NM_005803	chr6	30695486	30710628	-	1768.5	8	FLOT1|-|-|6p21.33|protein-coding	FLOT1	8.39	9.885	11.131	14.864	2.972	5.699	22.498	24.237	8.155	8.726	5.151	4.791	7.7	6.875	2.787	2.791	2.311	2.439	1.590825515	3.33924E-10	7.32283E-09
NM_000421	chr17	38974369	38978863	-	2130	1	KRT10|BCIE|BIE|CK10|EHK|K10|KPP|-|17q21.2|protein-coding	KRT10	29.006	100.127	4.261	22.026	4.311	2.089	4.929	4.339	5.494	4.837	2.568	2.302	89.677	61.852	1.563	1.994	1.546	1.473	3.695734138	3.39759E-10	7.4416E-09
NM_173607	chr14	35515610	35552589	+	2919	1	FAM177A1|C14orf24|-|14q13.2|protein-coding	FAM177A1	6.202	5.719	5.861	7.681	7.583	8.291	5.325	5.685	6.422	6.382	8.276	8.597	7	6.176	9.15	8.504	10.522	8.585	-0.576356983	3.40908E-10	7.45756E-09
NM_024050	chr19	17420337	17434106	+	4070	1	DDA1|C19orf58|PCIA1|-|19p13.11|protein-coding	DDA1	3.289	2.751	4.601	3.493	4.937	3.602	4.402	3.861	4.791	4.409	6.798	6.81	3.063	2.987	5.12	4.797	5.317	5.702	-0.751666575	3.49178E-10	7.62909E-09
NM_015354	chr9	131709972	131769375	+	5649	1	NUP188|KIAA0169|hNup188|-|9q34.11|protein-coding	NUP188	10.376	8.862	4.744	5.288	4.986	4.314	7.108	7.49	6.907	7.357	6.153	5.898	6.763	7.973	5.151	5.477	3.7	3.55	0.723953774	3.68001E-10	8.02063E-09
NM_005990	chr5	171469074	171615346	-	5998	1	STK10|LOK|PRO2729|-|5q35.1|protein-coding	STK10	2.429	1.771	2.767	1.557	4.376	3.692	1.871	1.812	1.655	1.187	3.546	3.757	1.271	1.827	4.763	4.947	5.941	6.099	-1.350958704	3.6772E-10	8.02063E-09
NM_153620	chr7	27132614	27135625	-	2339	1	HOXA1|BSAS|HOX1|HOX1F|-|7p15.2|protein-coding	HOXA1	0.252	0.084	0.273	0.202	0.347	0.288	0.098	0.108	0.475	0.451	0.652	0.786	0.032	0.077	0.449	0.48	0.575	0.515	-2.459952958	3.74113E-10	8.14384E-09
NM_025114	chr12	88442790	88535993	-	7899	1	CEP290|3H11Ag|BBS14|CT87|JBTS5|LCA10|MKS4|NPHP6|POC3|SLSN6|rd16|-|12q21.32|protein-coding	CEP290	1.791	1.605	1.3	0.904	1.915	2.722	0.926	0.78	2.099	1.995	2.376	2.455	1.165	1.592	2.682	2.663	3.369	2.789	-1.097005305	3.81874E-10	8.3026E-09
NM_019116	chr16	23568862	23585710	+	4922	1	UBFD1|UBPH|-|16p12.2|protein-coding	UBFD1	7.372	6.132	8.354	6.438	9.054	7.293	5.269	5.163	8.016	8.011	8.856	8.871	4.961	5.177	8.976	8.748	8.676	8.633	-0.661336346	3.86758E-10	8.39852E-09
NM_001039840	chrX	72782984	72906937	+	6901	1	CHIC1|BRX|-|Xq13.2|protein-coding	CHIC1	0.552	0.485	0.617	0.564	0.599	0.904	0.291	0.295	0.759	0.802	0.711	0.703	0.773	0.629	0.804	0.86	1.295	1.172	-0.928210308	3.89662E-10	8.45123E-09
NM_018023	chr3	183415606	183530413	+	6473	1	YEATS2|-|-|3q27.1|protein-coding	YEATS2	6.266	6.348	7.422	5.536	10.069	6.686	4.532	4.595	7.456	6.953	7.936	7.933	5.369	5.623	9.239	9.34	7.978	8.524	-0.654565008	3.91395E-10	8.47848E-09
NM_001204	chr2	203241050	203432474	+	12055	1	BMPR2|BMPR-II|BMPR3|BMR2|BRK-3|POVD1|PPH1|T-ALK|-|2q33.1-q33.2|protein-coding	BMPR2	2.058	3.284	2.513	2.574	3.675	3.47	2.079	2.149	4.26	4.766	4.7	4.769	4.551	4.294	5.105	5.302	8.992	8.184	-0.903281778	3.95165E-10	8.54971E-09
NM_006454	chr4	2249160	2263739	-	3765	1	MXD4|MAD4|MST149|MSTP149|bHLHc12|-|4p16.3|protein-coding	MXD4	2.949	3.768	4.974	3.864	8.056	6.893	1.081	1.031	7.737	8.215	7.832	8.884	4.767	4.347	7.684	7.263	8.526	9.246	-1.740690935	3.98305E-10	8.60716E-09
NM_004687	chr17	56566893	56595251	-	5808	1	MTMR4|FYVE-DSP2|ZFYVE11|-|17q22|protein-coding	MTMR4	6.645	7.01	5.898	4.96	4.323	5.014	5.868	5.87	4.935	4.906	4.131	3.81	4.166	4.872	4.584	4.752	2.976	2.894	0.524105424	4.05722E-10	8.75679E-09
NM_014516	chr19	54641436	54659446	+	2867	1	CNOT3|LENG2|NOT3|NOT3H|-|19q13.42|protein-coding	CNOT3	2.648	2.343	2.378	2.154	1.689	1.176	3.8	3.384	2.769	2.475	2.516	2.554	2.978	3.003	2.019	2.062	1.425	1.585	0.702575835	4.07273E-10	8.77961E-09
NM_012168	chr1	11708418	11714888	-	1707	1	FBXO2|FBG1|FBX2|Fbs1|NFB42|OCP1|-|1p36.22|protein-coding	FBXO2	8.131	6.611	17.311	16.546	18.042	17.257	11.439	11.274	18.911	19.552	20.683	19.784	5.67	6.657	19.66	19.214	24.207	29.956	-1.464294631	4.17295E-10	8.98474E-09
NR_033717	chrX	18257433	18372844	-	3123	1	SCML2|-|-|Xp22.13|protein-coding	SCML2	0.503	0.287	0.157	0.196	0.089	0.054	0.439	0.424	0.101	0.108	0.063	0.083	0.317	0.249	0.073	0.097	0.108	0.117	1.963120915	4.19381E-10	9.01873E-09
NM_001199781	chr12	89913190	89920039	-	5490	1	POC1B-GALNT4|-|-|12q21.33|protein-coding	POC1B-GALNT4	0.967	1.116	1.11	1.168	1.676	1.473	0.757	0.856	0.902	0.93	1.133	1.218	1.141	1.105	1.839	1.974	1.89	1.83	-0.678348529	4.20144E-10	9.02421E-09
NM_001159773	chr17	76987798	77005899	-	3333	1	CANT1|DBQD|DBQD1|SCAN-1|SCAN1|SHAPY|-|17q25.3|protein-coding	CANT1	5.277	4.256	6.29	5.991	8.924	7.372	6.375	6.016	7.844	7.627	9.236	9.016	4.203	4.816	8.984	8.99	8.389	8.744	-0.799000691	4.28449E-10	9.1814E-09
NR_001447	chr16	56651373	56652730	+	423	1	MT1L|MT1|MT1R|MTF|-|16q13|pseudo	MT1L	3.252	1.482	6.094	1.839	8.053	21.434	1.375	0.798	1.711	1.876	4.251	4.448	0.248	1.062	11.201	13.123	2.828	3.517	-2.370139871	4.28496E-10	9.1814E-09
NR_073465	chr6	20099916	20212695	-	4029	1	MBOAT1|LPEAT1|LPLAT|LPLAT 1|LPSAT|OACT1|dJ434O11.1|-|6p22.3|protein-coding	MBOAT1	1.652	1.289	1.486	1.802	0.536	0.878	3.687	3.29	0.45	0.483	0.549	0.566	0.818	1.13	0.566	0.692	0.264	0.235	1.82525268	4.44558E-10	9.50262E-09
NM_024854	chr12	21590538	21624182	+	4110	1	PYROXD1|MFM8|-|12p12.1|protein-coding	PYROXD1	2.504	2.619	1.327	1.715	1.435	1.378	2.771	2.826	1.352	1.333	1.845	1.747	1.666	1.8	1.4	1.198	1.331	1.119	0.614695823	4.44271E-10	9.50262E-09
NM_018289	chr17	435533	618096	-	2674	1	VPS53|HCCS1|PCH2E|hVps53L|pp13624|-|17p13.3|protein-coding	VPS53	3.436	3.718	3.952	3.897	4.714	5.71	3.212	3.303	6.594	6.812	5.534	5.85	5.065	4.883	4.811	4.833	5.273	5.397	-0.670217158	4.56601E-10	9.74833E-09
NR_038841	chr4	87846046	87856002	-	1942	1	LOC100506746|-|-|4q21.3|ncRNA	LOC100506746	0.278	0.332	0.241	0.425	0.605	0.469	0.277	0.248	0.383	0.386	0.556	0.742	0.27	0.208	0.707	0.634	0.921	0.787	-1.387396612	4.61475E-10	9.84056E-09
NR_119376	chr20	34146507	34195484	-	6669	1	FER1L4|C20orf124|-|20q11.22|pseudo	FER1L4	0.018	0.038	0.102	0.049	0.109	0.121	0.028	0.027	0.095	0.086	0.072	0.064	0.02	0.04	0.1	0.109	0.177	0.138	-1.946034778	4.66734E-10	9.94075E-09
NM_014840	chr12	106457125	106533811	-	6812	1	NUAK1|ARK5|-|12q23.3|protein-coding	NUAK1	0.66	0.473	1.62	0.678	1.927	1.539	0.643	0.619	1.236	0.994	1.313	1.383	0.389	0.389	2.642	2.585	3.291	3.272	-1.972519133	4.78786E-10	1.01852E-08
NM_006694	chr1	153946745	153950451	-	1567	1	JTB|HJTB|HSPC222|PAR|hJT|-|1q21.3|protein-coding	JTB	27.215	25.787	30.89	26.976	14.39	17.272	38.511	34.605	16.092	16.722	15.959	15.994	14.962	17.495	13.808	14.339	9.033	8.855	0.877604738	4.81772E-10	1.02365E-08
NM_001980	chr12	131274145	131323819	-	3327	1	STX2|EPIM|EPM|STX2A|STX2B|STX2C|-|12q24.33|protein-coding	STX2	1.861	1.098	2.459	2.02	3.805	3.698	1.698	1.673	2.806	2.597	2.689	2.944	1.423	1.827	3.971	4.059	4.856	4.309	-1.262605614	5.00913E-10	1.06305E-08
NM_001311	chr14	105953257	105955124	+	470	1	CRIP1|CRHP|CRIP|CRP-1|CRP1|-|14q32.33|protein-coding	CRIP1	0.732	1.181	0.091	0.401	0.11	0.072	1.237	0.82	0.282	0.254	0.185	0.114	0.255	0.191	0.051	0.077	0.029	0	3.096746244	5.04922E-10	1.07028E-08
NR_030697	chr17	7833663	7835317	-	684	1	TRAPPC1|BET5|MUM2|-|17p13.1|protein-coding	TRAPPC1	21.477	15.371	19.031	20.198	24.623	22.864	15.846	15.609	34.05	29.061	34.985	32.758	17.741	16.549	29.139	28.104	25.017	27.721	-0.768694355	5.13174E-10	1.08647E-08
NM_012083	chr10	99092254	99094458	-	2202	1	FRAT2|-|-|10q24.1|protein-coding	FRAT2	3.503	2.481	2.796	2.366	1.508	1.776	2.84	2.977	2.027	2.068	2.039	1.929	2.204	2.237	1.387	1.545	1.111	1.265	0.718026062	5.20329E-10	1.10031E-08
NM_024936	chr4	25314396	25372005	+	2782	1	ZCCHC4|HSPC052|ZGRF4|-|4p15.2|protein-coding	ZCCHC4	2.075	2.382	1.777	1.636	1.106	1.454	2.275	2.075	1.59	1.695	1.696	1.534	1.874	2.034	1.523	1.505	1.106	1.094	0.635716183	5.21178E-10	1.10079E-08
NM_000782	chr20	52769988	52790516	-	3252	1	CYP24A1|CP24|CYP24|HCAI|HCINF1|P450-CC24|-|20q13.2|protein-coding	CYP24A1	0.015	0.006	0.092	0.065	0.25	0.446	0.037	0.052	0.044	0.033	0.121	0.155	0.005	0.018	0.161	0.212	0.62	0.553	-4.098448885	5.30587E-10	1.11801E-08
NR_030770	chr7	45039345	45116069	+	1820	1	CCM2|C7orf22|OSM|PP10187|-|7p13|protein-coding	CCM2	10.582	7.716	10.641	8.77	13.14	11.278	8.842	8.25	13.855	13.573	15.789	16.683	6.108	7.544	13.915	13.486	13.442	15.233	-0.862718726	5.30283E-10	1.11801E-08
NM_005893	chr9	36169389	36171331	+	1940	1	CCIN|BTBD20|KBTBD14|-|9p13.3|protein-coding	CCIN	0.013	0	0.022	0.012	0.196	0.035	0	0	0.037	0.045	0.118	0.111	0.008	0.008	0.228	0.143	0.208	0.321	-5.452437229	5.40952E-10	1.1385E-08
NM_001017371	chr2	174771187	174828947	-	6001	1	SP3|SPR2|-|2q31.1|protein-coding	SP3	11.663	11.673	8.364	8.879	6.907	7.538	10.52	9.727	7.273	7.51	6.937	6.903	11.039	10.364	7.205	7.599	8.129	7.16	0.522488271	5.45314E-10	1.14632E-08
NM_006537	chr15	63796710	63886839	+	5589	1	USP3|SIH003|UBP|-|15q22.31|protein-coding	USP3	5.244	6.259	5.741	6.036	2.744	3.064	6.169	5.895	2.962	2.853	2.652	2.655	4.157	4.013	2.618	2.928	2.725	2.425	0.893117089	5.46806E-10	1.1481E-08
NM_001303228	chr4	38968366	39034041	-	1922	1	TMEM156|-|-|4p14|protein-coding	TMEM156	0.038	0	0.676	0.184	1.161	1.315	0.011	0.019	0.042	0.034	0.04	0.05	0	0.016	0.428	0.615	1.672	1.14	-5.256141786	5.48514E-10	1.15032E-08
NM_015049	chr2	202241930	202316319	-	6509	1	TRAK2|ALS2CR3|CALS-C|GRIF-1|GRIF1|MILT2|OIP98|-|2q33.1|protein-coding	TRAK2	2.351	1.844	2.062	1.778	3.114	2.439	1.33	1.427	2.114	2.159	3.206	3.333	2.474	2.48	3.306	3.242	4.57	3.568	-0.847772018	5.49527E-10	1.15109E-08
NM_003885	chr17	30814105	30818271	+	3850	1	CDK5R1|CDK5P35|CDK5R|NCK5A|p23|p25|p35|p35nck5a|-|17q11.2|protein-coding	CDK5R1	2.106	2.698	2.335	3.748	1.32	1.567	2.054	2.172	2.605	2.665	1.214	1.313	2.595	2.333	1.141	1.094	0.985	0.889	0.907115921	5.53597E-10	1.15825E-08
NM_207352	chr4	187112674	187134617	+	4691	1	CYP4V2|BCD|CYP4AH1|-|4q35.1-q35.2|protein-coding	CYP4V2	0.592	0.508	0.722	0.382	1.003	0.654	0.236	0.19	0.645	0.593	1.05	1.176	0.904	0.887	1.837	1.888	2.375	2.136	-1.493698699	5.66159E-10	1.18314E-08
NM_006818	chr1	151032151	151040973	+	2154	1	MLLT11|AF1Q|-|1q21.3|protein-coding	MLLT11	6.717	7.592	15.133	13.014	15.052	15.085	5.429	5.857	10.212	10.051	9.273	8.296	4.889	4.497	11.94	11.266	13.76	13.166	-1.133350164	5.69413E-10	1.18854E-08
NM_004839	chr15	83517729	83621476	-	1948	1	HOMER2|ACPD|CPD|DFNA68|HOMER-2|VESL-2|-|15q25.2|protein-coding	HOMER2	9.572	9.746	7.426	10.166	6.045	6.281	9.033	8.376	6.959	7.459	5.269	5.199	13.92	11.729	5.802	6.151	5.907	5.047	0.819801114	5.749E-10	1.19859E-08
NM_020342	chr2	196521852	196602426	+	5310	1	SLC39A10|LZT-Hs2|-|2q32.3|protein-coding	SLC39A10	7.347	5.323	5.083	3.046	8.415	9.509	1.649	1.441	7.361	6.91	8.859	8.905	3.532	4.858	14.535	14.399	16.758	13.341	-1.688409877	5.92319E-10	1.233E-08
NM_025109	chr17	34851599	34891305	-	3776	1	MYO19|MYOHD1|-|17q12|protein-coding	MYO19	11.814	9.307	5.783	5.981	4.996	4.445	7.769	7.953	5.612	5.808	6.155	6.096	6.669	8.264	4.931	5.078	2.937	2.976	0.887300282	5.92796E-10	1.233E-08
NM_001261455	chr2	207040042	207078352	-	2149	1	GPR1|-|-|2q33.3|protein-coding	GPR1	1.075	1.717	0.952	3.807	0.587	0.188	1.205	1.357	0.84	1.022	0.517	0.395	1.68	1.609	0.305	0.354	0.694	0.409	1.561488132	6.0042E-10	1.2474E-08
NM_001145088	chr8	124084920	124164392	+	3194	1	TBC1D31|Gm85|WDR67|-|8q24.13|protein-coding	TBC1D31	2.838	2.479	2.021	1.919	1.196	1.224	2.281	2.026	1.452	1.32	1.402	1.343	1.52	1.856	1.655	1.594	1.178	0.872	0.791303498	6.10103E-10	1.26604E-08
NM_016270	chr19	16435637	16439473	+	2792	1	KLF2|LKLF|-|19p13.11|protein-coding	KLF2	0.018	0.083	0.015	0.068	0.006	0	0.063	0.099	0	0.012	0.012	0.004	0.284	0.29	0	0	0.005	0	4.544264121	6.16186E-10	1.27717E-08
NM_000743	chr15	78887647	78913637	-	3310	1	CHRNA3|LNCR2|NACHRA3|PAOD2|-|15q25.1|protein-coding	CHRNA3	0.119	0.379	0.006	0.05	0.005	0.02	0.007	0.004	0.018	0.013	0.003	0.003	0.335	0.303	0.004	0.004	0.004	0.004	4.382249287	6.18544E-10	1.28056E-08
NM_001303498	chr7	92759367	92777701	-	6508	1	SAMD9L|ATXPC|C7orf6|DRIF2|UEF1|-|7q21.2|protein-coding	SAMD9L	0.6	0.537	0.079	0.098	3.061	0.798	0.019	0.013	1.237	1.645	1.981	2.625	0.737	0.704	3.983	4.224	6.911	7.329	-3.936300368	6.20093E-10	1.28227E-08
NM_014444	chr15	43663257	43699296	+	4161	1	TUBGCP4|76P|GCP-4|GCP4|Grip76|MCCRP3|-|15q15.3|protein-coding	TUBGCP4	3.212	3.095	3.098	2.805	1.824	2.398	3.248	3.261	2.298	2.554	1.914	1.832	2.189	2.289	1.807	1.879	1.179	1.131	0.72771281	6.22392E-10	1.28553E-08
NR_002909	chr1	28832455	28837404	+	2235	1	SNHG3|NCRNA00014|RNU17C|RNU17D|U17HG|U17HG-A|U17HG-AB|-|1p35.3|ncRNA	SNHG3	13.014	10.25	13.555	9.008	6.979	7.646	15.638	15.986	6.412	6.185	6.728	6.307	12.387	15.743	5.719	5.577	4.36	4.472	1.142474062	6.3939E-10	1.3191E-08
NM_001301827	chr10	135168658	135171529	-	623	1	FUOM|C10orf125|FUCU|FucM|-|10q26.3|protein-coding	FUOM	2.248	2.271	2.941	2.271	3.525	4.815	1.726	1.78	4.368	5.094	6.524	5.505	1.106	1.37	3.621	3.273	1.769	2.084	-1.113014007	6.45608E-10	1.33039E-08
NM_001313741	chr13	26042912	26599989	+	9311	1	ATP8A2|ATP|ATPIB|CAMRQ4|IB|ML-1|-|13q12.13|protein-coding	ATP8A2	0.045	0.012	0.03	0.005	0.089	0.054	0.005	0.005	0.019	0.018	0.119	0.096	0.005	0.006	0.133	0.115	0.156	0.218	-3.549114125	6.51584E-10	1.34114E-08
NM_199368	chr20	33590207	33680618	-	3125	1	TRPC4AP|C20orf188|PPP1R158|TRRP4AP|TRUSS|-|20q11.22|protein-coding	TRPC4AP	12.122	13.005	9.401	8.6	16.191	14.83	6.336	6.05	13.35	13.4	13.693	13.8	10.585	11.446	14.81	13.735	14.294	15.277	-0.684084992	6.60145E-10	1.35719E-08
NM_172069	chr2	43864439	43995126	+	6922	1	PLEKHH2|PLEKHH1L|-|2p21|protein-coding	PLEKHH2	0.092	0.104	0.117	0.191	0.027	0.049	0.285	0.289	0.084	0.047	0.036	0.03	0.11	0.138	0.038	0.038	0.033	0.037	2.13536333	6.6206E-10	1.35956E-08
NM_207396	chr1	6266189	6281359	+	3951	1	RNF207|C1orf188|-|1p36.31|protein-coding	RNF207	0.081	0.131	0.113	0.036	0.289	0.196	0.067	0.082	0.289	0.206	0.204	0.171	0.11	0.189	0.257	0.257	0.354	0.359	-1.321600172	6.67017E-10	1.36815E-08
NM_001205254	chr5	68788590	68853931	+	6197	1	OCLN|BLCPMG|PPP1R115|-|5q13.2|protein-coding	OCLN	0.571	1.567	2.554	5.741	0.198	0.794	7.391	8.323	0.653	0.651	0.35	0.321	1.666	1.573	0.05	0.066	0.026	0.024	3.991396901	6.75257E-10	1.38346E-08
NM_001206952	chr17	80193650	80197375	+	2009	1	SLC16A3|MCT 3|MCT 4|MCT-3|MCT-4|MCT3|MCT4|-|17q25.3|protein-coding	SLC16A3	11.335	9.121	30.53	17.18	54.148	35.954	15.737	13.022	20.766	18.274	36.726	39.003	1.73	5.113	57.463	53.992	44.166	52.596	-2.50026069	7.07129E-10	1.44709E-08
NM_001916	chr8	145149938	145152430	+	1225	1	CYC1|MC3DN6|UQCR4|-|8q24.3|protein-coding	CYC1	40.909	36.291	37.426	33.584	23.39	23.387	55.038	47.562	31.785	33.979	27.193	27.234	19.249	23.675	24.21	24.371	13.102	13.844	0.714776239	7.16463E-10	1.4645E-08
NR_003004	chr4	1976363	1976487	+	124	1	SCARNA22|ACA11|-|4p16.3|ncRNA	SCARNA22	22.783	14.878	9.278	18.442	8.507	4.621	14.332	17.59	5.096	7.976	7.47	7.804	9.303	14.731	9.24	15.862	2.602	3.817	1.405397505	7.24934E-10	1.48011E-08
NM_022762	chr5	177557962	177575571	+	1953	1	RMND5B|GID2|GID2B|-|5q35.3|protein-coding	RMND5B	4	4.852	3.905	4.466	1.815	2.968	4.758	4.615	3.225	3.472	2.572	2.538	3.222	3.496	1.76	1.829	1.005	1.053	1.100861658	7.26429E-10	1.48146E-08
NM_007153	chr19	22148897	22193745	-	9082	1	ZNF208|PMIDP|ZNF95|-|19p12|protein-coding	ZNF208	0.308	0.314	0.213	0.309	0.343	0.842	0.091	0.078	0.44	0.554	0.563	0.477	0.37	0.321	0.549	0.732	0.87	1.224	-1.764694145	7.37037E-10	1.50138E-08
NR_122038	chr19	9732158	9745538	+	1830	1	ZNF561-AS1|C19orf82|-|19p13.2|ncRNA	ZNF561-AS1	1.812	2.594	2.747	3.247	1.106	1.418	2.877	2.832	1.961	2.019	1.536	1.486	1.523	1.415	1.141	1.398	0.654	0.798	0.877020163	7.50858E-10	1.52778E-08
NM_207014	chr1	67303282	67390570	-	1736	1	WDR78|DIC4|-|1p31.3|protein-coding	WDR78	0.396	0.413	0.552	0.475	1.006	0.505	0.6	0.319	0.81	0.895	1.343	1.239	0.483	0.345	0.894	0.827	1.448	1.324	-1.670255326	7.61019E-10	1.54491E-08
NM_016395	chr15	65822827	65870693	+	3195	1	HACD3|B-IND1|BIND1|HSPC121|PTPLAD1|-|15q22.31|protein-coding	HACD3	20.667	17.384	21.491	13.784	20.805	25.941	11.811	11.62	21.441	21.365	18.468	18.468	11.947	13.735	19.383	19.205	18.949	17.855	-0.547604091	7.60707E-10	1.54491E-08
NM_138788	chr11	129685676	129729406	+	1772	1	TMEM45B|-|-|11q24.3|protein-coding	TMEM45B	5.933	22.076	13.874	41.098	2.557	11.108	40.339	42.068	2.692	3.52	0.904	0.595	10.805	8.407	0.525	0.32	0.182	0.031	4.738772329	7.65579E-10	1.55239E-08
NM_003451	chr19	9473696	9493293	+	2251	1	ZNF177|PIGX|-|19p13.2|protein-coding	ZNF177	0.306	0.271	0.435	0.461	0.592	0.554	0.346	0.284	0.629	0.69	0.823	0.664	0.206	0.16	0.907	0.976	0.991	0.871	-1.587225767	7.67124E-10	1.55375E-08
NM_005720	chr7	98972298	98992404	+	1519	1	ARPC1B|ARC41|p40-ARC|p41-ARC|-|7q22.1|protein-coding	ARPC1B	26.345	20.859	42.202	25.702	43.725	46.952	27.667	24.505	37.879	35.695	57.483	59.151	7.19	11.552	45.428	44.455	42.113	49.209	-1.513410376	7.7115E-10	1.56013E-08
NM_001135191	chr2	9346894	9545812	+	5553	1	ASAP2|AMAP2|CENTB3|DDEF2|PAG3|PAP|Pap-alpha|SHAG1|-|2p25.1|2p24|protein-coding	ASAP2	7.206	6.612	5.766	5.099	7.685	9.214	4.376	4.34	5.237	4.744	7.149	7.272	4.398	4.921	8.73	9.088	8.848	8.144	-0.683999775	8.07465E-10	1.63174E-08
NM_001130702	chr11	62457734	62473787	-	1366	1	BSCL2|GNG3LG|HMN5|PELD|SPG17|-|11q12.3|protein-coding	BSCL2	5.737	6.425	6.472	7.076	3.709	4.17	4.875	5.716	4.544	5.569	3.885	4.211	5.001	5.009	3.128	3.542	2.696	3.139	0.542170198	8.10216E-10	1.63443E-08
NM_181553	chr16	66638567	66647795	+	1939	1	CMTM3|BNAS2|CKLFSF3|-|16q22.1|protein-coding	CMTM3	2.204	1.884	2.461	1.544	4.851	2.155	0.441	0.423	1.919	1.81	3.181	3.56	1.406	1.753	5.367	4.736	5.199	5.712	-1.900302959	8.10636E-10	1.63443E-08
NM_004035	chr17	73937589	73975515	-	7568	1	ACOX1|ACOX|PALMCOX|SCOX|-|17q25.1|protein-coding	ACOX1	5.616	7.032	5.748	7.408	7.99	7.406	3.74	4.06	7.139	7.509	8.001	7.196	6.362	6.127	6.459	6.354	10.108	8.615	-0.665393396	8.1386E-10	1.63907E-08
NM_016219	chr9	139981379	140003639	+	2754	1	MAN1B1|ERMAN1|ERManI|MANA-ER|MRT15|-|9q34.3|protein-coding	MAN1B1	9.161	8.845	10.9	9.254	11.961	9.289	6.696	6.472	13.946	13.496	11.356	11.591	6.424	7.948	10.102	9.526	10.343	11.182	-0.600336789	8.16907E-10	1.64334E-08
NM_001288733	chr17	62224793	62308116	-	5079	1	TEX2|HT008|TMEM96|-|17q23.3|protein-coding	TEX2	9.209	8.15	7.974	9.112	10.857	8.966	6.48	6.807	9.436	9.22	10.007	9.93	7.719	8.08	10.638	10.342	9.708	9.823	-0.419573455	8.21314E-10	1.65034E-08
NM_024684	chr11	77532160	77583398	+	546	1	AAMDC|C11orf67|CK067|PTD015|-|11q14.1|protein-coding	AAMDC	3.599	2.657	2.263	1.986	5.701	3.272	1.406	1.633	3.174	3.822	5.848	5.671	2.744	3.099	6.82	6.232	7.213	9.041	-1.381274134	8.36368E-10	1.67869E-08
NM_001204885	chr3	128806412	128840765	-	4187	1	RAB43|RAB11B|RAB41|-|3q21.3|protein-coding	RAB43	0.329	0.27	0.651	0.642	0.533	0.443	0.283	0.291	0.424	0.42	0.586	0.616	0.147	0.179	0.576	0.689	0.6	0.685	-1.306238494	8.3994E-10	1.68338E-08
NM_001042437	chr2	86066272	86094793	-	2227	1	ST3GAL5|SATI|SIAT9|SIATGM3S|SPDRS|ST3GalV|-|2p11.2|protein-coding	ST3GAL5	3.232	2.204	3.253	1.419	4.061	5.978	0.296	0.363	1.195	0.942	2.515	2.39	0.269	0.928	4.748	4.199	3.622	3.668	-2.193405702	8.40598E-10	1.68338E-08
NM_007199	chr12	66582978	66648394	+	8322	1	IRAK3|ASRT5|IRAKM|-|12q14.3|protein-coding	IRAK3	0.151	0.082	0.156	0.025	0.154	0.271	0.03	0.041	0.142	0.106	0.194	0.155	0.029	0.04	0.237	0.164	0.158	0.141	-1.811973455	8.49804E-10	1.6999E-08
NM_001033045	chr2	175296300	175351816	-	7534	1	GPR155|DEP.7|DEPDC3|PGR22|-|2q31.1|protein-coding	GPR155	0.812	0.939	1.131	1.142	1.446	1.36	0.363	0.4	1.667	1.705	1.456	1.287	1.971	1.651	2.024	1.852	3.199	2.624	-1.120534612	8.5358E-10	1.70553E-08
NM_145257	chr1	229456752	229478688	-	5115	1	CCSAP|C1orf96|CSAP|-|1q42.13|protein-coding	CCSAP	3.809	3.015	2.12	2.839	1.771	2.148	3.314	3.576	1.614	1.489	1.687	1.625	2.548	2.64	2.518	2.307	1.593	1.491	0.816694386	8.59538E-10	1.7155E-08
NM_001317952	chr9	117098407	117156685	-	4999	1	AKNA|-|-|9q32|protein-coding	AKNA	0.85	0.752	1.036	1.075	0.37	0.371	1.505	1.593	0.665	0.517	0.521	0.596	0.402	0.593	0.461	0.432	0.28	0.292	1.105457851	8.64347E-10	1.72316E-08
NM_001253845	chr22	50920153	50924866	+	4027	1	ADM2|AM2|dJ579N16.4|-|22q13.33|protein-coding	ADM2	0.891	1.695	2.37	1.996	0.305	0.418	2.217	2.068	0.747	0.634	0.563	0.595	0.469	0.454	0.35	0.449	0.224	0.265	1.514527479	8.66274E-10	1.72507E-08
NM_002499	chr15	73344825	73597547	+	7057	1	NEO1|IGDCC2|NGN|NTN1R2|-|15q24.1|protein-coding	NEO1	1.333	1.254	1.657	1.63	0.485	0.764	1.544	1.759	1.246	1.386	0.452	0.474	1.836	1.829	0.622	0.64	0.891	0.841	1.268965719	8.72227E-10	1.73498E-08
NM_145041	chr17	41363846	41372057	+	3300	1	TMEM106A|-|-|17q21.31|protein-coding	TMEM106A	0.156	0.109	0.213	0.15	0.44	0.194	0.103	0.146	0.198	0.175	0.39	0.424	0.054	0.132	0.448	0.435	0.513	0.422	-1.840301879	8.74775E-10	1.73616E-08
NM_025069	chr8	37553269	37557539	+	3345	1	ZNF703|NLZ1|ZEPPO1|ZNF503L|ZPO1|-|8p11.23|protein-coding	ZNF703	0.573	0.798	0.713	0.648	0.3	0.252	1.515	1.387	0.5	0.468	0.456	0.656	0.663	0.868	0.482	0.519	0.418	0.4	1.151381475	8.74744E-10	1.73616E-08
NM_015704	chr22	41994032	42017061	-	3786	1	DESI1|D15Wsu75e|DESI2|DJ347H13.4|DeSI-1|FAM152B|PPPDE2|-|22q13.2|protein-coding	DESI1	8.701	8.53	9.938	9.191	11.163	9.757	5.068	4.988	11.644	11.459	11.625	11.675	6.509	6.727	10.462	10.034	9.732	9.184	-0.725955661	8.88177E-10	1.75883E-08
NM_006417	chr1	79115477	79129763	+	1715	1	IFI44|MTAP44|TLDC5|p44|-|1p31.1|protein-coding	IFI44	11.445	10.59	2.969	4.468	32.235	10.711	0.441	0.738	9.759	14.233	8.559	13.015	3.477	4.845	23.591	24.873	25.583	31.236	-2.709112992	8.87641E-10	1.75883E-08
NM_001128148	chr3	195776155	195809032	-	5062	1	TFRC|CD71|IMD46|T9|TFR|TFR1|TR|TRFR|p90|-|3q29|protein-coding	TFRC	19.475	8.011	7.487	2.389	29.012	22.186	4.235	3.592	10.877	9.391	27.432	27.178	9.926	12.382	23.645	21.34	36.943	29.643	-1.811359678	8.8961E-10	1.7597E-08
NM_001319045	chr3	150264465	150303803	+	3957	1	EIF2A|CDA02|EIF-2A|MST089|MSTP004|MSTP089|-|3q25.1|protein-coding	EIF2A	16.849	14.716	14.531	10.748	9.876	11.525	16.52	15.367	9.258	8.882	9.363	9.602	11.661	11.938	10.665	11.573	7.12	6.439	0.649602649	9.18824E-10	1.81547E-08
NM_001216	chr9	35673915	35681154	+	1541	1	CA9|CAIX|MN|-|9p13.3|protein-coding	CA9	0.032	0.07	0.277	0.337	1.156	0.175	0	0.023	0.053	0.085	0.156	0.167	0	0.01	0.875	0.728	0.218	0.412	-4.336533396	9.21803E-10	1.81933E-08
NM_004380	chr16	3775056	3930121	-	10163	1	CREBBP|CBP|KAT3A|RSTS|-|16p13.3|protein-coding	CREBBP	1.165	1.747	1.264	1.243	0.771	0.902	1.818	1.92	1.104	1.384	1.016	1.194	2.708	2.51	0.774	0.982	1.1	0.973	0.912825633	9.56833E-10	1.88637E-08
NM_001145646	chr15	63569749	63601325	+	4063	1	APH1B|APH-1B|PRO1328|PSFL|TAAV688|-|15q22.2|protein-coding	APH1B	0.562	0.436	1.3	1.532	0.889	0.987	0.481	0.569	0.948	1.035	0.81	0.871	0.549	0.693	1.008	0.829	1.191	1.338	-0.910930807	9.6099E-10	1.89247E-08
NM_014757	chr5	179159851	179204287	+	5716	1	MAML1|Mam-1|Mam1|-|5q35.3|protein-coding	MAML1	2.867	2.654	2.676	2.38	2.115	1.74	3.255	3.122	2.441	2.405	2.07	2.161	3.035	3.232	2.159	2.016	1.846	1.876	0.567533665	9.68722E-10	1.90558E-08
NM_002333	chr19	33685599	33699773	+	3689	1	LRP3|-|-|19q13.11|protein-coding	LRP3	1.438	1.529	1.473	0.952	1.903	1.727	1.38	1.049	2.268	2.398	2.407	2.402	1.454	1.664	1.948	1.845	2.35	2.284	-0.679822027	9.87967E-10	1.94129E-08
NM_001178137	chr10	93808397	94003036	-	5737	1	CPEB3|-|-|10q23.32|protein-coding	CPEB3	0.317	0.768	0.408	1.155	0.163	0.317	0.948	1.252	0.24	0.267	0.173	0.156	1.016	0.796	0.144	0.137	0.164	0.125	2.171366002	1.00098E-09	1.96468E-08
NM_144690	chr19	56894120	56904970	-	2899	1	ZNF582|-|-|19q13.43|protein-coding	ZNF582	0.347	0.371	0.617	0.545	0.567	0.535	0.291	0.237	0.387	0.454	0.466	0.586	0.377	0.351	0.749	0.774	0.533	0.7	-0.86751971	1.00556E-09	1.96932E-08
NR_002211	chr17	15690164	15693019	+	2855	1	MEIS3P1|MEIS3|MEIS4|MRG2|-|17p12|pseudo	MEIS3P1	0.602	0.408	0.619	0.809	0.721	1.039	0.346	0.245	0.76	0.746	0.824	0.795	0.173	0.121	0.514	0.549	0.344	0.422	-1.253342243	1.00456E-09	1.96932E-08
NM_015331	chr1	160313063	160328742	+	2916	1	NCSTN|ATAG1874|-|1q23.2|protein-coding	NCSTN	7.127	7.905	8.497	7.632	11.403	8.669	7.069	7.31	12.891	11.975	11.659	11.36	8.965	9.35	10.031	9.439	11.017	11.177	-0.514845145	1.0224E-09	2.0001E-08
NM_006373	chr17	41166622	41174459	-	2750	1	VAT1|VATI|-|17q21.31|protein-coding	VAT1	16.276	18.471	37.783	36.435	36.326	42.714	20.743	21.003	33.725	33.695	32.275	31.528	15.564	16.149	33.621	30.466	43.049	49.263	-1.171127452	1.03099E-09	2.01468E-08
NM_170706	chr1	183217372	183274009	-	5435	1	NMNAT2|C1orf15|PNAT2|-|1q25.3|protein-coding	NMNAT2	0.009	0.016	0.024	0	0.067	0.043	0.002	0.004	0.024	0.032	0.082	0.042	0.006	0.003	0.051	0.044	0.087	0.055	-3.456134314	1.05283E-09	2.05511E-08
NM_001291285	chr4	126237567	126414087	+	16094	1	FAT4|CDHF14|CDHR11|FAT-J|FATJ|HKLLS2|NBLA00548|VMLDS2|-|4q28.1|protein-coding	FAT4	0.195	0.12	0.335	0.268	0.425	0.18	0.061	0.064	0.159	0.165	0.389	0.337	0.042	0.075	0.351	0.371	0.697	0.608	-2.378346605	1.0695E-09	2.08535E-08
NR_002559	chr11	62621376	62621440	-	64	1	SNORD29|RNU29|U29|-|11q12.3|snoRNA	SNORD29	27.252	26.027	26.298	17.682	15.131	14.746	39.767	38.787	20.385	14.944	19.921	23.687	25.983	39.303	14.172	16.027	13.022	13.736	0.949622843	1.09613E-09	2.13493E-08
NM_152262	chr19	11976844	11980306	+	2545	1	ZNF439|-|-|19p13.2|protein-coding	ZNF439	0.183	0.141	0.276	0.315	0.272	0.53	0.056	0.057	0.26	0.295	0.24	0.22	0.118	0.082	0.3	0.247	0.338	0.239	-1.659377567	1.09991E-09	2.13994E-08
NM_201999	chr4	139978871	140060630	-	3231	1	ELF2|EU32|NERF|NERF-1A|NERF-1B|NERF-1a,b|NERF-2|-|4q31.1|protein-coding	ELF2	5.132	5.372	4.78	4.539	3.163	3.891	3.83	3.834	3.363	3.232	3.045	3.021	5.091	4.75	3.262	3.182	3.137	3.01	0.489949409	1.11011E-09	2.15742E-08
NM_031455	chr10	12938625	13043704	-	2733	1	CCDC3|-|-|10p13|protein-coding	CCDC3	2.517	1.429	0.242	0.345	0.24	0.136	0.47	0.481	0.481	0.461	0.303	0.248	1.091	1.276	0.314	0.291	0.069	0.099	2.605765908	1.11272E-09	2.16014E-08
NM_004744	chr4	155665123	155674271	+	4924	1	LRAT|LCA14|-|4q32.1|protein-coding	LRAT	0.025	0.109	0.091	0.306	0.014	0.034	0.622	0.71	0.01	0.015	0.027	0.02	0.21	0.143	0.01	0.022	0.011	0.005	3.700907257	1.15202E-09	2.23398E-08
NM_004666	chr6	133001997	133035194	-	3835	1	VNN1|HDLCQ8|Tiff66|-|6q23.2|protein-coding	VNN1	0.038	0.028	0.128	0.105	0.262	1.45	0.066	0.057	0.189	0.173	0.162	0.205	0.012	0.016	0.467	0.286	0.379	0.282	-3.66222698	1.16266E-09	2.25217E-08
NM_001040061	chr3	138666076	138672830	+	4070	1	FOXL2NB|C3orf72|-|3q22.3|protein-coding	FOXL2NB	0.012	0.013	0.131	0.098	0.272	0.141	0.067	0.071	0.158	0.134	0.193	0.24	0.004	0.011	0.29	0.234	0.495	0.415	-3.753209798	1.16891E-09	2.26148E-08
NM_014405	chr17	64960980	65029518	+	3424	1	CACNG4|-|-|17q24.2|protein-coding	CACNG4	0.093	0.058	0.012	0.041	0	0	0.029	0.028	0.033	0.022	0.006	0.003	0.162	0.166	0	0	0	0	5.046708044	1.17002E-09	2.26148E-08
NM_004272	chr5	78669647	78809659	-	4301	1	HOMER1|HOMER|HOMER1A|HOMER1B|HOMER1C|SYN47|Ves-1|-|5q14.1|protein-coding	HOMER1	5.255	3.965	2.833	4.1	2.312	3.025	4.147	4.511	3.41	3.485	2.47	2.66	3.563	3.408	2.228	2.57	2.138	1.959	0.718027263	1.17365E-09	2.26604E-08
NM_014314	chr9	32455300	32526322	-	4736	1	DDX58|RIG-I|RIGI|RLR-1|SGMRT2|-|9p21.1|protein-coding	DDX58	5.913	7.379	2.326	2.897	15.999	7.651	0.667	0.672	5.421	6.597	7.782	10.177	4.065	4.347	12.965	14.516	18.023	18.09	-2.274743788	1.1835E-09	2.28258E-08
NM_003813	chr14	70918874	70926622	+	2660	1	ADAM21|ADAM 21|ADAM31|-|14q24.2|protein-coding	ADAM21	0.102	0.047	0.032	0.018	0.202	0.076	0.025	0.027	0.215	0.155	0.283	0.271	0.045	0.073	0.359	0.354	0.455	0.432	-2.535022392	1.18871E-09	2.29013E-08
NM_006169	chr11	114166535	114183238	+	1573	1	NNMT|-|-|11q23.2|protein-coding	NNMT	2.108	2.961	4.32	2.743	17.699	1.521	4.366	4.298	27.468	26.31	42.923	44.455	0.238	0.4	8.05	7.518	16.86	16.594	-3.63438951	1.21E-09	2.32863E-08
NM_003087	chr10	88718288	88723017	+	819	1	SNCG|BCSG1|SR|-|10q23.2|protein-coding	SNCG	0.6	1.356	1.379	3.454	1.879	2.963	0.161	0.177	0.759	1.088	2.089	1.838	0.53	0.768	1.02	0.958	1.887	2.114	-2.135859545	1.22338E-09	2.35182E-08
NM_080748	chr20	34287232	34288902	+	456	1	ROMO1|C20orf52|MTGM|MTGMP|bA353C18.2|-|20q11.22|protein-coding	ROMO1	38.842	35.116	31.583	37.69	45.05	42.945	24.033	23.81	46.694	56.175	52.549	53.711	22.8	26.399	48.524	43.637	33.841	41.018	-0.728538758	1.25663E-09	2.41313E-08
NR_027032	chr12	58120023	58122139	+	1529	1	AGAP2-AS1|PUNISHER|-|12q14.1|ncRNA	AGAP2-AS1	1.88	1.347	2.299	0.987	2.499	2.359	1.033	0.906	2.073	1.962	3.029	3.333	0.862	1.204	2.045	2.194	1.67	1.884	-1.097335071	1.26748E-09	2.43135E-08
NM_004510	chr2	231041189	231084827	-	2065	1	SP110|IFI41|IFI75|IPR1|VODI|-|2q37.1|protein-coding	SP110	6.341	5.811	3.178	2.957	23.212	8.732	0.34	0.514	5.963	6.279	10.586	13.027	5.115	4.981	14.512	14.597	20.661	21.554	-2.738926984	1.28966E-09	2.47123E-08
NM_001031732	chr4	69176105	69215835	-	6241	2	YTHDC1|YT521|YT521-B|-|4q13.2|protein-coding	YTHDC1	9.226	9.359	5.912	6.581	6.442	5.671	8.319	8.868	6.433	6.278	7.019	6.91	8.474	8.267	6.844	6.821	6.375	6.349	0.38264902	1.30099E-09	2.49025E-08
NM_022750	chr7	139723544	139763521	-	3782	1	PARP12|ARTD12|MST109|MSTP109|ZC3H1|ZC3HDC1|-|7q34|protein-coding	PARP12	6.112	5.536	4.067	3.678	12.574	5.73	2.106	2.31	5.317	5.569	6.788	7.602	3.66	4.371	8.302	8.596	9.134	10.099	-1.262685305	1.30491E-09	2.49507E-08
NR_022008	chr15	25230007	25233379	+	3372	1	PWAR5|D15S226E|PAR-5|PAR5|-|15q11.2|ncRNA	PWAR5	1.034	1.185	1.561	1.419	1.436	2.479	0.722	0.804	2.554	2.488	2.417	2.203	1.453	1.474	2.056	2.455	2.942	2.082	-1.119190165	1.30679E-09	2.49596E-08
NM_133335	chr4	1894509	1983934	+	7511	1	NSD2|KMT3F|KMT3G|MMSET|REIIBP|TRX5|WHS|WHSC1|-|4p16.3|protein-coding	NSD2	16.101	11.339	5.755	6.199	3.442	2.764	8.332	7.277	4.835	4.448	5.422	5.502	5.603	7.954	5.339	6.378	1.258	1.152	1.662899742	1.35338E-09	2.58218E-08
NM_012121	chr17	71279763	71308143	-	3097	1	CDC42EP4|BORG4|CEP4|KAIA1777|-|17q25.1|protein-coding	CDC42EP4	8.035	6.391	8.558	8.26	5.059	4.223	9.068	9.113	8.531	9.777	4.067	4.138	7.58	8.485	3.873	4.395	3.008	3.681	0.962725013	1.38264E-09	2.63518E-08
NM_001136204	chr1	17733251	17765059	-	3939	1	RCC2|TD-60|-|1p36.13|protein-coding	RCC2	27.073	24.823	19.741	23.504	18.684	12.604	23.383	24.312	18.986	18.293	17	17.635	20.192	21.34	15.295	15.667	11.958	12.147	0.610462246	1.41385E-09	2.69176E-08
NM_033212	chr16	57546090	57570477	-	2418	1	CCDC102A|-|-|16q21|protein-coding	CCDC102A	0.447	0.252	1.137	0.419	0.629	0.641	0.399	0.269	0.889	0.899	0.739	0.747	0.31	0.396	0.701	0.784	0.689	0.671	-1.050449007	1.42709E-09	2.71155E-08
NM_015258	chr9	115927800	115983641	-	4306	1	FKBP15|FKBP133|KIAA0674|PPP1R76|-|9q32|protein-coding	FKBP15	5.283	6.314	5.299	6.554	8.128	11.593	4.16	4.715	7.878	7.594	7.698	7.436	6.76	6.694	7.115	6.328	10.071	9.152	-0.737946907	1.42729E-09	2.71155E-08
NM_021970	chr4	100799495	100815703	-	4271	1	LAMTOR3|MAP2K1IP1|MAPBP|MAPKSP1|MP1|PRO0633|Ragulator3|-|4q23|protein-coding	LAMTOR3	4.17	4.944	4.933	6.547	6.583	8.105	4.027	4.032	5.183	4.919	6.062	6.142	4.97	4.575	5.999	5.945	7.758	6.545	-0.676589181	1.43208E-09	2.71774E-08
NR_110826	chr3	177534653	177617012	+	2954	1	LINC02015|KCCAT211|-|3q26.32|ncRNA	LINC02015	0.017	0.006	0.029	0.016	0.07	0.068	0.007	0.008	0.269	0.177	0.074	0.106	0	0	0.137	0.151	0.268	0.133	-4.263921821	1.47652E-09	2.79908E-08
NM_001278604	chr4	128982421	129030059	+	2211	1	LARP1B|LARP2|-|4q28.2|protein-coding	LARP1B	6.977	5.298	7.198	6.771	2.988	3.933	12.726	11.936	3.361	3.519	3.282	3.491	5.651	5.79	3.476	4.35	2.462	1.896	1.307280621	1.48429E-09	2.81082E-08
NM_020846	chr4	48343613	48428215	+	6001	1	SLAIN2|KIAA1458|-|4p11|protein-coding	SLAIN2	8.732	9.39	5.865	8.066	5.12	4.982	7.553	7.727	6.843	6.755	5.823	5.694	14.35	11.959	4.847	5.128	5.595	5.116	0.794587377	1.48908E-09	2.81689E-08
NM_001166359	chr12	57624111	57628718	+	2135	1	SHMT2|GLYA|HEL-S-51e|SHMT|-|12q13.3|protein-coding	SHMT2	42.826	41.611	65.909	60.767	23.164	22.402	73.661	71.292	31.232	29.361	28.801	28.876	18.286	24.012	28.006	29.441	12.705	12.53	0.92958012	1.50121E-09	2.83682E-08
NM_005101	chr1	948847	949919	+	662	1	ISG15|G1P2|IFI15|IMD38|IP17|UCRP|hUCRP|-|1p36.33|protein-coding	ISG15	27.757	31.088	12.905	12.607	218.632	20.315	12.693	12.633	34.043	53.798	59.752	105.648	8.554	12.96	147.326	160.827	113.12	188.237	-2.891465341	1.54074E-09	2.90842E-08
NR_034146	chr19	39369195	39384795	-	1981	1	SIRT2|SIR2|SIR2L|SIR2L2|-|19q13.2|protein-coding	SIRT2	13.529	13.897	12.271	10.985	9.977	9.137	10.516	10.974	12.683	13.666	9.109	9.297	11.54	11.451	8.657	8.424	6.867	7.503	0.417482908	1.54778E-09	2.9186E-08
NM_015073	chr19	38397861	38699012	+	7970	1	SIPA1L3|CTRCT45|SPAL3|SPAR3|-|19q13.13-q13.2|protein-coding	SIPA1L3	1.905	1.461	1.836	1.361	2.873	1.967	1.243	1.179	2.145	1.838	2.859	3.05	1.966	2.226	3.061	2.934	3.237	3.007	-0.853435857	1.57984E-09	2.9759E-08
NM_182709	chr11	65479473	65487077	+	2062	1	KAT5|ESA1|HTATIP|HTATIP1|PLIP|TIP|TIP60|ZC2HC5|cPLA2|-|11q13.1|protein-coding	KAT5	6.6	7.601	4.877	5.248	4.487	4.511	5.698	6.855	5.225	5.271	5.1	5.251	6.117	6.651	4.671	4.471	3.97	4.112	0.48221671	1.60278E-09	3.0159E-08
NM_001242814	chr6	90276557	90343553	+	4946	1	ANKRD6|-|-|6q15|protein-coding	ANKRD6	0.973	1.119	1.068	1.692	1.203	1.349	0.495	0.534	1.274	1.171	1.172	0.963	0.945	1.029	1.206	1.31	1.536	1.529	-0.725348764	1.62406E-09	3.05272E-08
NM_001130831	chr17	9813926	9929623	-	8008	1	GAS7|MLL/GAS7|-|17p13.1|protein-coding	GAS7	0.178	1.197	0.112	0.509	0.095	0.055	0.044	0.062	0.023	0.038	0.023	0.011	0.402	0.378	0.01	0.014	0.017	0.02	3.040179174	1.67438E-09	3.14398E-08
NM_001287741	chr6	55299171	55444012	-	2365	1	HMGCLL1|bA418P12.1|er-cHL|-|6p12.1|protein-coding	HMGCLL1	0.021	0	0.072	0.01	0.08	0.014	0	0	0.134	0.055	0.147	0.114	0	0	0.076	0.133	0.318	0.257	-5.926506104	1.69805E-09	3.18506E-08
NM_015964	chr16	67423710	67427438	-	1054	1	TPPP3|CGI-38|TPPP/p20|p20|p25gamma|-|16q22.1|protein-coding	TPPP3	0.396	0.527	0.162	0.201	0.016	0.128	0.125	0.16	0.048	0.113	0.021	0.02	1.606	1.094	0.023	0.034	0.013	0.026	3.910155987	1.70409E-09	3.19302E-08
NM_001297561	chr19	21473962	21512214	-	3874	1	ZNF708|KOX8|ZNF15|ZNF15L1|-|19p12|protein-coding	ZNF708	0.869	0.809	0.649	0.669	1.156	1.166	0.484	0.516	1.352	1.254	1.519	1.56	1.485	1.31	1.396	1.623	2.332	1.993	-0.973531503	1.74023E-09	3.2573E-08
NM_182612	chr11	767223	777502	-	4367	1	PDDC1|-|-|11p15.5|protein-coding	PDDC1	4.292	3.654	4.054	3.363	5.148	4.407	2.721	2.431	6.591	6.431	6.308	6.268	3.269	3.624	4.736	4.645	5.814	5.506	-0.818382633	1.74361E-09	3.26018E-08
NM_001313905	chr19	48829256	48833810	+	638	1	EMP3|YMP|-|19q13.33|protein-coding	EMP3	5.776	4.127	8.448	4.323	8.429	21.238	3.147	2.531	5.911	5.502	8.677	8.864	0.728	2.065	15.769	16.039	10.872	11.002	-2.107936467	1.75955E-09	3.28653E-08
NM_019052	chr6	31110216	31126015	-	2605	6	CCHCR1|C6orf18|HCR|SBP|-|6p21.33|protein-coding	CCHCR1	3.932	3.101	2.2	2.1	1.713	1.811	3.07	3.03	2.962	2.975	2.188	2.146	2.047	2.765	2.126	2.242	1.202	1.511	0.706268025	1.82706E-09	3.40904E-08
NM_005357	chr19	42905659	42931578	-	3801	1	LIPE|AOMS4|FPLD6|HSL|LHS|-|19q13.2|protein-coding	LIPE	1.306	1.216	1.418	1.315	0.587	0.904	3.085	3.335	0.829	0.712	0.937	0.925	0.623	0.634	0.537	0.517	0.184	0.203	1.372770579	1.82988E-09	3.41071E-08
NM_017528	chr7	73097898	73112551	+	1225	1	WBSCR22|HASJ4442|HUSSY-3|MERM1|PP3381|WBMT|-|7q11.23|protein-coding	WBSCR22	14.198	12.838	10.748	13.414	10.234	7.732	17.713	16.821	11.507	11.693	11.155	11.068	10.199	11.037	9.626	9.555	6.112	6.414	0.607285431	1.83807E-09	3.42239E-08
NM_003875	chr3	155588325	155655520	+	2438	1	GMPS|-|-|3q25.31|protein-coding	GMPS	19.457	15.634	11.316	9.477	9.618	8.917	11.546	11.442	9.591	8.831	9.44	9.786	11.835	13.88	11.156	11.795	6.324	6.568	0.666446922	1.87883E-09	3.49462E-08
NM_198467	chr7	77325743	77409120	+	3210	1	RSBN1L|-|-|7q11.23|protein-coding	RSBN1L	3.513	3.197	2.748	2.651	2.074	1.974	2.659	2.695	2.277	2.373	2.128	2.16	3.78	3.746	2.063	2.398	1.784	1.757	0.656029514	1.89207E-09	3.51558E-08
NM_001009880	chr22	45588123	45636650	-	6203	1	KIAA0930|C22orf9|LSC3|-|22q13.31|protein-coding	KIAA0930	15.033	11.056	15.222	12.759	16.247	17.051	8.77	9.066	21.343	21.487	17.961	17.22	11.349	12.105	13.759	12.824	15.496	15.449	-0.633871294	1.90594E-09	3.5371E-08
NM_199242	chr17	73823308	73840798	-	4357	1	UNC13D|FHL3|HLH3|HPLH3|Munc13-4|-|17q25.1|protein-coding	UNC13D	0.355	0.777	0.861	1.32	0.262	0.317	1.614	1.607	0.232	0.242	0.208	0.254	0.454	0.505	0.162	0.125	0.046	0.059	2.278791304	1.90764E-09	3.5371E-08
NM_002893	chrX	16862775	16888534	-	2005	1	RBBP7|RbAp46|-|Xp22.2|protein-coding	RBBP7	42.147	33.723	20.391	21.459	19.146	16.34	19.664	19.894	16.481	15.497	16.647	15.851	22.999	26.943	21.667	23.845	12.926	13.632	0.70591235	1.92285E-09	3.56158E-08
NM_000186	chr1	196621008	196716634	+	4103	1	CFH|AHUS1|AMBP1|ARMD4|ARMS1|CFHL3|FH|FHL1|HF|HF1|HF2|HUS|-|1q31.3|protein-coding	CFH	2.964	1.427	8.038	4.436	11.956	5.455	2.676	2.414	8.397	8.426	7.237	8.134	0.504	0.785	11.996	12.935	12.856	12.166	-2.632257275	1.96093E-09	3.62833E-08
NR_133923	chr2	68693371	68694449	-	340	1	FBXO48|-|-|2p13.3|protein-coding	FBXO48	1.951	1.264	1.754	1.734	1.119	0.991	1.678	1.878	1.139	1.183	0.641	1.044	1.63	1.233	0.491	0.958	0.435	0.716	1.084295882	2.00313E-09	3.70256E-08
NM_052966	chr1	184760159	184943718	-	6953	1	FAM129A|C1orf24|GIG39|NIBAN|-|1q25.3|protein-coding	FAM129A	9.253	9.774	18.679	26.984	2.465	5.58	26.473	30.028	3.778	3.811	3.453	3.325	12.473	11.495	1.965	2.18	3.37	3.198	1.990274816	2.0096E-09	3.71065E-08
NM_020943	chr2	180809604	180871780	-	3257	1	CWC22|EIF4GL|NCM|fSAPb|-|2q31.3|protein-coding	CWC22	5.581	6.275	3.683	4.886	4.438	3.301	6.208	6.075	3.881	3.871	4.336	4.433	6.338	6.477	4.83	4.824	3.995	3.637	0.560098441	2.04695E-09	3.7757E-08
NM_015394	chr12	133707214	133736049	+	4396	1	ZNF10|KOX1|-|12q24.33|protein-coding	ZNF10	0.592	0.615	0.693	0.601	0.979	0.966	0.317	0.293	0.981	0.981	0.873	0.9	0.937	0.817	0.774	0.9	1.208	1.234	-0.947759968	2.05239E-09	3.7818E-08
NM_000215	chr19	17935593	17958841	-	5408	1	JAK3|JAK-3|JAK3_HUMAN|JAKL|L-JAK|LJAK|-|19p13.11|protein-coding	JAK3	0.082	0.099	0.5	0.314	0.182	0.486	0.124	0.134	0.473	0.472	0.369	0.332	0.017	0.03	0.227	0.208	0.142	0.178	-2.003879906	2.09181E-09	3.85044E-08
NM_014618	chr9	121928908	122131739	-	3186	1	BRINP1|DBC1|DBCCR1|FAM5A|-|9q33.1|protein-coding	BRINP1	0.254	0.118	0.261	0.37	0.505	0.349	0.062	0.098	0.541	0.597	0.335	0.27	0.056	0.07	0.363	0.25	0.7	0.518	-2.163856179	2.14193E-09	3.93862E-08
NM_020729	chr1	86815777	86862025	-	4309	1	ODF2L|dJ977L11.1|-|1p22.3|protein-coding	ODF2L	2.183	2.041	1.676	1.614	3.596	2.714	1.186	1.166	2.472	2.515	2.987	3.381	3.633	3.287	3.994	4.061	4.735	4.912	-0.885233722	2.14967E-09	3.94877E-08
NM_032140	chr16	67696848	67700659	-	1562	1	ENKD1|C16orf48|DAKV6410|-|16q22.1|protein-coding	ENKD1	2.406	1.926	2.401	1.766	1.085	1.252	2.851	2.731	1.677	2.018	1.165	1.411	0.988	1.582	1.169	1.437	0.465	0.641	1.029266983	2.17965E-09	3.99971E-08
NM_023923	chr1	28764661	28826881	+	6179	1	PHACTR4|PPP1R124|-|1p35.3|protein-coding	PHACTR4	2.711	3.394	3.048	3.438	2.093	1.696	2.608	3.017	2.374	2.207	1.956	1.94	4.037	3.584	1.881	1.806	2.193	2.075	0.63032502	2.19942E-09	4.03182E-08
NM_001347827	chr4	55095256	55148145	+	3041	1	PDGFRA|CD140A|PDGFR-2|PDGFR2|-|4q12|protein-coding	PDGFRA	0.024	0.047	0.126	0.085	0.102	0.576	0.004	0.004	0.017	0.036	0.054	0.035	0.01	0.02	0.071	0.087	0.128	0.102	-3.096042675	2.21065E-09	4.04822E-08
NM_001258455	chr5	150409504	150444692	-	2507	1	TNIP1|ABIN-1|NAF1|VAN|nip40-1|-|5q33.1|protein-coding	TNIP1	16.825	15.854	24.126	23.059	41.744	48.239	24.754	24.101	28.773	25.408	36.65	36.869	11.844	12.458	42.826	40.475	30.98	36.861	-1.229375335	2.24321E-09	4.10362E-08
NM_004944	chr3	58178353	58196730	-	1066	1	DNASE1L3|DHP2|DNAS1L3|LSD|SLEB16|-|3p14.3|protein-coding	DNASE1L3	5.07	7.074	0.04	0.929	0.146	0.126	0.031	0.057	0.344	0.296	0.02	0.05	10.596	7.992	0.056	0.045	0.05	0.025	4.870967221	2.24883E-09	4.10966E-08
NM_016491	chr1	54665840	54684056	+	1474	1	MRPL37|L2mt|L37mt|MRP-L2|MRP-L37|MRPL2|RPML2|-|1p32.3|protein-coding	MRPL37	30.149	28.495	22.287	20.633	18.113	16.578	29.68	27.33	20.8	20.645	22.637	21.868	17.98	18.944	19.772	18.813	14.482	12.561	0.464215206	2.26546E-09	4.1358E-08
NM_001323638	chr10	31607424	31818742	+	6623	1	ZEB1|AREB6|BZP|DELTAEF1|FECD6|NIL2A|PPCD3|TCF8|ZFHEP|ZFHX1A|-|10p11.22|protein-coding	ZEB1	0.048	0.078	0.119	0.128	0.172	0.341	0.078	0.051	0.159	0.161	0.188	0.164	0.075	0.115	0.204	0.157	0.207	0.233	-1.577026304	2.28773E-09	4.17217E-08
NM_001204147	chr7	18548896	18708466	+	4091	1	HDAC9|HD7|HD7b|HD9|HDAC|HDAC7|HDAC7B|HDAC9B|HDAC9FL|HDRP|MITR|-|7p21.1|protein-coding	HDAC9	0.823	0.35	2.557	3.85	3.796	6.912	1.754	1.976	2.449	2.473	3.492	3.614	0.593	0.483	3.349	3.389	7.942	7.352	-2.750770027	2.30979E-09	4.20808E-08
NM_016150	chr14	94400499	94423767	-	2746	1	ASB2|ASB-2|-|14q32.12|protein-coding	ASB2	0	0	0.023	0.009	0.22	0.025	0.008	0.004	0.007	0.028	0.119	0.11	0.005	0	0.187	0.189	0.147	0.172	-5.306073737	2.31238E-09	4.20848E-08
NM_001103160	chr1	21046225	21059133	-	3694	1	SH2D5|-|-|1p36.12|protein-coding	SH2D5	10.82	5.93	9.355	5.757	12.976	13.176	4.205	3.347	6.865	6.929	8.528	10.009	4.352	6.169	15.359	15.54	10.014	11.796	-1.050089245	2.34383E-09	4.26136E-08
NM_001243076	chr6	20403910	20493945	+	4416	1	E2F3|E2F-3|-|6p22.3|protein-coding	E2F3	1.652	1.521	2.089	1.917	2.393	2.496	1.54	1.498	2.317	2.097	2.258	2.352	1.835	2.339	2.516	2.585	2.624	2.68	-0.557154235	2.36207E-09	4.29013E-08
NM_007048	chr6	26402465	26415444	+	3422	1	BTN3A1|BT3.1|BTF5|BTN3.1|CD277|-|6p22.2|protein-coding	BTN3A1	1.73	1.649	1.868	0.882	1.966	3.231	0.654	0.644	2.18	2.242	1.213	1.474	0.714	0.809	1.371	1.347	1.461	1.395	-0.896736681	2.44956E-09	4.44448E-08
NM_001347703	chr16	3074020	3077756	+	1306	1	THOC6|WDR58|fSAP35|-|16p13.3|protein-coding	THOC6	6.583	4.951	5.351	4.008	2.317	2.994	5.485	4.355	4.854	5.351	3.179	3.26	2.948	4.058	2.732	3.04	1.564	1.76	0.863469088	2.56218E-09	4.64408E-08
NR_030533	chr11	2017989	2018061	-	72	1	MIR675|MIRN675|hsa-mir-675|-|11p15.5|ncRNA	MIR675	486.877	735.858	39.058	202.359	64.605	12.64	58.812	77.658	179.222	200.605	21.037	16.725	346.025	329.399	17.239	16.089	2.054	0.564	4.291621657	2.62084E-09	4.74557E-08
NM_032493	chr19	16308665	16346156	+	2341	1	AP1M1|AP47|CLAPM2|CLTNM|MU-1A|-|19p13.11|protein-coding	AP1M1	7.167	6.236	7.299	6.153	9.92	7.213	4.639	4.473	7.628	6.875	7.713	7.798	4.409	5.123	9.238	7.928	6.781	8.152	-0.651662664	2.63983E-09	4.77508E-08
NM_031426	chr9	133971863	133998539	+	3429	1	AIF1L|C9orf58|IBA2|-|9q34.12-q34.13|protein-coding	AIF1L	3.059	4.487	0.746	1.836	0.524	0.344	2.044	1.936	1.549	1.807	1.166	0.953	4.116	3.624	0.299	0.394	0.102	0.114	2.977303588	2.68018E-09	4.84314E-08
NM_006512	chr11	18252902	18258384	-	659	1	SAA4|C-SAA|CSAA|-|11p15.1|protein-coding	SAA4	0.037	0	0.194	0.322	0.341	1.279	0.083	0.091	1.237	1.055	0.579	0.979	0	0	0.272	0.201	0.204	0.328	-4.312635765	2.91979E-09	5.27076E-08
NM_130847	chr11	94501508	94609918	+	8984	1	AMOTL1|JEAP|-|11q21|protein-coding	AMOTL1	15.914	17.395	18.625	15.024	19.763	19.558	13.575	14.58	20.118	19.561	20.535	20.354	18.221	18.351	18.853	18.741	21.378	19.197	-0.364910535	2.96479E-09	5.34656E-08
NM_017633	chr6	82455447	82462428	-	5607	1	FAM46A|C6orf37|XTP11|-|6q14.1|protein-coding	FAM46A	1.108	1.045	1.672	2.842	0.62	0.529	3.449	3.475	0.698	0.773	0.439	0.491	3.481	2.911	0.413	0.467	0.782	0.854	1.875214526	3.04675E-09	5.48322E-08
NR_039783	chr6	30858660	30858749	+	89	6	MIR4640|-|-|6p21.33|ncRNA	MIR4640	8.005	4.83	10.293	9.801	16.126	12.876	4.314	5.416	11.453	12.578	16.651	15.463	6.733	8.412	12.873	15.321	10.421	19.299	-1.357991106	3.044E-09	5.48322E-08
NM_025107	chr6	153019030	153045715	+	3039	1	MYCT1|MTLC|-|6q25.2|protein-coding	MYCT1	0	0.012	0.007	0.023	0.046	0.111	0	0.008	0.003	0.018	0.047	0.021	0.005	0.005	0.126	0.068	0.513	0.267	-4.66996764	3.14076E-09	5.64669E-08
NM_030943	chr14	103388993	103397179	+	1543	1	AMN|PRO1028|amnionless|-|14q32.32|protein-coding	AMN	0.398	1.022	0.538	0.504	0.112	0.197	1.735	1.218	0.377	0.563	0.205	0.23	0.291	0.33	0.023	0.016	0	0	3.230079315	3.14667E-09	5.6516E-08
NM_004395	chr5	176883614	176900694	-	2926	1	DBN1|D0S117E|-|5q35.3|protein-coding	DBN1	13.072	10.896	17.169	14.245	29.1	12.902	15.84	13.941	21.741	20.781	35.074	35.051	14.116	15.617	27.446	24.782	30.141	32.41	-1.095250126	3.18233E-09	5.70987E-08
NM_182507	chr12	52562780	52585784	-	3848	1	KRT80|KB20|-|12q13.13|protein-coding	KRT80	0.977	9.896	2.098	10.048	1.348	2.768	20.962	32.005	0.84	1.048	1.498	1.255	15.242	12.416	0.223	0.1	0.203	0.134	4.053089136	3.2396E-09	5.80677E-08
NM_001319957	chr1	44889496	45117396	+	2403	1	RNF220|C1orf164|-|1p34.1|protein-coding	RNF220	10.254	8.773	9.868	8.889	6.109	6.747	10.244	10.24	7.372	7.453	6.915	6.55	7.045	7.552	5.736	5.916	4.218	5.032	0.557258781	3.2581E-09	5.83333E-08
NM_152793	chr7	30174552	30202381	+	5809	1	MTURN|C7orf41|Ells1|-|7p14.3|protein-coding	MTURN	3.244	3.019	4.529	3.478	4.2	4.033	2.41	2.176	4.688	4.344	4.66	4.566	3.915	3.603	3.963	3.812	4.491	4.631	-0.616243266	3.26099E-09	5.83333E-08
NR_039964	chr4	2251804	2251883	-	79	1	MIR4800|mir-4800|-|4p16.3|ncRNA	MIR4800	1.555	2.267	2.966	2.387	7.442	5.12	1.25	0.61	5.677	2.476	4.69	6.805	1.896	3.601	4.834	6.263	6.636	7.875	-1.933099637	3.32933E-09	5.94959E-08
NM_153836	chr2	101964816	102003965	-	3482	1	CREG2|-|-|2q11.2|protein-coding	CREG2	0.162	0.273	0.055	0.102	0.06	0.039	0.019	0.052	0.035	0.034	0.013	0.003	0.534	0.396	0.031	0.024	0.093	0.117	2.046460524	3.40798E-09	6.08401E-08
NM_001316347	chr9	36036910	36086280	+	1094	1	RECK|ST15|-|9p13.3|protein-coding	RECK	0.674	0.639	1.11	0.453	0.838	0.955	0.361	0.375	0.512	0.318	0.558	0.354	0.288	0.643	0.905	0.761	0.885	1.162	-1.132037665	3.46136E-09	6.16692E-08
NM_145235	chr10	127585108	127698161	+	1283	1	FANK1|HSD13|-|10q26.2|protein-coding	FANK1	1.264	1.508	0.814	1.231	2.197	1.891	0.453	0.723	2.924	2.973	2.905	3.05	1.401	1.365	2.4	2.257	3.133	3.468	-1.444303111	3.46012E-09	6.16692E-08
NM_001286194	chr6	155054512	155155378	+	4822	1	SCAF8|RBM16|-|6q25.2|protein-coding	SCAF8	6.704	7.518	6.658	6.283	5.196	5.354	6.038	6.12	4.845	5.159	4.791	5.012	8.42	8.756	5.304	5.728	5.782	5.455	0.395433206	3.49519E-09	6.22095E-08
NM_001321917	chr19	36879532	36909576	-	5967	1	ZFP82|ZNF545|-|19q13.12|protein-coding	ZFP82	0.613	0.402	0.625	0.324	0.681	0.65	0.278	0.212	0.482	0.446	0.603	0.598	0.319	0.376	0.846	0.791	0.732	0.707	-0.975647691	3.51846E-09	6.25609E-08
NM_003801	chr8	145137524	145141119	+	2053	1	GPAA1|GAA1|hGAA1|-|8q24.3|protein-coding	GPAA1	8.424	7.66	7.409	6.086	5.18	3.809	9.891	8	6.39	6.908	5.716	6.415	5.918	7.432	4.912	4.614	2.783	3.511	0.768688595	3.526E-09	6.26323E-08
NM_001204298	chr12	124457762	124499986	+	4265	1	ZNF664|ZFOC1|ZNF176|-|12q24.31|protein-coding	ZNF664	12.176	10.831	12.893	15.754	6.657	8.037	14.221	14.678	9.634	9.431	8.649	8.795	15.273	13.26	8.207	9.393	9.272	8.78	0.625335086	3.56341E-09	6.32336E-08
NR_002605	chr13	50656305	50681354	+	2902	1	DLEU1|BCMS|BCMS1|DLB1|DLEU2|LEU1|LEU2|LINC00021|NCRNA00021|XTP6|-|13q14.2-q14.3|ncRNA	DLEU1	1.38	1.129	1.439	0.975	0.697	0.708	1.44	1.221	0.969	0.858	0.792	0.804	1.017	1.192	0.823	0.886	0.547	0.359	0.899135385	3.65392E-09	6.47751E-08
NM_001078171	chrX	134166333	134167575	+	1240	1	FAM127A|CXX1|MAR8C|MART8C|Mar8|Mart8|-|Xq26.3|protein-coding	FAM127A	9.014	8.465	15.497	15.971	19.147	16.771	14.447	15.316	21.775	19.37	21.477	20.879	9.665	9.974	17.199	15.356	17.93	20.537	-0.892783939	3.67737E-09	6.51257E-08
NM_002825	chr7	136912092	137028736	-	1728	1	PTN|HARP|HB-GAM|HBBM|HBGF-8|HBGF8|HBNF|HBNF-1|NEGF1|OSF-1|-|7q33|protein-coding	PTN	0.81	0.363	0.086	0.191	0.05	0.02	0.127	0.16	0.065	0.063	0.069	0.025	0.555	0.572	0.076	0.098	0.008	0.039	3.266434927	3.73164E-09	6.6021E-08
NM_006873	chr2	48757308	48825654	+	5510	1	STON1|SALF|SBLF|STN1|STNB1|-|2p16.3|protein-coding	STON1	0.098	0.114	0.12	0.103	0.154	0.269	0.032	0.081	0.165	0.124	0.184	0.183	0.111	0.141	0.264	0.212	0.754	0.675	-1.816709221	3.7806E-09	6.68208E-08
NM_000820	chr13	114523522	114567076	-	2518	1	GAS6|AXLLG|AXSF|-|13q34|protein-coding	GAS6	21.541	16.795	22.278	15.833	33.609	19.865	8.853	7.753	26.704	25.137	33.439	34.851	8.157	11.452	28.031	26.521	25.384	27.951	-1.381758918	3.80102E-09	6.71148E-08
NR_104644	chrX	45364633	45386484	+	2920	1	LINC01204|-|-|Xp11.3|ncRNA	LINC01204	0.101	0.135	0.139	0.097	0.213	0.45	0.015	0.045	0.168	0.149	0.34	0.335	0.005	0.005	0.139	0.174	0.12	0.116	-2.924143466	3.84419E-09	6.77424E-08
NM_001253388	chr3	361366	451097	+	7286	1	CHL1|CALL|L1CAM2|-|3p26.3|protein-coding	CHL1	0.101	0.096	0.003	0	0.002	0	0.003	0.012	0.01	0.01	0.004	0.003	0.96	0.602	0.008	0.002	0.004	0.002	5.16296814	3.84293E-09	6.77424E-08
NM_001170716	chr16	75262928	75300707	-	3169	1	BCAR1|CAS|CAS1|CASS1|CRKAS|P130Cas|-|16q23.1|protein-coding	BCAR1	4.264	3.273	8.175	4.33	8.638	6.413	6.65	4.932	5.519	4.733	9.308	10.857	2.203	3.161	9.306	8.903	7.33	8.121	-1.163990817	3.86289E-09	6.80045E-08
NM_001408	chr1	109792641	109818378	+	10504	1	CELSR2|ADGRC2|CDHF10|EGFL2|Flamingo1|MEGF3|-|1p13.3|protein-coding	CELSR2	2.102	3.177	2.073	3.513	0.64	1.081	2.132	2.527	2.211	3.094	0.701	0.703	5.291	5.409	0.41	0.4	0.233	0.223	2.515043891	3.87841E-09	6.82102E-08
NM_001009984	chr20	3229948	3388309	-	6870	1	C20orf194|-|-|20p13|protein-coding	C20orf194	1.884	1.903	2.757	2.09	2.326	2.723	1.209	1.484	2.608	2.52	2.17	2.196	1.775	2.145	2.024	2.064	2.452	2.358	-0.524026966	3.88846E-09	6.83193E-08
NM_001012761	chr5	98104999	98132198	+	4573	1	RGMB|DRAGON|-|5q15|protein-coding	RGMB	2.965	2.652	3.35	2.315	4.027	3.037	2.26	1.982	2.935	2.733	3.512	3.811	2.408	2.675	7.153	7.009	4.001	3.371	-0.611416252	4.08362E-09	7.16772E-08
NM_203474	chrX	48368172	48379202	+	1728	1	PORCN|DHOF|FODH|MG61|PORC|PPN|-|Xp11.23|protein-coding	PORCN	3.099	4.125	8.741	6.822	9.186	10.455	5.644	5.823	7.202	6.723	9.964	9.843	2.818	3.249	8.06	6.613	14.796	11.763	-1.489794733	4.11421E-09	7.21428E-08
NM_001194958	chr17	21308448	21320482	+	2193	1	KCNJ18|KIR2.6|TTPP2|-|17p11.2|protein-coding	KCNJ18	0.067	0.025	0.175	0	0.402	0.261	0.215	0.126	0.493	0.57	0.427	0.446	0.096	0.184	0.37	0.435	0.644	0.648	-2.102350806	4.14678E-09	7.26422E-08
NM_014855	chr7	4815262	4834026	+	5500	1	AP5Z1|KIAA0415|SPG48|zeta|-|7p22.1|protein-coding	AP5Z1	1.327	1.374	1.588	1.556	2.226	1.538	1.518	1.409	1.714	1.855	2.332	2.881	1.149	1.481	1.649	1.444	2.571	2.788	-0.839671757	4.16988E-09	7.29749E-08
NM_001159	chr2	201450731	201536217	+	4896	1	AOX1|AO|AOH1|-|2q33.1|protein-coding	AOX1	2.243	1.01	2.62	1.165	4.641	1.404	0.547	0.396	1.399	1.225	3.37	3.834	0.924	1.18	7.864	7.658	8.366	6.873	-2.301949845	4.20142E-09	7.34415E-08
NM_001550	chr7	112090483	112117258	+	3287	1	IFRD1|PC4|TIS7|-|7q31.1|protein-coding	IFRD1	9.26	13.617	16.379	17.623	4.945	6.716	19.721	17.52	5.117	5.545	4.814	5.276	9.102	8.759	4.016	4.13	4.106	3.818	1.286266756	4.20481E-09	7.34415E-08
NM_001080418	chr1	35331037	35395186	-	3842	1	DLGAP3|DAP3|SAPAP3|-|1p34.3|protein-coding	DLGAP3	0.019	0.014	0.006	0.006	0.054	0.035	0.011	0.019	0.313	0.252	0.204	0.151	0.008	0	0.081	0.063	0.091	0.165	-3.343848224	4.27069E-09	7.4519E-08
NM_001164619	chrX	132669776	133119673	-	2145	1	GPC3|DGSX|GTR2-2|MXR7|OCI-5|SDYS|SGB|SGBS|SGBS1|-|Xq26.2|protein-coding	GPC3	0.378	0.242	0.089	0.121	0.04	0.047	0.072	0.135	0.043	0.081	0.03	0.04	0.196	0.286	0.05	0.039	0.038	0.032	2.211030263	4.2899E-09	7.47806E-08
NM_001252294	chr6	34505579	34524110	-	1859	1	SPDEF|PDEF|bA375E1.3|-|6p21.31|protein-coding	SPDEF	0.026	0.019	0.367	0.013	1.637	0.127	0.03	0.006	0.049	0.064	0.106	0.139	0.008	0.008	1.021	1.24	0.564	0.269	-4.586642599	4.37119E-09	7.61229E-08
NM_174911	chr8	127564683	127570711	-	5477	1	FAM84B|BCMP101|NSE2|-|8q24.21|protein-coding	FAM84B	4.239	6.181	5.387	5.325	3.122	3.471	6.814	6.086	3.166	3.195	3.46	3.518	3.884	4.377	3.144	3.541	2.147	1.899	0.804984118	4.38126E-09	7.62237E-08
NM_001300763	chr11	61116220	61129755	-	2254	1	CYB561A3|CYBASC3|LCYTB|-|11q12.2|protein-coding	CYB561A3	8.806	8.503	13.686	9.319	19.164	9.196	6.809	6.127	15.66	16.177	16.974	17.563	7.079	7.506	13.454	11.419	29.138	31.771	-1.467575507	4.43488E-09	7.70811E-08
NR_037802	chr19	12242168	12267546	-	3407	1	ZNF625-ZNF20|-|-|19p13.2|ncRNA	ZNF625-ZNF20	0.909	0.778	1.088	0.851	1.04	1.118	0.534	0.499	0.868	0.995	0.991	1.022	0.967	0.866	1.485	1.427	1.326	1.211	-0.65446573	4.46541E-09	7.75357E-08
NM_002928	chr1	182567758	182573548	-	2425	1	RGS16|A28-RGS14|A28-RGS14P|RGS-R|-|1q25.3|protein-coding	RGS16	0.375	0.377	2.811	2.742	0.1	0.153	6.46	5.516	0.319	0.394	0.274	0.208	0.334	0.512	0.236	0.269	0.105	0.028	2.943857519	4.47969E-09	7.77077E-08
NM_006265	chr8	117858173	117887105	-	3734	1	RAD21|CDLS4|HR21|HRAD21|MCD1|NXP1|SCC1|hHR21|-|8q24.11|protein-coding	RAD21	22.158	20.458	10.732	13.038	10.299	10.859	13.115	13.822	12.428	11.453	11.621	11.993	18.203	19.091	12.612	14.543	9.036	10.261	0.660494118	4.70246E-09	8.14281E-08
NM_021932	chr11	207511	215175	+	3771	1	RIC8A|RIC8|-|11p15.5|protein-coding	RIC8A	15.302	13.39	14.028	12.673	21.868	14.471	10.467	9.903	16.404	16.044	19.508	19.658	10.222	11.491	18.59	17.609	16.696	18.108	-0.711883102	4.70333E-09	8.14281E-08
NM_004691	chr16	67471917	67515089	-	1660	1	ATP6V0D1|ATP6D|ATP6DV|P39|VATX|VMA6|VPATPD|-|16q22.1|protein-coding	ATP6V0D1	22.139	20.663	18.468	19.897	32.209	27.716	12.834	13.219	26.784	26.306	30.354	31.044	22.752	22.243	24.452	23.015	27.451	28.409	-0.733494802	4.76947E-09	8.24928E-08
NM_152914	chr17	21142184	21156578	-	4780	1	NATD1|C17orf103|Gtlf3b|-|17p11.2|protein-coding	NATD1	0.385	0.746	1.003	1.06	0.915	1.565	0.413	0.542	1.073	1.005	1.156	1.039	0.567	0.526	1.099	1.005	1.052	1.214	-1.17697568	4.81917E-09	8.32712E-08
NM_006759	chr2	64069014	64118696	+	2156	1	UGP2|UDPG|UDPGP|UDPGP2|UGP1|UGPP1|UGPP2|pHC379|-|2p15|protein-coding	UGP2	35.8	30.348	25.603	31.974	80.958	33.596	18.653	20.099	30.37	27.084	50.557	50.87	26.579	26.952	79.745	73.309	104.394	97.687	-1.418995647	4.86792E-09	8.40319E-08
NM_001323422	chr20	34291531	34330258	-	2760	1	RBM39|CAPER|CAPERalpha|FSAP59|HCC1|RNPC2|-|20q11.22|protein-coding	RBM39	34.187	36.829	30.12	30.409	26.558	25.01	30.561	31.706	27.502	26.674	26.993	26.809	38.142	38.359	26.931	27.112	23.786	23.334	0.406918265	4.97707E-09	8.58328E-08
NM_001331006	chr6	71123107	71270877	+	5111	1	FAM135A|KIAA1411|-|6q13|protein-coding	FAM135A	6.594	12.693	5.294	10.748	4.287	5.566	7.059	7.58	4.074	4.442	3.315	3.088	11.528	9.257	3.173	3.317	2.643	2.038	1.378441506	5.00611E-09	8.62498E-08
NM_001308424	chr19	50529150	50552031	+	4546	1	ZNF473|ZFP100|ZN473|-|19q13.33|protein-coding	ZNF473	1.897	1.832	2.254	1.634	1.377	1.023	2.406	2.19	1.554	1.487	1.743	1.736	1.717	1.917	1.441	1.431	1.144	1.154	0.511645601	5.05462E-09	8.70012E-08
NM_052854	chr11	46299189	46342972	+	2696	1	CREB3L1|OASIS|-|11p11.2|protein-coding	CREB3L1	0.018	0.047	0.126	0.166	0.148	0.113	0.028	0.013	0.147	0.089	0.101	0.108	0.006	0.017	0.128	0.157	0.125	0.15	-2.603417519	5.11221E-09	8.79072E-08
NM_144571	chr4	78634541	78740544	-	8780	1	CNOT6L|CCR4b|-|4q21.1|protein-coding	CNOT6L	2.115	2.917	1.97	2.457	0.859	1.681	1.909	2.255	1.315	1.755	1.009	1.038	2.343	2.5	1.066	1.241	1	0.838	1.083062861	5.12911E-09	8.81125E-08
NM_001304479	chr6	86215215	86303874	-	3463	1	SNX14|RGS-PX2|SCAR20|-|6q14.3|protein-coding	SNX14	9.123	8.089	9.031	8.006	9.378	12.02	4.913	5.268	8.368	7.661	7.879	7.787	7.964	7.826	9.701	9.523	10.694	9.67	-0.494237402	5.14694E-09	8.83334E-08
NM_207392	chr19	35978226	35981433	-	485	1	KRTDAP|KDAP|UNQ467|-|19q13.12|protein-coding	KRTDAP	26.592	237.685	12.871	64.117	13.513	5.282	9.161	10.187	4.96	5.311	2.741	2.328	86.737	66.528	1.747	0.945	0.416	0.335	4.187422841	5.19016E-09	8.8938E-08
NM_017766	chr1	10707263	10856733	-	4420	1	CASZ1|CAS11|CST|SRG|ZNF693|dJ734G22.1|-|1p36.22|protein-coding	CASZ1	1.934	2.776	2.063	2.624	0.915	1.014	2.363	2.454	2.087	2.25	1.265	1.389	3.654	3.703	0.832	0.844	0.541	0.517	1.793265814	5.19218E-09	8.8938E-08
NM_000112	chr5	149340300	149366963	+	8070	1	SLC26A2|D5S1708|DTD|DTDST|EDM4|MST153|MSTP157|-|5q32|protein-coding	SLC26A2	1.836	1.531	1.159	0.894	2.625	1.892	0.329	0.326	1.878	1.958	2.279	2.277	1.598	1.751	3.175	3.194	6.353	5.641	-1.751327835	5.25019E-09	8.9845E-08
NM_001205319	chr17	702553	767351	-	2671	1	NXN|NRX|TRG-4|-|17p13.3|protein-coding	NXN	17.594	15.356	18.656	14.564	20.924	17.061	15.098	15.231	23.175	22.359	22.455	21.773	11.61	12.456	18.927	18.134	16.97	16.385	-0.464351464	5.2685E-09	9.00717E-08
NM_001724	chr7	134331531	134364567	+	1779	1	BPGM|DPGM|-|7q33|protein-coding	BPGM	6.214	5.829	5.401	5.301	10.342	5.911	4.434	4.22	5.666	4.942	10.627	10.208	8.185	7.878	19.629	16.917	20.613	22.693	-1.103838879	5.4742E-09	9.34816E-08
NM_001201365	chr5	141346402	141369856	+	4163	1	RNF14|ARA54|HFB30|HRIHFB2038|TRIAD2|-|5q31.3|protein-coding	RNF14	7.004	6.148	6.991	6.003	9.591	7.651	4.301	4.249	6.557	6.25	8.036	8.151	4.153	4.676	9.698	9.308	11.689	11.111	-0.950344889	5.47849E-09	9.34816E-08
NM_006329	chr14	92335755	92414046	-	2620	1	FBLN5|ADCL2|ARCL1A|ARMD3|DANCE|EVEC|FIBL-5|HNARMD|UP50|-|14q32.12|protein-coding	FBLN5	0.131	0.062	0.244	0.09	0.284	0.18	0.05	0.023	0.35	0.236	0.32	0.361	0.011	0.04	0.428	0.451	0.703	1.038	-3.198870672	5.49429E-09	9.36613E-08
NM_018227	chr4	68481479	68566889	-	6412	1	UBA6|E1-L2|MOP-4|UBE1L2|-|4q13.2|protein-coding	UBA6	11.517	10.735	8.346	7.732	13.608	11.901	8.992	8.179	9.269	8.617	13.346	14.077	9.799	11.122	18.862	19.09	17.75	17.066	-0.592846585	5.53625E-09	9.4286E-08
NM_001128925	chr10	96443251	96495947	+	2358	1	CYP2C18|CPCI|CYP2C|CYP2C17|P450-6B/29C|P450IIC17|-|10q23.33|protein-coding	CYP2C18	1.271	5.256	0.596	5.769	0.579	0.443	0.488	0.905	0.514	0.567	0.157	0.128	8.869	6.35	0.056	0.061	0.074	0.052	3.671760159	5.54529E-09	9.43496E-08
NR_110184	chr11	58901446	58910281	-	2242	1	LOC101927204|-|-|11q12.1|ncRNA	LOC101927204	0.636	0.615	0.751	0.662	0.679	1.308	0.196	0.193	0.991	1.255	0.612	0.532	0.287	0.321	0.452	0.484	0.941	0.875	-1.314993878	5.56104E-09	9.4527E-08
NR_110506	chrX	14262387	14263545	+	1158	1	UBE2E4P|UbcM2|-|Xp22.2|pseudo	UBE2E4P	1.039	0.882	0.809	0.916	1.553	1.281	0.379	0.489	1.179	0.845	0.95	0.789	0.828	0.802	1.505	1.428	1.486	1.542	-0.892473798	5.65808E-09	9.60846E-08
NM_001611	chr19	11685475	11688556	-	1471	1	ACP5|HPAP|TRACP5a|TRACP5b|TRAP|TrATPase|-|19p13.2|protein-coding	ACP5	3.824	5.211	4.808	4.632	6.077	6.209	1.29	1.114	4.22	4.056	2.645	2.646	3.025	3.522	3.894	3.552	4.487	4.579	-0.719715153	5.70123E-09	9.67249E-08
NM_001105281	chr8	82437216	82443625	-	557	1	FABP12|-|-|8q21.13|protein-coding	FABP12	0.485	0.547	0	0.889	0	0	0.02	0.13	0.055	0.273	0	0.019	1.13	0.833	0	0	0.024	0	5.18487889	5.79629E-09	9.82437E-08
NM_001553	chr4	57897237	57976551	-	1122	1	IGFBP7|AGM|FSTL2|IBP-7|IGFBP-7|IGFBP-7v|IGFBPRP1|MAC25|PSF|RAMSVPS|TAF|-|4q12|protein-coding	IGFBP7	57.385	48.211	164.911	99.809	139.23	155.67	79.958	72.216	135.749	132.489	123.809	129.805	24.408	33.869	140.673	124.478	153.301	146.899	-1.587764022	5.88592E-09	9.96678E-08
NM_018206	chr16	46691891	46723144	-	4964	1	VPS35|MEM3|PARK17|-|16q11.2|protein-coding	VPS35	19.087	17.02	16.081	15.431	20.302	18.713	11.014	11.378	14.402	14.176	17.177	17.236	15.82	15.606	21.518	21.236	21.739	19.684	-0.433214302	5.94978E-09	1.00653E-07
NM_001398	chr19	39306062	39322497	-	1251	1	ECH1|HPXEL|-|19q13.2|protein-coding	ECH1	20.638	21.204	27.367	29.248	12.91	14.98	29.525	31.364	25.021	24.82	15.487	14.439	20.897	18.18	8.939	9.009	6.769	8.216	0.94605584	5.98883E-09	1.01218E-07
NM_017688	chr9	116111812	116133513	+	2340	1	BSPRY|-|-|9q32|protein-coding	BSPRY	1.365	4.417	1.138	4.131	0.362	0.864	1.383	1.823	0.322	0.52	0.182	0.253	3.668	2.918	0.061	0.031	0.017	0.023	3.775205856	6.09596E-09	1.0293E-07
NM_032773	chr3	197518097	197598456	+	2285	1	LRCH3|-|-|3q29|protein-coding	LRCH3	3.989	4.241	3.813	3.601	5.063	4.455	3.245	3.159	3.988	4.219	4.488	4.785	4.098	4.22	5.197	4.822	5.653	4.989	-0.425577247	6.3146E-09	1.06521E-07
NM_014969	chr1	109512838	109584850	-	4336	1	WDR47|-|-|1p13.3|protein-coding	WDR47	5.767	6.035	5.218	6.144	8.279	6.74	4.673	4.569	6.768	6.667	7.791	7.935	9.329	8.519	8.15	7.6	11.787	10.168	-0.526538366	6.35288E-09	1.07065E-07
NM_002298	chr13	46700058	46756459	-	3772	1	LCP1|CP64|HEL-S-37|L-PLASTIN|LC64P|LPL|PLS2|-|13q14.13|protein-coding	LCP1	0.417	0.133	1.971	1.269	4.25	1.546	0.704	0.69	1.021	0.988	1.225	1.947	0.119	0.163	1.152	1.177	2.131	1.172	-2.801177499	6.48009E-09	1.09002E-07
NM_001100877	chr9	131684562	131704320	+	1170	1	PHYHD1|-|-|9q34.11|protein-coding	PHYHD1	2.709	3.368	1.784	2.358	1.035	0.23	1.313	1.607	1.542	2.006	0.931	0.928	1.306	1.446	1	1.093	0.276	0.474	1.552873279	6.47981E-09	1.09002E-07
NM_020770	chr1	151483862	151511167	+	5078	1	CGN|-|-|1q21.3|protein-coding	CGN	0.131	0.586	0.147	0.622	0.089	0.106	0.415	0.484	0.096	0.101	0.116	0.102	1.092	0.829	0.04	0.059	0.048	0.035	2.728320092	6.63036E-09	1.11424E-07
NM_001281739	chr18	33877659	34360183	+	5073	1	FHOD3|FHOS2|Formactin2|-|18q12.2|protein-coding	FHOD3	2.605	1.61	2.247	1.641	4.966	2	1.142	1.131	3.026	2.689	3.965	4.059	1.497	1.842	4.51	4.805	6.251	6.436	-1.548007256	6.65037E-09	1.11557E-07
NM_001166624	chr1	196743930	196763203	+	1450	1	CFHR3|CFHL3|DOWN16|FHR-3|FHR3|HLF4|-|1q31.3|protein-coding	CFHR3	0.017	0	0.015	0	0.083	0.023	0.076	0.05	0.359	0.412	0.293	0.423	0.052	0.021	0.387	0.499	0.723	0.401	-3.088643991	6.65085E-09	1.11557E-07
NR_046105	chr1	98453556	98515249	-	2464	1	MIR137HG|-|-|1p21.3|ncRNA	MIR137HG	0	0	0.026	0	0.056	0.027	0	0	0.017	0.009	0.044	0.044	0	0	0.048	0.039	0.087	0.082	-5.644267688	6.81809E-09	1.14254E-07
NM_000582	chr4	88896802	88904563	+	1575	1	SPP1|BNSP|BSPI|ETA-1|OPN|-|4q22.1|protein-coding	SPP1	0	0	0.068	0	0.066	1.519	0	0	0.006	0	0.028	0.014	0	0	0.099	0.023	0.444	0.309	-6.905875532	6.83465E-09	1.14349E-07
NR_028514	chr17	1420213	1421390	+	552	1	PITPNA-AS1|-|-|17p13.3|ncRNA	PITPNA-AS1	4.94	5.549	6.677	5.595	2.475	3.603	8.784	7.706	3.342	3.229	3.474	3.525	2.497	2.685	2.465	2.689	1.339	1.299	0.982233264	6.8366E-09	1.14349E-07
NM_182810	chr22	39916569	39918691	+	1415	1	ATF4|CREB-2|CREB2|TAXREB67|TXREB|-|22q13.1|protein-coding	ATF4	96.683	109.481	148.846	139.339	54.858	57.168	168.474	180.773	57.439	56.414	60.776	59.791	59.523	68.673	59.344	60.088	36.374	37.734	1.005821091	6.84359E-09	1.14358E-07
NM_001278263	chr16	8946799	8962218	-	2702	1	CARHSP1|CRHSP-24|CRHSP24|CSDC1|-|16p13.2|protein-coding	CARHSP1	8.71	8.982	13.546	15.749	18.854	16.765	8.709	8.701	11.192	10.739	14.51	14.79	3.582	4.771	17.359	15.363	14.89	17.298	-1.29039126	6.89071E-09	1.15037E-07
NM_139245	chr3	160473992	160796695	+	10932	1	PPM1L|PP2C-epsilon|PP2CE|PPM1-LIKE|-|3q25.33-q26.1|protein-coding	PPM1L	0.202	0.629	0.088	0.38	0.063	0.077	0.14	0.19	0.188	0.229	0.087	0.085	1.348	0.981	0.066	0.057	0.13	0.09	2.261488348	6.98086E-09	1.16433E-07
NM_152342	chr16	80631796	80838175	-	8106	1	CDYL2|PCCP1|-|16q23.2|protein-coding	CDYL2	0.4	0.19	0.739	0.849	1.137	1.326	0.199	0.22	0.463	0.518	0.347	0.398	0.342	0.277	0.718	0.935	1.025	1.121	-1.623632201	7.03508E-09	1.17227E-07
NM_001320973	chr1	169337117	169357543	+	2831	1	BLZF1|GOLGIN-45|JEM-1|JEM-1s|JEM1|-|1q24.2|protein-coding	BLZF1	7.029	8.661	5.606	7.362	13.798	9.596	6.432	6.142	7.629	7.033	10.631	10.979	11.547	10.535	15.235	14.258	15.602	14.747	-0.660038584	7.07018E-09	1.17702E-07
NM_170753	chr10	50723151	50732327	-	2262	1	PGBD3|-|-|10q11.23|protein-coding	PGBD3	2.302	2.605	2.166	2.064	3.409	4.068	1.702	1.641	2.316	2.018	3.271	3.541	2.219	2.932	3.593	3.58	3.381	3.055	-0.705795421	7.17397E-09	1.19318E-07
NM_025216	chr2	219745255	219758651	+	2369	1	WNT10A|OODD|SSPS|STHAG4|-|2q35|protein-coding	WNT10A	2.727	2.011	0.297	0.219	0.066	0.185	0.292	0.315	1.2	1.399	0.193	0.172	2.688	2.629	0.015	0.031	0.023	0.046	3.740277907	7.2014E-09	1.19662E-07
NM_001311162	chr11	119288651	119295695	-	2059	1	THY1|CD90|CDw90|-|11q23.3|protein-coding	THY1	4.033	1.653	3.197	0.733	6.996	2.799	0.144	0.14	2.109	1.832	3.387	3.311	0.247	0.524	5.646	4.905	3.153	4.368	-2.933473882	7.30041E-09	1.21194E-07
NM_181675	chr5	145969067	146258348	-	2082	1	PPP2R2B|B55BETA|PP2AB55BETA|PP2ABBETA|PP2APR55B|PP2APR55BETA|PR2AB55BETA|PR2ABBETA|PR2APR55BETA|PR52B|PR55-BETA|PR55BETA|SCA12|-|5q32|protein-coding	PPP2R2B	0.354	0.43	0.798	0.793	1.819	0.275	0.037	0.093	1.18	1.133	1.45	1.234	0.698	0.618	3.371	2.481	4.087	4.372	-2.835926517	7.48187E-09	1.2409E-07
NM_005517	chr1	26798902	26803133	+	1961	1	HMGN2|HMG17|-|1p36.11|protein-coding	HMGN2	4.197	2.813	2.336	2.416	1.852	1.495	3.312	3.38	1.85	1.663	2.334	2.188	2.567	2.558	2.161	2.283	1.282	0.91	0.88680661	7.51295E-09	1.24373E-07
NM_006538	chr2	111878491	111926022	+	4912	1	BCL2L11|BAM|BIM|BOD|-|2q13|protein-coding	BCL2L11	0.76	0.853	1.327	0.84	0.525	0.446	0.949	1.079	0.587	0.77	0.413	0.468	1.189	1.262	0.391	0.506	0.534	0.664	0.93570051	7.50736E-09	1.24373E-07
NM_001291656	chr2	232063260	232209914	+	2275	1	ARMC9|ARM|KU-MEL-1|NS21|-|2q37.1|protein-coding	ARMC9	2.062	1.724	1.629	1.047	2.037	2.593	0.54	0.392	1.523	1.318	1.739	1.829	0.797	1.073	1.736	2.032	2.05	1.932	-1.282003312	7.70332E-09	1.27406E-07
NM_138444	chr13	77454304	77460540	-	6234	1	KCTD12|C13orf2|PFET1|PFETIN|-|13q22.3|protein-coding	KCTD12	6.392	5.146	3.636	4.338	9.57	6.012	2.666	2.66	5.279	4.65	8.188	8.885	3.203	4.587	15.809	17.17	12.39	9.224	-1.256657253	7.7843E-09	1.28506E-07
NM_001143841	chr12	48357330	48362661	+	1450	1	TMEM106C|-|-|12q13.11|protein-coding	TMEM106C	19.076	16.935	17.235	16.162	8.324	13.087	13.913	13.139	7.894	8.552	8.763	8.282	10.105	11.482	7.885	7.731	4.95	4.309	0.825840855	7.78115E-09	1.28506E-07
NM_001184990	chr4	140211071	140223705	-	714	1	NDUFC1|KFYI|-|4q31.1|protein-coding	NDUFC1	29.142	21.423	20.171	24.765	16.517	15.861	20.772	19.206	12.691	13.577	13.965	14.516	16.597	17.573	17.852	18.76	12.614	12.464	0.502700039	7.80775E-09	1.28774E-07
NM_016292	chr16	3708038	3767598	-	2276	1	TRAP1|HSP 75|HSP75|HSP90L|TRAP-1|-|16p13.3|protein-coding	TRAP1	30.275	25.82	21.829	17.195	13.676	14.824	28.018	25.371	26.015	27.423	20.424	20.265	15.751	19.308	14.336	14.67	6.136	5.895	0.910925423	7.93173E-09	1.30697E-07
NM_014705	chr7	111366164	111846462	-	8282	1	DOCK4|-|-|7q31.1|protein-coding	DOCK4	1.112	0.967	0.728	0.703	1.908	1.53	0.938	0.842	0.96	0.89	1.358	1.32	0.832	1.061	2.585	2.783	2.092	1.79	-0.841411436	7.96451E-09	1.31115E-07
NM_018401	chr4	5053244	5502728	+	3496	1	STK32B|HSA250839|STK32|STKG6|YANK2|-|4p16.2|protein-coding	STK32B	0.112	0.102	0.219	0.02	0.371	0.145	0.022	0.024	0.038	0.034	0.081	0.086	0.034	0.043	0.331	0.349	0.2	0.201	-1.892896865	8.17781E-09	1.34502E-07
NM_001369	chr5	13690437	13944589	-	15492	1	DNAH5|CILD3|DNAHC5|HL1|KTGNR|PCD|-|5p15.2|protein-coding	DNAH5	0.04	0.046	0.061	0.021	0.127	0.039	0.005	0.014	0.074	0.063	0.137	0.134	0.047	0.032	0.129	0.139	0.261	0.254	-2.554031059	8.18658E-09	1.34522E-07
NR_123721	chr16	15198159	15230816	-	5021	1	PKD1P6-NPIPP1|-|-|16p13.11|pseudo	PKD1P6-NPIPP1	0.788	0.913	1.09	1.033	0.51	0.396	1.199	1.253	0.822	0.885	0.525	0.576	0.853	0.874	0.487	0.522	0.551	0.523	0.866492133	8.27981E-09	1.35928E-07
NM_133443	chr16	46918292	46965209	+	3968	1	GPT2|ALT2|GPT 2|MRT49|-|16q11.2|protein-coding	GPT2	13.057	15.636	12.939	11.562	5.652	4.086	9.792	9.988	8.721	8.036	6.745	6.942	6.003	6.849	5.51	5.364	3.411	3.892	0.909369273	8.3024E-09	1.36173E-07
NM_001322866	chr1	24742240	24799473	+	5390	1	NIPAL3|DJ462O23.2|NPAL3|-|1p36.11|protein-coding	NIPAL3	6.645	6.47	6.881	6.036	11.562	6.76	2.308	2.432	6.842	6.339	8.926	8.486	5.337	5.761	10.081	8.939	11.128	10.754	-1.163686891	8.34825E-09	1.36673E-07
NM_152605	chr19	38158650	38183216	-	3136	1	ZNF781|-|-|19q13.12|protein-coding	ZNF781	0	0	0.027	0.008	0.138	0.032	0	0.008	0.023	0.01	0.045	0.031	0	0.014	0.088	0.1	0.21	0.203	-4.790388621	8.34496E-09	1.36673E-07
NM_001083947	chr11	117947727	117990556	+	3503	1	TMPRSS4|CAPH2|MT-SP2|TMPRSS3|-|11q23.3|protein-coding	TMPRSS4	0.982	2.148	1.271	3.419	0.306	1.337	3.708	4.899	1.478	1.948	0.196	0.114	1.005	0.757	0.044	0.024	0.035	0.023	3.650873668	8.44252E-09	1.38089E-07
NM_017554	chr3	122399672	122449687	+	7689	1	PARP14|ARTD8|BAL2|PARP-14|pART8|-|3q21.1|protein-coding	PARP14	8.917	9.059	6.401	5.464	18.257	9.302	2.846	2.96	7.78	8.932	8.176	10.069	3.803	4.952	15.511	17.607	20.975	22.977	-1.586862856	8.48602E-09	1.38559E-07
NM_018231	chr16	58699013	58718681	-	4051	1	SLC38A7|SNAT7|-|16q21|protein-coding	SLC38A7	1.516	1.335	2.267	2.194	3.569	3.162	2.407	2.204	3.329	3.182	3.446	3.259	2.311	2.292	2.917	2.449	4.446	4.457	-0.961010465	8.48686E-09	1.38559E-07
NM_001006618	chr9	128283749	128469513	-	1577	1	MAPKAP1|JC310|MIP1|SIN1|SIN1b|SIN1g|-|9q33.3|protein-coding	MAPKAP1	18.724	16.946	18.238	16.774	20.757	18.21	15.165	14.068	18.414	18.132	21.711	21.66	14.563	15.258	23.241	22.68	22.622	20.471	-0.543130129	8.82648E-09	1.43971E-07
NM_001244889	chr10	72972292	73062635	+	6839	1	UNC5B|UNC5H2|p53RDL1|-|10q22.1|protein-coding	UNC5B	1.236	2.962	7.928	10.2	0.589	0.843	17.526	18.006	0.955	1.158	0.366	0.377	4.48	3.95	0.396	0.303	0.647	0.568	3.153785718	9.05827E-09	1.47617E-07
NM_017632	chr4	184365744	184370218	+	3583	1	CDKN2AIP|CARF|-|4q35.1|protein-coding	CDKN2AIP	3.298	3.924	2.783	3.152	2.157	2.634	3.371	3.595	2.102	2.323	2.238	2.055	4.787	4.279	2.172	2.337	1.921	2.027	0.78090675	9.24049E-09	1.50448E-07
NM_001151	chr4	186064417	186071538	+	4414	1	SLC25A4|AAC1|ANT|ANT 1|ANT1|MTDPS12|MTDPS12A|PEO2|PEO3|PEOA2|T1|-|4q35.1|protein-coding	SLC25A4	1.942	1.879	1.998	1.982	1.069	1.466	1.675	1.668	1.025	1.076	1.254	1.208	1.938	1.893	1.379	1.394	1.142	1.1	0.556724117	9.55998E-09	1.55507E-07
NM_001291980	chr5	176513873	176525143	+	2866	1	FGFR4|CD334|JTK2|TKF|-|5q35.2|protein-coding	FGFR4	0.48	0.469	0.364	0.321	0.091	0.247	0.448	0.345	0.37	0.391	0.194	0.21	0.225	0.36	0.279	0.303	0.08	0.085	1.429740933	9.60318E-09	1.56067E-07
NM_173157	chr12	52445186	52453291	+	2520	1	NR4A1|GFRP1|HMR|N10|NAK-1|NGFIB|NP10|NUR77|TR3|-|12q13.13|protein-coding	NR4A1	0.156	0.263	0.397	0.384	0.055	0.214	1.397	1.545	0.053	0.043	0.065	0.043	3.044	2.739	0.024	0.043	0.011	0.027	4.414987514	9.93592E-09	1.61327E-07
NM_007113	chr1	152078793	152087930	-	6990	1	TCHH|THH|THL|TRHY|-|1q21.3|protein-coding	TCHH	0.014	0.008	0.04	0.044	0.072	0.058	0.005	0.007	0.038	0.05	0.078	0.058	0.015	0.004	0.02	0.028	0.06	0.019	-2.795035502	1.00586E-08	1.6317E-07
NM_006493	chr13	77566059	77576652	+	2794	1	CLN5|NCL|-|13q22.3|protein-coding	CLN5	5.486	5.007	7.076	6.599	8.473	10.314	4.456	4.688	7.121	6.687	6.751	6.8	4.29	4.614	9.043	8.793	11.71	11.06	-0.977029303	1.01599E-08	1.64663E-07
NM_001278516	chr1	204485507	204527248	+	9997	1	MDM4|HDMX|MDMX|MRP1|-|1q32.1|protein-coding	MDM4	2.123	2.716	3.329	2.809	1.195	1.8	3.791	3.701	2.271	2.325	1.417	1.44	2.372	2.471	1.283	1.421	1.053	0.946	1.067316122	1.02235E-08	1.65543E-07
NM_006766	chr8	41786997	41909544	-	9173	1	KAT6A|MOZ|MRD32|MYST-3|MYST3|RUNXBP2|ZC2HC6A|ZNF220|-|8p11.21|protein-coding	KAT6A	3.803	4.491	3.767	4.117	3.033	2.719	4.281	4.603	3.231	3.449	3.052	2.942	5.635	5.264	2.955	3.328	2.887	2.607	0.641082786	1.05043E-08	1.69934E-07
NM_020312	chr16	57481337	57495187	+	1678	1	COQ9|C16orf49|COQ10D5|-|16q21|protein-coding	COQ9	12.4	11.678	11.757	10.228	8.852	8.296	12.166	12	11.748	11.716	10.202	10.521	8.08	8.423	8.229	7.637	6.417	6.198	0.310059527	1.06372E-08	1.71927E-07
NM_001206612	chr1	153606458	153618782	+	2158	1	CHTOP|C1orf77|FL-SRAG|FOP|SRAG|SRAG-3|SRAG-5|pp7704|-|1q21.3|protein-coding	CHTOP	12.761	10.748	12.261	12.913	7.5	6.841	17.441	17.902	9.541	9.342	8.897	9.242	7.997	8.957	8.517	8.645	5.045	5.853	0.717246524	1.0722E-08	1.73141E-07
NM_152401	chr4	56422692	56458379	-	853	1	PDCL2|GCPHLP|-|4q12|protein-coding	PDCL2	0.086	0.126	0	0.111	0	0	0.129	0.184	0	0.013	0	0	0.299	0.211	0	0	0	0	5.600291158	1.07373E-08	1.7323E-07
NM_152545	chr4	82347547	82393082	-	2946	1	RASGEF1B|GPIG4|-|4q21.21|protein-coding	RASGEF1B	0.584	2.104	0.152	0.912	0.423	0.343	0.346	0.462	0.142	0.107	0.155	0.131	2.456	2.074	0.158	0.119	0.169	0.275	2.161073271	1.09343E-08	1.76088E-07
NM_018411	chr8	21971932	21988565	-	5331	1	HR|ALUNC|AU|HSA277165|HYPT4|MUHH|MUHH1|-|8p21.3|protein-coding	HR	3.562	3.971	1.966	3.25	1.615	2.573	3.609	4.713	2.359	2.581	2.304	2.408	4.151	4.643	0.828	0.838	1.319	1.416	1.06091699	1.09292E-08	1.76088E-07
NR_015453	chr4	2937273	2952800	+	3862	1	NOP14-AS1|C4orf10|RES4-24|-|4p16.3|ncRNA	NOP14-AS1	1.221	1.684	1.252	1.428	3.403	1.702	0.937	0.924	1.792	1.663	3.609	3.7	2.176	2.028	2.837	2.487	3.947	3.589	-1.263951986	1.10657E-08	1.78044E-07
NM_005860	chr19	676389	683392	+	2504	1	FSTL3|FLRG|FSRP|-|19p13.3|protein-coding	FSTL3	16.786	15.858	29.047	20.271	34.308	22.277	24.323	23.494	30.908	29.522	36.442	36.162	16.16	18.788	30.518	27.03	33.777	37.597	-0.865154522	1.10951E-08	1.78355E-07
NM_001145083	chr3	40518633	40530069	+	2186	1	ZNF619|-|-|3p22.1|protein-coding	ZNF619	1.36	1.893	1.832	1.542	0.902	1.126	1.445	1.521	1.273	1.218	0.827	0.994	1.549	1.555	0.961	1.027	0.799	0.637	0.760667013	1.13783E-08	1.82743E-07
NM_001320605	chr19	10444452	10450510	-	1649	1	ICAM3|CD50|CDW50|ICAM-R|-|19p13.2|protein-coding	ICAM3	0.402	0.456	0.685	0.801	0.912	1.288	0.379	0.548	0.457	0.554	0.793	0.913	0.173	0.218	0.832	0.681	0.709	0.615	-1.344504383	1.14233E-08	1.83299E-07
NM_003938	chr19	2100987	2151556	-	4838	1	AP3D1|ADTD|HPS10|hBLVR|-|19p13.3|protein-coding	AP3D1	11.43	10.344	12.744	11.812	12.881	12.108	10.845	10.414	12.691	11.513	14.393	14.725	12.461	12.648	14.537	14.718	13.887	13.521	-0.313015352	1.14754E-08	1.83968E-07
NM_000088	chr17	48261457	48279000	-	5874	1	COL1A1|EDSC|OI1|OI2|OI3|OI4|-|17q21.33|protein-coding	COL1A1	1.748	1.772	1.908	2.765	4.966	1.377	0.489	0.554	3.403	2.871	2.523	2.628	1.319	1.761	3.35	3.127	5.355	6.836	-1.773840027	1.14941E-08	1.84103E-07
NR_028500	chr11	18415936	18429765	+	2083	1	LDHA|GSD11|HEL-S-133P|LDHM|PIG19|-|11p15.1|protein-coding	LDHA	147.712	124.236	114.93	133.917	248.92	126.391	79.556	78.845	129.124	116.611	191.206	181.326	93.469	101.725	332.112	297.505	232.747	236.672	-1.048169019	1.15812E-08	1.8533E-07
NM_005502	chr9	107543284	107690527	-	10450	1	ABCA1|ABC-1|ABC1|CERP|HDLDT1|TGD|-|9q31.1|protein-coding	ABCA1	1.702	1.567	3.435	3.56	7.681	3.667	3.057	2.93	3.288	3.488	6.963	6.573	1.545	1.943	8.62	8.748	23.81	24.579	-2.284077548	1.16053E-08	1.85549E-07
NM_018012	chr1	245318287	245866428	+	7270	1	KIF26B|-|-|1q44|protein-coding	KIF26B	0.865	0.87	1.204	1.216	1.213	2.202	0.588	0.525	1.859	1.9	1.231	1.35	1.034	1.219	1.147	1.049	1.784	1.522	-0.967108221	1.16302E-08	1.8578E-07
NM_000232	chr4	52886861	52904485	-	4271	1	SGCB|A3b|LGMD2E|SGC|-|4q12|protein-coding	SGCB	2.818	2.151	3.646	3.472	3.032	4.246	1.631	1.761	2.716	2.741	2.71	2.963	2.073	2.31	4.099	4.656	4.693	4.728	-0.85580477	1.16537E-08	1.85988E-07
NM_152649	chr16	74705753	74735046	-	2750	1	MLKL|hMLKL|-|16q23.1|protein-coding	MLKL	2.823	2.547	1.673	1.192	4.295	3.052	0.826	0.754	1.746	1.549	2.651	3.124	1.4	1.563	4.244	4.112	2.63	2.779	-1.11692611	1.181E-08	1.88313E-07
NM_000046	chr5	78073037	78282357	-	6061	1	ARSB|ASB|G4S|MPS6|-|5q14.1|protein-coding	ARSB	1.005	0.665	0.97	0.51	1.581	0.99	0.548	0.412	0.994	0.798	1.305	1.268	0.46	0.558	1.624	1.637	2.156	2.167	-1.43406707	1.18401E-08	1.88624E-07
NM_003009	chr19	48281842	48287943	+	872	1	SELENOW|SEPW1|selW|-|19q13.33|protein-coding	SELENOW	64.823	52.07	41.216	48.287	65.638	67.411	30.834	31.135	62.559	65.482	75.204	75.804	32.746	38.273	73.209	64.556	67.796	69.7	-0.867004897	1.19915E-08	1.90865E-07
NR_026887	chr19	33793763	33795963	+	2200	1	CEBPA-AS1|-|-|19q13.11|ncRNA	CEBPA-AS1	0.346	0.497	0.252	0.45	0.102	0.169	0.349	0.378	0.292	0.321	0.208	0.127	0.204	0.265	0.152	0.148	0.067	0.074	1.438648362	1.20279E-08	1.91101E-07
NM_007284	chr3	52262626	52273183	-	1614	1	TWF2|A6RP|A6r|MSTP011|PTK9L|-|3p21.2|protein-coding	TWF2	10.761	9.222	10.771	8.954	13.349	10.943	9.298	8.168	11.02	10.504	16.602	17.36	5.931	7.134	14.663	15.147	9.478	12.494	-0.722824761	1.20216E-08	1.91101E-07
NM_152487	chr1	95582894	95663161	+	6811	1	TMEM56|-|-|1p21.3|protein-coding	TMEM56	0.047	0.047	0.025	0.069	0	0.015	0.039	0.078	0.012	0.014	0.008	0.003	0.064	0.079	0.005	0.009	0	0	4.105826559	1.22623E-08	1.94651E-07
NM_033201	chr16	15528325	15682116	+	2223	1	C16orf45|MINP|-|16p13.11|protein-coding	C16orf45	0.387	0.177	0.949	0.445	0.739	1.425	0.266	0.249	0.504	0.513	0.588	0.513	0.121	0.155	0.913	0.907	0.919	1.028	-1.991239673	1.23273E-08	1.95509E-07
NM_001128217	chr9	15464065	15511017	-	3369	1	PSIP1|DFS70|LEDGF|PAIP|PSIP2|p52|p75|-|9p22.3|protein-coding	PSIP1	7.802	4.875	2.163	2.155	1.596	1.811	3.175	3.559	2.248	2.003	2.468	2.524	3.211	3.866	2.784	3.356	0.822	0.719	1.451770976	1.23604E-08	1.9586E-07
NM_145759	chr1	211519706	211548286	+	3963	1	TRAF5|MGC:39780|RNF84|-|1q32.3|protein-coding	TRAF5	0.924	0.547	0.602	0.464	0.925	1.012	0.23	0.222	0.89	0.828	0.616	0.662	0.556	0.695	0.894	0.959	1.343	1.338	-1.061528368	1.24552E-08	1.97186E-07
NM_001304717	chr10	89623195	89731687	+	8689	1	PTEN|10q23del|BZS|CWS1|DEC|GLM2|MHAM|MMAC1|PTEN1|TEP1|-|10q23.31|protein-coding	PTEN	4.704	5.046	3.732	4.922	3.134	3.584	4.719	4.509	3.92	3.975	3.031	3.019	5.191	4.865	3.228	3.486	3.458	2.872	0.55860031	1.25755E-08	1.98913E-07
NM_001306084	chr12	96883349	97269333	+	9712	1	CFAP54|C12orf55|C12orf63|-|12q23.1|protein-coding	CFAP54	0.025	0.03	0.022	0.022	0.069	0.038	0.006	0.017	0.025	0.028	0.054	0.066	0.049	0.043	0.08	0.093	0.155	0.114	-1.706100681	1.26725E-08	2.00268E-07
NM_022900	chr7	94139170	94186328	+	3859	1	CASD1|C7orf12|NBLA04196|-|7q21.3|protein-coding	CASD1	1.26	1.453	1.231	1.393	1.465	1.825	0.6	0.618	1.051	1.18	1.186	1.153	1.429	1.373	1.985	1.97	1.985	1.973	-0.624766111	1.27635E-08	2.01528E-07
NM_001145417	chr3	135867760	135913310	-	3891	1	MSL2|MSL-2|MSL2L1|RNF184|-|3q22.3|protein-coding	MSL2	3.447	3.489	3.214	2.781	2.058	2.729	2.836	2.852	2.441	2.511	1.862	1.871	3.843	3.609	2.27	2.478	2.014	1.86	0.636141444	1.28329E-08	2.02444E-07
NM_006769	chr1	87794151	87814607	+	5399	1	LMO4|-|-|1p22.3|protein-coding	LMO4	4.969	5.474	5.485	5.873	1.553	2.872	7.756	7.85	2.488	2.571	1.651	1.502	3.804	3.647	1.735	1.638	1.7	1.721	1.494998846	1.28489E-08	2.02516E-07
NM_023112	chr14	94492724	94515276	+	3865	1	OTUB2|C14orf137|OTB2|OTU2|-|14q32.12|protein-coding	OTUB2	0.394	1.298	1.174	1.702	2.411	2.625	0.363	0.452	1.316	1.201	1.339	1.196	0.814	0.825	1.68	1.527	1.607	1.669	-1.455880259	1.29981E-08	2.04686E-07
NM_001130102	chr11	47270449	47290584	+	1729	1	NR1H3|LXR-a|LXRA|RLD-1|-|11p11.2|protein-coding	NR1H3	2.202	1.906	1.343	1.309	0.91	1.248	2.716	2.579	1.262	1.194	1.216	1.293	0.598	1.074	1.001	1.124	0.327	0.438	1.002804301	1.3137E-08	2.06689E-07
NM_032741	chr6	32135983	32145888	-	2033	7	AGPAT1|1-AGPAT1|G15|LPAAT-alpha|LPAATA|-|6p21.32|protein-coding	AGPAT1	8.06	6.81	10.113	8.593	9.645	7.825	7.403	7.095	11.301	10.59	10.897	10.831	5.785	6.592	10.226	9.728	8.41	9.28	-0.509654556	1.32955E-08	2.08999E-07
NM_001130014	chr19	43671895	43690688	-	1564	1	PSG5|FL-NCA-3|PSG|-|19q13.31|protein-coding	PSG5	0	0.011	0.014	0.015	0.011	0.065	0	0	0.059	0.042	0.084	0.069	0.038	0.067	0.282	0.247	0.541	0.683	-3.543369945	1.33187E-08	2.09178E-07
NM_000692	chr9	38392661	38398662	+	3066	1	ALDH1B1|ALDH5|ALDHX|-|9p13.1|protein-coding	ALDH1B1	7.604	5.281	8.053	2.968	13.801	5.651	1.893	1.466	7.693	5.842	11.938	12.074	2.218	3.721	14.694	14.043	14.398	15.09	-1.988998333	1.34608E-08	2.11222E-07
NM_005226	chr9	91606324	91620069	+	4384	1	S1PR3|EDG-3|EDG3|LPB3|S1P3|-|9q22.1|protein-coding	S1PR3	0.695	0.237	0.408	0.393	1.029	0.569	0.125	0.137	0.623	0.617	0.728	0.768	0.171	0.277	0.931	0.82	1.343	1.157	-1.993029458	1.35228E-08	2.12008E-07
NR_045680	chr5	180256954	180258618	-	1664	1	HEIH|HCCAT2|LINC-HEIH|LINC00848|lncRNA-HEIH|-|5q35.3|ncRNA	HEIH	3.706	4.521	4.391	4.761	1.756	1.762	6.092	5.547	2.744	3.063	2.043	1.971	2.233	1.908	1.513	1.769	0.994	1.487	1.123198735	1.36197E-08	2.13339E-07
NM_002912	chr6	111620234	111804918	-	10801	1	REV3L|POLZ|REV3|-|6q21|protein-coding	REV3L	2.556	3.264	1.88	2.202	1.38	1.211	2.063	2.138	1.822	2.028	1.649	1.853	2.927	3.079	1.471	1.528	1.572	1.376	0.760284418	1.37827E-08	2.15512E-07
NM_001284518	chr17	7138347	7142249	-	1914	1	PHF23|hJUNE-1b|-|17p13.1|protein-coding	PHF23	8.42	7.262	8.226	8.524	13.208	8.47	5.365	6.057	11.039	10.647	14.165	13.875	9.017	8.832	12.465	11.323	12.501	14.019	-0.834619003	1.37785E-08	2.15512E-07
NM_006437	chr13	24995069	25086948	-	5433	1	PARP4|ADPRTL1|ARTD4|PARP-4|PARPL|PH5P|VAULT3|VPARP|VWA5C|p193|-|13q12.12|protein-coding	PARP4	4.684	4.332	3.612	2.547	5.191	4.597	2.936	3.087	4.274	3.819	5.574	5.759	4.395	4.969	5.885	5.986	6.893	6.522	-0.576127498	1.38214E-08	2.15738E-07
NM_001198812	chr9	103204188	103339918	+	2422	1	MSANTD3-TMEFF1|C9orf3-TMEFF1|C9orf30-TMEFF1|-|9q31.1|protein-coding	MSANTD3-TMEFF1	3.144	2.108	4.521	3.592	4.098	4.885	2.17	1.94	2.428	2.096	3.131	3.263	1.664	1.916	4.085	3.856	3.763	3.635	-0.874493683	1.38158E-08	2.15738E-07
NR_104638	chr9	36136533	36163910	+	1886	1	GLIPR2|C9orf19|GAPR-1|GAPR1|-|9p13.3|protein-coding	GLIPR2	0.951	1.368	0.904	1.575	2.659	1.054	0.553	0.549	1.659	1.913	2.473	2.064	0.651	0.643	1.569	1.273	1.917	2.338	-1.520900171	1.38366E-08	2.15785E-07
NR_137630	chr14	24683516	24701591	-	603	1	NEDD8-MDP1|-|-|14q12|protein-coding	NEDD8-MDP1	42.776	37.1	36.002	43.594	47.89	48.965	36.167	36.471	48.918	48.122	54.376	57.787	38.385	34.241	51.796	51.61	49.934	42.614	-0.461955949	1.38933E-08	2.16456E-07
NM_138410	chr3	32433163	32496336	+	1347	1	CMTM7|CKLFSF7|-|3p22.3|protein-coding	CMTM7	0.912	0.426	3.432	1.243	4.519	4.079	2.093	1.44	2.444	2.154	3.98	4.087	0.089	0.422	3.517	3.198	2.904	2.52	-2.485803892	1.3904E-08	2.16456E-07
NR_110514	chr22	41581219	41593505	-	1374	1	EP300-AS1|-|-|22q13.2|ncRNA	EP300-AS1	0.179	0.313	0.171	0.463	0.038	0.074	0.479	0.36	0.074	0.024	0	0.031	0.185	0.163	0.069	0.044	0.01	0.02	3.482866636	1.40218E-08	2.181E-07
NM_001324119	chr15	22892170	23003603	+	4401	1	CYFIP1|P140SRA-1|SHYC|SRA-1|SRA1|-|15q11.2|protein-coding	CYFIP1	21.177	19.954	20.017	18.181	23.858	25.227	16.718	17.171	22.574	21.773	22.128	20.812	15.955	16.578	20.615	20.257	20.69	20.057	-0.360602646	1.41345E-08	2.19659E-07
NM_000051	chr11	108093559	108239826	+	13082	1	ATM|AT1|ATA|ATC|ATD|ATDC|ATE|TEL1|TELO1|-|11q22.3|protein-coding	ATM	2.419	2.504	3.689	2.089	3.204	4.032	2.444	2.325	3.66	3.611	3.726	3.867	2.382	2.876	4.259	4.683	6.438	4.924	-0.836450168	1.42079E-08	2.20607E-07
NM_001002837	chr22	31518909	31530683	+	2272	1	INPP5J|INPP5|PIB5PA|PIPP|-|22q12.2|protein-coding	INPP5J	0.173	0.505	0.15	0.125	0.068	0.045	0.256	0.255	0.103	0.172	0.086	0.085	0.343	0.316	0.047	0.037	0.012	0.018	2.530026817	1.43021E-08	2.21773E-07
NM_152434	chr11	107197072	107328572	-	3259	1	CWF19L2|-|-|11q22.3|protein-coding	CWF19L2	4.055	4.04	3.059	3.74	2.457	2.979	5.056	5.095	2.702	2.731	2.682	2.606	4.073	4.139	2.527	2.758	2.516	2.092	0.734368439	1.43079E-08	2.21773E-07
NM_007051	chr1	50906935	51425936	-	2562	1	FAF1|CGI-03|HFAF1s|UBXD12|UBXN3A|hFAF1|-|1p32.3|protein-coding	FAF1	13.683	12.514	8.474	8.54	7.472	7.065	9.257	8.932	8.402	8.221	8.081	8.284	8.66	9.526	7.532	7.79	5.619	5.147	0.526662165	1.46821E-08	2.27374E-07
NM_018086	chr2	164461462	164592517	-	7190	1	FIGN|-|-|2q24.3|protein-coding	FIGN	0.564	0.73	0.474	0.636	0.378	0.333	0.774	0.937	0.479	0.6	0.555	0.61	0.79	0.689	0.322	0.366	0.393	0.299	0.782327796	1.48553E-08	2.29656E-07
NR_036433	chr3	101237711	101242731	+	2293	1	FAM172BP|FAM172B|-|3q12.3|pseudo	FAM172BP	0.043	0.047	0.084	0.021	0.287	0.088	0.014	0.021	0.027	0.043	0.095	0.169	0	0.013	0.271	0.263	0.305	0.277	-3.317931302	1.4853E-08	2.29656E-07
NM_001080517	chr3	9439384	9519838	+	6821	1	SETD5|-|-|3p25.3|protein-coding	SETD5	6.519	7.702	6.665	5.444	4.333	4.344	5.399	5.938	5.864	6.235	5.096	4.871	6.194	6.576	3.923	4.301	4.29	3.993	0.452522018	1.50379E-08	2.32277E-07
NM_014871	chr12	56710007	56727837	-	5261	1	PAN2|USP52|-|12q13.3|protein-coding	PAN2	2.928	3.384	4.531	4.41	1.249	2.338	7.334	8.37	3.08	3.458	1.346	1.461	2.805	2.985	1.234	1.287	0.756	0.727	1.706168062	1.51476E-08	2.33768E-07
NM_001166265	chr2	33359664	33624575	+	5101	1	LTBP1|-|-|2p22.3|protein-coding	LTBP1	2.225	1.787	3.145	2.02	7.302	3.158	4.189	3.395	11.192	9.07	8.592	7.491	1.683	1.694	3.58	3.288	3.136	3.391	-1.193015395	1.52904E-08	2.35766E-07
NM_001202548	chr14	70791798	70883807	-	1920	1	SYNJ2BP-COX16|-|-|14q24.2|protein-coding	SYNJ2BP-COX16	9.634	8.032	7.623	7.196	10.69	9.603	5.274	4.845	7.119	6.838	8.354	8.047	8.091	8.251	11.089	10.527	10.432	9.826	-0.460529743	1.53117E-08	2.35891E-07
NR_126041	chr19	42901280	42912604	+	290	1	LOC101930071|-|-|19q13.2|ncRNA	LOC101930071	0.762	0.741	1.91	2.601	2.683	4.3	1.551	0.79	3.058	3.073	3.194	3.633	0.878	1.394	1.687	1.581	2.41	2.378	-1.607060925	1.53826E-08	2.36777E-07
NM_152484	chr19	37902060	37958339	-	4050	1	ZNF569|ZAP1|ZNF|-|19q13.12|protein-coding	ZNF569	0.74	0.588	0.805	0.92	1.102	1.157	0.517	0.705	0.909	0.894	0.899	0.966	0.666	0.691	1.232	1.356	1.361	1.446	-0.863419909	1.56237E-08	2.40281E-07
NM_173605	chr13	50589390	50595058	+	1523	1	KCNRG|DLTET|-|13q14.2|protein-coding	KCNRG	1.129	1.576	1.986	1.811	1.749	2.479	0.713	0.657	1.881	1.47	1.71	1.624	1.239	1.19	1.802	1.862	2.304	1.705	-0.931266333	1.56864E-08	2.41037E-07
NM_001010861	chr1	99355801	99470449	-	3992	1	PLPPR5|LPPR5|PAP2|PAP2D|PRG5|-|1p21.3|protein-coding	PLPPR5	0.012	0.009	0.005	0.012	0.217	0.025	0	0.012	0.015	0.014	0.104	0.075	0	0	0.2	0.193	0.185	0.176	-4.735755064	1.57357E-08	2.41584E-07
NM_001284280	chr14	91923825	91976824	-	4557	1	PPP4R3A|FLFL1|KIAA2010|MSTP033|PP4R3|PP4R3A|SMEK1|smk-1|smk1|-|14q32.12|protein-coding	PPP4R3A	11.612	13.065	11.347	12.68	8.01	8.425	13.442	13.42	8.253	8.803	8.276	8.631	13.222	12.354	8.753	9.337	8.84	9.031	0.536600933	1.58161E-08	2.42609E-07
NM_001301738	chr5	138855113	138861887	-	1772	1	TMEM173|ERIS|MITA|MPYS|NET23|SAVI|STING|hMITA|hSTING|-|5q31.2|protein-coding	TMEM173	1.747	1.991	1.755	1.131	3.454	2.13	0.563	0.551	3.469	2.846	4.969	5.2	1.615	2.391	6.742	6.258	6.22	6.93	-1.908590217	1.5951E-08	2.44468E-07
NM_020351	chr3	99357440	99515577	+	3023	1	COL8A1|C3orf7|-|3q12.1|protein-coding	COL8A1	9.443	3.022	8.281	4.843	23.092	10.28	0.178	0.088	1.133	0.956	1.554	1.504	0.02	0.208	3.762	4.072	1.881	1.803	-3.055364695	1.59795E-08	2.44693E-07
NR_027682	chr17	5322961	5336340	+	1609	1	RPAIN|HRIP|RIP|-|17p13.2|protein-coding	RPAIN	6.565	6.891	8.408	7.517	3.181	5.132	8.182	7.355	4.757	4.985	3.346	3.842	6.741	6.132	3.049	2.925	1.93	1.942	1.123884008	1.63664E-08	2.50401E-07
NM_020459	chr2	71409868	71454233	-	6294	1	PAIP2B|-|-|2p13.3|protein-coding	PAIP2B	1.639	2.556	1.459	2.555	0.657	1.146	1.133	1.356	1.61	1.77	0.594	0.594	2.159	1.836	0.472	0.527	0.322	0.299	1.591667533	1.64352E-08	2.51238E-07
NM_032854	chr17	27941774	27948441	-	2385	1	CORO6|-|-|17q11.2|protein-coding	CORO6	0.968	0.668	1.367	0.88	1.298	2.6	0.575	0.606	1.15	1.253	1.101	1.361	0.572	0.735	1.146	1.068	2.852	3.584	-1.593102726	1.67115E-08	2.55241E-07
NM_001317114	chr19	54040939	54083523	+	3976	1	ZNF331|RITA|ZNF361|ZNF463|-|19q13.42|protein-coding	ZNF331	1.588	1.604	1.924	1.512	0.965	1.297	1.41	1.485	1.607	1.605	0.981	0.963	1.353	1.525	0.888	0.917	0.781	0.765	0.612394497	1.67863E-08	2.56164E-07
NR_045958	chr4	148402069	148466106	+	3944	1	EDNRA|ET-A|ETA|ETA-R|ETAR|ETRA|MFDA|hET-AR|-|4q31.22-q31.23|protein-coding	EDNRA	0.461	0.223	0.232	0.251	0.789	0.649	0.275	0.26	0.266	0.209	0.649	0.572	0.236	0.342	1.383	1.346	1.653	1.526	-1.648805924	1.68083E-08	2.5628E-07
NM_001286613	chr6	109765266	109787171	-	3653	1	MICAL1|MICAL|MICAL-1|NICAL|-|6q21|protein-coding	MICAL1	1.91	2.334	4.018	3.143	4.166	4.087	3.679	3.2	3.733	3.362	4.865	4.924	3.039	3.185	4.982	5.081	5.163	6.183	-0.8293751	1.68649E-08	2.56923E-07
NR_024618	chr3	122605360	122611263	+	5903	1	LINC02035|-|-|3q21.1|ncRNA	LINC02035	0.462	0.753	1.195	1.114	0.797	1.342	0.232	0.331	1.57	2.132	1.311	1.235	1.157	1.083	0.803	0.85	2.416	2.002	-1.373913158	1.71347E-08	2.60586E-07
NM_025259	chr6	31707725	31730455	+	2209.9	8	MSH5|G7|MUTSH5|NG23|-|6p21.33|protein-coding	MSH5	2.346	1.937	1.022	0.832	0.782	0.839	1.122	1.063	0.973	1.082	0.789	0.832	1.125	1.646	0.751	0.863	0.426	0.398	1.116604941	1.71219E-08	2.60586E-07
NM_001276253	chr11	695591	704131	+	798	1	TMEM80|-|-|11p15.5|protein-coding	TMEM80	2.74	4.377	3.204	7.711	1.517	2.576	4.839	4.787	3.908	4.031	2.362	2.317	3.511	2.983	1.451	1.678	1.6	1.305	0.914092064	1.72541E-08	2.62176E-07
NM_002426	chr11	102733460	102745764	-	1868	1	MMP12|HME|ME|MME|MMP-12|-|11q22.2|protein-coding	MMP12	0	0	0.023	0.013	0.065	0.18	0	0.019	0.005	0.035	0.041	0.035	0.008	0	0.518	0.22	1.432	1.303	-5.479695762	1.76623E-08	2.6815E-07
NM_032725	chr11	116618886	116643714	-	2194	1	BUD13|Cwc26|fSAP71|-|11q23.3|protein-coding	BUD13	5.733	5.013	3.525	3.116	2.711	2.274	4.655	4.328	3.062	3.056	3.472	3.445	3.148	3.378	2.883	2.921	2.126	2.25	0.621333794	1.83406E-08	2.7821E-07
NM_005223	chr16	3702940	3708096	+	3087	1	DNASE1|DNL1|DRNI|-|16p13.3|protein-coding	DNASE1	0.366	0.551	0.545	0.619	0.756	0.721	0.316	0.347	0.746	0.676	0.702	0.658	0.257	0.417	0.615	0.637	0.544	0.548	-0.861515156	1.8431E-08	2.79343E-07
NM_001282379	chr1	155146263	155153091	+	1938	1	TRIM46|GENEY|TRIFIC|-|1q22|protein-coding	TRIM46	0.089	0.055	0.231	0.049	0.294	0.139	0.034	0.05	0.242	0.207	0.377	0.477	0.031	0.054	0.302	0.311	0.305	0.328	-2.673946907	1.84623E-08	2.79579E-07
NM_015068	chr7	94285637	94299006	+	6613	1	PEG10|EDR|HB-1|MEF3L|Mar2|Mart2|RGAG3|-|7q21.3|protein-coding	PEG10	0.204	0.095	0.348	0.171	0.403	0.255	0.02	0.026	0.091	0.067	0.127	0.127	0.025	0.054	0.372	0.597	0.11	0.268	-1.996264477	1.86468E-08	2.82132E-07
NM_001145144	chr19	47278140	47290545	-	1727	1	SLC1A5|AAAT|ASCT2|ATBO|M7V1|M7VS1|R16|RDRC|-|19q13.32|protein-coding	SLC1A5	54.238	52.728	71.303	50.087	25.743	26.094	99.131	100.883	36.38	36.241	31.296	30.929	21.782	30.275	24.788	24.637	14.477	15.208	1.096377005	1.89649E-08	2.86702E-07
NM_018370	chr12	102271105	102317401	+	3534	1	DRAM1|DRAM|-|12q23.2|protein-coding	DRAM1	3.837	2.402	4.208	2.061	11.895	2.833	2.046	1.753	4.202	3.189	8.353	8.464	1.263	1.945	15.062	13.764	21.719	21.075	-2.407821361	1.94452E-08	2.93712E-07
NM_001288772	chr12	18414474	18801352	+	4932	1	PIK3C2G|PI3K-C2-gamma|PI3K-C2GAMMA|-|12p12.3|protein-coding	PIK3C2G	0.712	0.632	0.389	0.684	0.424	0.212	1.172	1.187	0.61	0.716	0.658	0.584	1.039	1.09	0.339	0.497	0.213	0.258	1.327231093	1.95949E-08	2.95721E-07
NM_153713	chr1	145477067	145501669	+	3989	1	LIX1L|-|-|1q21.1|protein-coding	LIX1L	1.663	1.087	3.183	1.306	2.662	2.974	1.15	1.051	1.763	1.504	2.019	2.137	0.462	0.848	3.48	3.391	2.598	2.519	-1.360305482	1.96331E-08	2.96046E-07
NM_203371	chr11	27015628	27018632	+	3002	1	FIBIN|-|-|11p14.2|protein-coding	FIBIN	0.646	0.495	0.639	2.442	0.098	0.056	1.893	1.838	0.513	0.539	0.276	0.218	0.309	0.284	0.298	0.225	0.157	0.194	2.135081353	1.96786E-08	2.9623E-07
NR_136540	chr21	44881840	44899414	-	669	1	LINC01669|-|-|21p12|ncRNA	LINC01669	0.22	0.214	0.732	0.634	0.465	0.856	0.115	0.162	1.021	0.699	0.586	0.595	0.179	0.157	0.357	0.595	0.462	0.546	-1.805485309	1.96719E-08	2.9623E-07
NM_014671	chr7	156931655	157062066	+	5156	1	UBE3C|HECTH2|-|7q36.3|protein-coding	UBE3C	19.21	16.824	16.631	14.051	23.496	17.899	12.349	12.076	18.733	17.533	21.969	21.355	16.408	16.852	23.707	23.266	24.655	22.673	-0.568410951	1.97676E-08	2.97317E-07
NM_000169	chrX	100652779	100663001	-	1409	1	GLA|GALA|-|Xq22.1|protein-coding	GLA	8.63	7.437	8.951	7.095	9.634	12.918	3.122	3.344	7.748	7.952	8.221	8.302	4.827	5.249	8.767	8.29	6.85	6.805	-0.815905151	1.99416E-08	2.99681E-07
NM_080676	chr20	13976146	16033841	+	4843	1	MACROD2|C20orf133|-|20p12.1|protein-coding	MACROD2	0.02	0.037	0.062	0.063	0.05	0.111	0.027	0.042	0.116	0.128	0.133	0.093	0.046	0.062	0.113	0.07	0.175	0.17	-1.657055677	2.05177E-08	3.08078E-07
NM_001002914	chr17	7255208	7258262	+	3052	1	KCTD11|C17orf36|KCASH1|REN|REN/KCTD11|-|17p13.1|protein-coding	KCTD11	2.833	3.152	7.274	5.291	13.196	2.96	2.642	2.768	3.917	4.092	8.066	7.708	4.079	3.93	16.776	14.42	13.631	16.068	-1.676884311	2.06859E-08	3.1034E-07
NM_001146105	chr3	122246760	122283147	-	3043	1	PARP9|ARTD9|BAL|BAL1|MGC:7868|-|3q21.1|protein-coding	PARP9	10.43	11.213	4.95	4.989	28.936	8.064	2.066	2.186	9.607	11.443	12.175	16.32	6.479	7.228	21.865	22.524	25.272	28.595	-1.891561076	2.08096E-08	3.11934E-07
NM_001135256	chr1	33116959	33151812	+	7829	1	RBBP4|NURF55|RBAP48|lin-53|-|1p35.1|protein-coding	RBBP4	4.889	4.585	4.457	3.644	3.063	3.229	2.685	2.874	2.918	2.886	2.486	2.563	3.649	3.995	3.175	3.471	2.769	2.904	0.327250726	2.08468E-08	3.12227E-07
NM_002311	chr17	33307517	33330191	+	3081	1	LIG3|LIG2|-|17q12|protein-coding	LIG3	5.828	4.976	4.377	3.742	3.21	3.763	6.121	6.156	4.817	4.445	4.955	4.592	3.53	4.238	3.459	4.046	2.574	2.212	0.502671169	2.16637E-08	3.23916E-07
NM_206925	chr15	63615730	63674309	-	4164	1	CA12|CA-XII|CAXII|HsT18816|T18816|-|15q22.2|protein-coding	CA12	16.412	13.945	21.448	14.364	23.185	21.337	12.324	13.078	30.769	33.204	18.224	17.87	16.003	16.361	23.413	22.865	18.513	21.371	-0.511057619	2.1648E-08	3.23916E-07
NM_001282804	chr3	101090697	101232085	-	810	1	SENP7|-|-|3q12.3|protein-coding	SENP7	2.153	2.764	2.209	2.823	1.494	2.247	2.424	2.484	1.661	1.583	1.507	1.38	2.885	2.773	2.092	1.981	1.494	1.369	0.744745615	2.1713E-08	3.2438E-07
NM_144985	chr14	23516270	23526747	-	3424	1	CDH24|CDH11L|-|14q11.2|protein-coding	CDH24	1.55	1.14	1.276	0.792	0.651	0.62	1.224	1.221	1.17	1.06	0.897	0.911	0.919	1.338	0.763	0.807	0.503	0.585	0.785675428	2.20646E-08	3.29356E-07
NM_001007	chrX	71492453	71497141	-	947	1	RPS4X|CCG2|DXS306|RPS4|S4|SCAR|SCR10|-|Xq13.1|protein-coding	RPS4X	469.989	422.345	515.403	513.291	313.959	336.413	338.984	361.219	246.348	257.045	243.23	243.528	382.789	371.313	352.619	352.238	258.109	242.352	0.468634706	2.23919E-08	3.33961E-07
NM_001164280	chr11	118895061	118900278	-	2037	1	SLC37A4|G6PT1|G6PT2|G6PT3|GSD1b|GSD1c|GSD1d|PRO0685|TRG-19|TRG19|-|11q23.3|protein-coding	SLC37A4	5.222	3.895	4.372	3.067	2.199	2.829	4.05	4.129	3.438	3.623	2.504	2.254	1.772	2.646	2.349	2.589	1.221	1.361	0.75941628	2.26743E-08	3.37889E-07
NM_182526	chr14	67936983	67982021	-	4063	1	TMEM229B|C14orf83|-|14q24.1|protein-coding	TMEM229B	0.441	0.503	0.372	0.215	0.545	0.921	0.078	0.065	0.569	0.519	0.292	0.323	0.273	0.31	0.529	0.466	0.625	0.599	-1.283972372	2.27121E-08	3.38169E-07
NR_106804	chr11	61645688	61645750	-	62	1	MIR6746|hsa-mir-6746|-|11q12.2|ncRNA	MIR6746	4.358	1.733	15.807	4.183	10.598	7.611	6.016	7.774	15.125	10.342	15.818	17.341	2.175	2.173	11.55	8.564	14.96	11.343	-1.824811605	2.28921E-08	3.40563E-07
NM_138414	chr16	28565249	28603111	+	1139	1	SGF29|CCDC101|STAF36|TDRD29|-|16p11.2|protein-coding	SGF29	3.925	3.145	4.115	2.939	2.141	2.16	3.332	3.915	2.058	1.937	1.579	1.661	2.525	2.261	1.771	1.685	1.286	1.294	0.880178379	2.33577E-08	3.47199E-07
NM_001317998	chr19	53738634	53758103	-	3717	1	ZNF677|-|-|19q13.42|protein-coding	ZNF677	0.33	0.318	0.487	0.533	0.591	0.435	0.334	0.246	0.378	0.377	0.493	0.503	0.407	0.387	0.626	0.662	0.68	0.808	-0.846317973	2.37096E-08	3.52135E-07
NM_139201	chr12	110385867	110434194	-	2325	1	GIT2|CAT-2|CAT2|PKL|-|12q24.11|protein-coding	GIT2	2.811	3.082	3.39	3.498	3.585	3.74	2.713	3.193	2.915	3.169	3.445	3.417	3.041	3.085	3.819	3.95	4.521	3.857	-0.534441769	2.41913E-08	3.58689E-07
NM_020700	chr12	63037763	63328665	-	6188	1	PPM1H|ARHCL1|NERPP-2C|URCC2|-|12q14.1-q14.2|protein-coding	PPM1H	0.012	0.023	0.072	0.069	0.042	0.06	0.002	0.004	0.086	0.06	0.065	0.056	0.007	0.01	0.019	0.025	0.048	0.037	-2.661801844	2.41737E-08	3.58689E-07
NM_014652	chr1	44412478	44433694	+	4005	1	IPO13|IMP13|KAP13|LGL2|RANBP13|-|1p34.1|protein-coding	IPO13	5.287	5.993	8.676	7.582	7.772	7.566	5.659	6.337	9.801	10.23	8.162	7.817	5.383	5.383	6.949	6.204	6.807	7.51	-0.476074687	2.44598E-08	3.62368E-07
NM_001198665	chr11	120207618	120360645	+	9730	1	ARHGEF12|LARG|PRO2792|-|11q23.3|protein-coding	ARHGEF12	20.354	22.475	15.704	17.048	13.665	12.308	16.353	16.199	15.487	16.748	14.521	14.173	26.512	24.793	13.797	14.795	16.332	14.287	0.494058024	2.4822E-08	3.66817E-07
NM_001199107	chr16	2525147	2555734	+	6585	1	TBC1D24|DFNA65|DFNB86|DOORS|EIEE16|FIME|TLDC6|-|16p13.3|protein-coding	TBC1D24	0.541	0.582	0.815	0.584	0.788	0.63	0.526	0.489	0.642	0.588	0.793	0.906	0.421	0.482	0.7	0.744	0.574	0.596	-0.548298315	2.47951E-08	3.66817E-07
NM_001318170	chr10	28339923	28591995	-	5120	1	MPP7|-|-|10p12.1|protein-coding	MPP7	4.429	7.549	2.388	4.338	0.993	2.495	2.28	2.589	2.932	3.205	1.105	1.073	10.739	8.194	1.019	1.004	0.974	0.689	2.075418734	2.48216E-08	3.66817E-07
NM_001048241	chr19	9938556	9940797	+	444	1	UBL5|HUB1|-|19p13.2|protein-coding	UBL5	78.455	76.97	64.921	80.816	90.199	90.185	56.629	54.227	68.893	70.25	76.425	76.835	51.321	55.035	91.525	80.148	83.679	81.907	-0.492433331	2.51488E-08	3.71336E-07
NM_174916	chr15	43235098	43398286	-	7696	1	UBR1|JBS|-|15q15.2|protein-coding	UBR1	4.459	4.715	4.629	3.618	5.619	5.4	3.812	3.683	4.206	4.333	5.291	5.46	3.473	4.136	5.964	6.526	6.415	5.365	-0.528938582	2.53143E-08	3.7347E-07
NM_004420	chr11	1575281	1593150	-	4464	1	DUSP8|C11orf81|HB5|HVH-5|HVH8|-|11p15.5|protein-coding	DUSP8	0.253	0.469	0.396	0.417	0.221	0.083	0.752	0.629	0.374	0.329	0.312	0.342	0.779	0.751	0.163	0.132	0.223	0.239	1.289013516	2.55892E-08	3.77212E-07
NM_144717	chr3	136676707	136729926	+	2037	1	IL20RB|DIRS1|FNDC6|IL-20R2|-|3q22.3|protein-coding	IL20RB	68.005	93.61	65.786	106.051	48.896	32.1	75.778	83.696	88.062	96.638	59.401	56.814	83.202	77.752	40.262	39.133	36.822	35.925	0.81103337	2.57289E-08	3.78957E-07
NM_014981	chr3	108099216	108248169	-	7030	1	MYH15|-|-|3q13.13|protein-coding	MYH15	0.059	0.028	0.021	0.013	0.113	0.062	0.003	0.01	0.045	0.049	0.084	0.102	0.049	0.051	0.121	0.142	0.193	0.2	-2.234297809	2.61265E-08	3.84495E-07
NM_001301819	chr11	123594635	123601693	-	4102	1	ZNF202|ZKSCAN10|ZSCAN42|-|11q24.1|protein-coding	ZNF202	2.665	2.821	2.306	2.379	1.543	1.52	2.837	2.732	1.543	1.621	1.841	1.806	1.578	1.69	1.452	1.777	1.288	1.161	0.554869223	2.63579E-08	3.87579E-07
NM_001282434	chr2	239146908	239148765	-	1408	1	HES6|C-HAIRY1|HES-6|bHLHb41|bHLHc23|-|2q37.3|protein-coding	HES6	0.523	0.522	1.332	1.993	0.111	0.335	6.63	5.674	0.42	0.471	0.263	0.153	0.245	0.372	0.076	0.12	0.038	0.029	3.1186742	2.73018E-08	4.01126E-07
NM_020354	chr10	101419263	101471002	+	8540	1	ENTPD7|LALP1|-|10q24.2|protein-coding	ENTPD7	1.234	1.281	1.674	1.383	2.873	2.613	1.656	1.764	2.015	1.873	2.339	2.353	1.524	1.643	2.419	2.437	3.688	3.338	-0.966659949	2.8296E-08	4.1539E-07
NM_054012	chr9	133320094	133376661	+	1769	1	ASS1|ASS|CTLN1|-|9q34.11|protein-coding	ASS1	29.107	26.781	61.433	49.697	9.755	14.309	107.704	104.775	37.233	37.507	27.202	27.581	12.22	16.132	10.106	10.246	7.492	8.41	1.275624002	2.8733E-08	4.20823E-07
NM_005067	chr3	150458910	150481263	-	2616	1	SIAH2|hSiah2|-|3q25.1|protein-coding	SIAH2	18.236	21.109	14.521	17.348	13.511	8.001	16.518	18.361	13.321	13.402	11.73	11.409	22.724	19.546	10.233	8.681	9.763	9.569	0.80878112	2.87276E-08	4.20823E-07
NM_001305078	chr17	72766668	72772564	-	1974	1	NAT9|EBSP, hNATL|-|17q25.1|protein-coding	NAT9	4.791	5.626	5.968	4.646	7.271	5.925	4.863	4.23	6.485	6.007	7.739	7.734	2.74	3.428	6.264	6.382	5.019	6.31	-0.717165999	2.87371E-08	4.20823E-07
NM_005669	chr5	112212081	112258031	-	3109	1	REEP5|C5orf18|D5S346|DP1|TB2|YOP1|Yip2e|-|5q22.2|protein-coding	REEP5	15.471	15.169	16.138	14.901	18.777	16.197	11.443	11.066	14.36	13.528	18.054	17.523	17.082	15.767	19.094	18.615	18.916	19.179	-0.410961037	2.94892E-08	4.3148E-07
NM_054027	chr5	14704909	14871887	-	8193	1	ANKH|ANK|CCAL2|CMDJ|CPPDD|HANK|MANK|-|5p15.2|protein-coding	ANKH	1.124	0.927	1.251	0.987	0.382	0.757	1.319	1.228	1.064	1.069	0.658	0.622	1.34	1.31	0.61	0.541	0.409	0.386	1.144033865	3.00893E-08	4.39898E-07
NM_152374	chr1	36179477	36184790	-	2930	1	C1orf216|-|-|1p34.3|protein-coding	C1orf216	1.568	1.113	1.432	0.974	2.561	1.887	0.337	0.276	1.785	1.851	2.112	2.437	0.977	1.196	2.334	2.327	2.276	2.543	-1.629280687	3.07195E-08	4.48742E-07
NM_003907	chr3	183852810	183863099	+	2880	1	EIF2B5|CACH|CLE|EIF-2B|EIF2Bepsilon|LVWM|-|3q27.1|protein-coding	EIF2B5	9.178	8.701	6.14	5.837	5.86	5.43	6.357	6.502	5.963	5.959	6.084	5.693	6.7	7.606	5.652	6.297	4.639	4.536	0.416623265	3.09883E-08	4.52297E-07
NM_016006	chr3	43732375	43764217	+	5344	1	ABHD5|CDS|CGI58|IECN2|NCIE2|-|3p21.33|protein-coding	ABHD5	5.158	8.124	6.518	8.704	3.087	4.85	6.302	6.871	2.75	3.225	2.449	2.388	5.545	4.819	2.2	2.278	1.816	1.632	1.206702509	3.15109E-08	4.59546E-07
NM_001300845	chr1	234349957	234460264	+	2820	1	SLC35F3|-|-|1q42.2|protein-coding	SLC35F3	2.274	1.302	1.549	0.527	4.783	2.128	0.179	0.154	2.508	2.1	4.15	3.782	0.494	0.696	2.645	2.225	2.345	2.288	-2.290692652	3.1713E-08	4.62115E-07
NM_002305	chr22	38071613	38075809	+	552	1	LGALS1|GAL1|GBP|-|22q13.1|protein-coding	LGALS1	274.939	198.842	316.287	203.47	502.126	368.928	163.578	142.509	232.032	228.405	399.059	409.962	55.393	98.353	526.614	486.048	525.503	582.892	-1.752021411	3.18981E-08	4.64431E-07
NM_024111	chr15	41245347	41248717	+	1844	1	CHAC1|-|-|15q15.1|protein-coding	CHAC1	8.3	20.204	16.279	17.286	2.372	1.097	38.592	39.863	1.879	1.468	4.142	4.093	3.55	3.621	2.518	2.12	2.376	1.702	2.350379788	3.21617E-08	4.67885E-07
NM_080660	chr7	138710452	138720775	-	1746	1	ZC3HAV1L|C7orf39|-|7q34|protein-coding	ZC3HAV1L	1.097	0.862	1.72	1.202	1.852	1.178	0.572	0.628	1.5	1.344	1.754	1.823	0.987	1.115	1.757	1.914	1.617	1.518	-0.994740654	3.22159E-08	4.6829E-07
NM_001328651	chr1	46505812	46596345	-	4852	1	PIK3R3|p55|p55-GAMMA|p55PIK|-|1p34.1|protein-coding	PIK3R3	0.81	0.676	0.356	0.588	1.989	0.549	0.079	0.079	1.622	1.624	1.72	1.886	0.957	0.842	1.909	1.87	4.704	4.262	-2.568005914	3.29384E-08	4.78402E-07
NM_002841	chr3	61547243	62280573	+	6616	1	PTPRG|HPTPG|PTPG|R-PTP-GAMMA|RPTPG|-|3p14.2|protein-coding	PTPRG	2.915	3.208	3.874	2.32	4.124	4.091	2.893	2.679	3.75	3.53	4.347	4.358	1.936	2.539	5.11	5.758	4.917	4.738	-0.782151542	3.31194E-08	4.80637E-07
NM_152499	chr1	44457280	44462198	+	1450	1	CCDC24|-|-|1p34.1|protein-coding	CCDC24	1.864	1.334	1.543	0.943	3.017	1.627	0.704	0.565	3.761	3.568	4.126	4.694	0.579	0.785	2.716	2.638	2.039	2.388	-1.742651477	3.3921E-08	4.91869E-07
NM_001127364	chr7	23719733	23742269	+	1372	1	FAM221A|C7orf46|-|7p15.3|protein-coding	FAM221A	0.286	0.235	0.373	0.395	0.05	0.074	0.576	0.668	0.275	0.166	0.175	0.149	0.328	0.207	0.104	0.07	0.088	0.089	1.726995843	3.43012E-08	4.96976E-07
NM_145037	chr3	101498029	101547075	+	8584	1	NXPE3|FAM55C|MST115|MSTP115|-|3q12.3|protein-coding	NXPE3	2.444	1.673	4.373	2.634	2.973	3.322	1.067	1.026	1.798	1.466	1.9	1.866	0.881	1.081	2.412	2.66	3.022	2.86	-1.069306354	3.44656E-08	4.98951E-07
NM_005307	chr4	2965343	3042474	+	2064	1	GRK4|GPRK2L|GPRK4|GRK4a|IT11|-|4p16.3|protein-coding	GRK4	0.143	0.243	0.464	0.251	0.394	0.539	0.218	0.222	0.607	0.7	0.422	0.396	0.174	0.189	0.278	0.286	0.475	0.419	-1.181598667	3.45296E-08	4.9947E-07
NR_144383	chr6	26086518	26091262	-	2183	1	LOC108783645|-|-|-|ncRNA	LOC108783645	0.045	0.008	0.068	0.27	0.127	0.17	0.03	0.006	0.061	0.04	0.12	0.079	0.014	0.014	0.071	0.044	0.129	0.161	-2.832729159	3.50892E-08	5.07152E-07
NM_000216	chrX	8496915	8700228	-	6299	1	ANOS1|ADMLX|HH1|HHA|KAL|KAL1|KALIG-1|KMS|WFDC19|-|Xp22.31|protein-coding	ANOS1	0.261	0.145	0.118	0.094	0.445	0.326	0.077	0.044	0.358	0.298	0.503	0.466	0.4	0.385	0.563	0.51	0.933	0.835	-1.731990436	3.54369E-08	5.11761E-07
NM_002296	chr1	225589204	225615815	-	3807	1	LBR|DHCR14B|LMN2R|PHA|TDRD18|-|1q42.12|protein-coding	LBR	8.989	5.938	4.992	4.552	3.961	3.391	6.844	6.948	4.054	3.694	4.929	5.29	4.813	6.198	6.229	7.306	3.093	3.052	0.705117364	3.55374E-08	5.12795E-07
NM_015135	chr7	135242662	135333499	+	6220	1	NUP205|C7orf14|NPHS13|-|7q33|protein-coding	NUP205	17.484	15.657	11.337	10.018	10.442	9.499	12.078	12.5	10.896	10.882	10.671	10.57	11.253	13.406	11.315	11.739	9.159	8.154	0.426465782	3.59547E-08	5.18395E-07
NM_001318750	chr11	105878648	105893014	-	2890	1	MSANTD4|KIAA1826|-|11q22.3|protein-coding	MSANTD4	4.862	4.357	5.529	5.523	5.553	5.388	4.077	3.94	5.544	5.554	5.622	5.562	5.225	4.792	6.05	6.343	6.935	6.074	-0.424887213	3.64895E-08	5.2568E-07
NM_018117	chr10	122610687	122669038	+	4703	1	WDR11|BRWD2|DR11|HH14|SRI1|WDR15|-|10q26.12|protein-coding	WDR11	8.77	9.266	8.96	9.254	10.95	10.077	7.693	7.625	9.9	9.701	10.429	10.281	7.753	8.255	10.815	11.015	12.339	11.718	-0.471040505	3.65349E-08	5.25908E-07
NM_198793	chr3	107761941	107809935	-	5277	1	CD47|IAP|MER6|OA3|-|3q13.12|protein-coding	CD47	7.877	6.897	5.947	6.911	8.553	12.187	2.503	2.462	7.985	8.341	6.864	7.103	7.029	7.181	9.481	9.81	10.044	10.116	-0.884783241	3.66608E-08	5.27292E-07
NM_032898	chr3	196433148	196439165	-	2197	1	CEP19|C3orf34|MOSPGF|-|3q29|protein-coding	CEP19	0.458	0.677	0.834	0.676	1.007	0.982	0.235	0.236	0.617	0.505	0.575	0.626	0.273	0.457	0.804	0.846	0.6	0.529	-0.983923563	3.69225E-08	5.30197E-07
NM_001318324	chr9	134000948	134110057	+	7532	1	NUP214|CAIN|CAN|-|9q34.13|protein-coding	NUP214	2.316	2.583	1.824	1.556	1.871	1.369	3.42	3.721	2.539	2.488	2.616	2.512	3.047	2.978	1.773	1.834	1.838	1.63	0.567863877	3.69162E-08	5.30197E-07
NM_031479	chr12	57849074	57851796	+	2460	1	INHBE|-|-|12q13.3|protein-coding	INHBE	0.12	0.153	0.727	1.361	0.035	0.014	0.647	0.573	0.025	0.04	0.049	0.009	0.024	0.012	0.01	0.01	0	0	3.630872715	3.72601E-08	5.34613E-07
NM_002084	chr5	150399973	150408554	+	1780	1	GPX3|GPx-P|GSHPx-3|GSHPx-P|-|5q33.1|protein-coding	GPX3	9.909	18.233	21.364	24.41	8.763	8.445	11.648	13.756	9.345	9.897	4.23	4.101	21.428	20.07	12.974	12.603	5.483	4.293	1.423442439	3.79856E-08	5.44144E-07
NM_020533	chr19	7587496	7598895	+	2082	1	MCOLN1|MG-2|ML4|MLIV|MST080|MSTP080|TRP-ML1|TRPM-L1|TRPML1|-|19p13.2|protein-coding	MCOLN1	0.755	0.774	0.86	0.895	1.345	1.522	0.854	0.799	1.444	1.509	1.293	1.498	1.82	1.51	1.015	1.229	2.331	2.215	-0.730215914	3.79844E-08	5.44144E-07
NM_017752	chrX	106045919	106119377	+	5687	1	TBC1D8B|GRAMD8B|-|Xq22.3|protein-coding	TBC1D8B	0.959	0.935	0.787	0.846	1	1.517	0.546	0.576	1.244	1.269	0.891	1.008	1.006	1.056	1.446	1.61	1.799	1.715	-0.702045159	3.99272E-08	5.71496E-07
NR_027064	chr19	5558178	5568045	-	3730	1	TINCR|LINC00036|NCRNA00036|PLAC2|onco-lncRNA-16|-|19p13.3|ncRNA	TINCR	1.594	2.607	1.702	4.077	0.626	1.509	3.05	3.832	2.976	3.176	0.941	0.793	2.438	2.445	0.294	0.262	0.231	0.268	2.029960402	4.02931E-08	5.76269E-07
NM_152443	chr14	68168603	68201168	+	1867	1	RDH12|LCA13|RP53|SDR7C2|-|14q24.1|protein-coding	RDH12	0.789	6.38	1.255	5.783	0.537	0.975	0.74	1.375	0.273	0.309	0.093	0.046	3.298	2.534	0.013	0.032	0.007	0	4.517926567	4.04663E-08	5.7828E-07
NM_001146334	chr7	45120036	45128493	-	4752	1	NACAD|-|-|7p13|protein-coding	NACAD	0.088	0.064	0.233	0.203	0.247	0.234	0.162	0.188	0.255	0.197	0.337	0.369	0.028	0.05	0.387	0.462	0.164	0.273	-1.710239038	4.17953E-08	5.96792E-07
NM_173567	chr1	92495533	92529093	+	1434	1	EPHX4|ABHD7|EH4|EPHXRP|-|1p22.1|protein-coding	EPHX4	0.034	0.012	0.03	0	0.145	0.188	0	0	0.028	0.008	0.129	0.105	0.01	0.042	0.158	0.143	0.169	0.16	-3.499222749	4.2121E-08	6.00961E-07
NM_207380	chr15	40623653	40633168	-	5314	1	C15orf52|-|-|15q15.1|protein-coding	C15orf52	0.264	0.799	0.553	1.77	0.853	2.328	0.359	0.635	1.059	1.346	2.401	2.282	0.88	0.713	1.316	2.185	1.998	2.064	-1.775979405	4.34121E-08	6.18794E-07
NM_000254	chr1	236958581	237067281	+	10523	1	MTR|HMAG|MS|cblG|-|1q43|protein-coding	MTR	3.852	3.38	3.984	2.928	4.36	3.712	2.593	2.752	3.769	3.643	3.852	4.029	3.106	3.446	4.239	4.325	4.173	3.812	-0.392931844	4.34407E-08	6.18794E-07
NM_001031847	chr11	68522088	68609399	-	2616	1	CPT1A|CPT1|CPT1-L|L-CPT1|-|11q13.3|protein-coding	CPT1A	3.756	3.184	4.772	2.929	2.38	2.139	4.223	4.606	3.382	2.979	3.041	2.639	4.885	4.899	1.912	2.348	3.186	2.538	0.587102251	4.43665E-08	6.31477E-07
NM_000309	chr1	161136181	161141010	+	1692	1	PPOX|PPO|V290M|VP|-|1q23.3|protein-coding	PPOX	1.379	1.44	2.191	1.784	1.86	1.793	1.524	1.367	2.289	2.094	2.441	2.275	1.018	1.389	2.074	2.025	1.629	1.822	-0.597035577	4.46198E-08	6.34573E-07
NM_000657	chr18	60985187	60986613	-	1202	1	BCL2|Bcl-2|PPP1R50|-|18q21.33|protein-coding	BCL2	0.143	0.194	0.142	0.196	0.058	0.028	0.301	0.291	0.051	0.145	0.127	0.134	0.112	0.112	0.129	0.151	0.011	0.023	1.645888486	4.49417E-08	6.38639E-07
NM_001308325	chr16	53524952	53537216	-	2470	1	AKTIP|FT1|FTS|-|16q12.2|protein-coding	AKTIP	1.949	3.002	2.726	4.142	1.372	1.678	3.26	3.137	1.345	1.566	1.174	1.132	2.475	2.17	1.102	1.148	1.039	0.975	1.082275093	4.56318E-08	6.47928E-07
NM_001319191	chr10	75670859	75677258	+	2340	1	PLAU|ATF|BDPLT5|QPD|UPA|URK|u-PA|-|10q22.2|protein-coding	PLAU	22.455	25.765	116.082	64.279	103.848	346.921	35.962	33.108	91.839	84.357	70.932	71.737	18.131	23.342	108.987	101.337	76.596	93.375	-2.153447798	4.66577E-08	6.61965E-07
NM_001301229	chrX	150151748	150159248	+	3560	1	HMGB3|HMG-2a|HMG-4|HMG2A|HMG4|-|Xq28|protein-coding	HMGB3	7.252	4.322	13.68	7.722	16.364	8.559	3.325	3.334	4.678	4.124	6.961	7.052	3.017	3.962	25.384	26.91	19.71	17.954	-1.58586426	4.67996E-08	6.63449E-07
NM_001080394	chr8	48173470	48648563	+	3358	1	SPIDR|KIAA0146|-|8q11.21|protein-coding	SPIDR	6.372	5.425	4.321	3.819	3.45	3.433	3.482	3.607	4.611	4.314	3.167	3.195	4.314	4.642	3.209	3.489	2.654	2.545	0.513320605	4.75215E-08	6.73146E-07
NM_020199	chr5	133291198	133304406	-	2276	1	C5orf15|HTGN29|KCT2|-|5q31.1|protein-coding	C5orf15	10.329	8.979	10.54	12.15	13.645	15.342	8.97	8.98	13.059	12.668	12.472	12.599	9.689	8.868	16.591	16.871	18.385	17.993	-0.734706032	4.78466E-08	6.7721E-07
NM_022149	chr3	184428155	184429836	-	1679	1	MAGEF1|-|-|3q27.1|protein-coding	MAGEF1	6.16	6.465	5.85	6.459	3.347	2.991	4.038	4.385	4.553	4.79	3.55	3.74	4.72	4.887	3.156	3.177	2.074	2.304	0.71571307	4.84695E-08	6.8548E-07
NM_025238	chr15	83685181	83736106	-	3280	1	BTBD1|C15orf1|NS5ATP8|-|15q25.2|protein-coding	BTBD1	14.148	12.27	11.925	11.838	14.661	16.842	10.626	9.754	14.152	13.469	15.093	14.731	9.418	9.481	15.06	15.698	15.548	15.112	-0.556037477	4.86037E-08	6.86832E-07
NM_004990	chr12	57881736	57910438	+	2892	1	MARS|CMT2U|ILFS2|ILLD|METRS|MRS|MTRNS|SPG70|-|12q13.3|protein-coding	MARS	37.333	42.889	48.333	48.203	23.941	19.568	70.812	69.94	25.362	23.551	27.826	26.704	24.844	27.548	23.828	25.461	15.97	17.116	0.914011928	4.93967E-08	6.97483E-07
NM_001039490	chr11	832952	838835	+	1473	1	CD151|GP27|MER2|PETA-3|RAPH|SFA1|TSPAN24|-|11p15.5|protein-coding	CD151	48.197	43.459	66.3	42.35	72.432	48.556	48.974	42.033	60.942	63.364	76.759	72.604	36.055	39.825	55.298	49.309	57.82	66.455	-0.665133191	4.97544E-08	7.01975E-07
NM_001346532	chr6	99719037	99797866	-	11340	1	FAXC|C6orf168|dJ273F20|-|6q16.2|protein-coding	FAXC	0.121	0.066	0.137	0.079	0.189	0.092	0.064	0.063	0.102	0.12	0.173	0.161	0.11	0.145	0.29	0.272	0.397	0.382	-1.318569096	5.05725E-08	7.12951E-07
NM_001284407	chr3	12775029	12800808	-	1970	1	TMEM40|-|-|3p25.2|protein-coding	TMEM40	14.478	24.148	30.281	38.392	41.782	50.387	18.883	20.559	22.051	21.935	30.655	31.19	21.445	20.992	39.505	34.792	40.292	42.118	-1.005149524	5.07874E-08	7.15414E-07
NM_001271044	chr19	13134785	13209610	+	5533	1	NFIX|CTF|MRSHSS|NF-I/X|NF1-X|NF1A|SOTOS2|-|19p13.13|protein-coding	NFIX	2.176	1.353	0.643	0.746	0.247	0.225	0.603	0.558	0.785	0.717	0.418	0.497	2.069	2.113	0.578	0.665	0.374	0.337	1.898159715	5.19775E-08	7.31598E-07
NM_001346544	chr6	84743838	84800605	+	2138	1	MRAP2|C6orf117|bA51G5.2|-|6q14.2|protein-coding	MRAP2	0.276	0.109	0.09	0.077	0.518	0.189	0.01	0.023	0.191	0.208	0.428	0.312	0.07	0.112	0.525	0.525	0.905	0.791	-2.859140501	5.20212E-08	7.31633E-07
NM_152400	chr4	113066553	113110237	+	2722	1	C4orf32|-|-|4q25|protein-coding	C4orf32	5.099	4.817	3.311	4.608	2.509	2.588	3.958	3.347	3.138	2.687	2.862	3.176	3.39	3.13	2.841	3.037	2.079	1.729	0.610506664	5.25744E-08	7.38828E-07
NR_036522	chr19	56989493	57006805	+	1425	1	ZNF667-AS1|MORT|-|19q13.43|ncRNA	ZNF667-AS1	1.517	1.672	3.02	3.143	2.585	2.791	1.062	1.116	1.71	1.708	1.545	1.743	1.072	0.925	1.474	1.321	1.849	1.746	-0.725098846	5.27473E-08	7.40672E-07
NM_002643	chr2	46808413	46844251	-	1020	1	PIGF|-|-|2p21|protein-coding	PIGF	6.238	6.023	5.451	5.755	3.781	4.395	4.625	4.442	4.097	4.475	3.216	3.257	3.76	4.418	4.563	3.94	2.583	2.944	0.485999451	5.40308E-08	7.58095E-07
NM_020311	chr2	237478380	237490994	+	2096	1	ACKR3|CMKOR1|CXC-R7|CXCR-7|CXCR7|GPR159|RDC-1|RDC1|-|2q37.3|protein-coding	ACKR3	8.146	3.709	12.695	2.058	13.786	7.381	1.994	1.593	6.205	6.305	5.927	5.017	10.493	10.722	14.679	13.875	21.285	26.216	-1.258464462	5.41612E-08	7.59326E-07
NM_002535	chr12	113416274	113448503	+	3635	1	OAS2|-|-|12q24.13|protein-coding	OAS2	11.435	12.166	3.423	3.444	29.599	7.056	1.304	1.525	11.575	14.632	11.796	16.525	3.079	4.584	26.847	28.28	23.53	30.036	-2.343519746	5.57014E-08	7.80302E-07
NM_001286276	chr6	56911545	56920037	+	2888	1	KIAA1586|-|-|6p12.1|protein-coding	KIAA1586	3.258	2.388	2.294	2.016	2.91	4.015	1.257	1.293	2.989	3.044	2.917	2.855	1.961	1.975	3.194	3.309	3.523	3.194	-0.803401617	5.59694E-08	7.82823E-07
NM_006868	chr18	9708228	9862553	+	3985	1	RAB31|Rab22B|-|18p11.22|protein-coding	RAB31	16.712	14.221	20.086	20.996	28.236	41.808	13.844	13.466	21.373	20.885	20.686	20.613	10.019	10.746	27.984	27.468	32.19	37.607	-1.233503564	5.59634E-08	7.82823E-07
NM_001174168	chr9	93564209	93660842	+	4904	1	SYK|p72-Syk|-|9q22.2|protein-coding	SYK	6.748	5.362	4.527	3.755	3.346	2.337	4.241	4.199	3.573	3.535	3.178	3.26	3.565	3.975	2.563	3.179	1.477	1.202	0.922526903	5.62095E-08	7.85562E-07
NR_003950	chr22	23732792	23744799	-	2542	1	ZDHHC8P1|ZDHHC8P|-|22q11.23|pseudo	ZDHHC8P1	0.184	0.07	0.193	0.25	0.429	0.093	0.099	0.066	0.385	0.376	0.514	0.537	0.047	0.077	0.272	0.218	0.534	0.543	-2.362279015	5.65372E-08	7.8952E-07
NM_015011	chr13	109248500	109860355	+	6837	1	MYO16|MYAP3|MYR8|Myo16b|NYAP3|PPP1R107|-|13q33.3|protein-coding	MYO16	0.025	0.045	0.05	0.034	0.134	0.025	0.014	0.012	0.055	0.046	0.094	0.104	0.009	0.015	0.098	0.083	0.171	0.162	-2.660468849	5.70178E-08	7.95607E-07
NM_198291	chr20	35974531	36033835	+	4022	1	SRC|ASV|SRC1|THC6|c-SRC|p60-Src|-|20q11.23|protein-coding	SRC	3.805	3.385	5.011	4.32	5.576	6.637	3.889	3.973	4.278	4.345	5.381	5.269	3.762	4.125	5.997	5.959	5.966	6.641	-0.680274666	5.71534E-08	7.96872E-07
NM_015335	chr12	116396381	116714991	-	9345	1	MED13L|MRFACD|PROSIT240|THRAP2|TRAP240L|-|12q24.21|protein-coding	MED13L	6.761	8.24	5.957	6.411	4.818	5.187	6.224	7.005	6.618	6.853	5.215	5.063	8.551	8.386	4.351	4.681	4.997	4.227	0.553145872	5.76637E-08	8.03357E-07
NM_001206799	chr15	72491370	72522063	-	2393	1	PKM|CTHBP|HEL-S-30|OIP3|PK3|PKM2|TCB|THBP1|-|15q23|protein-coding	PKM	312.208	258.783	223.969	189.897	453.003	270.319	165.872	155.25	377.655	354.77	481.093	459.977	187.92	216.825	448.677	429.996	386.256	407.774	-1.010899096	5.80869E-08	8.08619E-07
NM_015994	chr14	67804581	67826720	-	1795	1	ATP6V1D|ATP6M|VATD|VMA8|-|14q23.3|protein-coding	ATP6V1D	17.901	21.773	17.174	24.403	24.517	23.002	14.35	14.132	17.79	18.642	22.201	22.438	25.205	23.047	26.648	25.714	28.958	27.666	-0.434503503	5.85692E-08	8.14695E-07
NR_076392	chr19	5691845	5720176	-	2883	1	LONP1|CODASS|LON|LONP|LonHS|PIM1|PRSS15|hLON|-|19p13.3|protein-coding	LONP1	15.934	14.016	19.812	21.163	9.741	7.704	31.7	28.03	14.75	14.675	11.589	12.542	9.286	10.532	9.455	9.807	5.315	6.234	0.893188466	5.96184E-08	8.2864E-07
NM_000157	chr1	155204239	155211069	-	2311	1	GBA|GBA1|GCB|GLUC|-|1q22|protein-coding	GBA	2.445	3.263	2.24	2.03	4.056	3.88	1.353	1.366	3.886	3.809	4.63	4.573	2.891	2.773	3.006	2.856	4.165	4.442	-0.996676469	5.98048E-08	8.30581E-07
NM_021035	chr20	47862439	47894756	-	7353	1	ZNFX1|-|-|20q13.13|protein-coding	ZNFX1	6.338	6.497	5.908	5.582	16.29	5.547	5.038	4.662	8.249	8.406	12.826	14.028	7.141	7.388	13.128	13.127	20.341	21.402	-1.307931895	6.02307E-08	8.35843E-07
NM_001330230	chr17	41158742	41166476	+	1235	1	IFI35|IFP35|-|17q21.31|protein-coding	IFI35	3.839	3.466	1.242	1.012	10.053	2.156	0.524	0.371	1.824	2.121	3.512	5.154	0.764	1.103	7.828	7.993	7.347	11.641	-2.544931374	6.05307E-08	8.3935E-07
NM_003596	chr7	65670259	65825438	+	2043	1	TPST1|TANGO13A|-|7q11.21|protein-coding	TPST1	3.415	2.648	5.579	3.82	5.29	5.725	2.175	2.247	3.442	3.463	3.851	3.631	1.738	2.14	5.38	5.865	7.284	7.831	-1.247355738	6.15015E-08	8.52146E-07
NM_001102401	chr8	33356027	33370703	-	2384	1	TTI2|C8orf41|MRT39|-|8p12|protein-coding	TTI2	3.194	3.494	3.423	3.165	2.488	2.347	3.75	3.644	2.168	2.316	2.349	2.359	2.375	2.675	2.428	2.323	1.675	1.549	0.545850221	6.26209E-08	8.6698E-07
NM_133444	chr19	42724423	42731205	+	2870	1	ZNF526|-|-|19q13.2|protein-coding	ZNF526	1.909	1.541	2.227	1.7	2.976	1.785	1.865	1.864	2.532	2.317	3.326	3.533	1.65	2.082	2.977	3.259	2.904	3.27	-0.754627462	6.29662E-08	8.71082E-07
NM_012166	chr9	37510889	37576250	-	4562	1	FBXO10|FBX10|PRMT11|-|9p13.2|protein-coding	FBXO10	0.501	0.773	0.799	0.832	1.391	1.005	0.397	0.457	1.379	1.305	1.376	1.299	1.231	1.067	1.073	0.918	1.612	1.562	-1.058443494	6.50757E-08	8.98865E-07
NM_017552	chr2	23971534	24149984	-	8073	1	ATAD2B|-|-|2p24.1-p23.3|protein-coding	ATAD2B	2.386	3.166	1.94	2.149	1.403	1.954	2.033	2.175	1.655	1.9	1.431	1.369	3.259	2.992	1.305	1.386	1.352	1.23	0.809933734	6.50483E-08	8.98865E-07
NM_001289910	chr15	90627211	90643853	-	1564	1	IDH2|D2HGA2|ICD-M|IDH|IDHM|IDP|IDPM|mNADP-IDH|-|15q26.1|protein-coding	IDH2	25.257	27.657	12.791	19.883	8.016	12.844	10.135	12.659	18.932	23.313	5.992	5.479	22.759	22.938	5.807	5.771	2.071	2.715	1.781379198	6.5303E-08	9.01303E-07
NR_027001	chr15	84867600	84898920	-	3349	1	GOLGA2P7|-|-|15q25.2|pseudo	GOLGA2P7	0.169	0.182	0.216	0.211	0.052	0.121	0.236	0.18	0.067	0.084	0.039	0.051	0.268	0.282	0.086	0.086	0.044	0.097	1.748871691	6.53895E-08	9.01797E-07
NM_001308070	chr16	3072621	3074287	-	665	1	HCFC1R1|HPIP|-|16p13.3|protein-coding	HCFC1R1	8.607	7.73	8.073	8.438	4.499	6.488	7.621	7.647	7.127	8.678	5.227	5.416	7.209	7.07	4.917	5.045	4.124	4.617	0.643299788	6.57112E-08	9.0553E-07
NM_153645	chr22	45560552	45583890	+	5038	1	NUP50|NPAP60|NPAP60L|-|22q13.31|protein-coding	NUP50	5.998	5.571	4	4.329	4.376	3.372	5.738	5.654	3.33	3.193	4.086	4.014	6.265	6.033	4.833	5.289	4.034	3.439	0.521568193	6.63234E-08	9.13258E-07
NM_001001665	chr2	127941412	127963343	-	4675	1	CYP27C1|-|-|2q14.3|protein-coding	CYP27C1	0.604	0.46	0.287	0.328	1.187	0.663	0.134	0.137	0.558	0.463	1.068	1.226	0.596	0.705	1.353	1.319	1.282	1.733	-1.732671212	6.6691E-08	9.17608E-07
NM_176891	chr9	21480839	21482312	-	1471	1	IFNE|IFN-E|IFNE1|IFNT1|INFE1|PRO655|-|9p21.3|protein-coding	IFNE	0.301	0.84	0.362	0.385	1.281	1.191	0.157	0.115	1.386	1.64	1.496	1.674	0.356	0.407	1.128	1.222	1.06	0.965	-2.03647318	6.67832E-08	9.18166E-07
NM_002205	chr12	54789045	54813050	-	4218	1	ITGA5|CD49e|FNRA|VLA-5|VLA5A|-|12q13.13|protein-coding	ITGA5	7.996	5.894	21.779	19.132	33.563	46.491	11.085	10.536	15.299	14.318	15.34	15.61	2.909	4.249	25.043	22.855	27.595	29.796	-2.117591337	6.69109E-08	9.1921E-07
NM_003006	chr12	109015680	109027670	-	2560	1	SELPLG|CD162|CLA|PSGL-1|PSGL1|-|12q24.11|protein-coding	SELPLG	0.154	0.119	0.233	0.12	0.513	0.184	0.043	0.028	0.287	0.195	0.728	0.806	0.275	0.304	0.429	0.519	0.809	0.872	-2.412434953	6.71219E-08	9.21396E-07
NM_007278	chr17	7143738	7145753	-	887	1	GABARAP|ATG8A|GABARAP-a|MM46|-|17p13.1|protein-coding	GABARAP	27.972	32.693	43.666	44.308	37.606	43.243	30.214	31.288	43.494	46.204	43.28	40.643	34.506	31.887	39.316	35.29	49.373	51.276	-0.541755721	6.83787E-08	9.37923E-07
NM_001145515	chr7	29959719	30029425	-	5099	1	SCRN1|SES1|-|7p14.3|protein-coding	SCRN1	18.804	17.546	21.927	19.919	23.233	17.649	14.722	13.676	19.994	19.078	22.014	23.066	13.639	14.359	21.646	22.066	20.736	20.529	-0.522697398	6.90824E-08	9.46845E-07
NM_024667	chr12	123349875	123380712	-	2743	1	VPS37B|-|-|12q24.31|protein-coding	VPS37B	4.863	5.583	6.089	5.776	7.609	7.594	6.875	5.874	5.964	5.587	8.374	8.984	4.353	5.126	8.132	8.051	6.366	6.967	-0.545525828	6.92845E-08	9.48882E-07
NM_003812	chr2	207308368	207485854	+	6197	1	ADAM23|MDC-3|MDC3|-|2q33.3|protein-coding	ADAM23	0.214	0.098	0.069	0.126	0.251	0.348	0.03	0.027	0.102	0.098	0.065	0.071	0.247	0.184	0.229	0.129	0.612	0.528	-1.280885565	6.95712E-08	9.52075E-07
NM_006252	chr1	57110990	57181008	+	9341	1	PRKAA2|AMPK|AMPK2|AMPKa2|PRKAA|-|1p32.2|protein-coding	PRKAA2	0.36	0.174	0.105	0.374	0.063	0.162	0.08	0.101	0.089	0.071	0.027	0.03	0.37	0.293	0.137	0.164	0.058	0.083	1.680167231	6.97581E-08	9.53897E-07
NM_001114632	chr15	42120283	42129785	+	1412	1	JMJD7|-|-|15q15.1|protein-coding	JMJD7	5.585	7.763	4.949	5.944	1.286	4.559	6.184	6.119	4.526	5.28	1.883	1.759	3.947	4.337	0.938	1.444	0.438	0.46	1.979645154	7.02303E-08	9.59616E-07
NM_001287136	chr7	90339130	90839905	+	4867	1	CDK14|PFTAIRE1|PFTK1|-|7q21.13|protein-coding	CDK14	0.348	0.298	0.411	0.426	1.133	0.409	0.223	0.282	0.777	0.686	0.725	0.683	0.856	0.775	1.582	1.331	1.649	1.345	-1.27093708	7.09502E-08	9.68707E-07
NM_001017981	chr22	30774803	30783302	-	1910	1	RNF215|-|-|22q12.2|protein-coding	RNF215	1.723	1.529	2.365	2.123	2.01	1.994	1.212	1.054	2.204	2.196	2.031	1.97	0.871	1.05	2.081	1.965	1.956	2.202	-0.803251679	7.11279E-08	9.70387E-07
NM_001318063	chr2	46738974	46769696	-	1584	1	ATP6V1E2|ATP6E1|ATP6EL2|ATP6V1EL2|VMA4|-|2p21|protein-coding	ATP6V1E2	1.535	1.459	1.789	1.682	0.688	0.383	1.157	1.073	0.914	0.851	0.867	0.719	1.334	1.172	0.829	0.937	0.518	0.615	0.942899559	7.13983E-08	9.7333E-07
NM_006500	chr11	119179234	119187840	-	3314	1	MCAM|CD146|MUC18|-|11q23.3|protein-coding	MCAM	11.86	7.902	8.229	3.948	35.445	4.546	2.459	2.022	13.828	11.458	29.449	29.594	4.489	7.161	29.66	29.771	36.643	40.561	-2.562618291	7.2693E-08	9.90219E-07
NM_007149	chr6	27418521	27440897	-	3094	1	ZNF184|kr-ZNF3|-|6p22.1|protein-coding	ZNF184	2.946	2.941	2.217	2.781	1.42	2.157	2.4	3.042	1.993	2.301	1.592	1.519	3.176	2.652	1.2	1.221	1.538	1.211	0.819752964	7.32783E-08	9.97427E-07
NM_001142966	chr18	18822203	19102791	+	6017	1	GREB1L|C18orf6|KIAA1772|-|18q11.1-q11.2|protein-coding	GREB1L	0.212	0.101	0.248	0.176	0.391	0.23	0.015	0.03	0.259	0.271	0.485	0.456	0.045	0.114	0.393	0.357	0.384	0.357	-2.547649431	7.37068E-08	1.00249E-06
NM_001277817	chr8	64081186	64125346	+	4995	1	YTHDF3|-|-|8q12.3|protein-coding	YTHDF3	7.485	7.448	7.319	8.283	8.675	9.467	6.767	6.738	8.217	7.989	8.809	8.528	9.088	8.771	10.167	9.861	12.091	11.201	-0.396801935	7.4055E-08	1.00646E-06
NR_037846	chr6	31707725	31732624	+	3511.6	7	MSH5-SAPCD1|MSH5-C6orf26|-|6p21.33|ncRNA	MSH5-SAPCD1	1.721	1.5	0.716	0.638	0.556	0.633	0.828	0.779	0.778	0.823	0.611	0.655	0.93	1.283	0.561	0.653	0.318	0.304	1.136415274	7.44557E-08	1.01113E-06
NM_003045	chr13	30083551	30169825	-	7328	1	SLC7A1|ATRC1|CAT-1|ERR|HCAT1|REC1L|-|13q12.3|protein-coding	SLC7A1	17.241	19.031	12.466	11.55	9.432	6.757	16.364	16.938	12.957	12.895	13.529	14.057	20.706	21.476	9.254	9.436	7.343	7.593	0.922378071	7.45429E-08	1.01154E-06
NM_001394	chr8	29190579	29208267	-	5615	1	DUSP4|HVH2|MKP-2|MKP2|TYP|-|8p12|protein-coding	DUSP4	2.524	4.798	3.95	3.254	10.301	8.632	2.749	2.397	2.124	1.879	6.682	6.767	2.185	3.632	11.699	11.575	4.388	4.107	-1.160568302	7.47841E-08	1.01404E-06
NM_014272	chr15	79051545	79103805	-	5496	1	ADAMTS7|ADAM-TS 7|ADAM-TS7|ADAMTS-7|-|15q25.1|protein-coding	ADAMTS7	0.08	0.137	0.275	0.189	0.239	0.423	0.08	0.07	0.287	0.269	0.127	0.141	0.114	0.12	0.15	0.16	0.298	0.354	-1.353005749	7.5964E-08	1.02925E-06
NM_001348	chr19	3958451	3971121	-	2299	1	DAPK3|DLK|ZIP|ZIPK|-|19p13.3|protein-coding	DAPK3	7.181	6.272	11.704	9.568	15.765	9.749	11.409	9.964	11.815	12.234	15.386	17.084	8.641	8.747	13.04	12.125	15.313	16.73	-0.85749735	7.68198E-08	1.04005E-06
NR_026863	chr21	44881974	44898103	-	575	1	LINC00313|C21orf84|CH507-42P11.5|NCRNA00313|-|21q22.3|ncRNA	LINC00313	0.214	0.249	0.852	0.697	0.481	0.997	0.076	0.147	1.028	0.699	0.644	0.617	0.208	0.182	0.353	0.651	0.491	0.612	-1.921879822	7.76692E-08	1.05075E-06
NM_031847	chr2	210444403	210598834	+	5455	1	MAP2|MAP2A|MAP2B|MAP2C|-|2q34|protein-coding	MAP2	3.251	6.416	6.069	7.715	0.333	2.96	5.649	6.868	1.641	2.044	0.971	0.682	9.085	7.007	0.16	0.111	0.136	0.159	3.270386516	7.84167E-08	1.06006E-06
NM_022337	chr11	87846415	87908635	-	1455	1	RAB38|NY-MEL-1|rrGTPbp|-|11q14.2|protein-coding	RAB38	26.186	34.69	44.293	69.626	18.635	17.536	69.839	72.062	30.543	31.79	23.868	23.062	14.981	15.528	14.026	13.485	8.61	6.107	1.07702532	7.90036E-08	1.06718E-06
NM_001114090	chr2	233743396	233792861	-	2797	1	NGEF|ARHGEF27|EPHEXIN|-|2q37.1|protein-coding	NGEF	0.061	0.166	0.023	0.126	0	0.024	0.067	0.121	0.022	0.035	0.008	0.004	0.043	0.096	0.004	0	0	0	4.395604454	7.93075E-08	1.07047E-06
NM_004608	chr16	30097115	30103205	-	1791	1	TBX6|SCDO5|-|16p11.2|protein-coding	TBX6	0.576	0.63	0.654	1.514	0.193	0.376	1.152	1.325	0.58	0.649	0.17	0.114	0.217	0.134	0.06	0.081	0.008	0.023	2.432331319	7.96987E-08	1.07493E-06
NM_006321	chr3	48956253	49022971	+	4072	1	ARIH2|ARI2|TRIAD1|-|3p21.31|protein-coding	ARIH2	10.732	10.143	10.516	9.617	7.657	6.1	10.73	10.192	7.352	6.87	7.538	7.826	6.556	7.376	6.685	6.905	4.763	5.297	0.450607056	8.09936E-08	1.09157E-06
NM_018134	chr1	32671236	32674288	+	2046	1	IQCC|-|-|1p35.2|protein-coding	IQCC	1.393	0.928	0.656	0.668	0.389	0.461	0.649	0.919	0.513	0.494	0.517	0.473	0.615	0.849	0.338	0.49	0.302	0.324	1.035514711	8.17632E-08	1.10111E-06
NM_017842	chr12	48166967	48176536	+	3029	1	SLC48A1|HRG-1|HRG1|hHRG-1|-|12q13.11|protein-coding	SLC48A1	3.601	2.762	4.853	2.755	1.347	2.481	4.317	4.205	2.345	2.544	1.964	1.668	2.705	2.753	1.068	1.056	0.723	0.737	1.235872537	8.2473E-08	1.10982E-06
NM_001109809	chr6	29640169	29644931	-	1723.5	8	ZFP57|C6orf40|TNDM1|ZNF698|bA145L22|bA145L22.2|-|6p22.1|protein-coding	ZFP57	0.114	0.114	0.173	0.192	0.672	0.332	0.083	0.112	0.101	0.063	0.278	0.312	0.548	0.938	5.013	2.549	3.978	1.263	-1.912311178	8.26548E-08	1.11143E-06
NR_038338	chr20	42839722	42854667	+	1595	1	OSER1-AS1|-|-|20q13.12|ncRNA	OSER1-AS1	0.493	0.472	0.761	0.562	0.206	0.254	0.578	0.718	0.377	0.422	0.239	0.297	0.225	0.319	0.202	0.159	0.152	0.144	1.168387792	8.32643E-08	1.11878E-06
NM_001134	chr4	74301936	74321502	+	2022	1	AFP|AFPD|FETA|HPAFP|-|4q13.3|protein-coding	AFP	0.073	0.053	0.021	0.023	0.145	0.067	0.005	0.024	0.03	0.075	0.269	0.223	0.074	0.044	0.23	0.209	0.465	0.401	-2.652372921	8.42855E-08	1.13164E-06
NM_001146115	chr21	47878862	47967120	+	2719	1	DIP2A|C21orf106|DIP2|-|21q22.3|protein-coding	DIP2A	3.768	4.117	4.404	3.815	4.782	4.202	3.825	3.652	5.166	5.4	4.725	4.623	4.138	4.681	4.71	4.62	4.528	5.168	-0.399406069	8.73985E-08	1.17255E-06
NM_032173	chr22	29313377	29453476	+	6459	1	ZNRF3|BK747E2.3|RNF203|-|22q12.1|protein-coding	ZNRF3	1.255	0.865	0.749	0.675	0.517	0.501	0.856	0.748	0.715	0.683	0.634	0.648	1.146	1.282	0.565	0.628	0.604	0.555	0.755288867	8.76102E-08	1.17451E-06
NM_001272001	chr1	62920397	63154039	-	7039	1	DOCK7|EIEE23|ZIR2|-|1p31.3|protein-coding	DOCK7	4.91	5.074	3.559	3.135	6.999	4.606	3.036	2.962	4.606	4.368	6.842	6.821	4.589	5.116	9.334	9.221	9.919	9.034	-0.849666795	8.89087E-08	1.19101E-06
NM_182797	chr20	9198037	9461462	+	5394	1	PLCB4|ARCND2|PI-PLC|-|20p12.3-p12.2|protein-coding	PLCB4	0.446	0.339	0.367	0.367	0.539	0.406	0.439	0.438	0.563	0.619	1.37	1.294	0.7	1.113	3.175	3.472	2.676	2.099	-1.177705296	8.96542E-08	1.2001E-06
NM_001135806	chr12	79439433	79845788	+	4398	1	SYT1|P65|SVP65|SYT|-|12q21.2|protein-coding	SYT1	0.112	0.065	0.3	0.247	0.48	0.13	0.18	0.17	0.174	0.133	0.719	0.697	0.065	0.085	1.463	1.416	3.157	2.322	-2.861325698	9.02849E-08	1.20763E-06
NM_001276418	chr9	139334548	139378211	-	8952	1	SEC16A|KIAA0310|SEC16L|p250|-|9q34.3|protein-coding	SEC16A	3.963	4.252	4.503	4.28	5.011	4.066	4.657	5.106	6.498	6.408	7.894	8.392	5.442	6.081	6.347	6.718	7.102	7.159	-0.455236507	9.2069E-08	1.22872E-06
NM_139277	chr19	51479735	51487071	-	1913	1	KLK7|PRSS6|SCCE|hK7|-|19q13.41|protein-coding	KLK7	2.902	15.692	2.183	10.685	1.745	2.52	1.629	1.581	2.035	2.136	0.535	0.343	16.383	12.288	0.948	0.681	0.267	0.46	2.956817411	9.20392E-08	1.22872E-06
NM_007126	chr9	35056065	35072739	-	3840	1	VCP|ALS14|CMT2Y|HEL-220|HEL-S-70|IBMPFD|IBMPFD1|TERA|p97|-|9p13.3|protein-coding	VCP	69.699	62.354	55.175	47.01	82.822	63.847	47.403	46.363	62.054	60.68	75.452	75.852	54.011	58.959	83.169	83.75	73.738	77.254	-0.476393491	9.20575E-08	1.22872E-06
NM_007034	chr1	78470512	78483648	+	3009	1	DNAJB4|DNAJW|DjB4|HLJ1|-|1p31.1|protein-coding	DNAJB4	4.939	3.655	5.841	4.568	6.844	8.838	3.132	3.316	4.956	5.107	6.073	6.442	4.81	4.498	13.414	12.135	26.022	22.298	-1.44680975	9.32597E-08	1.24294E-06
NM_023037	chr13	32605437	32870776	+	10654	1	FRY|13CDNA73|214K23.2|C13orf14|CG003|bA207N4.2|bA37E23.1|-|13q13.1|protein-coding	FRY	0.085	0.277	0.066	0.321	0.058	0.123	0.178	0.286	0.026	0.029	0.032	0.028	0.458	0.316	0.018	0.017	0.021	0.019	2.708136687	9.32748E-08	1.24294E-06
NM_014451	chr7	33169152	33645680	+	3876	1	BBS9|B1|C18|D1|PTHB1|-|7p14.3|protein-coding	BBS9	1.122	1.34	1.484	0.724	1.584	1.687	0.354	0.454	1.357	1.528	1.411	1.445	1.179	1.255	1.546	1.485	1.918	1.982	-1.003015406	9.50105E-08	1.26512E-06
NM_194439	chr4	1065266	1107352	-	2325	1	RNF212|ZHP3|-|4p16.3|protein-coding	RNF212	0.042	0.039	0.009	0.081	0	0	0.08	0.052	0.079	0.056	0	0.014	0.135	0.167	0.021	0.016	0.017	0.012	3.447714873	9.75838E-08	1.29835E-06
NM_001252296	chr19	33865430	33873592	+	3629	1	CEBPG|GPE1BP|IG/EBP-1|-|19q13.11|protein-coding	CEBPG	18.236	21.569	24.891	30.306	9.225	11.275	23.848	24.599	10.628	10.494	9.311	8.855	13.334	12.621	10.3	10.345	8.401	8.441	0.938843964	9.7652E-08	1.29835E-06
NM_001164407	chr17	1606084	1613662	-	5895	1	TLCD2|-|-|17p13.3|protein-coding	TLCD2	0.642	1.221	1.265	2.947	1.745	2.379	1.135	1.378	2.784	2.5	2.479	2.302	1.182	0.965	1.429	1.302	2.162	1.73	-1.027118829	1.00584E-07	1.33634E-06
NM_001101340	chr19	50191942	50194247	+	2108	1	ADM5|AM5|C19orf76|-|19q13.33|protein-coding	ADM5	0.245	0.238	0.283	0.201	0.098	0.128	0.26	0.332	0.29	0.222	0.103	0.117	0.192	0.341	0.079	0.103	0.077	0.077	1.42711376	1.01849E-07	1.35212E-06
NM_002422	chr11	102706528	102714420	-	1894	1	MMP3|CHDS6|MMP-3|SL-1|STMY|STMY1|STR1|-|11q22.2|protein-coding	MMP3	0.156	0.009	0.326	0.124	1.689	1.121	0.041	0.064	0.172	0.178	0.138	0.131	0.024	0.095	3.044	2.714	9.915	16.338	-4.427558529	1.02972E-07	1.36602E-06
NM_000788	chr4	71859265	71896629	+	2596	1	DCK|-|-|4q13.3|protein-coding	DCK	4.75	3.415	2.257	3.242	2.125	2.61	3.334	3.078	1.755	1.696	1.901	1.723	3.584	3.414	2.832	3.119	2.325	2.099	0.704524173	1.05339E-07	1.39637E-06
NR_003500	chr7	32956427	32982782	-	1291	1	RP9P|-|-|7p14.3|pseudo	RP9P	1.751	2.539	3.102	3.159	0.871	1.175	4.419	3.706	0.995	0.968	0.962	1.041	1.288	1.345	1.008	0.86	0.708	0.618	1.329060877	1.07834E-07	1.42838E-06
NM_001287190	chr2	10580497	10587925	-	2024	1	ODC1|ODC|-|2p25.1|protein-coding	ODC1	87.958	62.566	42.525	24.38	40.693	43.614	104.996	72.588	32.583	28.953	59.906	61.859	39.244	45.724	47.886	48.966	24.652	20.995	0.69935504	1.08575E-07	1.43712E-06
NM_053016	chr9	112542577	112713756	+	9470	1	PALM2|AKAP2|-|9q31.3|protein-coding	PALM2	0.187	0.108	0.2	0.172	0.31	0.221	0.102	0.139	0.249	0.202	0.331	0.345	0.032	0.049	0.295	0.389	0.342	0.291	-1.794730235	1.08755E-07	1.43843E-06
NM_001445	chr5	159656437	159665729	+	572	1	FABP6|I-15P|I-BABP|I-BALB|I-BAP|ILBP|ILBP3|ILLBP|-|5q33.3|protein-coding	FABP6	0.215	0.094	0.149	0.165	0.484	0.766	0.019	0.084	0.82	0.532	0.438	0.282	0.105	0.079	0.668	0.57	0.305	0.402	-2.442442164	1.09246E-07	1.44203E-06
NM_005921	chr5	56110900	56191978	+	7489	1	MAP3K1|MAPKKK1|MEKK|MEKK 1|MEKK1|SRXY6|-|5q11.2|protein-coding	MAP3K1	4.271	4.881	2.95	3.39	2.431	2.475	3.01	3.339	3.393	3.666	2.354	2.458	8.024	6.842	2.633	2.75	2.511	2.353	0.914955074	1.0927E-07	1.44203E-06
NM_022739	chr17	62540735	62658386	-	3845	1	SMURF2|-|-|17q23.3-q24.1|protein-coding	SMURF2	8.095	8.059	7.026	6.303	16.572	8.205	7.489	7.315	6.882	5.803	13.907	14.809	5.618	6.53	24.828	25.753	16.676	14.2	-1.02854436	1.09172E-07	1.44203E-06
NM_018416	chr12	8185359	8208118	+	5469	1	FOXJ2|FHX|-|12p13.31|protein-coding	FOXJ2	1.334	1.572	1.737	1.72	0.87	0.992	2.253	2.547	1.172	1.278	0.795	0.877	1.928	1.76	0.967	0.984	0.885	0.908	1.020989614	1.09451E-07	1.44334E-06
NM_001322250	chr17	55333212	55762050	+	6266	1	MSI2|MSI2H|-|17q22|protein-coding	MSI2	2.007	1.575	2.332	1.957	2.081	2.614	1.784	1.729	2.889	2.872	2.574	2.539	1.97	1.962	2.526	2.7	3.151	3.145	-0.592366105	1.10502E-07	1.45612E-06
NM_016134	chr8	97657455	98155731	+	1939	1	CPQ|LDP|PGCP|-|8q22.1|protein-coding	CPQ	0.57	0.351	1.242	0.888	1.284	1.912	0.322	0.329	0.894	1.009	0.5	0.51	0.371	0.417	1.274	1.344	1.657	1.786	-1.587637334	1.10921E-07	1.46055E-06
NM_001017534	chr11	104912053	104916051	-	690	1	CARD16|COP|COP1|PSEUDO-ICE|-|11q22.3|protein-coding	CARD16	1.317	1.402	0.525	0.376	1.729	1.417	0.397	0.297	1.389	1.339	1.785	1.792	1.086	1.454	2.508	2.938	3.409	3.312	-1.377376841	1.11823E-07	1.47134E-06
NM_001198962	chr1	53361582	53387446	-	1436	1	ECHDC2|-|-|1p32.3|protein-coding	ECHDC2	3.37	3.68	4.243	4.515	2.131	2.511	3.3	3.214	3.741	4.064	2.466	2.523	3.495	3.733	1.388	1.748	1.591	1.723	0.685428125	1.13361E-07	1.49048E-06
NM_198182	chr2	10091792	10142412	+	3587	1	GRHL1|LBP32|MGR|NH32|TFCP2L2|-|2p25.1|protein-coding	GRHL1	3.472	15.774	5.161	19.041	3.524	5.995	12.57	15.47	5.067	5.793	1.929	1.646	17.107	13.858	0.985	0.905	0.446	0.396	3.018214639	1.14585E-07	1.50545E-06
NM_001276294	chr3	52489524	52515926	+	2678	1	NISCH|I-1|IR1|IRAS|hIRAS|-|3p21.1|protein-coding	NISCH	5.43	6.08	7.271	5.15	5.327	6.167	5.198	5.368	7.076	6.976	5.701	5.685	5.37	6.066	5.116	5.385	7.107	7.469	-0.395944096	1.15602E-07	1.51769E-06
NM_001135047	chr14	75894509	75939404	+	3779	1	JDP2|JUNDM2|-|14q24.3|protein-coding	JDP2	5.59	6.489	5.733	4.542	1.945	1.481	4.769	4.691	3.123	2.772	3.359	3.283	2.862	3.122	2.233	2.551	1.53	1.904	0.995425142	1.17041E-07	1.53546E-06
NM_018836	chr1	4715105	4843851	+	2915	1	AJAP1|MOT8|SHREW-1|SHREW1|-|1p36.32|protein-coding	AJAP1	1.879	1.383	1.169	0.995	0.836	0.497	2.774	2.344	1.206	1.007	1.346	1.25	1.033	1.284	0.815	0.787	0.784	0.645	0.92349963	1.17531E-07	1.54074E-06
NM_001322834	chr3	138153415	138198784	+	4994	1	ESYT3|CHR3SYT|E-Syt3|FAM62C|-|3q22.3|protein-coding	ESYT3	0.241	0.993	0.264	0.925	0.201	0.324	0.824	0.902	0.237	0.246	0.192	0.164	0.822	0.815	0.108	0.135	0.046	0.081	2.317063369	1.17905E-07	1.5445E-06
NM_001190438	chr17	15994884	16097953	-	3079	1	NCOR1|N-CoR|N-CoR1|PPP1R109|TRAC1|hN-CoR|-|17p12-p11.2|protein-coding	NCOR1	9.638	11.158	8.504	9.433	7.104	6.634	8.223	9.025	8.67	8.447	7.733	7.563	11.074	10.64	6.865	7.795	7.876	6.804	0.397531696	1.18268E-07	1.54812E-06
NM_001172643	chr16	66541906	66584194	-	4666	1	TK2|MTDPS2|MTTK|PEOB3|SCA31|-|16q21|protein-coding	TK2	2.364	2.706	3.068	2.506	2.65	2.846	1.641	1.746	4.209	4.209	3.349	3.092	1.994	2.16	3.149	2.886	2.78	3.156	-0.577999588	1.18905E-07	1.55531E-06
NM_016531	chr4	38665790	38703129	+	5607	1	KLF3|BKLF|-|4p14|protein-coding	KLF3	8.776	16.988	8.606	13.787	7.334	7.875	12.533	13.338	7.431	7.705	6.281	6.337	19.299	15.974	6.313	6.134	5.917	5.704	1.07936435	1.19451E-07	1.5613E-06
NM_000584	chr4	74606223	74609433	+	1699	1	CXCL8|GCP-1|GCP1|IL8|LECT|LUCT|LYNAP|MDNCF|MONAP|NAF|NAP-1|NAP1|-|4q13.3|protein-coding	CXCL8	0.087	0.327	0.288	0.458	1.313	2.519	0.291	0.177	0.474	0.358	0.757	0.854	0.582	0.705	3.456	2.571	1.495	1.425	-2.060049813	1.22132E-07	1.59517E-06
NM_004859	chr17	57697050	57774317	+	8541	1	CLTC|CHC|CHC17|CLH-17|CLTCL2|Hc|-|17q23.1|protein-coding	CLTC	31.67	33.243	28.124	26.212	34.272	36.18	25.58	26.484	30.255	30.358	34.344	34.265	31.099	32.017	37.312	38.75	43.288	38.833	-0.354767612	1.22483E-07	1.59857E-06
NM_001142272	chr16	524850	572481	+	3192	1	RAB11FIP3|CART1|Rab11-FIP3|-|16p13.3|protein-coding	RAB11FIP3	2.178	1.79	2.309	1.566	2.546	2.144	1.33	1.491	2.96	2.911	2.745	3.082	1.6	2.116	2.83	2.537	2.556	2.555	-0.656532052	1.23588E-07	1.6116E-06
NM_001193646	chr19	50432400	50437193	+	2065	1	ATF5|ATFX|HMFN0395|-|19q13.33|protein-coding	ATF5	1.582	1.197	2.001	2.089	3.894	2.089	2.587	3.116	2.917	2.605	4.649	4.462	2.358	2.161	3.67	3.027	4.114	4.447	-0.986312128	1.23662E-07	1.6116E-06
NM_019118	chr1	32681798	32687972	-	1121	1	TMEM234|AASL548|C1orf91|PRO1105|RP4-622L5|dJ622L5.7|-|1p35.2|protein-coding	TMEM234	1.907	2.029	2.224	1.956	2.746	1.894	1.527	1.344	2.464	2.812	2.702	2.849	1.671	1.937	2.608	2.454	2.602	2.702	-0.644381925	1.25038E-07	1.62747E-06
NM_032683	chr19	18304040	18307550	+	1351	1	MPV17L2|FKSG24|-|19p13.11|protein-coding	MPV17L2	3.418	3.063	4.163	2.844	5.184	3.543	5.099	4.754	4.753	5.406	7.8	7.449	2.307	2.915	5.292	5.127	4.219	4.395	-0.652553407	1.25063E-07	1.62747E-06
NM_016422	chr11	10533225	10562774	-	4076	1	RNF141|ZFP26|ZNF230|-|11p15.4|11p15|protein-coding	RNF141	15.742	17.749	10.198	18.902	9.601	10.518	14.603	15.846	13.694	14.228	11.322	11.097	22.362	18.69	9.815	9.71	7.964	7.376	0.810166573	1.27977E-07	1.66295E-06
NM_144657	chrX	83572882	83757487	-	6215	1	HDX|CXorf43|D030011N01Rik|-|Xq21.1|protein-coding	HDX	0.213	0.179	0.446	0.516	0.696	0.45	0.321	0.279	0.384	0.365	0.451	0.464	0.239	0.222	0.624	0.627	0.952	0.773	-1.402415064	1.27933E-07	1.66295E-06
NM_001286760	chr9	131181439	131199630	+	2199	1	CERCAM|CEECAM1|GLT25D3|-|9q34.11|protein-coding	CERCAM	4.77	5.189	10.851	12.126	10.915	13.596	8.146	8.949	16.979	17.698	11.938	11.891	4.844	5.583	9.199	8.511	9.909	12.356	-1.007446942	1.28379E-07	1.66695E-06
NM_139057	chr15	100511643	100882210	-	6334	1	ADAMTS17|-|-|15q26.3|protein-coding	ADAMTS17	0.07	0.102	0.024	0.052	0.008	0.021	0.085	0.046	0.031	0.021	0.029	0.024	0.085	0.085	0.015	0.013	0.002	0.006	2.50220347	1.28885E-07	1.67231E-06
NM_000393	chr2	189896641	190044605	-	6874	1	COL5A2|EDSC|-|2q32.2|protein-coding	COL5A2	13.369	6.908	11.7	11.863	26.967	10.062	7.33	7.415	21.919	20.451	19.841	19.876	9.716	11.074	27.447	26.021	39.573	39.111	-1.460398677	1.29378E-07	1.67748E-06
NM_152309	chr10	98353069	98480279	-	4792	1	PIK3AP1|BCAP|-|10q24.1|protein-coding	PIK3AP1	0.046	0.071	0.031	0.157	0.004	0.021	0.078	0.153	0.006	0.002	0.007	0.002	0.022	0.031	0.005	0.003	0.003	0.003	3.545762403	1.3174E-07	1.70686E-06
NM_001143994	chr11	561450	564025	+	1447	1	RASSF7|C11orf13|HRAS1|HRC1|-|11p15.5|protein-coding	RASSF7	3.871	3.293	4.785	3.617	6.537	4.076	4.162	3.797	5.065	5.115	7.116	7.854	3.334	3.756	5.452	4.72	4.264	5.842	-0.733768747	1.32731E-07	1.71845E-06
NM_001037806	chr12	50184929	50222208	-	4885	1	NCKAP5L|Cep169|FP1193|KIAA1602|-|12q13.12|protein-coding	NCKAP5L	1.73	1.28	2.29	1.544	2.212	1.573	1.285	1.021	2.264	1.853	2.547	2.932	0.831	1.088	2.514	2.586	2.416	2.755	-1.064323169	1.3484E-07	1.74395E-06
NM_018094	chrX	51486481	51489326	+	2843	1	GSPT2|ERF3B|GST2|-|Xp11.22|protein-coding	GSPT2	1.132	0.844	1.057	0.92	1.557	1.079	0.56	0.441	1.223	1.193	1.579	1.664	1.107	1.043	1.658	1.732	1.816	1.846	-1.021974561	1.34996E-07	1.74395E-06
NR_024477	chr7	154720227	154738560	+	1254	1	PAXIP1-AS2|PAXIP1OS|-|7q36.2|ncRNA	PAXIP1-AS2	0.451	0.514	0.663	0.564	0.621	1.048	0.122	0.192	0.829	0.875	0.739	0.652	0.454	0.298	0.723	0.779	0.858	0.895	-1.387731882	1.34974E-07	1.74395E-06
NM_001199162	chr3	49145479	49158371	-	4775	1	USP19|ZMYND9|-|3p21.31|protein-coding	USP19	4.748	5.33	5.068	4.621	3.734	3.162	6.139	5.701	5.014	5.296	4.131	4.312	4.778	4.819	3.209	3.225	2.083	2.654	0.629679422	1.36925E-07	1.76758E-06
NM_004925	chr9	33441152	33447631	-	1863	1	AQP3|AQP-3|GIL|-|9p13.3|protein-coding	AQP3	53.786	98.123	4.86	32.409	10.813	5.572	8.362	12.652	13.705	17.442	5.498	4.45	241.107	187.588	3.459	2.85	1.768	1.343	3.527977174	1.37102E-07	1.76859E-06
NM_033518	chrX	48316920	48328644	-	1977	1	SLC38A5|JM24|SN2|SNAT5|pp7194|-|Xp11.23|protein-coding	SLC38A5	15.582	13.979	16.38	12.831	30.351	14.764	13.589	12.252	17.22	15.947	25.966	24.973	13.254	14.912	25.209	23.359	28.883	35.305	-0.981820182	1.37836E-07	1.77419E-06
NM_014347	chr19	58978412	58984945	+	3225	1	ZNF324|ZF5128|ZNF324A|-|19q13.43|protein-coding	ZNF324	1.363	1.833	1.612	1.323	2.005	1.86	0.929	0.871	1.814	1.813	1.656	1.854	1.319	1.481	1.377	1.418	1.859	1.921	-0.614628953	1.37742E-07	1.77419E-06
NM_001172702	chr14	61447832	61550451	+	1732	1	SLC38A6|NAT-1|SNAT6|-|14q23.1|protein-coding	SLC38A6	1.135	1.22	1.267	1.402	1.408	2.51	0.608	0.647	1.454	1.437	1.132	1.378	0.908	0.977	1.061	1.212	1.575	1.523	-0.887688049	1.37799E-07	1.77419E-06
NM_022734	chr14	21457965	21465194	+	1697	1	METTL17|METT11D1|-|14q11.2|protein-coding	METTL17	10.466	9.214	7.809	6.96	5.696	5.323	8.371	8.244	7.202	7.589	6.46	6.823	5.729	6.573	5.9	6.073	3.913	4.822	0.468090015	1.37974E-07	1.77468E-06
NM_006136	chr7	116502563	116559313	+	2344	1	CAPZA2|CAPPA2|CAPZ|-|7q31.2|protein-coding	CAPZA2	20.573	18.966	17.305	19.885	21.231	24.373	13.708	13.181	15.402	14.633	17.34	18.132	17.058	17.279	23.034	23.228	21.889	20.425	-0.357470718	1.39624E-07	1.79461E-06
NM_032188	chr16	31128985	31142714	+	1516	1	KAT8|MOF|MYST1|ZC2HC8|hMOF|-|16p11.2|protein-coding	KAT8	5.688	4.702	6.942	5.365	2.954	3.78	8.372	8.585	4.195	4.423	3.35	3.482	3.617	3.941	3.007	3.144	2.11	2.007	0.903883902	1.41004E-07	1.81103E-06
NM_001144936	chr11	63527364	63536113	-	5575	1	C11orf95|-|-|11q13.1|protein-coding	C11orf95	0.736	0.556	0.764	0.596	1.365	0.568	0.392	0.346	0.846	0.715	1.325	1.392	0.739	0.862	1.441	1.485	1.606	1.946	-1.266963504	1.4205E-07	1.82314E-06
NM_002577	chr3	196466728	196559518	+	6122	1	PAK2|PAK65|PAKgamma|-|3q29|protein-coding	PAK2	6.408	5.489	6.261	5.145	7.773	6.172	5.478	5.616	7.131	6.829	8.508	8.56	6.243	6.087	8.166	8.541	10.691	9.718	-0.582724076	1.44469E-07	1.85286E-06
NM_001282585	chr1	1288069	1293927	-	1996	1	MXRA8|-|-|1p36.33|protein-coding	MXRA8	0.135	0.144	0.256	0.189	0.719	0.118	0.011	0.012	0.112	0.103	0.087	0.113	0.03	0.023	0.209	0.224	0.242	0.278	-2.690444176	1.45656E-07	1.86673E-06
NM_001195478	chr3	100428386	100467811	+	1719	1	TFG|HMSNP|SPG57|TF6|TRKT3|-|3q12.2|protein-coding	TFG	35.541	36.396	31.938	36.317	42.098	38.333	30.862	30.122	34.083	31.548	39.512	39.028	34.433	32.463	41.046	39.662	40.209	42.493	-0.336501224	1.47601E-07	1.89029E-06
NM_001163673	chr17	1619817	1641893	+	3172	1	WDR81|CAMRQ2|PPP1R166|SORF-2|-|17p13.3|protein-coding	WDR81	1.138	0.943	1.693	1.13	1.761	1.551	0.833	0.76	1.809	1.713	1.879	2.051	1.011	1.336	1.603	1.678	1.568	1.624	-0.786682249	1.51485E-07	1.93864E-06
NM_001330150	chr17	19641298	19651746	-	1599	1	ALDH3A1|ALDH3|ALDHIII|-|17p11.2|protein-coding	ALDH3A1	12.091	6.721	3.864	1.415	1.211	1.075	0.7	1.213	2.008	3.154	0.668	0.619	8.488	7.07	0.313	0.317	0.555	0.22	2.590414989	1.51914E-07	1.94273E-06
NM_001134470	chr3	143692167	143711210	+	3396	1	C3orf58|DIA1|GoPro49|HASF|-|3q24|protein-coding	C3orf58	5.02	3.608	4.285	5.228	2.627	3.355	4.532	4.521	2.713	2.922	1.925	1.991	5.157	4.766	3.015	3.127	2.28	2.397	0.896487408	1.53713E-07	1.96432E-06
NM_001263	chr4	85504057	85572493	+	4523	1	CDS1|CDS|-|4q21.23|protein-coding	CDS1	8.603	10.926	7.499	11.447	6.278	7.37	8.445	9.562	6.31	6.377	5.474	5.263	11.838	10.53	5.301	5.379	5.902	5.553	0.689699287	1.57427E-07	2.01033E-06
NM_015917	chr7	142960522	142966222	+	1048	1	GSTK1|GST|GST 13-13|GST13|GST13-13|GSTK1-1|hGSTK1|-|7q34|protein-coding	GSTK1	26.558	26.576	31.001	30.325	34.238	30.65	24.421	24.538	39.273	40.33	40.135	38.338	24.044	25.416	28.117	28.268	25.665	27.526	-0.412755455	1.57963E-07	2.01573E-06
NM_001080410	chr2	73481810	73496758	-	6915	1	FBXO41|FBX41|-|2p13.2|protein-coding	FBXO41	0.334	0.324	0.536	0.317	0.448	0.536	0.385	0.422	0.604	0.575	0.553	0.619	0.23	0.249	0.435	0.45	0.449	0.464	-0.722930789	1.59774E-07	2.03738E-06
NM_032888	chr9	116917825	117074796	+	7747	1	COL27A1|STLS|-|9q32|protein-coding	COL27A1	2.549	1.933	2.109	1.631	3.518	2.95	1.058	1.059	4.156	4.275	3.739	4.011	2.197	2.63	3.281	3.349	3.559	3.565	-1.041247972	1.6136E-07	2.05612E-06
NM_001013647	chr22	38974125	39052634	-	10303	1	FAM227A|-|-|22q13.1|protein-coding	FAM227A	0.038	0.033	0.039	0.039	0.06	0.082	0.01	0.02	0.096	0.096	0.07	0.071	0.045	0.064	0.05	0.053	0.129	0.087	-1.445085429	1.62332E-07	2.06703E-06
NM_001286678	chr21	48055507	48085036	+	1700	1	PRMT2|HRMT1L1|-|21q22.3|protein-coding	PRMT2	10.419	10.083	13.058	12.481	10.568	9.576	10.628	10.732	13.718	13.067	11.634	11.637	5.772	6.588	10.868	10.889	8.231	9.069	-0.465795589	1.62653E-07	2.06963E-06
NM_002401	chr17	61699801	61773670	+	4715	1	MAP3K3|MAPKKK3|MEKK3|-|17q23.3|protein-coding	MAP3K3	2.496	1.877	2.115	2.02	2.666	2.481	1.338	1.385	2.341	2.21	2.279	2.299	1.868	1.969	2.741	2.536	2.309	2.447	-0.490433877	1.62984E-07	2.07236E-06
NM_014807	chr11	118978060	118987834	+	3368	1	C2CD2L|DLNB23|TMEM24|-|11q23.3|protein-coding	C2CD2L	0.824	0.883	0.961	0.91	0.519	0.691	0.886	1.027	0.732	0.755	0.573	0.587	0.983	0.965	0.496	0.502	0.423	0.434	0.768730698	1.63712E-07	2.08012E-06
NM_134262	chr15	60780483	60884707	-	10657	1	RORA|NR1F1|ROR1|ROR2|ROR3|RZR-ALPHA|RZRA|-|15q22.2|protein-coding	RORA	1.019	3.346	0.754	3.066	0.62	1.477	0.992	1.376	0.384	0.43	0.226	0.219	4.326	2.998	0.619	0.507	0.542	0.544	2.038904441	1.64689E-07	2.08955E-06
NM_145201	chr8	144656955	144660521	-	1688	1	NAPRT|NAPRT1|PP3856|-|8q24.3|protein-coding	NAPRT	8.412	8.977	6.525	5.489	4.425	4.712	11.029	8.995	8.049	8.653	6.1	7.204	4.091	5.881	3.733	4.068	1.202	1.458	1.072453823	1.64686E-07	2.08955E-06
NM_001330421	chr17	61509664	61517572	-	2880	1	CYB561|CYB561A1|FRRS2|-|17q23.3|protein-coding	CYB561	3.668	4.839	4.527	5.288	2.636	3.043	6.43	6.628	3.628	3.902	2.906	2.647	4.63	5.022	1.579	1.73	1.396	1.089	1.202969897	1.65355E-07	2.0965E-06
NM_145649	chr6	10521568	10629601	+	4514	1	GCNT2|CCAT|CTRCT13|GCNT2C|GCNT5|IGNT|II|NACGT1|NAGCT1|ULG3|bA360O19.2|bA421M1.1|-|6p24.3-p24.2|protein-coding	GCNT2	0.626	0.317	0.717	0.914	0.881	1.337	0.554	0.529	0.887	0.869	0.949	0.874	0.385	0.385	0.759	0.716	1.242	1.195	-1.268506566	1.66224E-07	2.10602E-06
NM_001015881	chrX	106956452	106959711	-	1742	1	TSC22D3|DIP|DSIPI|GILZ|TSC-22R|-|Xq22.3|protein-coding	TSC22D3	29.854	32.748	20.766	25.809	4.636	9.016	22.028	22.676	8.338	8.822	5.398	4.512	8.961	10.211	5.255	5.306	6.443	6.358	1.613735386	1.66436E-07	2.1072E-06
NM_001135673	chr2	38521099	38604565	-	3937	1	ATL2|ARL3IP2|ARL6IP2|aip-2|atlastin2|-|2p22.2-p22.1|protein-coding	ATL2	9.447	11.315	7.527	11.366	5.688	8.107	10.987	10.523	8.168	8.304	5.641	5.478	13.398	13.052	5.647	5.581	4.258	4.174	1.010930682	1.6862E-07	2.13333E-06
NM_032726	chr2	219472488	219501909	+	3219	1	PLCD4|-|-|2q35|protein-coding	PLCD4	0.679	0.401	0.708	0.154	0.999	2.23	0.116	0.131	1.672	1.222	1.645	1.693	0.619	0.842	1.761	1.807	1.357	1.336	-2.092086898	1.69052E-07	2.13619E-06
NM_001270767	chr16	15131710	15149936	-	1040	1	NTAN1|PNAA|PNAD|-|16p13.11|protein-coding	NTAN1	11.881	11.246	16.142	13.828	15.214	17.631	9.567	9.188	10.212	10.283	13.956	12.457	8.686	8.537	15.331	14.422	19.53	18.843	-0.798995952	1.69087E-07	2.13619E-06
NM_020435	chr1	228337415	228347527	+	2377	1	GJC2|CX46.6|Cx47|GJA12|HLD2|LMPH1C|PMLDAR|SPG44|-|1q42.13|protein-coding	GJC2	0.186	0.219	0.161	0.268	0.095	0.028	0.258	0.243	0.111	0.146	0.064	0.068	0.063	0.107	0.04	0.041	0.006	0.028	1.868722215	1.69449E-07	2.13925E-06
NM_203463	chr2	169312759	169631644	+	6815	1	CERS6|CERS5|LASS6|-|2q24.3|protein-coding	CERS6	9.614	9.667	9.231	8.105	6.112	6.222	8.919	8.224	5.929	6.254	5.283	5.448	10.974	10.684	7.567	7.973	8.434	7.789	0.521995957	1.69928E-07	2.14377E-06
NM_006555	chr7	44240578	44253893	+	2757	1	YKT6|-|-|7p13|protein-coding	YKT6	19.638	18.288	19.72	20.6	29.936	20.6	19.246	19.315	21.927	21.515	31.256	32.149	14.242	15.228	30.484	28.301	32.988	35.206	-0.835497852	1.706E-07	2.15073E-06
NM_000427	chr1	153232179	153234600	+	1225	1	LOR|-|-|1q21.3|protein-coding	LOR	0.06	2.588	0.052	0.635	0.042	0	0.197	0.177	0.15	0.142	0.044	0.026	0.844	0.929	0	0.01	0	0	5.21702403	1.71001E-07	2.15424E-06
NM_006851	chr12	75874513	75895716	+	3899	1	GLIPR1|CRISP7|GLIPR|RTVP1|-|12q21.2|protein-coding	GLIPR1	5.028	2.949	3.339	4.493	16.095	2.628	3.314	2.948	5.492	4.666	13.25	13.082	5.717	5.476	18.384	17.492	36.665	26.806	-1.989350439	1.72112E-07	2.16671E-06
NM_015356	chr8	144873090	144897549	-	5105	1	SCRIB|CRIB1|SCRB1|SCRIB1|Vartul|-|8q24.3|protein-coding	SCRIB	8.33	7.719	10.85	8.964	5.674	5.282	12.64	9.994	7.691	7.524	6.532	7.241	6.307	7.978	5.19	5.709	3.905	4.546	0.621227003	1.73624E-07	2.18419E-06
NM_001291832	chr2	239067649	239077532	+	2892	1	ERFE|C1QTNF15|CTRP15|FAM132B|-|2q37.3|protein-coding	ERFE	0.17	0.111	0.206	0.285	0.042	0.058	0.671	0.429	0.092	0.147	0.079	0.1	0.088	0.088	0.066	0.113	0.037	0.028	1.95294312	1.74615E-07	2.19511E-06
NM_001098212	chr3	11196214	11304939	+	4274	1	HRH1|H1-R|H1R|HH1R|hisH1|-|3p25.3|protein-coding	HRH1	2.19	2.527	2.178	1.98	4.637	2.248	1.152	1.176	2.132	1.994	2.432	2.601	1.122	1.461	4.13	4.105	2.915	2.405	-0.951419444	1.75554E-07	2.20535E-06
NR_110802	chr17	42376942	42385799	-	5077	1	RUNDC3A-AS1|-|-|17q21.31|ncRNA	RUNDC3A-AS1	0.073	0.109	0.105	0.111	0.116	0.139	0.024	0.012	0.187	0.186	0.118	0.112	0.056	0.05	0.136	0.114	0.252	0.266	-1.857174759	1.76231E-07	2.2123E-06
NM_005853	chr16	54965111	54968395	+	2057	1	IRX5|HMMS|IRX-2a|IRXB2|-|16q12.2|protein-coding	IRX5	1.899	1.968	1.367	1.788	0.908	0.918	1.781	1.582	1.209	1.326	1.075	1.197	5.091	4.062	0.847	0.768	0.948	1.118	1.214665713	1.77269E-07	2.22376E-06
NM_022477	chr20	35280169	35374541	-	2971	1	NDRG3|-|-|20q11.23|protein-coding	NDRG3	5.887	5.884	6.339	3.968	7.339	7.646	1.698	1.618	5.877	5.67	6.547	6.449	4.246	4.364	6.616	6.466	7.66	6.855	-1.078530324	1.78914E-07	2.2428E-06
NR_110031	chr11	73977694	74022721	-	2093	1	P4HA3|-|-|11q13.4|protein-coding	P4HA3	0.176	0.051	0.163	0.068	0.149	0.499	0.052	0.04	0.063	0.145	0.245	0.221	0.014	0.064	0.336	0.208	0.392	0.439	-2.443175462	1.79299E-07	2.24604E-06
NR_046398	chr17	6659156	6678964	+	3366	1	XAF1|BIRC4BP|HSXIAPAF1|XIAPAF1|-|17p13.1|protein-coding	XAF1	3.343	3.906	0.538	0.658	11.749	1.232	0.049	0.075	1.738	2.108	2.01	3.657	0.721	0.796	3.528	4.098	6.813	7.883	-3.268919855	1.83281E-07	2.2943E-06
NM_003729	chr1	100731714	100758325	+	2571	1	RTCA|RPC|RTC1|RTCD1|-|1p21.2|protein-coding	RTCA	9.077	8.214	9.38	8.62	11.158	9.295	7.522	6.885	7.053	6.573	10.198	10.81	6.893	7.012	11.851	12.32	11.424	11.999	-0.569716698	1.84161E-07	2.30269E-06
NM_032425	chr14	100111447	100135611	+	2261	1	HHIPL1|KIAA1822|UNQ9245|-|14q32.2|protein-coding	HHIPL1	0.239	0.174	0.415	0.271	0.405	0.388	0.121	0.123	0.212	0.231	0.193	0.238	0.04	0.086	0.216	0.176	0.083	0.132	-1.150501317	1.8421E-07	2.30269E-06
NM_139072	chr2	230222345	230579286	-	3257	1	DNER|UNQ26|bet|-|2q36.3|protein-coding	DNER	0.49	0.357	0.209	0.297	0.616	1.294	0.067	0.048	0.135	0.184	0.207	0.224	0.198	0.23	0.539	0.411	0.351	0.399	-1.318165701	1.84467E-07	2.30428E-06
NM_005861	chr16	730111	732768	+	1597	1	STUB1|CHIP|HSPABP2|NY-CO-7|SCAR16|SDCCAG7|UBOX1|-|16p13.3|protein-coding	STUB1	17.028	14.58	19.757	15.944	21.407	15.871	17.578	16.585	25.051	25.595	30.378	31.487	12.871	14.654	20.013	19.23	17.347	21.121	-0.583294777	1.84975E-07	2.30901E-06
NM_018051	chr7	158649269	158738883	+	3745	1	WDR60|FAP163|SRPS6|SRTD8|-|7q36.3|protein-coding	WDR60	1.03	1.028	1.331	1.058	1.524	1.449	0.773	0.811	1.826	1.561	1.693	1.728	1.544	1.787	1.797	1.846	1.834	1.997	-0.667624634	1.859E-07	2.31892E-06
NM_001184897	chrX	53963113	54070607	-	4629	1	PHF8|JHDM1F|KDM7B|MRXSSD|ZNF422|-|Xp11.22|protein-coding	PHF8	1.608	1.695	1.758	1.492	1.289	1.078	2.559	2.65	1.949	1.824	1.516	1.505	1.738	1.983	1.253	1.215	1.22	1.046	0.539497689	1.86244E-07	2.32158E-06
NM_001320613	chr2	25042039	25142886	-	4708	1	ADCY3|AC-III|AC3|-|2p23.3|protein-coding	ADCY3	5.515	4.105	3.72	2.489	2.681	2.026	4.106	3.619	2.886	2.814	2.842	3.199	3.163	4.395	3.217	3.56	1.63	1.683	0.797548703	1.87591E-07	2.33673E-06
NM_001287144	chr8	80947103	81083894	-	4004	1	TPD52|D52|N8L|PC-1|PrLZ|hD52|-|8q21.13|protein-coding	TPD52	9.326	8.356	5.72	8.65	3.274	5.472	6.578	6.38	5.351	5.225	4.08	3.996	7.652	6.72	3.765	3.939	1.759	1.53	1.214513719	1.88798E-07	2.35012E-06
NM_001259	chr7	92234235	92463231	-	11602	1	CDK6|MCPH12|PLSTIRE|-|7q21.2|protein-coding	CDK6	9.858	10.831	8.236	5.952	13.478	10.525	8.428	7.332	14.628	15.326	21.49	21.002	14.899	14.9	19.751	20.619	29.373	23.267	-0.878764968	1.90021E-07	2.36368E-06
NM_007085	chr3	120113061	120169918	-	3828	1	FSTL1|FRP|FSL1|MIR198|OCC-1|OCC1|tsc36|-|3q13.33|protein-coding	FSTL1	34.679	26.914	44.674	32.235	56.416	33.388	15.627	13.193	30.296	27.809	31.711	32.342	14.41	19.408	61.796	61.101	64.137	65.159	-1.263214329	1.91517E-07	2.38062E-06
NM_001242366	chr17	26721661	26733230	-	6398	1	SLC46A1|G21|HCP1|PCFT|-|17q11.2|protein-coding	SLC46A1	0.737	0.747	1.745	0.973	1.046	1.217	0.514	0.58	1.115	1.108	0.882	0.823	0.485	0.765	0.802	0.837	1.036	0.873	-0.675105836	1.93572E-07	2.40449E-06
NM_001128826	chr9	132962872	132999583	+	4850	1	NCS1|FLUP|FREQ|-|9q34.11|protein-coding	NCS1	13.012	9.55	17.931	14.534	18.586	15.963	9.459	9.387	13.513	12.634	15.161	14.926	6.465	8.32	17.995	16.431	20.443	20.922	-0.9803475	1.95981E-07	2.43271E-06
NM_001128424	chr4	159045732	159094202	-	4787	1	FAM198B|AD021|AD036|C4orf18|ENED|-|4q32.1|protein-coding	FAM198B	0.626	0.543	0.957	0.483	1.524	0.591	0.72	0.561	1.418	1.335	1.471	1.597	0.601	0.744	1.456	1.412	3.389	3.396	-1.537061237	1.97572E-07	2.45075E-06
NM_052852	chr19	20278023	20311299	+	3891	1	ZNF486|KRBO2|-|19p12|protein-coding	ZNF486	1.926	1.556	1.867	1.539	2.386	1.784	1.125	0.982	1.564	1.494	1.93	2.031	1.502	1.493	2.84	2.751	3.348	2.836	-0.801209228	1.98003E-07	2.45266E-06
NM_032478	chr17	73894724	73901181	-	1564	1	MRPL38|HSPC262|L38MT|MRP-L3|MRP-L38|RPML3|-|17q25.1|protein-coding	MRPL38	11.011	9.082	9.29	9.075	6.678	6.745	10.753	9.993	8.264	8.464	8.291	8.882	5.604	6.711	6.509	7.168	4.031	4.229	0.418693701	1.97909E-07	2.45266E-06
NM_005493	chr6	13621730	13711796	-	3097	1	RANBP9|BPM-L|BPM90|RANBPM|RanBP7|-|6p23|protein-coding	RANBP9	8.011	11.122	7.65	10.3	5.008	6.628	7.903	7.739	5.161	4.79	4.359	4.673	8.243	7.856	4.462	4.539	5.243	4.633	0.684900587	1.99313E-07	2.46717E-06
NM_001292040	chr18	48086484	48258196	+	4354	1	MAPK4|ERK-4|ERK4|PRKM4|p63-MAPK|p63MAPK|-|18q21.1-q21.2|protein-coding	MAPK4	0	0.004	0.01	0.065	0.048	0.062	0.005	0.025	0.094	0.067	0.213	0.138	0.01	0.01	0.03	0.014	0.022	0.059	-3.113790258	2.01617E-07	2.49396E-06
NM_033260	chr6	1312675	1314993	+	2316	1	FOXQ1|HFH1|-|6p25.3|protein-coding	FOXQ1	0.562	0.99	0.488	1.099	0.5	0.597	1.307	1.233	0.132	0.094	0.136	0.121	3.797	3.239	0.732	0.719	0.36	0.467	2.30339126	2.02669E-07	2.50522E-06
NM_032142	chr18	12991361	13125051	+	7929	1	CEP192|PPP1R62|-|18p11.21|protein-coding	CEP192	4.508	4.412	3.423	2.789	2.347	2.708	3.293	3.391	2.97	3.244	2.997	2.915	3.463	3.875	2.839	2.922	2.55	2.129	0.490564532	2.04405E-07	2.52493E-06
NR_044993	chr13	114567150	114569805	+	1940	1	GAS6-AS2|-|-|13q34|ncRNA	GAS6-AS2	0.544	0.323	0.307	0.134	0.918	0.261	0.04	0.068	0.394	0.347	0.775	0.964	0.07	0.069	0.701	0.634	1.268	0.906	-2.908286772	2.05293E-07	2.53413E-06
NM_002911	chr19	18942744	18979039	+	5319	1	UPF1|HUPF1|NORF1|RENT1|pNORF1|smg-2|-|19p13.11|protein-coding	UPF1	7.639	7.95	8.175	6.183	5.836	5.614	8.854	8.188	7.347	7.746	6.281	6.614	5.658	6.55	5.8	6.153	4.435	4.633	0.371147886	2.06725E-07	2.55004E-06
NM_001200052	chr1	182758584	182799519	+	2769	1	NPL|C112|C1orf13|NAL|NPL1|-|1q25.3|protein-coding	NPL	0.719	0.77	0.731	0.8	0.219	0.596	0.998	1.375	1.171	0.969	0.508	0.602	1.731	1.519	0.53	0.453	0.515	0.401	1.267606778	2.08363E-07	2.56671E-06
NM_015478	chr20	42143076	42170535	+	3174	1	L3MBTL1|H-L(3)MBT|L3MBTL|ZC2HC3|dJ138B7.3|-|20q13.12|protein-coding	L3MBTL1	0.526	0.491	0.779	0.72	0.752	1.094	0.415	0.433	1.143	1.096	0.735	0.701	0.326	0.453	0.707	0.81	0.563	0.656	-0.792418974	2.08365E-07	2.56671E-06
NM_012479	chr7	75956108	75988342	-	3743	1	YWHAG|14-3-3GAMMA|PPP1R170|-|7q11.23|protein-coding	YWHAG	47.563	36.512	63.361	60.486	66.493	70.518	48.851	49.032	61.312	56.64	66.79	66.339	47.553	45.026	75.258	73.46	93.785	94.193	-0.779255483	2.09482E-07	2.57867E-06
NM_177985	chr2	152657480	152685009	-	2903	1	ARL5A|ARFLP5|ARL5|-|2q23.3|protein-coding	ARL5A	15.833	23.946	8.227	18.37	7.744	10.403	10.245	11.386	11.309	11.98	8.007	7.815	19.972	15.674	8.995	9.066	9.089	7.459	0.833987172	2.10095E-07	2.58444E-06
NM_001198805	chr9	103189711	103214016	+	1766	1	MSANTD3|C9orf30|L8|-|9q31.1|protein-coding	MSANTD3	12.241	8.57	17.251	14.431	15.765	20.193	7.821	7.813	8.507	7.674	10.971	11.531	6.956	7.486	16.003	16.262	16.532	15.791	-0.877634818	2.12046E-07	2.60662E-06
NM_016297	chr2	70485231	70508317	+	5369	1	PCYOX1|PCL1|-|2p13.3|protein-coding	PCYOX1	8.268	9.211	11.555	10.684	10.902	13.121	5.876	6.906	11.888	11.838	9.868	9.516	10.969	10.276	10.521	10.42	13.802	12.01	-0.501497579	2.12939E-07	2.6158E-06
NM_178448	chr9	139956579	139965028	-	3825	1	SAPCD2|C9orf140|p42.3|-|9q34.3|protein-coding	SAPCD2	2.434	2.636	0.217	0.499	0.154	0.141	0.493	0.677	0.45	0.509	0.518	0.475	0.803	1.053	0.172	0.243	0.014	0.004	3.603490417	2.14172E-07	2.62912E-06
NM_005722	chr2	65454829	65498390	+	3911	1	ACTR2|ARP2|-|2p14|protein-coding	ACTR2	35.922	30.881	22.645	32.274	34.986	34.765	26.392	26.686	34.532	29.9	38.18	39.034	35.463	35.14	50.479	49.737	46.647	47.9	-0.3977143	2.14813E-07	2.63432E-06
NM_001286731	chr4	71384289	71398460	+	992	1	AMTN|UNQ689|-|4q13.3|protein-coding	AMTN	0.57	0.289	2.04	1.355	2.301	0.781	0.73	0.534	0.647	0.427	2.153	1.908	0.076	0.211	1.023	0.633	4.282	3.708	-2.73041652	2.14892E-07	2.63432E-06
NM_016445	chr14	67853696	67878917	-	1542	1	PLEK2|-|-|14q23.3-q24.1|protein-coding	PLEK2	28.755	21.605	14.493	6.743	37.522	25.793	6.73	5.22	14.45	12.433	27.687	28.587	6.441	12.914	49.371	50.71	33.387	34.942	-1.531523422	2.15857E-07	2.64432E-06
NM_173853	chr2	27665233	27667164	+	878	1	KRTCAP3|KCP3|-|2p23.3|protein-coding	KRTCAP3	6.379	5.365	6.891	6.015	3.171	3.186	7.559	6.56	3.622	3.763	2.147	2.314	1.655	2.473	3.779	3.848	1.041	1.171	1.106303938	2.16269E-07	2.64755E-06
NR_015441	chr16	2653385	2680495	+	2710	1	LOC652276|-|-|16p13.3|pseudo	LOC652276	0.218	0.37	0.527	0.47	0.434	0.56	0.247	0.258	0.444	0.313	0.466	0.508	0.205	0.232	0.559	0.472	0.372	0.414	-0.886248123	2.18248E-07	2.66993E-06
NM_001130691	chr4	101944587	102268628	-	4631	1	PPP3CA|CALN|CALNA|CALNA1|CCN1|CNA1|PPP2B|-|4q24|protein-coding	PPP3CA	7.357	6.78	6.192	7.804	8.708	9.374	5.285	5.758	7.03	6.482	9.003	9.314	5.503	5.768	12.288	13.115	14.696	14	-0.866284899	2.19286E-07	2.68078E-06
NM_032709	chr10	100143322	100174978	-	2047	1	PYROXD2|C10orf33|FP3420|-|10q24.2|protein-coding	PYROXD2	0.444	0.324	0.718	0.357	0.895	0.724	0.252	0.283	0.568	0.488	0.49	0.714	0.154	0.322	1.166	1.403	1.399	1.744	-1.712134806	2.20582E-07	2.69477E-06
NM_213589	chr2	204298405	204400058	-	9718	1	RAPH1|ALS2CR18|ALS2CR9|LPD|PREL-2|PREL2|RMO1|RalGDS/AF-6|-|2q33.2|protein-coding	RAPH1	0.935	1.801	0.653	1.058	0.294	0.767	1.235	1.513	0.468	0.866	0.413	0.482	1.412	1.59	0.577	0.652	0.704	0.55	1.361477487	2.2128E-07	2.70144E-06
NM_006026	chr3	129033614	129035120	-	1504	1	H1FX|H1.10|H1X|-|3q21.3|protein-coding	H1FX	17.706	18.007	24.279	28.404	7.312	14.275	28.067	25.944	12.239	12.819	6.427	7.671	10.728	12.942	6.142	5.897	4.075	4.163	1.341412805	2.22512E-07	2.71276E-06
NM_001144825	chr17	42385927	42396038	+	2034	1	RUNDC3A|RAP2IP|RPIP-8|RPIP8|-|17q21.31|protein-coding	RUNDC3A	0.205	0.616	0.848	1.136	0.774	1.309	0.28	0.32	1.158	1.4	1.216	1.374	0.214	0.155	0.323	0.374	0.403	0.313	-1.535050078	2.22476E-07	2.71276E-06
NM_000728	chr11	15095146	15100177	+	1024	1	CALCB|CALC2|CGRP-II|CGRP2|-|11p15.2|protein-coding	CALCB	0.072	0.122	0.083	0.23	0	0	0.321	0.4	0.01	0	0.064	0.052	0.19	0.088	0.012	0.035	0	0	3.555450184	2.24376E-07	2.7336E-06
NM_001288734	chr10	123499936	123687578	-	4813	1	ATE1|-|-|10q26.13|protein-coding	ATE1	4.721	4.715	4.139	4.898	3.456	3.593	4.376	4.341	3.181	3.075	3.253	3.335	4.323	3.976	3.767	3.841	2.955	2.832	0.394106409	2.25376E-07	2.7439E-06
NM_015134	chr17	16946074	17095962	+	10935	1	MPRIP|M-RIP|MRIP|RHOIP3|RIP3|p116Rip|-|17p11.2|protein-coding	MPRIP	3.608	4.134	3.382	3.872	2.816	3.101	4.078	4.131	3.103	3.198	3.244	3.153	3.552	3.93	2.897	3.173	2.422	2.388	0.404323197	2.31036E-07	2.81089E-06
NM_201542	chr1	43849579	43855483	-	1980	1	MED8|ARC32|-|1p34.2|protein-coding	MED8	10.223	13.216	11.233	10.502	8.471	7.167	10.771	10.766	6.085	6.307	7.022	7.037	7.082	7.04	6.57	6.6	4.725	4.781	0.536427725	2.31796E-07	2.81821E-06
NM_001037172	chr3	140950667	141013745	+	3273	1	PXYLP1|ACPL2|HEL124|XYLP|-|3q23|protein-coding	PXYLP1	0.66	0.739	1.217	0.965	0.354	0.525	0.878	0.843	0.582	0.767	0.363	0.499	0.499	0.64	0.463	0.564	0.279	0.285	0.878749333	2.34815E-07	2.85295E-06
NM_002421	chr11	102660641	102668966	-	2043	1	MMP1|CLG|CLGN|-|11q22.2|protein-coding	MMP1	0.072	0.114	1.835	1.131	4.74	24.648	1.804	1.475	0.229	0.213	0.171	0.226	0.044	0.073	3.774	3.13	25.167	27.353	-6.496863278	2.39473E-07	2.90756E-06
NM_017631	chr4	169137442	169239958	-	6033	1	DDX60|-|-|4q32.3|protein-coding	DDX60	7.561	8.922	1.702	2.63	19.212	4.855	1.029	1.155	5.292	7.481	6.101	9.415	2.925	3.911	18.194	19.25	19.188	24.116	-2.092735075	2.39974E-07	2.91165E-06
NM_018242	chr17	19437167	19482346	+	3260	1	SLC47A1|MATE1|-|17p11.2|protein-coding	SLC47A1	0.882	0.665	1.307	0.376	0.17	0.517	0.851	0.654	0.385	0.367	0.297	0.343	0.368	0.51	0.271	0.274	0.128	0.12	1.362436148	2.40665E-07	2.91805E-06
NM_004232	chr18	67956137	67997434	+	5842	1	SOCS6|CIS-4|CIS4|HSPC060|SOCS-4|SOCS-6|SOCS4|SSI4|STAI4|STATI4|-|18q22.2|protein-coding	SOCS6	5.218	8.738	4.817	10.242	3.084	3.992	9.704	9.775	3.861	3.825	3.79	3.464	6.647	6.056	3.389	3.142	3.872	3.466	1.010146496	2.42772E-07	2.94158E-06
NM_001252608	chr1	155165379	155177772	-	2846	1	THBS3|TSP3|-|1q22|protein-coding	THBS3	1.58	1.768	3.211	2.734	2.309	3.529	1.634	1.575	3.71	3.406	2.466	2.384	1.258	1.62	1.866	1.87	2.437	2.172	-0.738758848	2.4452E-07	2.96074E-06
NM_174905	chr19	38893775	38899728	+	1265	1	FAM98C|-|-|19q13.2|protein-coding	FAM98C	2.078	2.577	2.442	2.404	1.49	1.759	3.634	3.782	1.894	2.397	1.395	1.615	1.753	2.119	1.066	1.211	0.68	0.834	1.020871079	2.449E-07	2.96333E-06
NM_001142547	chr3	9879533	9885702	-	1172	1	RPUSD3|-|-|3p25.3|protein-coding	RPUSD3	9.285	9.491	12.343	9.495	5.902	6.615	16.034	14.981	8.21	7.762	7.764	7.302	5.343	6.579	6.049	5.941	3.567	3.67	0.738298414	2.47345E-07	2.99087E-06
NM_001142601	chr17	74380690	74383941	+	1813	1	SPHK1|SPHK|-|17q25.1|protein-coding	SPHK1	7.005	4.959	10.576	9.532	25.189	11.08	9.022	9.691	9.203	8.764	14.822	15.49	5.916	7.045	28.622	25.379	28.315	32.464	-1.565621596	2.51482E-07	3.03883E-06
NM_176823	chr1	153389000	153395701	+	4274	1	S100A7A|NICE-2|S100A15|S100A7L1|S100A7f|-|1q21.3|protein-coding	S100A7A	0.006	0	0.11	0.006	0.295	0.402	0.003	0.014	0.019	0.033	0.054	0.06	0	0	0.008	0.02	0.003	0.009	-4.280791016	2.52967E-07	3.05469E-06
NM_001329690	chr6	41034527	41065526	-	1002	1	OARD1|C6orf130|TARG1|dJ34B21.3|-|6p21.1|protein-coding	OARD1	11.106	11.065	8.866	10.282	5.988	6.492	9.054	10.403	8.362	8.319	7.352	7.114	6.952	6.664	6.206	7.129	5.42	4.9	0.528871287	2.54378E-07	3.06965E-06
NM_001320444	chr17	7338792	7340998	+	2095	1	TMEM102|CBAP|-|17p13.1|protein-coding	TMEM102	1.513	1.428	2.573	1.632	2.567	2.156	1.738	1.507	2.452	2.412	2.434	2.361	1.237	1.351	1.783	1.976	1.617	2.033	-0.629983148	2.55046E-07	3.07562E-06
NM_001320409	chr12	58335287	58351052	+	1265	1	ATP23|KUB3|XRCC6BP1|-|12q14.1|protein-coding	ATP23	2.33	2.265	1.684	1.677	0.848	1.359	1.032	1.038	0.959	0.988	0.801	0.714	1.504	1.503	0.792	0.954	0.691	0.599	0.845501783	2.55235E-07	3.07581E-06
NM_032826	chr7	133974090	134001827	-	6803	1	SLC35B4|YEA|YEA4|-|7q33|protein-coding	SLC35B4	1.964	1.948	2.364	1.934	2.674	1.853	1.338	1.518	2.128	2.099	2.363	2.543	1.678	1.886	2.528	2.6	2.816	2.62	-0.593996096	2.55728E-07	3.07966E-06
NM_016246	chr19	49316274	49339934	-	1226	1	HSD17B14|DHRS10|SDR47C1|retSDR3|-|19q13.33|protein-coding	HSD17B14	0.301	0.351	1.633	1.173	0.733	3.052	0.367	0.334	1.239	1.081	1.004	0.763	0.269	0.256	0.594	0.423	0.844	0.971	-1.920892557	2.60312E-07	3.13274E-06
NM_001204376	chr5	32710743	32791830	+	6370	1	NPR3|ANP-C|ANPR-C|ANPRC|C5orf23|GUCY2B|NPR-C|NPRC|-|5p13.3|protein-coding	NPR3	0.131	0.07	0.057	0.081	0.033	0.048	0.084	0.091	0.106	0.104	0.046	0.024	0.322	0.256	0.009	0.036	0.038	0.028	1.920672455	2.66151E-07	3.20083E-06
NR_033801	chr12	98847619	98850923	-	3304	1	SLC9A7P1|-|-|12q23.1|pseudo	SLC9A7P1	0.097	0.076	0.258	0.214	0.277	0.184	0.083	0.066	0.17	0.112	0.148	0.133	0.05	0.059	0.184	0.179	0.301	0.262	-1.617594932	2.67025E-07	3.20918E-06
NM_030639	chrX	101975642	102007369	+	3981	1	BHLHB9|GASP3|p60TRP|-|Xq22.1|protein-coding	BHLHB9	0.71	0.913	1.054	1.303	1.538	2.278	0.402	0.421	1.144	0.969	1.172	1.342	1.197	1.034	1.124	1.118	1.398	1.362	-1.097482518	2.68352E-07	3.22294E-06
NM_002532	chr17	5288153	5323059	-	3669	1	NUP88|-|-|17p13.2|protein-coding	NUP88	10.746	9.422	5.185	6.252	5.627	3.087	8.333	8.149	4.65	4.686	6.394	6.444	8.305	8.668	5.4	5.723	3.396	3.354	0.909126681	2.7322E-07	3.27919E-06
NM_018214	chr6	53659778	53788919	+	3164	1	LRRC1|LANO|dJ523E19.1|-|6p12.1|protein-coding	LRRC1	7.632	8.644	5.158	7.138	3.563	4.996	4.539	4.993	4.832	5.341	3.633	3.503	7.874	7.548	3.587	3.833	2.473	2.407	0.944445663	2.75371E-07	3.30056E-06
NM_032487	chr3	169484711	169487683	-	1999	1	ACTRT3|ARP-T3|ARPM1|-|3q26.2|protein-coding	ACTRT3	0.614	0.6	0.192	0.142	1.54	0.371	0.038	0.024	0.393	0.364	1.117	1.355	0.24	0.225	1.188	1.225	1.802	1.746	-2.949773358	2.75353E-07	3.30056E-06
NM_001278461	chr2	165536695	165697928	-	9355	1	COBLL1|COBLR1|-|2q24.3|protein-coding	COBLL1	3.85	5.279	2.935	6.257	2.959	2.85	4.551	5.205	4.039	4.339	3.386	3.363	6.462	5.538	2.964	2.861	2.698	2.349	0.758037246	2.76508E-07	3.31195E-06
NM_001135940	chr5	137203545	137223540	+	1778	1	MYOT|LGMD1|LGMD1A|MFM3|TTID|TTOD|-|5q31.2|protein-coding	MYOT	0.014	0	0.012	0	0.039	0	0	0.007	0.023	0.012	0.043	0.042	0.008	0.017	0.067	0.068	0.302	0.251	-3.870333115	2.82366E-07	3.37983E-06
NM_020682	chr10	104629210	104661655	+	2453	1	AS3MT|CYT19|-|10q24.32|protein-coding	AS3MT	1.462	1.592	1.103	1.307	0.479	1.195	1.064	1.002	0.598	0.576	0.426	0.394	0.69	0.739	0.345	0.359	0.153	0.171	1.378385	2.85172E-07	3.41111E-06
NM_001242501	chr17	73262310	73266326	-	1223	1	MIF4GD|AD023|MIFD|SLIP1|-|17q25.1|protein-coding	MIF4GD	3.174	4.657	7.194	10.024	1.202	3.5	12.289	14.1	3.867	4.319	1.844	1.811	3.16	2.804	1.239	1.312	0.484	0.509	2.031627407	2.85445E-07	3.41209E-06
NM_001077352	chr14	23369854	23388396	-	2488	1	RBM23|CAPERbeta|PP239|RNPC4|-|14q11.2|protein-coding	RBM23	8.215	7.365	6.559	6.425	5.713	4.159	7.086	7.338	5.821	5.91	5.821	5.86	6.383	6.945	5.516	5.684	4.582	4.485	0.442262726	2.86906E-07	3.42294E-06
NM_207346	chr17	73512609	73520820	+	1928	1	TSEN54|PCH2A|PCH4|PCH5|SEN54L|sen54|-|17q25.1|protein-coding	TSEN54	4.396	3.818	3.205	2.825	2.072	2.29	3.624	3.838	2.844	3.191	2.532	2.811	2.549	3.114	1.851	1.903	0.913	1.585	0.798275867	2.86563E-07	3.42294E-06
NM_015219	chr17	74077074	74099868	-	4692	1	EXOC7|2-5-3p|EX070|EXO70|EXOC1|Exo70p|YJL085W|-|17q25.1|protein-coding	EXOC7	8.623	8.291	6.566	5.678	13.002	8.548	3.841	3.616	11.32	11.215	12.485	12.564	7.337	7.841	11.235	11.231	12.196	13.21	-1.002787126	2.86931E-07	3.42294E-06
NM_001321222	chr3	130745694	131069309	+	2549	1	NEK11|-|-|3q22.1|protein-coding	NEK11	0.665	0.703	1.061	0.999	1.031	0.714	0.508	0.596	1.036	1.066	1.022	0.941	0.793	0.711	1.278	1.084	1.672	1.475	-0.790029141	2.88537E-07	3.43979E-06
NM_012266	chr9	34989638	34998430	+	2440	1	DNAJB5|Hsc40|-|9p13.3|protein-coding	DNAJB5	5.024	4.155	3.501	5.005	4.344	8.04	2.122	2.672	9.265	9.015	6.315	6.138	3.15	3.492	8.34	7.483	5.575	6.873	-0.962266987	2.89472E-07	3.44862E-06
NM_001185106	chr3	111393523	111565294	+	2141	1	PLCXD2|-|-|3q13.2|protein-coding	PLCXD2	0.826	0.962	1.741	1.839	3.029	2.173	1.814	1.835	2.052	1.848	2.672	2.521	0.77	1.021	2.731	2.931	3.215	2.716	-1.312312779	2.89947E-07	3.45197E-06
NM_001243198	chr7	75162619	75368290	-	7856	1	HIP1|HIP-I|ILWEQ|SHON|SHONbeta|SHONgamma|-|7q11.23|protein-coding	HIP1	1.645	1.245	1.353	1.152	0.601	0.828	1.23	1.417	0.841	0.876	0.612	0.595	0.887	1.035	0.708	0.727	0.681	0.59	0.864203577	2.93108E-07	3.48726E-06
NM_005392	chr9	96338909	96441869	+	5325	1	PHF2|CENP-35|GRC5|JHDM1E|KDM7C|-|9q22.31|protein-coding	PHF2	2.703	2.661	3.369	2.652	1.89	1.981	3.648	3.725	2.349	2.278	1.838	1.722	2.512	2.64	1.632	1.813	1.333	1.478	0.747925844	2.93743E-07	3.49247E-06
NM_001173988	chr9	139702374	139735639	+	3116	1	RABL6|C9orf86|PARF|RBEL1|pp8875|-|9q34.3|protein-coding	RABL6	12.346	10.174	10.488	11.455	7.425	8.437	15.314	14.657	10.615	10.662	9.813	10.669	8.024	8.894	7.714	7.877	5.052	5.911	0.506541887	2.96266E-07	3.52011E-06
NM_001306090	chr4	5712924	5816031	+	6404	1	EVC|DWF-1|EVC1|EVCL|-|4p16.2|protein-coding	EVC	3.119	4.173	7.988	8.077	7.304	11.205	1.884	1.964	5.408	5.782	4.019	4.248	7.046	7.409	5.893	6.062	9.259	9.341	-0.991673717	2.97424E-07	3.53151E-06
NM_031923	chr10	7860467	8057016	+	3289	1	TAF3|TAF140|TAFII-140|TAFII140|-|10p14|protein-coding	TAF3	1.471	1.198	1.736	1.584	1.004	0.881	2.275	2.048	1.274	1.077	1.223	1.344	1.872	1.744	0.987	1.203	0.834	0.966	0.71065333	2.98375E-07	3.54044E-06
NM_001031698	chr12	50017197	50038452	+	3305	1	PRPF40B|HYPC|-|12q13.12|protein-coding	PRPF40B	3.174	3.154	3.616	3.545	1.711	2.295	4.909	4.47	2.501	2.374	2.173	2.105	1.686	2.084	1.968	2.278	1.041	1.174	0.805679222	2.99319E-07	3.54926E-06
NM_001197260	chr2	74776147	74784678	+	1969	1	DOK1|P62DOK|pp62|-|2p13.1|protein-coding	DOK1	0.187	0.055	0.325	0.06	0.386	0.291	0.056	0.055	0.176	0.171	0.299	0.317	0.023	0.061	0.339	0.349	0.096	0.247	-2.011021128	2.99731E-07	3.55179E-06
NM_001017977	chr1	167905797	168045083	+	3325	1	DCAF6|1200006M05Rik|ARCAP|IQWD1|MSTP055|NRIP|PC326|-|1q24.2|protein-coding	DCAF6	11.865	11.065	9.496	8.487	14.369	10.877	7.595	7.002	12.136	11.875	14.941	15.169	10.998	10.848	15.014	14.876	18.41	16.18	-0.67066694	3.03027E-07	3.58609E-06
NM_015274	chr4	6576901	6624131	+	4165	1	MAN2B2|-|-|4p16.1|protein-coding	MAN2B2	2.554	2.877	3.616	3.283	3.832	3.69	2.652	2.477	6.679	6.651	4.628	4.597	4.118	4.159	3.602	3.459	4.273	4.799	-0.536457557	3.0303E-07	3.58609E-06
NM_001256541	chr16	1578742	1605581	+	1627	1	TMEM204|C16orf30|CLP24|-|16p13.3|protein-coding	TMEM204	0.347	0.396	1.034	0.232	1.073	0.974	0	0	0.056	0.027	0.1	0.165	0.009	0.037	0.535	0.445	0.24	0.175	-3.02751683	3.04024E-07	3.59546E-06
NM_031300	chr5	176734206	176739292	-	1457	1	MXD3|BHLHC13|MAD3|MYX|-|5q35.3|protein-coding	MXD3	0.927	0.357	0.468	0.68	0.202	0.393	1.423	1.629	0.525	0.641	0.262	0.28	0.586	0.689	0.131	0.166	0.175	0.213	1.768841615	3.0579E-07	3.61394E-06
NM_175080	chr17	3576522	3599698	-	2220	1	P2RX5|LRH-1|P2X5|P2X5R|-|17p13.2|protein-coding	P2RX5	0.133	0.056	0.365	0.255	0.491	1.063	2.026	1.471	3.044	3.065	3.794	3.841	0.013	0.081	0.28	0.375	0.357	0.292	-2.345913083	3.09551E-07	3.65596E-06
NM_001330731	chr9	108006886	108200796	+	2431	1	SLC44A1|CD92|CDW92|CHTL1|CTL1|-|9q31.1-q31.2|protein-coding	SLC44A1	14.925	16.29	12.164	13.519	9.034	9.719	9.021	9.517	9.706	10.247	6.907	6.78	19.461	16.759	6.878	7.138	7.221	7.227	0.770206619	3.20199E-07	3.7792E-06
NM_175856	chr5	129240523	129522327	+	3487	1	CHSY3|CHSY2|CSS3|-|5q23.3|protein-coding	CHSY3	0.063	0.036	0.067	0.02	0.179	0.068	0.016	0.021	0.096	0.097	0.113	0.099	0.013	0.013	0.041	0.048	0.05	0.07	-2.076495312	3.20453E-07	3.77968E-06
NM_005736	chr10	104238986	104262512	-	2860	1	ACTR1A|ARP1|Arp1A|CTRN1|-|10q24.32|protein-coding	ACTR1A	24.643	22.157	18.653	18.407	32.099	22.898	12.984	13.234	28.226	28.116	32.98	32.95	21.45	22.051	32.178	30.336	32.425	33.518	-0.776873684	3.22268E-07	3.79857E-06
NM_181357	chr14	24584494	24594451	+	3639	1	DCAF11|GL014|PRO2389|WDR23|-|14q12|protein-coding	DCAF11	7.405	6.783	7.02	6.848	4.334	5.669	7.835	7.683	6.327	7.063	5.004	4.692	4.808	5.069	3.798	3.959	3.155	3.252	0.544464659	3.24415E-07	3.82135E-06
NM_001034025	chr12	112451152	112461024	+	1329	1	ERP29|C12orf8|ERp28|ERp31|HEL-S-107|PDI-DB|PDIA9|-|12q24.13|protein-coding	ERP29	36.155	27.952	36.261	36.526	17.851	24.702	47.388	51.384	26.268	25.53	23.721	22.878	25.397	27.354	19.298	22.055	13.988	13.565	0.809065317	3.25497E-07	3.83155E-06
NM_020457	chr16	67876213	67878098	+	1883	1	THAP11|CTG-B43a|CTG-B45d|HRIHFB2206|RONIN|-|16q22.1|protein-coding	THAP11	5.505	5.232	6.11	4.683	2.36	3.813	4.649	4.365	3.221	3.671	2.459	2.666	2.848	3.936	2.624	2.583	0.878	0.84	1.13175113	3.29951E-07	3.8814E-06
NM_002068	chr19	3136030	3163767	+	2285	1	GNA15|GNA16|-|19p13.3|protein-coding	GNA15	14.202	16.093	21.883	19.779	21.817	27.79	14.984	15.072	23.187	24.276	22.423	21.88	12.005	13.597	21.728	21.594	14.96	18.159	-0.602706726	3.32583E-07	3.90718E-06
NR_003662	chr19	23945816	24010919	+	1375	1	RPSAP58|RPSA_30_1642|-|19p12|pseudo	RPSAP58	40.252	34.181	37	35.252	22.247	25.028	44.215	45.038	26.004	27.727	26.969	26.031	29.385	28.769	28.261	30.742	21.8	20.006	0.573199126	3.32499E-07	3.90718E-06
NM_002952	chr16	2012062	2014827	-	933	1	RPS2|LLREP3|S2|-|16p13.3|protein-coding	RPS2	85.019	75.734	91.726	88.239	44.463	47.722	118.237	110.791	69.852	68.12	63.01	59.67	47.786	49.556	58.087	60.814	34.635	37.732	0.655372707	3.3329E-07	3.9129E-06
NM_001282920	chr21	42803977	42831141	+	1969	1	MX1|IFI-78K|IFI78|MX|MxA|-|21q22.3|protein-coding	MX1	36.418	35.868	7.596	9.124	116.811	19.343	0.975	1.004	17.797	27.509	21.196	35.116	15.636	17.801	61.928	66.966	73.374	104.451	-2.743988103	3.35274E-07	3.9336E-06
NM_006762	chr1	31205315	31230683	-	2230	1	LAPTM5|CLAST6|-|1p35.2|protein-coding	LAPTM5	0.066	0.048	0.401	0.074	0.962	0.453	0.01	0.054	0.041	0.054	0.083	0.077	0.013	0.02	0.332	0.4	0.241	0.115	-2.867088534	3.37087E-07	3.94965E-06
NM_014583	chr3	8543493	8609811	+	1749	1	LMCD1|-|-|3p25.3|protein-coding	LMCD1	0.646	0.604	0.378	0.822	1.147	0.501	0.182	0.11	0.542	0.597	1.265	1.383	0.651	0.933	1.542	1.58	2.913	3.696	-1.946850381	3.36876E-07	3.94965E-06
NM_006806	chr21	18965968	18985268	-	1455	1	BTG3|ANA|APRO4|TOB5|TOB55|TOFA|-|21q21.1|protein-coding	BTG3	21.56	22.774	29.372	26.168	14.333	17.652	23.441	22.022	17.709	17.471	11.728	11.298	31.332	26.663	14.65	14.671	11.714	13.524	0.838222903	3.38361E-07	3.96197E-06
NM_002380	chr8	98881249	99048946	+	4149	1	MATN2|-|-|8q22.1-q22.2|protein-coding	MATN2	1.924	1.084	1.32	0.835	0.333	0.122	0.51	0.505	0.808	0.812	0.344	0.378	2.571	2.634	0.434	0.332	0.619	0.564	1.720118691	3.40176E-07	3.9806E-06
NM_001303241	chr5	179921399	180005405	+	6321	1	CNOT6|CCR4|Ccr4a|-|5q35.3|protein-coding	CNOT6	5.184	6.262	4.823	6.945	3.119	3.503	7.034	7.82	4.301	5.247	3.881	3.917	6.029	5.602	3.789	4.734	4.332	3.907	0.684689056	3.43587E-07	4.01787E-06
NM_014389	chr17	4574679	4607632	-	3655	1	PELP1|MNAR|P160|-|17p13.2|protein-coding	PELP1	4.416	3.715	3.865	2.477	2.484	2.139	4.592	4.214	4.074	3.604	3.402	3.753	3.345	3.834	2.975	2.978	1.361	1.569	0.740998697	3.48952E-07	4.07792E-06
NM_153634	chr12	39046002	39299420	-	3439	1	CPNE8|-|-|12q12|protein-coding	CPNE8	2.129	1.406	2.825	4.312	3.017	5.185	1.726	1.605	2.967	2.756	2.554	2.736	0.924	1.21	2.849	3.119	2.627	2.316	-1.087127798	3.49289E-07	4.07917E-06
NM_025190	chr2	98121261	98206428	-	5940	1	ANKRD36B|KIAA1641|-|2q11.2|protein-coding	ANKRD36B	0.401	0.38	0.344	0.333	0.649	0.647	0.094	0.162	0.525	0.485	0.675	0.666	0.681	0.686	0.631	0.689	1.116	1.088	-1.30784655	3.54926E-07	4.14228E-06
NM_001352	chr19	49133817	49140807	-	1805	1	DBP|DABP|-|19q13.33|protein-coding	DBP	0.857	1.667	1.074	3.5	0.163	1.046	1.914	2.504	0.881	0.975	0.109	0.119	1.087	1.004	0.119	0.12	0.127	0.09	2.841767943	3.59645E-07	4.1946E-06
NM_145025	chr6	109952900	110012415	-	2543	1	AK9|AK 9|AKD1|AKD2|C6orf199|C6orf224|dJ70A9.1|-|6q21|protein-coding	AK9	0.444	0.655	0.352	0.769	0.299	0.424	0.565	0.559	0.208	0.291	0.223	0.258	0.713	0.489	0.211	0.251	0.211	0.213	1.119925745	3.63828E-07	4.2406E-06
NM_019037	chr8	145133522	145135551	+	890	1	EXOSC4|RRP41|RRP41A|Rrp41p|SKI6|Ski6p|hRrp41p|p12A|-|8q24.3|protein-coding	EXOSC4	6.431	7.245	8.115	5.404	10.88	8.029	8.64	7.271	10.445	10.221	13.223	14.267	4.831	5.367	8.502	7.593	5.996	6.397	-0.573508568	3.68406E-07	4.29115E-06
NM_001278252	chr1	171810618	172102532	+	2325	1	DNM3|Dyna III|-|1q24.3|protein-coding	DNM3	0.623	0.485	0.44	0.365	0.617	0.667	0.099	0.093	0.346	0.458	0.422	0.342	0.425	0.502	0.595	0.586	0.52	0.791	-1.163268671	3.70093E-07	4.30797E-06
NM_015474	chr20	35520227	35580246	-	3171	1	SAMHD1|CHBL2|DCIP|HDDC1|MOP-5|SBBI88|-|20q11.23|protein-coding	SAMHD1	9.227	7.388	3.4	2.372	21.889	4.411	0.429	0.46	4.6	5.155	5.103	7.629	2.258	3.211	18.976	21.851	12.726	17.026	-2.383219972	3.79362E-07	4.41297E-06
NM_001166692	chr11	33719654	33722286	-	900	1	C11orf91|-|-|11p13|protein-coding	C11orf91	0.273	0.398	0.757	0.707	1.249	1.76	0.341	0.362	0.34	0.531	0.714	0.609	0.25	0.349	1.127	1.247	0.612	0.932	-1.501081835	3.79804E-07	4.41522E-06
NM_033010	chr3	51991470	51996908	-	1951	1	PCBP4|CBP|LIP4|MCG10|-|3p21.2|protein-coding	PCBP4	5.087	5.545	8.539	6.537	10.317	7.601	6.011	6.158	10.266	10.835	8.702	8.145	4.876	4.766	6.79	6.154	6.731	7.161	-0.63202879	3.80072E-07	4.41544E-06
NM_001008695	chr22	21354061	21356404	-	1062	1	THAP7|-|-|22q11.21|protein-coding	THAP7	5.875	5.549	5.717	4.418	3.452	2.888	7.84	7.296	4.453	4.994	4.186	5.285	2.864	3.214	2.495	2.841	2.012	2.343	0.623416502	3.80451E-07	4.41696E-06
NM_145316	chr6	37179954	37225413	-	1584	1	TMEM217|C6orf128|dJ355M6.2|-|6p21.2|protein-coding	TMEM217	0.186	0.226	0.108	0.134	0.448	0.234	0.069	0.046	0.225	0.192	0.475	0.38	0.388	0.331	0.512	0.457	0.772	0.76	-1.687111469	3.81686E-07	4.4284E-06
NM_152755	chr7	99717265	99723128	+	1459	1	CNPY4|PRAT4B|-|7q22.1|protein-coding	CNPY4	1.381	1.08	0.818	0.679	1.967	1.848	0.105	0.165	0.978	1.207	1.419	1.555	0.873	1.108	2.102	2.117	2.239	2.948	-1.822532792	3.83806E-07	4.4501E-06
NM_001191324	chr18	29672569	29711524	+	3274	1	RNF138|HSD-4|NARF|STRIN|hNARF|-|18q12.1|protein-coding	RNF138	4.539	3.25	1.763	2.801	1.864	1.894	3.977	3.681	1.893	1.919	1.897	2.108	2.503	2.721	2.533	2.713	1.963	1.71	0.755021899	3.86694E-07	4.48065E-06
NM_000113	chr9	132575221	132586441	-	2099	1	TOR1A|DQ2|DYT1|-|9q34.11|protein-coding	TOR1A	8.228	8.132	7.988	5.942	10.117	7.547	4.469	4.082	7.867	7.181	9.646	9.614	6.238	6.655	9.188	9.175	12.001	11.649	-0.778739668	3.87205E-07	4.48366E-06
NM_182517	chr1	43747556	43751250	-	1471	1	C1orf210|TEMP|-|1p34.2|protein-coding	C1orf210	1.219	2.204	1.752	2.484	0.27	0.939	1.111	1.27	1.372	1.404	0.593	0.453	1.263	0.947	0.187	0.246	0.192	0.202	1.666860941	3.88732E-07	4.49841E-06
NM_005581	chr19	45312316	45324678	+	2436	1	BCAM|AU|CD239|LU|MSK19|-|19q13.32|protein-coding	BCAM	8.431	7.323	6.349	8.072	1.803	1.453	8.606	9.196	14.431	14.424	7.157	7.967	7.22	8.187	1.798	2.175	1.733	2.321	1.39639108	3.89312E-07	4.50218E-06
NM_012245	chr14	78183944	78227497	-	2109	1	SNW1|Bx42|NCOA-62|PRPF45|Prp45|SKIIP|SKIP|-|14q24.3|protein-coding	SNW1	19.103	17.716	15.476	15.728	13.373	11.443	18.372	18.056	12.102	12.198	13.578	13.357	15.649	15.278	14.238	14.327	11.912	11.812	0.405584721	3.90395E-07	4.51176E-06
NM_001308173	chr5	159678659	159739607	-	3168	1	CCNJL|-|-|5q33.3|protein-coding	CCNJL	1.481	0.916	4.008	2.575	2.833	1.511	1.496	1.354	3.398	2.971	3.846	3.53	0.383	0.827	3.666	3.691	3.564	4.064	-1.679928359	3.91006E-07	4.51589E-06
NM_000573	chr1	207669473	207815110	+	8575	1	CR1|C3BR|C4BR|CD35|KN|-|1q32.2|protein-coding	CR1	0	0	0	0.003	0.024	0.004	0	0.004	0.011	0.013	0.019	0.021	0.005	0.005	0.013	0.021	0.052	0.036	-3.537592303	3.98075E-07	4.59454E-06
NM_001330671	chr3	16306667	16378868	+	1727	1	OXNAD1|-|-|3p25.1-p24.3|protein-coding	OXNAD1	5.377	5.984	5.206	4.723	3.605	4.352	4.535	4.194	3.984	4.185	3.483	3.424	3.114	3.373	3.359	3.766	2.234	2.02	0.466662855	4.00209E-07	4.61618E-06
NM_144626	chr1	43735665	43739673	+	1780	1	TMEM125|-|-|1p34.2|protein-coding	TMEM125	0.718	2.224	1.508	3.51	0.165	1.098	4.111	4.367	0.807	0.83	0.539	0.417	1.608	1.413	0.107	0.095	0.053	0.023	3.12670658	4.00598E-07	4.61766E-06
NM_152759	chr12	122652266	122688018	+	1900	1	LRRC43|-|-|12q24.31|protein-coding	LRRC43	0.052	0.009	0.123	0.025	0.127	0.142	0.012	0.038	0.102	0.086	0.08	0.113	0.032	0.024	0.17	0.083	0.141	0.135	-2.288870595	4.04476E-07	4.65934E-06
NR_110241	chr2	151409046	151428735	-	2522	1	LINC01920|-|-|2q23.3|ncRNA	LINC01920	0.019	0.021	0.152	0.411	0.233	1.564	0.043	0.038	0.194	0.198	0.147	0.132	0.131	0.154	0.284	0.234	0.65	0.788	-3.04507504	4.05104E-07	4.66356E-06
NM_004335	chr19	17513748	17516457	-	1012	1	BST2|CD317|TETHERIN|-|19p13.11|protein-coding	BST2	6.967	9.026	7.747	10.74	33.166	5.196	0.238	0.512	6.647	10.793	1.497	3.038	0.681	0.858	9.411	14.011	5.101	12.669	-2.508144678	4.06071E-07	4.67165E-06
NM_001301268	chr15	40616257	40618916	+	2657	1	INAFM2|LINC00984|OGU1|-|15q15.1|protein-coding	INAFM2	1.831	2.622	4.474	3.727	3.658	3.742	1.383	1.896	2.471	2.152	2.506	2.517	1.009	1.274	3.724	4.106	2.868	2.408	-0.905170543	4.09756E-07	0.000004711
NM_178167	chr16	2047653	2059822	-	3353	1	ZNF598|-|-|16p13.3|protein-coding	ZNF598	8.96	9.824	11.793	11.728	5.895	6.062	19.493	16.316	7.904	7.293	7.238	7.933	6.479	7.163	5.82	5.992	3.993	4.28	0.816259621	4.11233E-07	4.72493E-06
NM_001287038	chr9	115249248	115427591	+	7552	1	KIAA1958|-|-|9q32|protein-coding	KIAA1958	0.299	0.417	0.336	0.272	0.092	0.214	0.24	0.314	0.304	0.327	0.14	0.142	0.434	0.379	0.114	0.144	0.094	0.056	1.499774725	4.13867E-07	4.75211E-06
NM_005321	chr6	26156559	26157343	+	782	1	HIST1H1E|H1.4|H1E|H1F4|H1s-4|dJ221C16.5|-|6p22.2|protein-coding	HIST1H1E	241.635	172.975	50.782	41.725	38.387	28.533	77.001	69.729	49.921	50.338	66.733	66.641	110.118	135.616	56.453	62.496	19.218	18.315	1.802770335	4.17683E-07	4.79283E-06
NM_006351	chr19	7991603	8008708	-	1985	1	TIMM44|TIM44|-|19p13.2|protein-coding	TIMM44	11.942	12.055	14.06	11.984	8.041	6.588	24.847	22.371	8.991	8.968	10.386	10.86	7.66	8.599	7.383	7.781	5.472	5.171	0.771842387	4.18475E-07	4.79882E-06
NR_002139	chr6	29758808	29760850	-	2033.4	8	HCG4|HCG4P10|HCGIV-10|HCGIV.9|-|6p22.1|ncRNA	HCG4	1.063	0.863	0.974	1.229	1.777	1.475	0.388	0.403	0.657	0.78	0.825	0.703	0.147	0.096	0.247	0.184	0.165	0.193	-0.847430217	4.19185E-07	4.80386E-06
NM_001286265	chr6	24403136	24423707	+	1777	1	MRS2|HPT|MRS2L|-|6p22.3|protein-coding	MRS2	6.193	5.614	6.138	5.227	5.761	7.189	4.352	4.069	6.201	5.553	7.579	7.466	5.514	5.603	7.623	7.429	6.634	7.025	-0.542259895	4.22571E-07	4.83955E-06
NM_032947	chr5	150157508	150176298	+	2330	1	SMIM3|C5orf62|MST150|NID67|-|5q33.1|protein-coding	SMIM3	3.648	4.866	5.934	5.069	6.776	4.282	3.823	3.62	5.928	5.733	6.697	6.377	3.414	3.599	6.264	5.386	6.034	6.838	-0.74639989	4.30786E-07	4.92727E-06
NM_052906	chr22	37764000	37823505	-	8356	1	ELFN2|LRRC62|PPP1R29|-|22q13.1|protein-coding	ELFN2	0.044	0.051	0.069	0.051	0.074	0.149	0.025	0.022	0.043	0.036	0.074	0.068	0.014	0.054	0.154	0.201	0.143	0.228	-1.827378991	4.30612E-07	4.92727E-06
NM_009588	chr6	31548336	31550202	-	842.2	8	LTB|TNFC|TNFSF3|TNLG1C|p33|-|6p21.33|protein-coding	LTB	0.058	0.043	0.076	0	0.246	0.12	0.013	0	0.121	0.168	0.272	0.179	0	0	0.283	0.387	0.255	0.594	-4.326475564	4.32475E-07	4.94341E-06
NM_001077426	chr19	58281020	58291984	+	2089	1	ZNF586|-|-|19q13.43|protein-coding	ZNF586	2.505	2.787	2.713	1.93	1.92	1.823	3.314	3.138	1.937	2.008	2.139	2.193	2.123	2.351	1.891	2.022	1.486	1.567	0.49332647	4.37675E-07	4.99963E-06
NM_014335	chr15	49170290	49172380	+	2088	1	EID1|C15orf3|CRI1|EID-1|IRO45620|PNAS-22|PTD014|RBP21|-|15q21.1|protein-coding	EID1	20.271	14.66	14.009	12.409	23.636	18.08	8.238	6.366	23.519	23.74	26.042	27.162	14.544	15.202	25.738	27.139	29.305	32.554	-1.116092359	4.3968E-07	5.0193E-06
NM_018728	chr15	52484515	52587995	-	6932	1	MYO5C|-|-|15q21.2|protein-coding	MYO5C	0.308	0.318	0.317	0.432	0.072	0.097	0.193	0.195	0.094	0.108	0.105	0.129	0.488	0.391	0.129	0.138	0.029	0.029	2.0624213	4.41523E-07	5.0371E-06
NM_001128924	chr4	152041433	152096704	-	4180	1	SH3D19|EBP|EVE1|Kryn|SH3P19|-|4q31.3|protein-coding	SH3D19	10.279	10.1	7.069	7.569	13.697	9.829	4.897	5.573	10.402	9.428	11.736	11.564	12.34	10.846	16.135	16.55	19.201	17.436	-0.740779621	4.41828E-07	5.03735E-06
NM_005016	chr12	53845886	53874946	+	3154	1	PCBP2|HNRNPE2|HNRPE2|hnRNP-E2|-|12q13.13|protein-coding	PCBP2	6.504	8.303	4.863	6.122	3.553	4.392	6.135	7.874	4.896	7.143	5.362	5.798	7.054	7.904	4.106	5.161	4.518	3.713	0.63899726	4.44275E-07	0.000005062
NM_001039380	chr10	45493146	45496358	-	3096	1	C10orf25|-|-|10q11.21|protein-coding	C10orf25	0.032	0.023	0.076	0.053	0.128	0.087	0.004	0.019	0.03	0.028	0.074	0.069	0.015	0.039	0.073	0.058	0.117	0.07	-2.208292292	4.47203E-07	5.09209E-06
NM_020925	chr1	64936476	65158741	+	5245	1	CACHD1|-|-|1p31.3|protein-coding	CACHD1	0.731	0.441	0.418	0.328	0.692	0.72	0.186	0.163	0.61	0.522	0.582	0.535	0.328	0.4	0.571	0.594	0.738	0.861	-1.086052968	4.53078E-07	5.15569E-06
NM_001290222	chr6	3000050	3020110	+	1150	1	NQO2|DHQV|DIA6|NMOR2|QR2|-|6p25.2|protein-coding	NQO2	6.814	5.7	5.965	5.392	1.759	4.631	5.132	4.862	2.491	2.996	1.99	1.86	3.426	3.333	1.629	1.952	1.157	1.352	1.246624864	4.55684E-07	5.18106E-06
NM_001080430	chr16	52470328	52580806	-	4702	1	TOX3|CAGF9|TNRC9|-|16q12.1|protein-coding	TOX3	0.01	0.004	0	0.01	0	0	0.075	0.054	0	0.005	0	0	0.022	0.016	0	0	0	0	5.176355105	4.55891E-07	5.18106E-06
NM_006379	chr7	80371854	80548667	-	5154	1	SEMA3C|SEMAE|SemE|-|7q21.11|protein-coding	SEMA3C	20.343	14.836	26.319	14.157	24.589	35.399	13.165	12.749	17.465	16.127	19.777	19.336	17.237	16.065	21.885	20.896	43.685	44.561	-0.978530599	4.56711E-07	5.18706E-06
NM_001303238	chr21	46305869	46340877	-	2894	1	ITGB2|CD18|LAD|LCAMB|LFA-1|MAC-1|MF17|MFI7|-|21q22.3|protein-coding	ITGB2	0.017	0.031	0.258	0.114	0.149	0.256	0.129	0.083	0.169	0.158	0.226	0.353	0	0	0.107	0.088	0.07	0.047	-2.61112816	4.5953E-07	5.21574E-06
NM_024923	chr3	13357730	13461819	-	7166	1	NUP210|GP210|POM210|-|3p25.1|protein-coding	NUP210	0.048	0.037	0.003	0.007	0	0	0.021	0.022	0.013	0.011	0.008	0.006	0.069	0.067	0.002	0	0.004	0	3.722418182	4.61191E-07	5.23125E-06
NM_001172309	chr1	78354200	78409578	+	3183	1	NEXN|CMH20|NELIN|-|1p31.1|protein-coding	NEXN	1.003	0.523	0.589	0.393	2.01	0.487	0.114	0.144	0.954	0.703	1.616	1.756	0.842	0.833	2.111	2.199	4.088	3.348	-2.240675584	4.62502E-07	5.24277E-06
NM_006469	chr1	185265522	185286461	-	4180	1	IVNS1ABP|FLARA3|HSPC068|KLHL39|ND1|NS-1|NS1-BP|NS1BP|-|1q25.3|protein-coding	IVNS1ABP	19.899	17.8	12.579	9.318	32.553	18.199	7.734	7.726	12	11.18	21.038	20.912	10.766	12.831	54.557	51.513	61.38	62.293	-1.470289624	4.63042E-07	5.24554E-06
NR_038236	chr8	57430878	57472382	-	2517	1	LINC00968|-|-|8q12.1|ncRNA	LINC00968	0.01	0.014	0	0.009	0.103	0	0	0	0.113	0.039	0.108	0.06	0	0	0.166	0.173	0.267	0.301	-5.395942105	4.69178E-07	5.31167E-06
NM_032295	chr7	140033552	140098350	-	3034	1	SLC37A3|-|-|7q34|protein-coding	SLC37A3	5.571	5.461	6.509	5.61	7.979	6.977	5.066	5.239	6.037	5.968	6.522	6.545	5.698	5.784	8.06	7.493	8.989	8.924	-0.53440625	4.696E-07	5.31307E-06
NR_110415	chr14	35550287	35582336	+	907	1	LOC101927178|-|-|14q13.2|ncRNA	LOC101927178	4.686	4.483	5.332	5.485	6.368	6.02	3.556	3.813	4.023	3.727	5.046	5.311	4.625	4.391	6.842	5.614	8.462	6.74	-0.617033764	4.70093E-07	5.31525E-06
NM_001278618	chr20	49126858	49201300	+	3461	1	PTPN1|PTP1B|-|20q13.13|protein-coding	PTPN1	14.508	12.265	11.609	10.177	14.444	13.556	9.981	10.146	12.805	12.09	13.762	14.262	11.471	12.187	15.8	15.25	14.658	14.048	-0.333502664	4.7458E-07	5.36257E-06
NM_001037281	chr16	67694851	67696681	+	1255	1	PARD6A|PAR-6A|PAR6|PAR6C|PAR6alpha|TAX40|TIP-40|-|16q22.1|protein-coding	PARD6A	0.215	0.414	0.306	0.413	0.055	0.188	0.673	0.634	0.081	0.035	0.052	0.077	0.107	0.143	0.038	0.058	0.021	0	2.67504253	4.77927E-07	5.39697E-06
NM_018191	chr13	50106082	50159719	-	4018	1	RCBTB1|CLLD7|CLLL7|GLP|RDEOA|-|13q14.2|protein-coding	RCBTB1	4.763	3.682	6.654	5.339	6.15	6.367	4.86	4.259	7.712	7.62	7.263	7.209	3.661	4.054	7.23	6.992	11.247	11.542	-0.986049406	4.79578E-07	5.41217E-06
NM_001330470	chr8	17501303	17534010	-	3322	1	MTUS1|ATBP|ATIP|ICIS|MP44|MTSG1|-|8p22|protein-coding	MTUS1	8.415	6.524	3.604	4.585	2.056	2.993	2.767	3.265	6.008	6.308	3.451	3.69	11.189	9.636	2.651	2.779	3.342	3.204	1.048643199	4.80621E-07	5.42049E-06
NR_130110	chr6	150238014	150244288	-	1076	1	RAET1G|ULBP5|-|6q25.1|protein-coding	RAET1G	5.411	10.104	15.325	26.293	5.352	5.294	23.276	25.389	10.363	10.424	4.871	3.847	12.865	11.717	2.64	2.456	2.711	2.363	1.742366664	4.86456E-07	5.48282E-06
NM_001321709	chr7	137072396	137531078	-	6488	1	DGKI|DGK-IOTA|-|7q33|protein-coding	DGKI	0.034	0.019	0.128	0.138	0.131	0.203	0.003	0.019	0.041	0.034	0.049	0.033	0.076	0.097	0.285	0.195	0.195	0.167	-1.884762478	4.86888E-07	5.48421E-06
NM_004443	chr3	184279587	184300196	+	4202	1	EPHB3|EK2|ETK2|HEK2|TYRO6|-|3q27.1|protein-coding	EPHB3	1.339	3.448	1.501	4.09	0.922	1.725	2.723	3.585	1.717	1.87	0.672	0.588	5.491	5.398	0.409	0.296	0.237	0.257	2.480086584	4.91636E-07	5.53417E-06
NM_024105	chr22	50296854	50312106	-	2361	1	ALG12|CDG1G|ECM39|PP14673|hALG12|-|22q13.33|protein-coding	ALG12	3.964	4.233	3.402	3.275	2.783	2.384	3.192	3.052	2.88	3.033	2.465	2.591	2.665	3.298	2.811	2.75	1.981	2.245	0.427923022	5.04789E-07	5.67864E-06
NM_001024213	chr1	153591276	153599524	-	546	1	S100A13|-|-|1q21.3|protein-coding	S100A13	25.915	20.7	23.724	21.201	41.045	31.483	29.555	28.029	25.538	25.14	45.723	47.378	14.515	17.496	45.815	45.682	49.977	52.289	-1.044036432	5.05501E-07	5.68305E-06
NM_001267716	chr19	23157685	23186010	-	2626	1	ZNF728|-|-|19p12|protein-coding	ZNF728	0.037	0.048	0.089	0.054	0.079	0.141	0.004	0.005	0.113	0.095	0.12	0.184	0	0.011	0.059	0.064	0.061	0.062	-3.087511504	5.12356E-07	5.75647E-06
NM_006080	chr7	83587659	83824217	-	5640	1	SEMA3A|COLL1|HH16|Hsema-I|Hsema-III|SEMA1|SEMAD|SEMAIII|SEMAL|SemD|coll-1|-|7q21.11|protein-coding	SEMA3A	0.078	0.143	0.672	0.548	0.629	0.365	0.185	0.179	0.112	0.152	0.278	0.332	0.019	0.029	0.313	0.441	0.164	0.177	-1.908990432	5.13044E-07	5.76056E-06
NR_026762	chr10	102133333	102148111	+	985	1	OLMALINC|C10orf75|HI-LNC80|LINC00263|NCRNA00263|OLMALINCAS|-|10q24.31|ncRNA	OLMALINC	1.247	1.146	1.384	1.316	0.509	0.376	1.637	1.26	0.424	0.497	0.42	0.327	0.548	0.441	0.485	0.478	0.314	0.247	1.386850294	5.14462E-07	5.77283E-06
NM_024928	chr10	105637318	105678045	-	6469	1	STN1|AAF-44|AAF44|OBFC1|RPA-32|bA541N10.2|-|10q24.33|protein-coding	STN1	1.773	2.434	2.687	2.274	2.12	3.111	1.004	0.922	2.326	2.616	2.065	2.029	0.963	1.053	1.564	1.653	1.652	1.53	-0.74204186	5.22867E-07	5.86343E-06
NM_005907	chr6	119498366	119670931	-	5012	1	MAN1A1|HUMM3|HUMM9|MAN9|-|6q22.31|protein-coding	MAN1A1	2.755	1.615	3.367	2.916	3.623	8.137	1.561	1.45	2.733	2.619	2.405	2.636	2.364	2.294	4.789	4.952	7.501	7.801	-1.355703571	5.25378E-07	5.88417E-06
NM_005461	chr20	39314488	39317880	-	3390	1	MAFB|DURS3|KRML|MCTO|-|20q12|protein-coding	MAFB	5.565	8.158	1.326	3.783	1.994	1.352	2.942	3.871	3.482	3.812	2.842	2.759	15.087	12.579	1.222	0.943	2.157	2.342	1.6019901	5.25236E-07	5.88417E-06
NM_001145445	chr21	33043313	33104431	-	4181	1	SCAF4|SFRS15|SRA4|-|21q22.11|protein-coding	SCAF4	1.933	2.412	2.084	1.68	1.452	1.54	2.196	2.392	1.977	2.116	1.637	1.798	3.175	2.929	1.607	1.758	1.408	1.469	0.63420051	5.3255E-07	5.9575E-06
NM_001317899	chr8	23104105	23119513	+	2685	1	CHMP7|-|-|8p21.3|protein-coding	CHMP7	6.24	6.077	7.038	5.418	6.511	6.729	4.462	4.717	5.785	5.634	6.088	6.511	4.185	4.924	6.667	6.418	5.031	5.571	-0.318958528	5.32597E-07	5.9575E-06
NR_038453	chr10	72976981	72977985	-	645	1	UNC5B-AS1|-|-|10q22.1|ncRNA	UNC5B-AS1	0.381	0.861	0.462	0.731	0.027	0.261	4.915	4.054	0.063	0.168	0	0.017	0.65	0.65	0.037	0.019	0.063	0.042	4.376880596	5.33406E-07	5.9628E-06
NM_001079871	chr17	39878891	39890898	-	3847	1	HAP1|HAP2|HIP5|HLP|hHLP1|-|17q21.2|protein-coding	HAP1	0.204	0.535	0.725	1.526	0.202	0.21	2.076	1.967	0.721	0.74	0.428	0.33	0.327	0.327	0.102	0.097	0.073	0.105	1.69700718	5.34194E-07	5.96785E-06
NM_001085425	chr22	51061182	51066601	-	4199	1	ARSA|MLD|-|22q13.33|protein-coding	ARSA	1.568	1.557	3.09	2.347	3.554	3.187	1.86	1.633	3.668	3.776	2.839	2.96	2.059	2.082	2.345	2.242	2.427	2.609	-0.770822525	5.44853E-07	6.08311E-06
NM_001272012	chr10	106069454	106088750	-	6493	1	ITPRIP|DANGER|KIAA1754|bA127L20|bA127L20.2|-|10q25.1|protein-coding	ITPRIP	4.574	14.171	10.368	23.91	5.577	5.331	23.447	26.979	5.078	5.437	3.169	3.1	14.774	14.064	3.979	3.503	2.716	3.406	1.959855398	5.49181E-07	6.12758E-06
NM_002153	chr16	82068858	82132139	+	1427	1	HSD17B2|EDH17B2|HSD17|SDR9C2|-|16q23.3|protein-coding	HSD17B2	0.844	0.264	7.704	3.866	3.114	34.532	0.653	0.405	1.7	1.676	0.924	0.851	0.052	0.063	0.962	0.846	1.017	1.175	-3.563745985	5.50166E-07	6.13472E-06
NM_001178088	chr6	158438080	158520207	+	7303	1	SYNJ2|INPP5H|-|6q25.3|protein-coding	SYNJ2	1.749	1.621	1.033	1.275	0.947	1.214	1.182	1.206	0.808	0.838	0.871	0.972	1.093	1.427	1.111	1.087	0.648	0.587	0.626945734	5.53671E-07	6.16992E-06
NM_016084	chr17	17397753	17399709	-	1742	1	RASD1|AGS1|DEXRAS1|MGC:26290|-|17p11.2|protein-coding	RASD1	0.113	0.103	0.294	0.284	0.02	0.058	0.277	0.325	0.029	0.094	0.056	0.111	0.224	0.155	0.034	0.062	0.023	0.008	2.267736161	5.54724E-07	6.17779E-06
NR_135068	chr10	102826056	102827898	+	1142	1	KAZALD1|BONO1|FKSG28|FKSG40|IGFBP-rP10|-|10q24.31|protein-coding	KAZALD1	0.215	0.612	0.317	1.259	0.061	0.177	0.269	0.506	0.036	0.133	0.029	0.038	0.144	0.17	0.063	0	0	0.036	2.1893111	5.5695E-07	6.19869E-06
NM_001242413	chr10	6469105	6622263	-	3077	1	PRKCQ|PRKCT|nPKC-theta|-|10p15.1|protein-coding	PRKCQ	1.956	1.688	1.482	0.759	3.535	1.588	0.51	0.427	1.262	1.197	2.599	2.652	1.027	1.65	4.204	4.157	3.316	3.336	-1.482558826	5.58117E-07	6.20778E-06
NM_003101	chr1	179262849	179327814	+	6904	1	SOAT1|ACACT|ACAT|ACAT-1|ACAT1|SOAT|STAT|-|1q25.2|protein-coding	SOAT1	5.213	3.295	3.904	3.988	4.974	5.082	2.121	1.983	3.233	3.098	3.88	4.029	3.496	4.077	5.091	4.934	7.603	7.015	-0.770433638	5.61662E-07	6.2433E-06
NM_001006616	chr5	176074388	176086059	+	2536	1	TSPAN17|FBX23|FBXO23|TM4SF17|-|5q35.2|protein-coding	TSPAN17	9.59	6.851	9.535	8.934	9.982	9.171	6.683	6.344	9.554	8.888	11.266	11.282	6.191	7.097	10.984	10.402	12.944	13.594	-0.72906923	5.62101E-07	6.24428E-06
NM_016323	chr4	89378268	89427319	+	3493	1	HERC5|CEB1|CEBP1|-|4q22.1|protein-coding	HERC5	1.118	0.764	1.305	0.587	1.936	1.775	0.364	0.424	0.802	1.092	0.58	0.797	0.266	0.514	1.329	1.551	1.274	1.541	-1.269525216	5.64039E-07	6.26189E-06
NM_021109	chrX	12993226	12995346	+	624	1	TMSB4X|FX|PTMB4|TB4X|TMSB4|-|Xp22.2|protein-coding	TMSB4X	30.825	24.284	74.737	86.709	76.622	135.092	42.105	45.517	56.926	58.52	60.789	59.495	25.953	28.842	121.22	126.549	104.261	121.328	-1.553433206	5.70212E-07	6.32646E-06
NM_001193307	chr7	92728826	92747336	-	6750	1	SAMD9|C7orf5|DRIF1|MIRAGE|NFTC|OEF1|OEF2|-|7q21.2|protein-coding	SAMD9	5.907	10.091	2.493	7.46	24.744	8.179	0.788	0.959	6.958	9.285	10.062	12.924	11.885	9.742	19.879	15.909	29.194	25.72	-2.055332707	5.72245E-07	6.34506E-06
NM_001160169	chr11	36422547	36486754	+	3564	1	PRR5L|PROTOR2|-|11p13-p12|protein-coding	PRR5L	1.827	1.121	0.891	0.536	3.673	1.059	0.366	0.294	1.719	1.452	3.012	3.349	0.631	1.193	3.529	3.088	3.089	3.525	-1.990098232	5.74767E-07	6.36904E-06
NM_000291	chrX	77359666	77382324	+	2410	1	PGK1|HEL-S-68p|MIG10|PGKA|-|Xq21.1|protein-coding	PGK1	83.605	68.925	56.674	51.886	125.313	66.446	37.69	36.041	65.487	64.789	90.214	88.547	51.974	59.071	139.897	130.029	103.241	114.406	-0.916169285	5.7632E-07	6.38228E-06
NR_121647	chr9	66457289	66469310	+	2872	1	LINC01410|-|-|9q13|ncRNA	LINC01410	0.12	0.131	0.2	0.082	0.319	0.129	0.053	0.092	0.241	0.318	0.338	0.378	0.063	0.182	0.295	0.416	0.356	0.381	-1.668752949	5.80547E-07	6.42508E-06
NM_001317947	chr17	685569	695749	+	1503	1	MRM3|RMTL1|RNMTL1|-|17p13.3|protein-coding	MRM3	4.315	3.861	3.444	2.965	2.324	2.265	3.825	3.183	3.574	3.435	2.987	3.097	2.223	2.291	2.128	1.871	1.127	1.413	0.547256844	5.909E-07	6.53559E-06
NM_004398	chr11	108535752	108811657	+	3244	1	DDX10|HRH-J8|-|11q22.3|protein-coding	DDX10	7.345	6.245	9.03	4.738	4.947	4.374	11.001	9.989	5.257	5.23	6.231	6.433	5.726	6.443	5.629	5.717	4.326	3.785	0.565642307	5.96599E-07	6.59452E-06
NM_001256372	chr11	19245610	19263202	-	3452	1	E2F8|E2F-8|-|11p15.1|protein-coding	E2F8	1.018	1.012	0.13	0.273	0.05	0.059	0.238	0.29	0.301	0.327	0.278	0.252	0.625	0.642	0.121	0.171	0.035	0.027	2.892658485	5.9788E-07	6.60457E-06
NR_036496	chr2	61368727	61372110	-	2555	1	LOC339803|-|-|2p15|ncRNA	LOC339803	1.692	1.774	2.21	1.532	2.247	1.609	0.82	0.802	1.707	1.684	2.231	2.171	0.838	0.908	2.667	2.31	2.467	1.911	-1.036304084	5.99011E-07	6.61219E-06
NM_145182	chr16	31212807	31214097	-	712	1	PYCARD|ASC|CARD5|TMS|TMS-1|TMS1|-|16p11.2|protein-coding	PYCARD	15.457	16.628	19.449	12.781	22.295	14.912	6.779	5.822	16.019	16.836	18.947	19.117	8.374	8.937	15.203	16.643	14.726	15.652	-0.937274447	5.99315E-07	6.61219E-06
NM_057162	chrX	86772715	86924596	+	2534	1	KLHL4|DKELCHL|KHL4|-|Xq21.31|protein-coding	KLHL4	0.107	0.021	0.067	0.047	0.478	0.053	0	0.01	0.068	0.073	0.361	0.331	0.053	0.077	0.207	0.224	0.658	0.507	-3.30189782	6.0422E-07	6.66217E-06
NM_001025356	chr12	45609770	45826134	+	6086	1	ANO6|BDPLT7|SCTS|TMEM16F|-|12q12|protein-coding	ANO6	12.549	11.61	14.94	14.042	17.07	17.628	10.451	10.183	14.611	13.725	15.767	14.968	8.382	9.223	19.237	18.572	24.79	22.538	-0.896361024	6.11808E-07	6.74165E-06
NM_175566	chr11	99426876	100229616	+	5792	1	CNTN5|HNB-2s|NB-2|-|11q22.1|protein-coding	CNTN5	0.03	0.012	0.022	0.028	0.06	0.058	0	0.012	0.012	0.013	0.03	0.024	0.013	0.031	0.035	0.015	0.146	0.112	-2.204875212	6.12223E-07	6.74204E-06
NM_016468	chr14	70791798	70826448	-	1711	1	COX16|C14orf112|HSPC203|-|14q24.2|protein-coding	COX16	11.486	9.003	8.729	8.364	12.178	10.972	6.488	5.993	8.126	7.883	9.349	9.118	9.019	9.538	12.472	11.736	11.588	11.359	-0.407835892	6.14549E-07	6.76346E-06
NR_002564	chr11	62622764	62622838	-	74	1	SNORD26|RNU26|U26|-|11q12.3|snoRNA	SNORD26	19.254	12.586	11.804	10.832	9.113	8.654	15.566	14.33	6.336	6.609	6.479	8.863	14.576	18.21	8.064	10.273	6.176	4.386	1.092956517	6.16924E-07	6.7854E-06
NR_024206	chr2	87754974	87821030	+	494	1	CYTOR|C2orf59|LINC00152|NCRNA00152|-|2p11.2|ncRNA	CYTOR	6.912	6.164	7.202	7.254	10.081	12.895	6.107	6.489	5.757	5.764	11.823	11.47	1.698	3.001	13.674	14.021	12.163	10.02	-1.342678921	6.18137E-07	6.79453E-06
NR_036678	chr11	7872298	7927502	-	2495	1	LOC283299|-|-|11p15.4|ncRNA	LOC283299	0.158	0.208	0.196	0.132	0.513	0.122	0.075	0.072	0.842	0.797	0.904	0.909	0.42	0.462	0.679	0.861	1.336	1.491	-2.079685494	6.18631E-07	6.79576E-06
[truncated: 25,563 more rows]
