# Supplementary material for: Insights into epithelial cell senescence from transcriptome and secretome analysis of human oral keratinocytes
Source: Aging (Albany NY). 2021 Feb 12;13(4):4747–77. doi: 10.18632/aging.202658 (PMC7950289; doi:10.18632/aging.202658)
Supplement: Supplementary Table 2 [file aging-13-202658-s003.txt]

Supplementary Table 2. RNA-seq results�pathways list.
Terms: Down Passage 5 vs Last Passage	Diff: Down Last Passage vs Passage 5	#Genes_6	Genes: Down Passage 5 vs Last Passage	Source	Terms: Down Last Passage vs Passage 5	Diff: Down Last Passage vs Passage 52	#Genes_14	Genes: Down Last Passage vs Passage 5	Source2
extracellular structure organization	2.14736E-20	75	ANXA2,APP,BMP1,CCDC80,COL11A1,COL1A1,COL1A2,COL27A1,COL2A1,COL4A1,COL5A2,COL6A1,COL6A2,COL8A1,CREB3L1,CTGF,CTSS,DCN,DDR1,ENG,ERO1A,FBLN5,FBN1,FBN2,FLRT2,FMOD,FN1,GAS6,HPSE2,HSPG2,ICAM1,ICAM3,ITGA4,ITGA5,ITGAM,ITGAV,ITGB2,ITGB3,ITGB6,LAMA1,LAMA2,LAMA3,LAMB1,LAMB3,LAMC2,LCP1,LOXL2,MFAP2,MFAP5,MMP1,MMP10,MMP12,MMP13,MMP14,MMP19,MMP2,MMP3,MMP7,P4HA1,PDGFRA,POSTN,PXDN,RECK,SERPINE1,SPARC,SPP1,TGFB2,TG…	biological_process.txt	skin development	1.98572E-17	55	AARS,ABCB6,ALOX12B,ALOXE3,APCDD1,ARRDC3,BCL2,CERS3,CLDN4,COL5A3,DSP,ERRFI1,EVPL,EXPH5,FA2H,FGFR2,FLG,FOXN1,FOXQ1,GRHL1,GRHL3,HRNR,IGFBP5,KRT1,KRT10,KRT16,KRT76,KRT9,LCE1A,LCE1B,LCE2B,LCE2C,LCE2D,LCE6A,LOR,OVOL1,PPL,PTCH2,RYR1,SCEL,SOX21,SPINK5,SPRR1A,SPRR1B,SPRR2A,SPRR2B,SPRR2D,SPRR2E,SPRR3,TGM1,TGM3,TMEM79,TNFRSF19,TXNIP,WNT10A	biological_process.txt
extracellular matrix organization	2.14736E-20	75	ANXA2,APP,BMP1,CCDC80,COL11A1,COL1A1,COL1A2,COL27A1,COL2A1,COL4A1,COL5A2,COL6A1,COL6A2,COL8A1,CREB3L1,CTGF,CTSS,DCN,DDR1,ENG,ERO1A,FBLN5,FBN1,FBN2,FLRT2,FMOD,FN1,GAS6,HPSE2,HSPG2,ICAM1,ICAM3,ITGA4,ITGA5,ITGAM,ITGAV,ITGB2,ITGB3,ITGB6,LAMA1,LAMA2,LAMA3,LAMB1,LAMB3,LAMC2,LCP1,LOXL2,MFAP2,MFAP5,MMP1,MMP10,MMP12,MMP13,MMP14,MMP19,MMP2,MMP3,MMP7,P4HA1,PDGFRA,POSTN,PXDN,RECK,SERPINE1,SPARC,SPP1,TGFB2,TG…	biological_process.txt	epidermis development	1.4184E-16	59	AARS,APCDD1,BCL2,CALML5,CERS3,DSP,EMP1,EVPL,EVPLL,EXPH5,FA2H,FABP5,FGFR1,FGFR2,FLG,FOXN1,FOXQ1,GRHL1,GRHL3,HES1,HRNR,IGFBP5,KLF4,KLK14,KLK5,KLK7,KRT10,KRT15,KRT16,KRT76,KRT9,LCE1A,LCE1B,LCE2B,LCE2C,LCE2D,LCE6A,LOR,OVOL1,POU2F3,PPL,PTCH2,SCEL,SOX21,SPINK5,SPRR1A,SPRR1B,SPRR2A,SPRR2B,SPRR2D,SPRR2E,SPRR3,TGM1,TGM3,TMEM79,TNFRSF19,TXNIP,WNT10A,ZNF750	biological_process.txt
regulation of cell migration	1.11757E-19	121	ACKR3,ACVRL1,ADORA1,ALOX15B,APOE,ARHGDIB,ARSB,BCAR1,BMP10,BMPER,BST2,C16orf45,C3AR1,CCL2,CCL20,CCL28,CD274,CEACAM1,COL1A1,CORO1A,CSF1,CSF1R,CXCL1,CXCL10,CXCL11,CXCL3,CXCL5,CXCL6,CXCL8,CXCL9,CYGB,DAB2,DCN,DDX58,EFNA1,ENG,F2R,F3,FLRT2,FN1,GAS6,GCNT2,GLIPR2,GPER1,HDAC9,HIF1A,ICAM1,IFITM1,IL1R1,IL24,IL33,IL6,INSL3,ITGA4,ITGA5,ITGAV,ITGB3,LAMA1,LAMA2,LAMA3,LAMB1,LAMC2,LDLRAD4,LPAR1,LYN,MCAM,MMP10,MMP1…	biological_process.txt	tissue development	1.08828E-10	159	AARS,APCDD1,ARHGEF26,ARRDC3,ASCL2,ASPN,ATF3,BARX1,BARX2,BCL2,BMP6,BMP7,BMP8B,BNC2,CA2,CALML5,CERS3,COBL,COL18A1,CRIP1,CYP1B1,CYP7B1,DDR2,DLX2,DLX3,DSP,DUSP1,DUSP2,E2F8,ECM1,EGF,EGR1,EGR2,EMP1,EPCAM,ERBB3,ERRFI1,ESRP2,EVPL,EVPLL,EXPH5,EYA2,EZH2,FA2H,FABP5,FGFR1,FGFR2,FLG,FOLR1,FOS,FOXC1,FOXN1,FOXO1,FOXP2,FOXQ1,FZD1,GPC3,GRHL1,GRHL3,HES1,HLF,HRNR,ID1,ID4,IFRD1,IGFBP5,IRX3,ITGA7,JUNB,KLF15,KLF2,KLF4…	biological_process.txt
regulation of cellular component movement	3.58341E-18	130	ACKR3,ACTN1,ACVRL1,ADORA1,ALOX15B,APOE,ARHGDIB,ARSB,BCAR1,BMP10,BMPER,BST2,C16orf45,C3AR1,CAV1,CCL2,CCL20,CCL28,CD274,CEACAM1,COL1A1,CORO1A,CSF1,CSF1R,CTNNA3,CXCL1,CXCL10,CXCL11,CXCL3,CXCL5,CXCL6,CXCL8,CXCL9,CYGB,DAB2,DCN,DDX58,DLG1,DSCAM,EFNA1,ENG,F2R,F3,FLRT2,FN1,GAS6,GCNT2,GJA5,GLIPR2,GPER1,HDAC9,HIF1A,ICAM1,IFITM1,IL1R1,IL24,IL33,IL6,INSL3,ITGA4,ITGA5,ITGAV,ITGB3,LAMA1,LAMA2,LAMA3,LAMB1,LAMC2…	biological_process.txt	epidermal cell differentiation	3.95994E-10	35	CERS3,DSP,EVPL,EXPH5,FA2H,FGFR1,FLG,FOXN1,HES1,HRNR,KLF4,KRT10,KRT16,LCE1A,LCE1B,LCE2B,LCE2C,LCE2D,LCE6A,LOR,PPL,PTCH2,SCEL,SPINK5,SPRR1A,SPRR1B,SPRR2A,SPRR2B,SPRR2D,SPRR2E,SPRR3,TGM1,TGM3,TMEM79,TXNIP	biological_process.txt
regulation of cell motility	3.27616E-17	121	ACKR3,ACVRL1,ADORA1,ALOX15B,APOE,ARHGDIB,ARSB,BCAR1,BMP10,BMPER,BST2,C16orf45,C3AR1,CCL2,CCL20,CCL28,CD274,CEACAM1,COL1A1,CORO1A,CSF1,CSF1R,CXCL1,CXCL10,CXCL11,CXCL3,CXCL5,CXCL6,CXCL8,CXCL9,CYGB,DAB2,DCN,DDX58,EFNA1,ENG,F2R,F3,FLRT2,FN1,GAS6,GCNT2,GLIPR2,GPER1,HDAC9,HIF1A,ICAM1,IFITM1,IL1R1,IL24,IL33,IL6,INSL3,ITGA4,ITGA5,ITGAV,ITGB3,LAMA1,LAMA2,LAMA3,LAMB1,LAMC2,LDLRAD4,LPAR1,LYN,MCAM,MMP10,MMP1…	biological_process.txt	keratinization	3.95994E-10	21	EVPL,HRNR,KRT16,LCE1A,LCE1B,LCE2B,LCE2C,LCE2D,LCE6A,LOR,PPL,SPRR1A,SPRR1B,SPRR2A,SPRR2B,SPRR2D,SPRR2E,SPRR3,TGM1,TGM3,TMEM79	biological_process.txt
regulation of locomotion	1.05243E-16	126	ACKR3,ACVRL1,ADORA1,ALOX15B,APOE,ARHGDIB,ARSB,BCAR1,BMP10,BMPER,BST2,BVES,C16orf45,C3AR1,CCL2,CCL20,CCL28,CD274,CEACAM1,COL1A1,CORO1A,CSF1,CSF1R,CXCL1,CXCL10,CXCL11,CXCL3,CXCL5,CXCL6,CXCL8,CXCL9,CYGB,DAB2,DCN,DDX58,DSCAM,EFNA1,ENG,F2R,F3,FLRT2,FN1,GAS6,GCNT2,GLIPR2,GPER1,HDAC9,HIF1A,ICAM1,IFITM1,IL16,IL1R1,IL24,IL33,IL6,INSL3,ITGA4,ITGA5,ITGAV,ITGB3,LAMA1,LAMA2,LAMA3,LAMB1,LAMC2,LDLRAD4,LPAR1,LYN…	biological_process.txt	keratinocyte differentiation	8.88786E-10	29	CERS3,DSP,EVPL,EXPH5,FLG,FOXN1,HRNR,KRT10,KRT16,LCE1A,LCE1B,LCE2B,LCE2C,LCE2D,LCE6A,LOR,PPL,SCEL,SPRR1A,SPRR1B,SPRR2A,SPRR2B,SPRR2D,SPRR2E,SPRR3,TGM1,TGM3,TMEM79,TXNIP	biological_process.txt
positive regulation of cellular component movement	3.09215E-13	78	ACKR3,BCAR1,C3AR1,CCL20,CD274,COL1A1,CORO1A,CSF1,CSF1R,CXCL1,CXCL10,CXCL11,CXCL3,CXCL5,CXCL6,CXCL8,CXCL9,DAB2,DSCAM,F2R,F3,FN1,GAS6,GCNT2,GLIPR2,GPER1,HDAC9,HIF1A,ICAM1,IL1R1,IL6,INSL3,ITGA4,ITGA5,ITGAV,ITGB3,LAMB1,LAMC2,LPAR1,LYN,MCAM,MMP14,NOX4,P2RY6,PAK3,PDGFD,PDGFRA,PDPN,PGF,PLAU,POSTN,PTAFR,PTGS2,RAC2,RNF207,S100A7,S1PR1,SCARB1,SEMA3A,SEMA3E,SEMA5B,SEMA6A,SERPINE1,SMURF2,SNAI2,SPARC,SPHK1,SR…	biological_process.txt	anatomical structure development	1.60954E-09	386	AARS,ABCB6,ABLIM1,ACKR2,ACRBP,ACSBG1,ADAM8,ADAP2,ADM2,ALOX12B,ALOXE3,AMN,ANGPTL2,ANKH,APCDD1,AQP3,AQP5,ARG1,ARHGAP11B,ARHGEF2,ARHGEF26,ARRB2,ARRDC3,ASCL2,ASNS,ASPN,ASS1,ATF3,BARX1,BARX2,BCL2,BCL6,BICDL1,BLNK,BMP6,BMP7,BMP8B,BNC2,BRCA2,BRIP1,C1QL1,C5,CA2,CALML5,CAMK1,CAMK1D,CASZ1,CATSPERG,CCNA2,CCNB2,CCNF,CD248,CDC25B,CDH16,CDH4,CDKN1B,CDKN1C,CDKN2C,CEBPA,CELSR2,CEP57,CERS3,CHAC1,CHL1,CHRM3,CHRNA3…	biological_process.txt
positive regulation of cell migration	3.40374E-13	75	ACKR3,BCAR1,C3AR1,CCL20,CD274,COL1A1,CORO1A,CSF1,CSF1R,CXCL1,CXCL10,CXCL11,CXCL3,CXCL5,CXCL6,CXCL8,CXCL9,DAB2,F2R,F3,FN1,GAS6,GCNT2,GLIPR2,GPER1,HDAC9,HIF1A,ICAM1,IL1R1,IL6,INSL3,ITGA4,ITGA5,ITGAV,ITGB3,LAMB1,LAMC2,LPAR1,LYN,MCAM,MMP14,NOX4,P2RY6,PAK3,PDGFD,PDGFRA,PGF,PLAU,POSTN,PTAFR,PTGS2,RAC2,S100A7,S1PR1,SCARB1,SEMA3A,SEMA3E,SEMA5B,SEMA6A,SERPINE1,SMURF2,SNAI2,SPARC,SPHK1,SRPX2,TCAF2,TGFB2,TG…	biological_process.txt	developmental process	2.12867E-08	402	AARS,ABCB6,ABHD5,ABLIM1,ACKR2,ACRBP,ACSBG1,ADAM8,ADAP2,ADM2,ADRB1,ALDH3A1,ALOX12B,ALOXE3,AMN,ANGPTL2,ANKH,APCDD1,AQP3,AQP5,ARG1,ARHGAP11B,ARHGEF2,ARHGEF26,ARRB2,ARRDC3,ASCL2,ASNS,ASPN,ASS1,ATF3,BARX1,BARX2,BCL2,BCL6,BICDL1,BLNK,BMP6,BMP7,BMP8B,BNC2,BRCA2,BRIP1,C1QL1,C5,CA2,CALML5,CAMK1,CAMK1D,CASZ1,CATSPERG,CCNA2,CCNB2,CCNF,CD248,CDC25B,CDH16,CDH4,CDKN1B,CDKN1C,CDKN2C,CEBPA,CELSR2,CEP57,CERS3,CHA…	biological_process.txt
biological adhesion	8.76161E-13	165	ACKR3,ACTN1,ADAM23,ADGRL3,AMIGO2,AMTN,ANOS1,ANXA2,APBA1,APP,ASTN1,BCAR1,BMP10,BVES,CARD11,CCL2,CD1D,CD200,CD226,CD276,CD8A,CD99L2,CDH10,CDH11,CDH2,CEACAM1,CERCAM,CHST10,CLSTN3,CNTN5,CNTNAP4,COL6A1,COL6A2,COL8A1,CORO1A,CTGF,CTNNA3,CTNNB1,DBN1,DDR1,DLG1,DOCK2,DPP4,DSCAM,EDIL3,EFNA1,ENG,FAP,FAT3,FAT4,FBLN5,FBLN7,FBN1,FERMT1,FEZ1,FLRT2,FLRT3,FN1,GAS6,GCNT1,HSH2D,HSPA8,ICAM1,ICAM3,IFNE,IFNK,IGFBP7,IL1…	biological_process.txt	single-organism developmental process	1.03966E-07	392	AARS,ABCB6,ABHD5,ABLIM1,ACKR2,ACRBP,ACSBG1,ADAM8,ADAP2,ADM2,ADRB1,ALDH3A1,ALOX12B,ALOXE3,AMN,ANGPTL2,ANKH,APCDD1,AQP3,AQP5,ARG1,ARHGAP11B,ARHGEF2,ARHGEF26,ARRB2,ARRDC3,ASCL2,ASNS,ASPN,ASS1,ATF3,BARX1,BARX2,BCL2,BCL6,BICDL1,BLNK,BMP6,BMP7,BMP8B,BNC2,BRCA2,BRIP1,C1QL1,C5,CA2,CAMK1,CAMK1D,CASZ1,CATSPERG,CCNA2,CCNB2,CCNF,CD248,CDC25B,CDH16,CDH4,CDKN1B,CDKN1C,CDKN2C,CEBPA,CELSR2,CEP57,CERS3,CHAC1,CHL1…	biological_process.txt
cell adhesion	1.29356E-12	164	ACKR3,ACTN1,ADAM23,ADGRL3,AMIGO2,AMTN,ANOS1,ANXA2,APBA1,APP,ASTN1,BCAR1,BMP10,BVES,CARD11,CCL2,CD1D,CD200,CD226,CD276,CD8A,CD99L2,CDH10,CDH11,CDH2,CEACAM1,CERCAM,CHST10,CLSTN3,CNTN5,CNTNAP4,COL6A1,COL6A2,COL8A1,CORO1A,CTGF,CTNNA3,CTNNB1,DBN1,DDR1,DLG1,DOCK2,DPP4,DSCAM,EDIL3,EFNA1,ENG,FAP,FAT3,FAT4,FBLN5,FBLN7,FBN1,FERMT1,FEZ1,FLRT2,FLRT3,FN1,GAS6,GCNT1,HSH2D,HSPA8,ICAM1,ICAM3,IFNE,IFNK,IGFBP7,IL1…	biological_process.txt	cellular developmental process	1.34232E-07	272	ABHD5,ACRBP,ADAM8,ADRB1,ALOXE3,APCDD1,ARHGEF2,ARHGEF26,ASCL2,ATF3,BARX1,BARX2,BCL2,BCL6,BICDL1,BLNK,BMP6,BMP7,BMP8B,BRCA2,BRIP1,C1QL1,CAMK1,CAMK1D,CASZ1,CATSPERG,CDC25B,CDH4,CDKN1C,CDKN2C,CEBPA,CELSR2,CEP57,CERS3,CHAC1,CHL1,CHRNA3,CIT,CLMN,CNTNAP2,COBL,COL18A1,CPEB3,DAPL1,DEFB1,DLX2,DLX3,DMC1,DNASE1L3,DSP,E2F8,ECM2,EFNA3,EFNA5,EGR1,EGR2,EPCAM,EPHB3,ERBB3,EVPL,EXPH5,EYA2,EZH2,FA2H,FANCG,FBXO5,FGFR…	biological_process.txt
positive regulation of cell motility	1.62886E-12	75	ACKR3,BCAR1,C3AR1,CCL20,CD274,COL1A1,CORO1A,CSF1,CSF1R,CXCL1,CXCL10,CXCL11,CXCL3,CXCL5,CXCL6,CXCL8,CXCL9,DAB2,F2R,F3,FN1,GAS6,GCNT2,GLIPR2,GPER1,HDAC9,HIF1A,ICAM1,IL1R1,IL6,INSL3,ITGA4,ITGA5,ITGAV,ITGB3,LAMB1,LAMC2,LPAR1,LYN,MCAM,MMP14,NOX4,P2RY6,PAK3,PDGFD,PDGFRA,PGF,PLAU,POSTN,PTAFR,PTGS2,RAC2,S100A7,S1PR1,SCARB1,SEMA3A,SEMA3E,SEMA5B,SEMA6A,SERPINE1,SMURF2,SNAI2,SPARC,SPHK1,SRPX2,TCAF2,TGFB2,TG…	biological_process.txt	single-multicellular organism process	1.79038E-07	403	AARS,ABCB6,ABLIM1,ACKR2,ACSBG1,ADAM8,ADAP2,ADM2,ADRB1,AKR1B10,ALOX12B,ALOXE3,AMN,ANGPTL2,ANKH,APCDD1,APOM,AQP3,AQP5,ARG1,ARHGAP11B,ARHGEF2,ARRB2,ARRDC3,ASCL2,ASNS,ASPN,ASS1,ATF3,ATF4,AZGP1,BARD1,BARX1,BARX2,BCL2,BCL6,BGN,BICDL1,BLNK,BMP6,BMP7,BMP8B,BNC2,BRCA2,BRIP1,C1QL1,C5,CA2,CACNA2D1,CACNG4,CAMK1,CAMK1D,CASZ1,CATSPERG,CCNA2,CCNB2,CCNF,CD248,CD55,CDH16,CDH4,CDKN1B,CDKN1C,CDKN2C,CEBPA,CELSR2,CER…	biological_process.txt
positive regulation of locomotion	1.62886E-12	78	ACKR3,BCAR1,BVES,C3AR1,CCL20,CD274,COL1A1,CORO1A,CSF1,CSF1R,CXCL1,CXCL10,CXCL11,CXCL3,CXCL5,CXCL6,CXCL8,CXCL9,DAB2,DSCAM,F2R,F3,FN1,GAS6,GCNT2,GLIPR2,GPER1,HDAC9,HIF1A,ICAM1,IL16,IL1R1,IL6,INSL3,ITGA4,ITGA5,ITGAV,ITGB3,LAMB1,LAMC2,LPAR1,LYN,MCAM,MMP14,NOX4,P2RY6,PAK3,PDGFD,PDGFRA,PGF,PLAU,POSTN,PTAFR,PTGS2,RAC2,S100A7,S1PR1,SCARB1,SEMA3A,SEMA3E,SEMA5B,SEMA6A,SERPINE1,SMURF2,SNAI2,SPARC,SPHK1,SRPX…	biological_process.txt	system development	1.79038E-07	314	AARS,ABCB6,ABLIM1,ACSBG1,ADAM8,ADAP2,ADM2,ALOX12B,ALOXE3,ANKH,APCDD1,AQP3,AQP5,ARG1,ARHGAP11B,ARHGEF2,ARRB2,ARRDC3,ASCL2,ASNS,ASPN,ASS1,ATF3,BARX1,BARX2,BCL2,BCL6,BICDL1,BLNK,BMP6,BMP7,BMP8B,BNC2,BRCA2,BRIP1,C1QL1,CA2,CAMK1,CAMK1D,CASZ1,CCNA2,CCNB2,CCNF,CD248,CDH16,CDH4,CDKN1B,CDKN1C,CDKN2C,CEBPA,CELSR2,CERS3,CHAC1,CHL1,CHRM3,CHRNA3,CIT,CLDN4,CLMN,CNTNAP2,COBL,COL18A1,COL5A3,CPEB3,CRIP1,CYP1B1,CY…	biological_process.txt
single-multicellular organism process	1.95914E-12	481	ABAT,ABCA1,ABCA4,ACKR3,ACTN1,ACVRL1,ADAM19,ADAM23,ADAMTS1,ADAMTS6,ADCY1,ADCY4,ADGRF5,ADGRL3,ADORA1,ADRA2C,AEBP1,AFP,AK4,AKR1C3,ALDH1A2,ALOX15B,AMTN,ANGPTL4,ANKRD1,ANKRD7,ANOS1,ANPEP,ANXA2,APBA1,APBA2,APC2,APOE,APOL2,APP,ARHGAP22,ARHGDIB,ARNT2,ARRB1,ARSB,ARSE,ASB2,ASTN1,ATP6V0A4,ATP8A2,BCHE,BCL2A1,BEX1,BHLHB9,BHLHE41,BICC1,BMP1,BMP10,BMPER,BNIP3,BPGM,BRINP1,BRSK2,BST2,BVES,C16orf45,CARD11,CATSPERB…	biological_process.txt	DNA packaging	2.54644E-07	37	CENPA,CENPH,CHAF1B,H1F0,H1FX,HIST1H1D,HIST1H1E,HIST1H2BE,HIST1H2BF,HIST1H2BG,HIST1H2BI,HIST1H2BN,HIST1H3C,HIST1H3D,HIST1H3E,HIST1H3F,HIST1H3I,HIST1H4B,HIST1H4C,HIST1H4D,HIST1H4E,HIST1H4F,HIST1H4I,HIST1H4K,HIST1H4L,HIST2H2BF,HIST2H3D,HIST3H2BB,HMGA1,HMGB2,NCAPD2,NCAPH2,NUSAP1,SMC4,TOP2A,TSPYL5,TSSK6	biological_process.txt
defense response	8.7938E-12	146	ADORA1,AOX1,APOL1,APOL2,APP,BNIP3,BRINP1,BST2,C19orf66,C1RL,C1S,C3,C3AR1,CCL2,CCL20,CD1D,CD8A,CFH,CHGA,CHST2,CLEC5A,CORO1A,CR1,CSF1,CSF1R,CXCL1,CXCL10,CXCL11,CXCL3,CXCL5,CXCL6,CXCL8,CXCL9,CYBA,CYP27B1,DDX58,DDX60,DMBT1,DPP4,F2R,F3,FN1,FRK,GBP3,GPER1,GPR68,HDAC9,HERC5,HIF1A,HLA-B,HLA-F,HMGB3,HYAL3,ICAM1,IFI27,IFI35,IFI44L,IFI6,IFIH1,IFIT1,IFIT2,IFIT3,IFIT5,IFITM1,IFNAR2,IFNE,IFNK,IKBKE,IL15,IL24,I…	biological_process.txt	multicellular organism development	2.54644E-07	352	AARS,ABCB6,ABLIM1,ACKR2,ACSBG1,ADAM8,ADAP2,ADM2,ALOX12B,ALOXE3,AMN,ANGPTL2,ANKH,APCDD1,AQP3,AQP5,ARG1,ARHGAP11B,ARHGEF2,ARRB2,ARRDC3,ASCL2,ASNS,ASPN,ASS1,ATF3,BARX1,BARX2,BCL2,BCL6,BICDL1,BLNK,BMP6,BMP7,BMP8B,BNC2,BRCA2,BRIP1,C1QL1,C5,CA2,CAMK1,CAMK1D,CASZ1,CATSPERG,CCNA2,CCNB2,CCNF,CD248,CDH16,CDH4,CDKN1B,CDKN1C,CDKN2C,CEBPA,CELSR2,CERS3,CHAC1,CHL1,CHRM3,CHRNA3,CIT,CLDN4,CLMN,CNTNAP2,COBL,COL18A…	biological_process.txt
system development	9.41781E-12	374	ABAT,ACKR3,ACTN1,ACVRL1,ADAM19,ADAM23,ADAMTS1,ADAMTS6,ADCY1,ADGRL3,ADORA1,ADRA2C,AEBP1,AFP,AK4,AKR1C3,ALDH1A2,ALOX15B,AMTN,ANGPTL4,ANKRD1,ANKRD7,ANOS1,ANPEP,ANXA2,APBA1,APBA2,APOE,APP,ARHGAP22,ARNT2,ARRB1,ARSB,ARSE,ASB2,ASTN1,ATP8A2,BCHE,BCL2A1,BEX1,BHLHB9,BHLHE41,BICC1,BMP1,BMP10,BMPER,BNIP3,BRINP1,BRSK2,BVES,C16orf45,CARD11,CAV1,CBFA2T3,CCDC103,CCL2,CCND1,CD1D,CD79B,CD8A,CDH11,CDH2,CEACAM1,CEP2…	biological_process.txt	DNA replication-dependent nucleosome organization	7.28315E-07	14	CHAF1B,HIST1H3C,HIST1H3D,HIST1H3E,HIST1H3F,HIST1H3I,HIST1H4B,HIST1H4C,HIST1H4D,HIST1H4E,HIST1H4F,HIST1H4I,HIST1H4K,HIST1H4L	biological_process.txt
positive regulation of multicellular organismal process	1.21924E-11	170	ABAT,ACVRL1,ADGRL3,ADRA2C,AKAP6,ALOX15B,AMIGO2,AMTN,ANGPTL4,ANKRD1,ANXA2,APOE,ARSB,ATP8A2,BCAR1,BHLHB9,BMP1,BMP10,BRINP1,C1QTNF1,C3,C3AR1,CARD11,CAV1,CCL20,CCND1,CD226,CD274,CD276,CEACAM1,CHGA,CLEC5A,CLSTN3,COL1A1,CREB3L1,CSF1,CSF1R,CSF2,CSF3,CTGF,CTNNB1,CXCL8,CYBA,CYP27B1,DAB2,DDX58,DISC1,DSCAM,ENC1,ENG,ENPP4,EPHB2,F2R,F3,FBN2,FEZ1,FLRT2,FLRT3,FN1,FOXL2,GAS6,GCNT2,GDNF,GDPD5,GJA5,GLIPR2,GPER1,GP…	biological_process.txt	DNA replication-dependent nucleosome assembly	7.28315E-07	14	CHAF1B,HIST1H3C,HIST1H3D,HIST1H3E,HIST1H3F,HIST1H3I,HIST1H4B,HIST1H4C,HIST1H4D,HIST1H4E,HIST1H4F,HIST1H4I,HIST1H4K,HIST1H4L	biological_process.txt
multicellular organism development	1.91049E-11	418	ABAT,ACKR3,ACTN1,ACVRL1,ADAM19,ADAM23,ADAMTS1,ADAMTS6,ADCY1,ADGRL3,ADORA1,ADRA2C,AEBP1,AFP,AK4,AKR1C3,ALDH1A2,ALOX15B,AMTN,ANGPTL4,ANKRD1,ANKRD7,ANOS1,ANPEP,ANXA2,APBA1,APBA2,APC2,APOE,APOL2,APP,ARHGAP22,ARHGDIB,ARNT2,ARRB1,ARSB,ARSE,ASB2,ASTN1,ATP8A2,BCHE,BCL2A1,BEX1,BHLHB9,BHLHE41,BICC1,BMP1,BMP10,BMPER,BNIP3,BRINP1,BRSK2,BST2,BVES,C16orf45,CARD11,CATSPERB,CAV1,CBFA2T3,CCDC103,CCIN,CCL2,CCND1,C…	biological_process.txt	single-organism process	9.18081E-07	799	AARS,ABCB6,ABHD5,ABHD6,ABI3BP,ABLIM1,ABLIM2,ACKR2,ACPP,ACRBP,ACSBG1,ACSL1,ADAM8,ADAP2,ADGRF2,ADGRL1,ADGRL2,ADH7,ADM2,ADRB1,AIFM2,AK9,AKR1B10,AKTIP,ALDH1A1,ALDH1L1,ALDH1L2,ALDH3A1,ALDH3B2,ALOX12B,ALOXE3,AMN,ANGPTL2,ANKH,AOC3,APCDD1,APOM,AQP3,AQP5,ARAP2,ARG1,ARHGAP11B,ARHGAP19,ARHGAP30,ARHGEF19,ARHGEF2,ARHGEF26,ARRB2,ARRDC3,AS3MT,ASCL2,ASIC3,ASNS,ASPG,ASPN,ASS1,ATF3,ATF4,ATP10B,ATP12A,ATP13A4,ATP6V…	biological_process.txt
immune system process	3.98071E-11	218	ACTN1,ANXA2,APOL1,APP,ARPC1B,BANK1,BCAR1,BNIP3,BST2,BTN3A3,BVES,C19orf66,C1RL,C1S,C3,C3AR1,CARD11,CAV1,CBFA2T3,CCL2,CCL20,CCL28,CD1D,CD274,CD276,CD70,CD79B,CD8A,CEACAM1,CFH,CHGA,CLEC5A,CMTM7,COL1A1,COL1A2,CORO1A,CR1,CRACR2A,CSF1,CSF1R,CSF2,CSF3,CTNNB1,CTSB,CTSF,CTSS,CXCL1,CXCL10,CXCL11,CXCL3,CXCL5,CXCL6,CXCL8,CXCL9,CYBA,CYP27B1,DDX58,DDX60,DHRS2,DLG1,DMBT1,DOCK2,DPP4,ERAP2,FLI1,FN1,FOXL1,FRK,FTH1…	biological_process.txt	epithelial cell differentiation	1.03316E-06	63	ARHGEF26,BARX1,BMP6,BMP7,CERS3,COL18A1,DLX3,DSP,E2F8,EVPL,EXPH5,FA2H,FGFR1,FGFR2,FLG,FOXN1,FZD1,HES1,HRNR,ID1,KLF15,KLF2,KLF4,KLF5,KRT10,KRT16,KRT3,KRT4,LCE1A,LCE1B,LCE2B,LCE2C,LCE2D,LCE6A,LEF1,LOR,PPL,PRDM1,PSAPL1,PTCH2,PTER,PTN,RAB25,RARG,SCEL,SLC7A11,SPINK5,SPRR1A,SPRR1B,SPRR2A,SPRR2B,SPRR2D,SPRR2E,SPRR3,TGM1,TGM3,TMEM79,TXNIP,UPK1B,WNT4,WNT7B,XBP1,ZNF703	biological_process.txt
movement of cell or subcellular component	4.75232E-11	161	ACVRL1,ADGRL3,ANOS1,APBA1,APC2,APP,ARHGDIB,ARPC1B,ARSB,ASTN1,BCAR1,BVES,C16orf45,C3AR1,CAV1,CCDC103,CCL2,CCL20,CCL28,CDH2,CEACAM1,CERCAM,CFAP206,CHGA,CHN1,COL1A1,COL1A2,CORO1A,CSF1R,CTGF,CTNNB1,CXCL1,CXCL10,CXCL11,CXCL3,CXCL5,CXCL6,CXCL8,CXCL9,DDR1,DISC1,DNAH12,DNAH14,DNAH5,DNAH8,DNAJA1,DNER,DPP4,DPYSL4,DYX1C1,EFNA1,ENG,EPHB2,FAP,FERMT1,FEZ1,FLRT2,FLRT3,FMNL3,FMOD,FN1,GAS6,GCNT1,GDNF,GJA5,GJC1,HI…	biological_process.txt	chromatin silencing	1.03316E-06	24	DOT1L,HDAC5,HIST1H2AD,HIST1H2AE,HIST1H2AG,HIST1H2AI,HIST1H2AL,HIST1H2AM,HIST1H3C,HIST1H3D,HIST1H3E,HIST1H3F,HIST1H3I,HIST1H4B,HIST1H4C,HIST1H4D,HIST1H4E,HIST1H4F,HIST1H4I,HIST1H4K,HIST1H4L,HIST2H2AB,HIST2H2AC,HIST2H3D	biological_process.txt
anatomical structure development	4.88753E-11	441	ABAT,ACKR3,ACTN1,ACVRL1,ADAM19,ADAM23,ADAMTS1,ADAMTS6,ADCY1,ADGRL3,ADORA1,ADRA2C,AEBP1,AFP,AK4,AKR1C3,ALDH1A2,ALOX15B,AMTN,ANGPTL4,ANKRD1,ANKRD7,ANOS1,ANPEP,ANXA2,APBA1,APBA2,APC2,APOE,APOL2,APP,ARHGAP22,ARHGDIB,ARNT2,ARRB1,ARSB,ARSE,ASB2,ASTN1,ATP8A2,BCHE,BCL2A1,BEX1,BHLHB9,BHLHE41,BICC1,BMP1,BMP10,BMPER,BNIP3,BRINP1,BRSK2,BST2,BVES,C16orf45,CA9,CARD11,CATSPERB,CAV1,CBFA2T3,CCDC103,CCIN,CCL2,CCN…	biological_process.txt	peptide cross-linking	1.03316E-06	18	BGN,DSP,EVPL,LCE1A,LCE1B,LCE2B,LCE2C,LCE2D,LOR,SPRR1A,SPRR1B,SPRR2A,SPRR2B,SPRR2D,SPRR2E,SPRR3,TGM1,TGM3	biological_process.txt
localization of cell	1.14346E-10	118	ACVRL1,ADGRL3,APC2,ARSB,ASTN1,BCAR1,BVES,C16orf45,C3AR1,CAV1,CCL2,CCL20,CCL28,CDH2,CEACAM1,CHGA,COL1A1,COL1A2,CORO1A,CTGF,CTNNB1,CXCL1,CXCL10,CXCL11,CXCL3,CXCL5,CXCL6,CXCL8,CXCL9,DDR1,DISC1,DNAH5,DNAH8,DNAJA1,DNER,DPP4,DYX1C1,EFNA1,ENG,FAP,FERMT1,FLRT3,FMNL3,FN1,GAS6,GCNT1,GDNF,HIF1A,ICAM1,IL16,IL6,ITGA4,ITGA5,ITGAM,ITGAV,ITGB2,ITGB3,JAK3,L1CAM,LAMB1,LCP1,LOXL2,LPAR1,LYN,MMP1,MMP12,MMP14,MSN,NANO…	biological_process.txt	negative regulation of gene expression, epigenetic	1.28358E-06	26	DOT1L,EZH2,HDAC5,HIST1H2AD,HIST1H2AE,HIST1H2AG,HIST1H2AI,HIST1H2AL,HIST1H2AM,HIST1H3C,HIST1H3D,HIST1H3E,HIST1H3F,HIST1H3I,HIST1H4B,HIST1H4C,HIST1H4D,HIST1H4E,HIST1H4F,HIST1H4I,HIST1H4K,HIST1H4L,HIST2H2AB,HIST2H2AC,HIST2H3D,PHF19	biological_process.txt
immune response	1.17534E-10	136	APOL1,APP,BST2,BTN3A3,C19orf66,C1RL,C1S,C3,CCL2,CCL20,CCL28,CD1D,CD274,CD276,CD70,CD79B,CD8A,CFH,CHGA,CLEC5A,CORO1A,CR1,CRACR2A,CSF1,CSF1R,CSF2,CSF3,CTSS,CXCL1,CXCL10,CXCL11,CXCL3,CXCL5,CXCL6,CXCL8,CXCL9,CYBA,CYP27B1,DDX58,DDX60,DLG1,DMBT1,DOCK2,ERAP2,FRK,FTH1,FYB,GAS6,GPER1,HERC5,HLA-B,HLA-F,HMGB3,ICAM1,IFI27,IFI35,IFI6,IFIH1,IFIT1,IFIT2,IFIT3,IFIT5,IFITM1,IFNAR2,IFNE,IFNK,IKBKE,IL13RA2,IL15,IL1…	biological_process.txt	chromatin assembly	2.03954E-06	31	CENPA,CENPH,CHAF1B,H1F0,H1FX,HIST1H1D,HIST1H1E,HIST1H2BE,HIST1H2BF,HIST1H2BG,HIST1H2BI,HIST1H2BN,HIST1H3C,HIST1H3D,HIST1H3E,HIST1H3F,HIST1H3I,HIST1H4B,HIST1H4C,HIST1H4D,HIST1H4E,HIST1H4F,HIST1H4I,HIST1H4K,HIST1H4L,HIST2H2BF,HIST2H3D,HIST3H2BB,HMGA1,HMGB2,TSPYL5	biological_process.txt
response to cytokine	1.20658E-10	103	ACKR3,ADAMTS7,AKAP6,ALDH1A2,ANKRD1,BST2,C19orf66,CCL2,CCL20,CD274,CD70,CEACAM1,COL1A1,CORO1A,CSF1,CSF1R,CSF3,CXCL1,CXCL10,CXCL11,CXCL3,CXCL5,CXCL6,CXCL8,CXCL9,CYBA,CYP27B1,DCN,F3,FLRT2,FLRT3,GAS6,GPER1,HCLS1,HIF1A,HLA-B,HLA-F,HYAL3,ICAM1,IFI27,IFI35,IFI6,IFIT1,IFIT2,IFIT3,IFITM1,IFNAR2,IFNE,IFNK,IKBKE,IL13RA2,IL1R1,IL1R2,IL24,IL31RA,IL6,IL7R,IRAK2,IRAK3,ISG15,ITGA4,JAK3,KYNU,LIFR,LTB,MME,MT2A,MX1…	biological_process.txt	single-organism cellular process	3.90204E-06	639	AARS,ABCB6,ABHD5,ABHD6,ABI3BP,ABLIM1,ABLIM2,ACPP,ACRBP,ACSBG1,ACSL1,ADAM8,ADGRL1,ADH7,ADRB1,AIFM2,AK9,AKR1B10,AKTIP,ALDH1A1,ALDH1L1,ALDH1L2,ALDH3A1,ALDH3B2,ALOX12B,ALOXE3,AMN,APCDD1,APOM,AQP3,AQP5,ARG1,ARHGEF19,ARHGEF2,ARHGEF26,ARRB2,AS3MT,ASCL2,ASNS,ASPG,ASS1,ATF3,ATF4,ATP10B,ATP12A,ATP13A4,ATP6V0E2,B3GALT4,BAMBI,BARD1,BARX1,BARX2,BCL2,BCL6,BCO1,BGN,BICDL1,BLNK,BMP6,BMP7,BMP8B,BNIPL,BRCA2,BRD4,B…	biological_process.txt
cellular response to cytokine stimulus	1.91936E-10	93	ACKR3,ADAMTS7,AKAP6,ANKRD1,BST2,CCL2,CCL20,CD70,CEACAM1,COL1A1,CORO1A,CSF1,CSF1R,CSF3,CXCL1,CXCL10,CXCL11,CXCL3,CXCL5,CXCL6,CXCL8,CXCL9,CYBA,DCN,F3,FLRT2,FLRT3,GAS6,GPER1,HCLS1,HIF1A,HLA-B,HLA-F,HYAL3,ICAM1,IFI27,IFI35,IFI6,IFIT1,IFIT2,IFIT3,IFITM1,IFNAR2,IFNE,IFNK,IL13RA2,IL1R1,IL1R2,IL24,IL31RA,IL6,IL7R,IRAK2,IRAK3,ISG15,ITGA4,JAK3,LIFR,LTB,MME,MT2A,MX1,MX2,NCAM1,NKX3-1,NPR2,OAS1,OAS2,OAS3,PML,…	biological_process.txt	chromatin silencing at rDNA	4.7604E-06	14	HIST1H3C,HIST1H3D,HIST1H3E,HIST1H3F,HIST1H3I,HIST1H4B,HIST1H4C,HIST1H4D,HIST1H4E,HIST1H4F,HIST1H4I,HIST1H4K,HIST1H4L,HIST2H3D	biological_process.txt
angiogenesis	2.47526E-10	56	ACKR3,ACVRL1,ANGPTL4,ANPEP,ANXA2,ARHGAP22,BMPER,CAV1,CCL2,CEACAM1,COL4A1,COL8A1,CTGF,CTNNB1,CXCL8,EDNRA,EFNA1,ENG,EPHB2,FAP,FMNL3,FN1,GJA5,HIF1A,HSPG2,ITGA5,ITGAV,ITGB3,LOXL2,MCAM,MMP14,MMP19,MMP2,NOX5,NRCAM,PDGFRA,PGF,PTGS2,PTPRB,S100A7,S1PR1,SAT1,SEMA3E,SERPINE1,SH2D2A,SHC1,SRPX2,TGFB2,TGFBI,TGFBR2,THBS1,THY1,TMEM100,TSPAN12,VEGFC,WNT7A	biological_process.txt	establishment of skin barrier	6.53993E-06	10	ALOX12B,ALOXE3,CLDN4,FLG,GRHL1,GRHL3,HRNR,KRT1,KRT16,TMEM79	biological_process.txt
developmental process	2.47526E-10	462	ABAT,ACKR3,ACTN1,ACVRL1,ADAM19,ADAM23,ADAMTS1,ADAMTS6,ADCY1,ADGRF5,ADGRL3,ADORA1,ADRA2C,AEBP1,AFP,AK4,AKR1C3,ALDH1A2,ALOX15B,AMTN,ANGPTL4,ANKRD1,ANKRD7,ANOS1,ANPEP,ANXA2,APBA1,APBA2,APC2,APOE,APOL2,APP,ARHGAP22,ARHGDIB,ARNT2,ARRB1,ARSB,ARSE,ASB2,ASTN1,ATP8A2,BBS9,BCHE,BCL2A1,BEX1,BHLHB9,BHLHE41,BICC1,BMP1,BMP10,BMPER,BNIP3,BRINP1,BRSK2,BST2,BVES,C16orf45,CA9,CARD11,CATSPERB,CAV1,CBFA2T3,CCDC103,C…	biological_process.txt	regulation of water loss via skin	2.38095E-05	10	ALOX12B,ALOXE3,CLDN4,FLG,GRHL1,GRHL3,HRNR,KRT1,KRT16,TMEM79	biological_process.txt
response to type I interferon	3.48558E-10	25	BST2,C19orf66,HLA-B,HLA-F,IFI27,IFI35,IFI6,IFIT1,IFIT2,IFIT3,IFITM1,IFNAR2,IKBKE,ISG15,MX1,MX2,OAS1,OAS2,OAS3,RSAD2,SAMHD1,SP100,STAT1,STAT2,XAF1	biological_process.txt	chromatin assembly or disassembly	2.75246E-05	31	CENPA,CENPH,CHAF1B,H1F0,H1FX,HIST1H1D,HIST1H1E,HIST1H2BE,HIST1H2BF,HIST1H2BG,HIST1H2BI,HIST1H2BN,HIST1H3C,HIST1H3D,HIST1H3E,HIST1H3F,HIST1H3I,HIST1H4B,HIST1H4C,HIST1H4D,HIST1H4E,HIST1H4F,HIST1H4I,HIST1H4K,HIST1H4L,HIST2H2BF,HIST2H3D,HIST3H2BB,HMGA1,HMGB2,TSPYL5	biological_process.txt
regulation of localization	5.68345E-10	251	ABAT,ABCA1,ABLIM3,ACKR3,ACTN1,ACVRL1,ADORA1,ADRA2C,AKAP6,ALOX15B,ANKRD1,ANXA2,APC2,APOE,ARHGDIB,ARL6IP5,ARRB1,ARSB,ATP8A2,AZIN2,BANK1,BCAR1,BMP10,BMPER,BRSK2,BST2,BVES,C16orf45,C1QTNF1,C3,C3AR1,CAV1,CCL2,CCL20,CCL28,CD274,CDH2,CDKL2,CEACAM1,CEP290,CHGA,CHRNA6,CLCA3P,CLEC5A,CLSTN3,CLTCL1,COL1A1,CORO1A,CRACR2A,CSF1,CSF1R,CSF3,CTNNA3,CTNNB1,CTSS,CXCL1,CXCL10,CXCL11,CXCL3,CXCL5,CXCL6,CXCL8,CXCL9,CYBA…	biological_process.txt	epithelium development	2.75246E-05	92	AARS,APCDD1,ARHGEF26,BARX1,BCL2,BMP6,BMP7,CA2,CERS3,COBL,COL18A1,CYP7B1,DLX3,DSP,E2F8,EGF,EPCAM,ERRFI1,ESRP2,EVPL,EXPH5,FA2H,FGFR1,FGFR2,FLG,FOLR1,FOXC1,FOXN1,FOXQ1,FZD1,GPC3,GRHL3,HES1,HRNR,ID1,ID4,IGFBP5,IRX3,KLF15,KLF2,KLF4,KLF5,KLK14,KRT10,KRT16,KRT3,KRT4,LCE1A,LCE1B,LCE2B,LCE2C,LCE2D,LCE6A,LEF1,LMO4,LOR,NPNT,NRARP,PHGDH,PPL,PRDM1,PSAPL1,PTCH2,PTER,PTN,RAB25,RARG,ROR2,SCEL,SLC7A11,SLIT2,SOX21…	biological_process.txt
regulation of developmental process	1.16267E-09	233	AAMDC,ABCA1,ACVRL1,ADAMTS7,ADGRL3,ADRA2C,AKAP6,ALOX15B,AMIGO2,AMTN,ANGPTL4,ANKRD1,APC2,APOE,APP,ARHGDIB,ARSB,ATP8A2,BHLHB9,BHLHE41,BMP1,BMP10,BNIP3,BRINP1,BVES,C16orf45,C3,C3AR1,CARD11,CAV1,CCL2,CCND1,CDC42EP2,CDC42EP3,CDC42EP5,CDH2,CDKN2A,CEACAM1,CHN1,CLSTN3,COL1A1,COL5A2,CORO1A,CSF1,CSF1R,CSF2,CSF3,CTGF,CTNNB1,CXCL10,CXCL8,CXCL9,CYP27B1,DAB2,DBN1,DCN,DISC1,DLG1,DLL3,DNM3,DSCAM,DUSP10,EFNA1,EID1…	biological_process.txt	protein heterotetramerization	2.75246E-05	14	HIST1H3C,HIST1H3D,HIST1H3E,HIST1H3F,HIST1H3I,HIST1H4B,HIST1H4C,HIST1H4D,HIST1H4E,HIST1H4F,HIST1H4I,HIST1H4K,HIST1H4L,HSD17B8	biological_process.txt
regulation of immune system process	1.16771E-09	153	ADGRF5,ADORA1,ARPC1B,BANK1,BCAR1,BST2,C1RL,C1S,C3,C3AR1,CARD11,CAV1,CCL2,CCL20,CCL28,CD1D,CD200,CD226,CD274,CD276,CD59,CD79B,CD8A,CEACAM1,CFH,CLEC2B,CMTM3,COL1A1,COL1A2,COL2A1,CORO1A,CR1,CSF1,CSF3,CTNNB1,CTSB,CTSS,CXCL1,CXCL10,CXCL11,CXCL3,CXCL5,CXCL6,CXCL8,CXCL9,CYBA,DDX58,DDX60,DLG1,DMBT1,DOCK2,DPP4,DUSP10,DUSP3,ESR1,FBN1,FYB,GAS6,GGT1,GPER1,GPR68,HCLS1,HERC5,HIF1A,HLA-B,HLA-F,ICAM1,ICAM3,IFIH1…	biological_process.txt	animal organ development	2.89423E-05	224	AARS,ABCB6,ABLIM1,ADAP2,ALOX12B,ALOXE3,APCDD1,AQP3,AQP5,ARG1,ARHGAP11B,ARRB2,ARRDC3,ASCL2,ASNS,ASPN,ASS1,ATF3,BARX1,BARX2,BCL2,BCL6,BLNK,BMP6,BMP7,BMP8B,BNC2,BRCA2,BRIP1,CA2,CCNA2,CCNB2,CCNF,CD248,CDKN1B,CDKN1C,CEBPA,CERS3,CLDN4,CNTNAP2,COBL,COL18A1,COL5A3,CRIP1,CYP1B1,CYP7B1,DBP,DDR2,DHRS3,DLX2,DLX3,DMC1,DSP,E2F8,ECM1,EDN2,EGF,EGR1,EGR2,EIF4EBP1,EPCAM,EPHB3,ERBB3,ERRFI1,ESRP2,EVPL,EXPH5,EZH2,FA2…	biological_process.txt
vasculature development	1.3022E-09	75	ACKR3,ACVRL1,ADAMTS6,ALDH1A2,ANGPTL4,ANPEP,ANXA2,APOE,ARHGAP22,BMPER,CAV1,CCL2,CDH2,CEACAM1,COL1A1,COL1A2,COL4A1,COL8A1,CTGF,CTNNB1,CXCL8,EDNRA,EFNA1,ENG,EPHB2,FAP,FMNL3,FN1,GJA5,GJC1,HEG1,HIF1A,HOXA1,HSPG2,ITGA5,ITGAV,ITGB3,LIF,LOXL2,LTBP1,MCAM,MMP14,MMP19,MMP2,NKX3-1,NODAL,NOX5,NRCAM,PDGFRA,PDPN,PGF,PTGS2,PTPRB,RECK,S100A7,S1PR1,SAT1,SEMA3E,SERPINE1,SH2D2A,SHC1,SIX1,SPHK1,SRPX2,TBX2,TGFB2,TGFBI…	biological_process.txt	positive regulation of gene expression, epigenetic	5.36893E-05	19	ATAD2,DEK,HIST1H3C,HIST1H3D,HIST1H3E,HIST1H3F,HIST1H3I,HIST1H4B,HIST1H4C,HIST1H4D,HIST1H4E,HIST1H4F,HIST1H4I,HIST1H4K,HIST1H4L,HIST2H3D,HMGA1,KAT2B,SLC50A1	biological_process.txt
single-organism developmental process	2.71888E-09	449	ABAT,ACKR3,ACTN1,ACVRL1,ADAM19,ADAM23,ADAMTS1,ADAMTS6,ADCY1,ADGRF5,ADGRL3,ADORA1,ADRA2C,AEBP1,AFP,AK4,AKR1C3,ALDH1A2,ALOX15B,AMTN,ANGPTL4,ANKRD1,ANKRD7,ANOS1,ANPEP,ANXA2,APBA1,APBA2,APC2,APOE,APOL2,APP,ARHGAP22,ARHGDIB,ARNT2,ARRB1,ARSB,ARSE,ASB2,ASTN1,ATP8A2,BBS9,BCHE,BCL2A1,BEX1,BHLHB9,BHLHE41,BICC1,BMP1,BMP10,BMPER,BNIP3,BRINP1,BRSK2,BST2,BVES,C16orf45,CA9,CARD11,CATSPERB,CAV1,CBFA2T3,CCDC103,C…	biological_process.txt	negative regulation of transcription, DNA-templated	5.64137E-05	107	ASCL2,ATF3,BARX2,BCL6,BMP6,BMP7,CBX4,CD38,CDKN1B,CDKN1C,CEBPA,CIART,CPEB3,DDIT3,DEPDC1,DLX2,DLX4,DOT1L,E2F8,EGR1,EZH2,FGFR1,FGFR2,FOSB,FOXM1,FOXO1,FOXP2,FZD1,HDAC5,HES1,HES6,HIST1H1D,HIST1H1E,HIST1H2AD,HIST1H2AE,HIST1H2AG,HIST1H2AI,HIST1H2AL,HIST1H2AM,HIST1H3C,HIST1H3D,HIST1H3E,HIST1H3F,HIST1H3I,HIST1H4B,HIST1H4C,HIST1H4D,HIST1H4E,HIST1H4F,HIST1H4I,HIST1H4K,HIST1H4L,HIST2H2AB,HIST2H2AC,HIST2H3D,H…	biological_process.txt
regulation of response to stimulus	2.72166E-09	334	ABAT,ABCA1,ACKR3,ACVRL1,ADORA1,ADRA2C,AKAP6,AKR1C3,ALOX15B,ANKRD1,ANXA2,APC2,APOE,APP,ARHGAP22,ARHGAP25,ARHGAP31,ARHGDIB,ARHGEF40,ARHGEF6,ARL6IP5,ARPC1B,ARRB1,BANK1,BCAR1,BICC1,BMP1,BMP10,BMPER,BNIP3,BRSK2,BST2,C1QTNF1,C1RL,C1S,C3,C3AR1,CARD11,CAV1,CCL2,CCL20,CCND1,CD1D,CD200,CD226,CD276,CD59,CD79B,CD8A,CDH2,CDK14,CDKN2A,CEACAM1,CFH,CHGA,CHN1,CLEC2B,CMTM3,CNGB1,COL1A1,COL1A2,COL2A1,CR1,CREB3L1,CS…	biological_process.txt	negative regulation of cellular macromolecule biosynthetic process	0.000146524	119	ASCL2,ATF3,ATF4,BARX2,BCL6,BMP6,BMP7,BRCA2,C8orf88,CBX4,CD38,CDC6,CDKN1B,CDKN1C,CEBPA,CIART,CNOT6L,CPEB3,DDIT3,DEPDC1,DLX2,DLX4,DOT1L,DUSP1,E2F8,EGR1,EIF4EBP1,EIF4EBP3,EZH2,FGFR1,FGFR2,FOSB,FOXM1,FOXO1,FOXP2,FZD1,GRB7,HAP1,HDAC5,HES1,HES6,HIST1H1D,HIST1H1E,HIST1H2AD,HIST1H2AE,HIST1H2AG,HIST1H2AI,HIST1H2AL,HIST1H2AM,HIST1H3C,HIST1H3D,HIST1H3E,HIST1H3F,HIST1H3I,HIST1H4B,HIST1H4C,HIST1H4D,HIST1H4E,H…	biological_process.txt
cardiovascular system development	2.76058E-09	75	ACKR3,ACVRL1,ADAMTS6,ALDH1A2,ANGPTL4,ANPEP,ANXA2,APOE,ARHGAP22,BMPER,CAV1,CCL2,CDH2,CEACAM1,COL1A1,COL1A2,COL4A1,COL8A1,CTGF,CTNNB1,CXCL8,EDNRA,EFNA1,ENG,EPHB2,FAP,FMNL3,FN1,GJA5,GJC1,HEG1,HIF1A,HOXA1,HSPG2,ITGA5,ITGAV,ITGB3,LIF,LOXL2,LTBP1,MCAM,MMP14,MMP19,MMP2,NKX3-1,NODAL,NOX5,NRCAM,PDGFRA,PDPN,PGF,PTGS2,PTPRB,RECK,S100A7,S1PR1,SAT1,SEMA3E,SERPINE1,SH2D2A,SHC1,SIX1,SPHK1,SRPX2,TBX2,TGFB2,TGFBI…	biological_process.txt	multicellular organismal process	0.000179993	446	AARS,ABCB6,ABLIM1,ACKR2,ACRBP,ACSBG1,ADAM8,ADAP2,ADM2,ADRB1,AKR1B10,ALOX12B,ALOXE3,AMN,ANGPTL2,ANKH,APCDD1,APOM,AQP3,AQP5,ARG1,ARHGAP11B,ARHGEF2,ARRB2,ARRDC3,ASCL2,ASIC3,ASNS,ASPN,ASS1,ATF3,ATF4,AZGP1,BARD1,BARX1,BARX2,BCL2,BCL6,BGN,BICDL1,BLNK,BMP6,BMP7,BMP8B,BNC2,BRCA2,BRIP1,C1QL1,C5,CA2,CACNA2D1,CACNG4,CAMK1,CAMK1D,CASZ1,CATSPERG,CCNA1,CCNA2,CCNB2,CCNF,CD248,CD38,CD55,CDC25B,CDH16,CDH4,CDKN1B,…	biological_process.txt
cell surface receptor signaling pathway	2.81727E-09	218	ABCA1,ACKR3,ACVRL1,ADAMTS1,ADGRF5,ADGRL3,ADGRL4,ADORA1,AFP,ANOS1,APC2,APP,ARPC1B,ATP6V0A4,BCAR1,BCL2A1,BMP1,BMP10,BST2,C3AR1,CARD11,CAV1,CCL2,CCL20,CCND1,CD274,CD59,CD70,CD79B,CD8A,CDK14,CEACAM1,CHN1,COL1A1,COL1A2,COL4A1,CORO1A,CR1,CSF1,CSF1R,CSF3,CTGF,CTNNB1,CXCL1,CXCL10,CXCL11,CXCL3,CXCL5,CXCL6,CXCL8,CXCL9,CYBA,DAB2,DCN,DDR1,DGKI,DISC1,DISP2,DKK2,DKK3,DLL3,DNER,DOK1,EFNA1,ENG,EPHB2,F3,FAM83A,FA…	biological_process.txt	DNA conformation change	0.000192894	39	BRIP1,CENPA,CENPH,CHAF1B,DDX11,H1F0,H1FX,HIST1H1D,HIST1H1E,HIST1H2BE,HIST1H2BF,HIST1H2BG,HIST1H2BI,HIST1H2BN,HIST1H3C,HIST1H3D,HIST1H3E,HIST1H3F,HIST1H3I,HIST1H4B,HIST1H4C,HIST1H4D,HIST1H4E,HIST1H4F,HIST1H4I,HIST1H4K,HIST1H4L,HIST2H2BF,HIST2H3D,HIST3H2BB,HMGA1,HMGB2,NCAPD2,NCAPH2,NUSAP1,SMC4,TOP2A,TSPYL5,TSSK6	biological_process.txt
blood vessel morphogenesis	3.07413E-09	63	ACKR3,ACVRL1,ANGPTL4,ANPEP,ANXA2,APOE,ARHGAP22,BMPER,CAV1,CCL2,CDH2,CEACAM1,COL4A1,COL8A1,CTGF,CTNNB1,CXCL8,EDNRA,EFNA1,ENG,EPHB2,FAP,FMNL3,FN1,GJA5,GJC1,HEG1,HIF1A,HOXA1,HSPG2,ITGA5,ITGAV,ITGB3,LOXL2,MCAM,MMP14,MMP19,MMP2,NOX5,NRCAM,PDGFRA,PGF,PTGS2,PTPRB,S100A7,S1PR1,SAT1,SEMA3E,SERPINE1,SH2D2A,SHC1,SIX1,SRPX2,TBX2,TGFB2,TGFBI,TGFBR2,THBS1,THY1,TMEM100,TSPAN12,VEGFC,WNT7A	biological_process.txt	negative regulation of RNA biosynthetic process	0.000222977	109	ASCL2,ATF3,BARX2,BCL6,BMP6,BMP7,CBX4,CCL5,CD38,CDKN1B,CDKN1C,CEBPA,CIART,CPEB3,DDIT3,DEPDC1,DLX2,DLX4,DOT1L,E2F8,EGR1,EZH2,FGFR1,FGFR2,FOSB,FOXM1,FOXO1,FOXP2,FZD1,HDAC5,HES1,HES6,HIST1H1D,HIST1H1E,HIST1H2AD,HIST1H2AE,HIST1H2AG,HIST1H2AI,HIST1H2AL,HIST1H2AM,HIST1H3C,HIST1H3D,HIST1H3E,HIST1H3F,HIST1H3I,HIST1H4B,HIST1H4C,HIST1H4D,HIST1H4E,HIST1H4F,HIST1H4I,HIST1H4K,HIST1H4L,HIST2H2AB,HIST2H2AC,HIST2…	biological_process.txt
single organism signaling	3.52055E-09	446	ABCA1,ABCA4,ACKR3,ACOT11,ACVRL1,ADAMTS1,ADCY1,ADCY4,ADGRF5,ADGRL3,ADGRL4,ADORA1,ADRA2C,AFP,AGAP2,AKAP6,AKR1C3,ALDH1A2,ANKDD1B,ANOS1,ANXA6,APBA1,APBA2,APC2,APOE,APP,ARHGAP22,ARHGAP25,ARHGAP31,ARHGEF6,ARL14,ARL4C,ARL6IP5,ARPC1B,ARRB1,ASB2,ATP6V0A4,BCAR1,BCL2A1,BMP1,BMP10,BNIP3,BRSK2,BST2,C3,C3AR1,CARD11,CARHSP1,CAV1,CCDC68,CCL2,CCL20,CCND1,CD226,CD274,CD59,CD70,CD79B,CD8A,CDC42EP2,CDC42EP3,CDC42EP5…	biological_process.txt	negative regulation of nucleic acid-templated transcription	0.000345176	107	ASCL2,ATF3,BARX2,BCL6,BMP6,BMP7,CBX4,CD38,CDKN1B,CDKN1C,CEBPA,CIART,CPEB3,DDIT3,DEPDC1,DLX2,DLX4,DOT1L,E2F8,EGR1,EZH2,FGFR1,FGFR2,FOSB,FOXM1,FOXO1,FOXP2,FZD1,HDAC5,HES1,HES6,HIST1H1D,HIST1H1E,HIST1H2AD,HIST1H2AE,HIST1H2AG,HIST1H2AI,HIST1H2AL,HIST1H2AM,HIST1H3C,HIST1H3D,HIST1H3E,HIST1H3F,HIST1H3I,HIST1H4B,HIST1H4C,HIST1H4D,HIST1H4E,HIST1H4F,HIST1H4I,HIST1H4K,HIST1H4L,HIST2H2AB,HIST2H2AC,HIST2H3D,H…	biological_process.txt
cellular response to type I interferon	3.52055E-09	23	BST2,HLA-B,HLA-F,IFI27,IFI35,IFI6,IFIT1,IFIT2,IFIT3,IFITM1,IFNAR2,ISG15,MX1,MX2,OAS1,OAS2,OAS3,RSAD2,SAMHD1,SP100,STAT1,STAT2,XAF1	biological_process.txt	multicellular organismal water homeostasis	0.000353095	15	ALOX12B,ALOXE3,AQP3,CLDN4,CYP4F12,FLG,GRHL1,GRHL3,HRNR,KRT1,KRT16,MYO5B,SCNN1A,TMEM79,TRPV4	biological_process.txt
type I interferon signaling pathway	3.52055E-09	23	BST2,HLA-B,HLA-F,IFI27,IFI35,IFI6,IFIT1,IFIT2,IFIT3,IFITM1,IFNAR2,ISG15,MX1,MX2,OAS1,OAS2,OAS3,RSAD2,SAMHD1,SP100,STAT1,STAT2,XAF1	biological_process.txt	response to ketone	0.000362723	28	ARG1,ASS1,CATSPERG,CD38,CLDN4,DEFB1,DSG1,DUSP1,EFNA5,EIF4EBP1,ERRFI1,FOS,FOSB,FOXO1,FOXP2,KCNJ11,KLF2,KLF4,NCOA1,NR1H3,OXTR,PCK2,PRKAA2,PTGER4,PTN,SLIT2,TGFBR3,TXNIP	biological_process.txt
regulation of cell adhesion	6.24935E-09	89	ABAT,ACVRL1,ARHGDIB,C1QTNF1,CARD11,CAV1,CCDC80,CCL2,CCL28,CD1D,CD274,CD276,CD59,CDKN2A,CEACAM1,COL1A1,COL8A1,CORO1A,CSF1,CTNNB1,CXCL8,DDR1,DISC1,DLG1,DPP4,DSCAM,DUSP3,EDIL3,EFNA1,FMN1,FN1,GCNT2,ICAM1,IL15,IL6,IL7R,ITGA4,ITGA5,ITGAV,JAK3,LAMA1,LAMA2,LAMA3,LGALS1,LPXN,LRRC32,LYN,MELTF,MMP14,MUC1,NLRP3,NODAL,NUAK1,PAK3,PDCD1LG2,PLAU,PML,POSTN,PRKCQ,PTAFR,PTPN22,PTPRR,RAC2,RAG1,RIPK3,S100A10,S1PR1,SA…	biological_process.txt	negative regulation of macromolecule biosynthetic process	0.000431266	123	ASCL2,ATF3,ATF4,BARX2,BCL6,BMP6,BMP7,BRCA2,C8orf88,CBX4,CCL5,CD38,CDC6,CDKN1B,CDKN1C,CEBPA,CIART,CNOT6L,CPEB3,DDIT3,DEPDC1,DLX2,DLX4,DOT1L,DUSP1,E2F8,EGR1,EIF4EBP1,EIF4EBP3,ERRFI1,EZH2,FGFR1,FGFR2,FOSB,FOXM1,FOXO1,FOXP2,FZD1,GRB7,HAP1,HDAC5,HES1,HES6,HIST1H1D,HIST1H1E,HIST1H2AD,HIST1H2AE,HIST1H2AG,HIST1H2AI,HIST1H2AL,HIST1H2AM,HIST1H3C,HIST1H3D,HIST1H3E,HIST1H3F,HIST1H3I,HIST1H4B,HIST1H4C,HIST1H4…	biological_process.txt
endodermal cell differentiation	6.24935E-09	18	COL11A1,COL6A1,COL8A1,CTNNB1,FN1,HMGA2,INHBA,ITGA4,ITGA5,ITGAV,ITGB2,LAMA3,LAMB1,LAMB3,MMP14,MMP2,NODAL,POU5F1	biological_process.txt	negative regulation of RNA metabolic process	0.00066633	110	ASCL2,ATF3,BARD1,BARX2,BCL6,BMP6,BMP7,CBX4,CCL5,CD38,CDKN1B,CDKN1C,CEBPA,CIART,CPEB3,DDIT3,DEPDC1,DLX2,DLX4,DOT1L,E2F8,EGR1,EZH2,FGFR1,FGFR2,FOSB,FOXM1,FOXO1,FOXP2,FZD1,HDAC5,HES1,HES6,HIST1H1D,HIST1H1E,HIST1H2AD,HIST1H2AE,HIST1H2AG,HIST1H2AI,HIST1H2AL,HIST1H2AM,HIST1H3C,HIST1H3D,HIST1H3E,HIST1H3F,HIST1H3I,HIST1H4B,HIST1H4C,HIST1H4D,HIST1H4E,HIST1H4F,HIST1H4I,HIST1H4K,HIST1H4L,HIST2H2AB,HIST2H2AC…	biological_process.txt
response to external biotic stimulus	6.24935E-09	98	ABCA1,ANKRD1,BNIP3,BST2,C19orf66,CAV1,CCL2,CCL20,CD1D,CD8A,CHGA,CMPK2,CSF2,CSF3,CXCL1,CXCL10,CXCL11,CXCL3,CXCL5,CXCL6,CXCL8,CXCL9,CYP1A2,CYP27B1,DCN,DDX58,DDX60,DMBT1,DUSP10,F2R,GBP3,HERC5,HMGA2,HYAL3,ICAM1,IFI44,IFI44L,IFIH1,IFIT1,IFIT2,IFIT3,IFIT5,IFITM1,IFNAR2,IFNE,IFNK,IKBKE,IL24,IL31RA,IL33,IL6,IRAK2,IRAK3,ISG15,IVNS1ABP,LYN,MAPK11,MX1,MX2,NLRP3,OAS1,OAS2,OAS3,OPTN,PDE4D,PLSCR4,PML,PTAFR,PTG…	biological_process.txt	response to organic cyclic compound	0.000856201	83	ACSBG1,ACSL1,ALDH3A1,AQP3,ARG1,ASNS,ASS1,BCL2,BMP6,BMP7,CA2,CATSPERG,CCL5,CCNA2,CD38,CDKN1B,CEBPA,CHRNA3,CLDN4,CYP1B1,DEFB1,DSG1,DUOX1,DUSP1,EFNA5,EGR1,EIF4EBP1,EPHX1,ERRFI1,EZH2,FGFR4,FLOT1,FOLR1,FOS,FOSB,FOXO1,FOXP2,GABRB3,GNAO1,HDAC5,HID1,HMGB2,HTR3A,ID1,IGFBP5,JUNB,JUND,KCNE1,KCNJ11,KLF2,KLF4,KLF5,LEF1,LRRK2,LY6D,MKI67,NCOA1,NR1D1,NR1D2,NR1H3,NR4A1,NR4A2,OXTR,P2RX7,P2RY1,PAQR5,PAQR6,PCK2,PIM1…	biological_process.txt
blood vessel development	6.24935E-09	71	ACKR3,ACVRL1,ADAMTS6,ALDH1A2,ANGPTL4,ANPEP,ANXA2,APOE,ARHGAP22,BMPER,CAV1,CCL2,CDH2,CEACAM1,COL1A1,COL1A2,COL4A1,COL8A1,CTGF,CTNNB1,CXCL8,EDNRA,EFNA1,ENG,EPHB2,FAP,FMNL3,FN1,GJA5,GJC1,HEG1,HIF1A,HOXA1,HSPG2,ITGA5,ITGAV,ITGB3,LOXL2,LTBP1,MCAM,MMP14,MMP19,MMP2,NKX3-1,NOX5,NRCAM,PDGFRA,PGF,PTGS2,PTPRB,RECK,S100A7,S1PR1,SAT1,SEMA3E,SERPINE1,SH2D2A,SHC1,SIX1,SPHK1,SRPX2,TBX2,TGFB2,TGFBI,TGFBR2,THBS1,T…	biological_process.txt	negative regulation of megakaryocyte differentiation	0.000980864	8	HIST1H4B,HIST1H4C,HIST1H4D,HIST1H4E,HIST1H4F,HIST1H4I,HIST1H4K,HIST1H4L	biological_process.txt
response to other organism	6.24935E-09	98	ABCA1,ANKRD1,BNIP3,BST2,C19orf66,CAV1,CCL2,CCL20,CD1D,CD8A,CHGA,CMPK2,CSF2,CSF3,CXCL1,CXCL10,CXCL11,CXCL3,CXCL5,CXCL6,CXCL8,CXCL9,CYP1A2,CYP27B1,DCN,DDX58,DDX60,DMBT1,DUSP10,F2R,GBP3,HERC5,HMGA2,HYAL3,ICAM1,IFI44,IFI44L,IFIH1,IFIT1,IFIT2,IFIT3,IFIT5,IFITM1,IFNAR2,IFNE,IFNK,IKBKE,IL24,IL31RA,IL33,IL6,IRAK2,IRAK3,ISG15,IVNS1ABP,LYN,MAPK11,MX1,MX2,NLRP3,OAS1,OAS2,OAS3,OPTN,PDE4D,PLSCR4,PML,PTAFR,PTG…	biological_process.txt	protein-DNA complex assembly	0.000980864	31	CENPA,CENPH,CHAF1B,DMC1,H1F0,H1FX,HIST1H1D,HIST1H1E,HIST1H2BE,HIST1H2BF,HIST1H2BG,HIST1H2BI,HIST1H2BN,HIST1H3C,HIST1H3D,HIST1H3E,HIST1H3F,HIST1H3I,HIST1H4B,HIST1H4C,HIST1H4D,HIST1H4E,HIST1H4F,HIST1H4I,HIST1H4K,HIST1H4L,HIST2H2BF,HIST2H3D,HIST3H2BB,HMGB2,TSPYL5	biological_process.txt
positive regulation of immune system process	7.07942E-09	109	ARPC1B,BCAR1,C1RL,C1S,C3,C3AR1,CARD11,CAV1,CCL2,CCL20,CD1D,CD226,CD274,CD276,CD59,CD79B,CFH,CMTM3,CORO1A,CR1,CSF1,CSF3,CTSB,CTSS,CXCL1,CXCL10,CXCL11,CXCL3,CXCL5,CXCL6,CXCL8,CXCL9,CYBA,DDX58,DDX60,DMBT1,DPP4,FYB,GAS6,GPR68,HCLS1,HIF1A,ICAM1,ICAM3,IFIH1,IFNK,IKBKE,IL13RA2,IL15,IL1R1,IL33,IL6,IL7R,INHBA,IRAK2,IRAK3,ISG15,ITGA4,ITGAM,ITGB2,JAK3,KLHL6,LGALS1,LIF,LYN,MAPK11,MMP14,MMP2,NLRP3,PAK3,PDCD1L…	biological_process.txt	neurogenesis	0.001341779	124	APCDD1,ARHGEF2,ASCL2,BCL2,BCL6,BICDL1,BMP6,BMP7,C1QL1,CAMK1,CAMK1D,CASZ1,CDH4,CDKN1C,CDKN2C,CELSR2,CHAC1,CHL1,CHRNA3,CIT,CLMN,CNTNAP2,COBL,CPEB3,DLX2,ECM2,EFNA3,EFNA5,EGR2,EPHB3,ERBB3,EZH2,FA2H,FGFR1,FGFR2,FLOT1,FOLR1,FRY,FZD1,FZD10,GABRB3,GNAO1,HAP1,HDAC5,HES1,HMGB2,ID1,ID4,IDH2,IER2,IFRD1,IGSF9,INPP5J,IRX3,IRX5,ITPKA,KIAA0319,KIF13B,KIF26A,KLF15,KLF4,KLK8,LEF1,LLGL2,LMO4,LRRC70,LRRK2,LZTS1,MAP2…	biological_process.txt
response to external stimulus	7.07942E-09	184	ABCA1,ABCA4,ACKR3,ADORA1,AKR1C3,ALDH1A2,ANKRD1,ANOS1,APOE,APP,ARRB1,ARSB,ATP8A2,BCAR1,BCHE,BNIP3,BST2,C19orf66,C3AR1,CAV1,CCL2,CCL20,CCL28,CCND1,CD1D,CD8A,CHGA,CHN1,CMPK2,CMTM3,CMTM7,CNGB1,COL11A1,COL1A1,CORO1A,CSF1R,CSF2,CSF3,CXCL1,CXCL10,CXCL11,CXCL3,CXCL5,CXCL6,CXCL8,CXCL9,CYBA,CYP1A2,CYP24A1,CYP27B1,DCN,DDX58,DDX60,DMBT1,DOCK2,DPYSL4,DUSP10,EFNA1,ENG,EPHB2,F2R,FEZ1,FLRT2,FLRT3,FMOD,FSTL1,GAS6…	biological_process.txt	negative regulation of cellular biosynthetic process	0.001399201	125	ASCL2,ATF3,ATF4,BARX2,BCL6,BMP6,BMP7,BRCA2,C8orf88,CBX4,CCL5,CD38,CDC6,CDKN1B,CDKN1C,CEBPA,CIART,CNOT6L,CPEB3,DDIT3,DEPDC1,DLX2,DLX4,DOT1L,DUSP1,E2F8,EGR1,EIF4EBP1,EIF4EBP3,ERRFI1,EZH2,FGFR1,FGFR2,FOSB,FOXM1,FOXO1,FOXP2,FZD1,GRB7,HAP1,HDAC5,HES1,HES6,HIST1H1D,HIST1H1E,HIST1H2AD,HIST1H2AE,HIST1H2AG,HIST1H2AI,HIST1H2AL,HIST1H2AM,HIST1H3C,HIST1H3D,HIST1H3E,HIST1H3F,HIST1H3I,HIST1H4B,HIST1H4C,HIST1H4…	biological_process.txt
cell communication	7.78176E-09	450	ABCA1,ABCA4,ACKR3,ACOT11,ACVRL1,ADAMTS1,ADCY1,ADCY4,ADGRF5,ADGRL3,ADGRL4,ADORA1,ADRA2C,AFP,AGAP2,AKAP6,AKR1C3,ALDH1A2,ANKDD1B,ANOS1,ANXA6,APBA1,APBA2,APC2,APOE,APP,ARHGAP22,ARHGAP25,ARHGAP31,ARHGEF6,ARL14,ARL4C,ARL6IP5,ARPC1B,ARRB1,ASB2,ATP6V0A4,BCAR1,BCL2A1,BMP1,BMP10,BNIP3,BRSK2,BST2,C3,C3AR1,CARD11,CARHSP1,CAV1,CCDC68,CCL2,CCL20,CCND1,CD226,CD274,CD59,CD70,CD79B,CD8A,CDC42EP2,CDC42EP3,CDC42EP5…	biological_process.txt	regulation of fat cell differentiation	0.001509889	20	CCDC3,CEBPA,DDIT3,FOXO1,HES1,ID4,KLF5,LMO3,METRNL,NR1D1,RORA,RORC,SORT1,SULT1E1,TRIB3,TRPV4,XBP1,ZBTB16,ZBTB7C,ZFP36	biological_process.txt
regulation of leukocyte migration	7.88831E-09	36	ADORA1,C3AR1,CCL2,CCL20,CCL28,CSF1,CXCL1,CXCL10,CXCL11,CXCL3,CXCL5,CXCL6,CXCL8,CXCL9,GAS6,ICAM1,IL1R1,IL33,IL6,ITGA4,LYN,MMP14,MSN,PDGFD,PGF,PTAFR,RAC2,RIPK3,S100A7,SERPINE1,STK10,THBS1,TNF,TNFSF14,VEGFC,WNT5A	biological_process.txt	gland development	0.001546442	46	ARG1,ASNS,ASS1,BCL2,BMP7,CCNB2,CDKN1C,CEBPA,COBL,CRIP1,CYP7B1,DBP,E2F8,EGF,EPHB3,ESRP2,EZH2,FA2H,FGFR1,FGFR2,FOXC1,FOXN1,HES1,HK2,ID4,IGFBP5,IRS2,KRT76,LEF1,LMO4,MAFB,NCOA1,NKX2-3,OXTR,PITX1,PRLR,PSAPL1,PTN,RARG,SOX2,TGFBR3,WNT10A,WNT4,WNT7B,XBP1,ZNF703	biological_process.txt
regulation of anatomical structure morphogenesis	7.88831E-09	118	ACVRL1,AMTN,ANGPTL4,APOE,BHLHB9,BMP10,BNIP3,BVES,C3,C3AR1,CCL2,CDC42EP2,CDC42EP3,CDC42EP5,CEACAM1,CHN1,COL5A2,CORO1A,CSF1,CSF1R,CTNNB1,CXCL10,CXCL8,CXCL9,DAB2,DCN,DISC1,DLG1,DNM3,DSCAM,EFNA1,ENG,EPHB2,ESR1,F3,FMNL3,FMOD,FN1,GDNF,GPC4,HDAC9,HIF1A,ICAM1,IL6,ITGA5,ITGB2,L1CAM,LIF,LPAR1,MAGED1,MAP1B,MELTF,MSN,NEDD4L,NEFL,NODAL,NRCAM,PAK3,PALM,PALM2,PDPN,PGF,PHLDB1,PLXNC1,PML,POSTN,PSMB9,PTGS2,RIMS1,R…	biological_process.txt	negative regulation of biosynthetic process	0.001655162	126	ASCL2,ATF3,ATF4,BARX2,BCL6,BMP6,BMP7,BRCA2,C8orf88,CBX4,CCL5,CD38,CDC6,CDKN1B,CDKN1C,CEBPA,CIART,CNOT6L,CPEB3,DDIT3,DEPDC1,DLX2,DLX4,DOT1L,DUSP1,E2F8,EGR1,EIF4EBP1,EIF4EBP3,ERRFI1,EZH2,FGFR1,FGFR2,FOSB,FOXM1,FOXO1,FOXP2,FZD1,GCHFR,GRB7,HAP1,HDAC5,HES1,HES6,HIST1H1D,HIST1H1E,HIST1H2AD,HIST1H2AE,HIST1H2AG,HIST1H2AI,HIST1H2AL,HIST1H2AM,HIST1H3C,HIST1H3D,HIST1H3E,HIST1H3F,HIST1H3I,HIST1H4B,HIST1H4C,H…	biological_process.txt
response to virus	8.04455E-09	48	BNIP3,BST2,C19orf66,CD8A,CXCL10,CXCL9,DDX58,DDX60,DMBT1,GBP3,HERC5,HMGA2,HYAL3,IFI44,IFI44L,IFIH1,IFIT1,IFIT2,IFIT3,IFIT5,IFITM1,IFNAR2,IFNE,IFNK,IKBKE,IL33,IL6,IRAK3,ISG15,IVNS1ABP,MAPK11,MX1,MX2,NLRP3,OAS1,OAS2,OAS3,PML,RSAD2,SAMHD1,STAT1,STAT2,TLR3,TMEM173,TNF,TNFSF4,TRIM22,TRIM6	biological_process.txt	negative regulation of macromolecule metabolic process	0.001776558	182	APOM,ARRB2,ASCL2,ASPN,ATF3,ATF4,BARD1,BARX2,BCL6,BGN,BMP6,BMP7,BRCA2,BRIP1,C5,C8orf88,CBX4,CCL5,CD38,CD55,CDC6,CDKN1B,CDKN1C,CDKN2C,CEBPA,CHAC1,CIART,CNKSR3,CNOT6L,CPEB3,DDIT3,DEPDC1,DEPTOR,DLX2,DLX4,DOT1L,DUSP1,DUSP2,DUSP8,E2F8,ECM1,EGR1,EIF4EBP1,EIF4EBP3,ERRFI1,EZH2,FAM129A,FBLN1,FBXO5,FETUB,FGFR1,FGFR2,FOSB,FOXM1,FOXO1,FOXP2,FRY,FZD1,GADD45B,GPC3,GRB7,HAP1,HDAC5,HES1,HES6,HIST1H1D,HIST1H1E,HIS…	biological_process.txt
single-organism process	9.06967E-09	921	ABAT,ABCA1,ABCA4,ABCC11,ABCD1,ABLIM3,ACER3,ACKR3,ACLY,ACOT1,ACOT11,ACSF2,ACTN1,ACVRL1,ADAM19,ADAM21,ADAM23,ADAM28,ADAMTS1,ADAMTS6,ADAMTS7,ADCY1,ADCY4,ADGRF5,ADGRL3,ADGRL4,ADORA1,ADRA2C,AEBP1,AFP,AGAP2,AGMO,AIFM3,AK4,AKAP6,AKR1C3,AKR1C8P,ALDH1A2,ALDH1B1,ALOX15B,ALOX5AP,AMTN,ANGPTL4,ANKDD1B,ANKRD1,ANKRD7,ANO4,ANO7,ANOS1,ANPEP,ANXA2,ANXA6,AOX1,APBA1,APBA2,APC2,APOE,APOL1,APOL2,APP,AQP10,ARHGAP22,ARH…	biological_process.txt	protein-DNA complex subunit organization	0.003682709	32	CENPA,CENPH,CHAF1B,DMC1,H1F0,H1FX,HIST1H1D,HIST1H1E,HIST1H2BE,HIST1H2BF,HIST1H2BG,HIST1H2BI,HIST1H2BN,HIST1H3C,HIST1H3D,HIST1H3E,HIST1H3F,HIST1H3I,HIST1H4B,HIST1H4C,HIST1H4D,HIST1H4E,HIST1H4F,HIST1H4I,HIST1H4K,HIST1H4L,HIST2H2BF,HIST2H3D,HIST3H2BB,HMGA1,HMGB2,TSPYL5	biological_process.txt
defense response to virus	9.06967E-09	38	BNIP3,BST2,C19orf66,CD8A,CXCL10,CXCL9,DDX58,DDX60,DMBT1,GBP3,HERC5,IFI44L,IFIH1,IFIT1,IFIT2,IFIT3,IFIT5,IFITM1,IFNAR2,IFNE,IFNK,IL33,IL6,ISG15,MX1,MX2,NLRP3,OAS1,OAS2,OAS3,PML,RSAD2,SAMHD1,STAT1,STAT2,TLR3,TMEM173,TRIM22	biological_process.txt	response to progesterone	0.003974581	11	CATSPERG,CD38,CLDN4,DSG1,FOS,FOSB,NCOA1,NR1H3,OXTR,PTN,TXNIP	biological_process.txt
positive regulation of response to stimulus	1.23097E-08	201	ABAT,ACKR3,ACVRL1,ADORA1,ADRA2C,AKAP6,AKR1C3,ALOX15B,ANKRD1,ARL6IP5,ARPC1B,ARRB1,BANK1,BCAR1,BMP1,BMP10,BMPER,BNIP3,BST2,C1QTNF1,C1RL,C1S,C3,C3AR1,CARD11,CAV1,CCL2,CCL20,CD1D,CD226,CD79B,CD8A,CDH2,CDKN2A,CFH,CHGA,CHN1,CMTM3,COL1A1,CR1,CSF1,CSF1R,CSF2,CSF3,CTGF,CTNNB1,CTSB,CTSS,CXCL1,CXCL10,CXCL11,CXCL3,CXCL5,CXCL6,CXCL8,CXCL9,CYBA,CYP27B1,DAB2,DCN,DDX58,DDX60,DGKI,DISC1,DKK2,DMBT1,DOK1,DSCAM,EFNA…	biological_process.txt	negative regulation of cellular metabolic process	0.004095316	181	APOM,ARFGEF3,ARRB2,ASCL2,ASPN,ATF3,ATF4,BARD1,BARX2,BCL2,BCL6,BGN,BMP6,BMP7,BRCA2,C5,C8orf88,CBX4,CCL5,CD38,CD55,CDC6,CDKN1B,CDKN1C,CDKN2C,CEBPA,CHAC1,CIART,CNKSR3,CNOT6L,CPEB3,DDIT3,DEPDC1,DEPTOR,DLX2,DLX4,DOT1L,DUSP1,DUSP2,DUSP8,E2F8,ECM1,EGR1,EIF4EBP1,EIF4EBP3,ERRFI1,EZH2,FAM129A,FBLN1,FBXO5,FETUB,FGFR1,FGFR2,FOSB,FOXM1,FOXO1,FOXP2,FRY,FZD1,GADD45B,GPC3,GRB7,HAP1,HDAC5,HES1,HES6,HIST1H1D,HIST1…	biological_process.txt
regulation of multicellular organismal development	1.4024E-08	183	ACVRL1,ADAMTS7,ADGRL3,ADRA2C,AKAP6,ALOX15B,AMIGO2,AMTN,ANGPTL4,ANKRD1,APOE,APP,ARHGDIB,ARSB,ATP8A2,BHLHB9,BMP1,BMP10,BRINP1,C16orf45,C3,C3AR1,CARD11,CAV1,CCND1,CDH2,CEACAM1,CHN1,CLSTN3,COL1A1,COL5A2,CSF1,CSF3,CTGF,CTNNB1,CXCL10,CXCL8,CYP27B1,DAB2,DBN1,DCN,DISC1,DLG1,DLL3,DNM3,DSCAM,DUSP10,EFNA1,ENC1,ENG,EPHB2,ESR1,F3,FAT4,FBN1,FBN2,FEZ1,FLRT2,FLRT3,FMOD,FN1,FUOM,GAS6,GCNT2,GDNF,GDPD5,GLIPR2,GPC4,…	biological_process.txt	regulation of cell differentiation	0.004153594	128	ADAM8,AQP3,ARHGEF2,ARRB2,ASCL2,BAMBI,BCL2,BCL6,BMP6,BMP7,CA2,CAMK1,CAMK1D,CASZ1,CCDC3,CDH4,CDKN1B,CDKN1C,CEACAM5,CEBPA,CHRNA3,COBL,CPEB3,CTH,DDIT3,DDR2,DLX2,EFNA5,EMP2,EPHB3,ERRFI1,EZH2,FAM213A,FBLN1,FGFR1,FGFR2,FLOT1,FOS,FOXC1,FOXN1,FOXO1,GRHL1,HAP1,HDAC5,HES1,HIST1H4B,HIST1H4C,HIST1H4D,HIST1H4E,HIST1H4F,HIST1H4I,HIST1H4K,HIST1H4L,HMGB2,HOPX,ID1,ID4,IDH2,IFRD1,IGFBP3,IGFBP5,INPP5J,IRX3,ITPKA,JUN…	biological_process.txt
circulatory system development	1.41048E-08	103	ACKR3,ACVRL1,ADAM19,ADAMTS1,ADAMTS6,ALDH1A2,ANGPTL4,ANKRD1,ANPEP,ANXA2,APOE,ARHGAP22,BICC1,BMP10,BMPER,BVES,CAV1,CCDC103,CCL2,CDH2,CEACAM1,COL11A1,COL1A1,COL1A2,COL2A1,COL4A1,COL8A1,CTGF,CTNNB1,CXCL8,DNAH5,EDNRA,EFNA1,ENG,EPHB2,FAP,FAT4,FBN1,FHOD3,FLRT2,FLRT3,FMNL3,FN1,FOXL1,GJA5,GJC1,GYS1,HDAC9,HEG1,HIF1A,HOXA1,HSPG2,ITGA5,ITGAV,ITGB3,KCNAB1,LIF,LOXL2,LTBP1,MCAM,MMP14,MMP19,MMP2,MYL2,NEXN,NKX3-1…	biological_process.txt	regulation of transcription from RNA polymerase II promoter	0.005082943	148	AKNA,ARHGEF2,ASCL2,ATAD2,ATF3,ATF4,BARX1,BARX2,BCL6,BMP6,BMP7,BMP8B,BRD4,BRIP1,CAMK1,CBX4,CDKN1C,CEBPA,CHP2,CPEB3,CSRNP1,DBP,DDIT3,DEK,DLX2,DLX3,DLX4,DOT1L,E2F8,EAF2,ECM1,EGR1,EGR2,EPCAM,EZH2,FGFR1,FGFR2,FOS,FOSB,FOXC1,FOXJ2,FOXM1,FOXN1,FOXO1,FOXP2,FOXQ1,FZD1,GPC3,GRHL1,GRHL3,HDAC5,HES1,HES6,HIST1H1D,HIST1H1E,HIST2H3D,HLF,HMGA1,HMGB2,HOPX,ID1,ID4,IRF5,JMY,JUNB,JUND,KAT2B,KIAA1958,KLF15,KLF2,KLF4,…	biological_process.txt
inflammatory response	2.34552E-08	70	ADORA1,AOX1,APOL2,C3,C3AR1,CCL2,CCL20,CHST2,CSF1,CSF1R,CXCL1,CXCL10,CXCL11,CXCL3,CXCL5,CXCL6,CXCL8,CXCL9,CYBA,F2R,F3,FN1,GPER1,GPR68,HDAC9,HIF1A,HYAL3,ICAM1,IL15,IL24,IL31RA,IL6,IRAK2,ITGB2,ITGB6,LIPA,LYN,MMP25,NLRP3,NOX4,OLR1,PLA2G4C,PRKCQ,PSTPIP1,PTAFR,PTGES,PTGFR,PTGS2,S1PR3,SAA1,SAA2,SAA4,SERPINA1,SERPINA3,SP100,SPHK1,SPP1,TBXA2R,THBS1,TLR2,TLR3,TLR4,TNF,TNFAIP3,TNFRSF6B,TNFSF4,TNIP1,TNIP3,TP…	biological_process.txt	response to oxygen-containing compound	0.005110253	116	AARS,ACSL1,ADH7,ALDH3A1,APOM,AQP3,ARG1,ARHGEF2,ASNS,ASS1,ATP6V0E2,BCL2,BMP6,BMP7,BRIP1,CA2,CATSPERG,CCL5,CCNA2,CD14,CD38,CDC6,CDKN1B,CHRM3,CLDN4,CLDN7,COL18A1,CPEB3,CYP1B1,DDX11,DEFB1,DSG1,DUOX1,DUSP1,EFNA5,EGR1,EGR2,EIF4EBP1,ERRFI1,EZH2,FABP3,FGF21,FGFR4,FMO1,FOLR1,FOS,FOSB,FOXO1,FOXP2,FZD10,GJB6,GNAO1,GPX2,GPX3,GRK2,GYS2,HDAC5,HID1,HMGB2,HPGD,HTR3A,ID1,IGFBP5,IL10RA,IRF5,IRS2,JUNB,JUND,KAT2B,KC…	biological_process.txt
anatomical structure formation involved in morphogenesis	3.78923E-08	103	ACKR3,ACTN1,ACVRL1,ADAMTS1,ANGPTL4,ANKRD1,ANPEP,ANXA2,ARHGAP22,ATP8A2,BMP10,BMPER,C16orf45,CAV1,CCL2,CEACAM1,CEP290,COL11A1,COL1A1,COL2A1,COL4A1,COL6A1,COL8A1,CTGF,CTNNB1,CXCL8,DLL3,DSCAM,DUSP4,EDNRA,EFNA1,ENG,EPHB2,FAP,FBN2,FHOD3,FMN1,FMNL3,FN1,GDNF,GJA5,HIF1A,HMGA2,HOXA1,HSPG2,INHBA,ITGA4,ITGA5,ITGAV,ITGB2,ITGB3,KLHL6,KRT19,LAMA3,LAMB1,LAMB3,LOXL2,MCAM,MMP14,MMP19,MMP2,MYL2,MYPN,NKX3-1,NODAL,NO…	biological_process.txt	regulation of epithelial cell proliferation	0.005110253	36	ARG1,BMP6,BRCA2,CCL5,CDKN1B,CDKN1C,CYP7B1,EAF2,ECM1,EPB41L4B,EPPK1,ERRFI1,ESRP2,FGFR2,FOXP2,GPC3,HES1,HMGB2,ID1,IQGAP3,KRT4,NGFR,NR1D1,NR4A1,NRARP,NRP2,PTN,SLURP1,SOX2,STOX1,TGFBR3,TGM1,VEGFD,XBP1,ZFP36,ZNF703	biological_process.txt
positive regulation of developmental process	4.19468E-08	135	AAMDC,ACVRL1,ADGRL3,ADRA2C,AKAP6,ALOX15B,AMIGO2,AMTN,ANGPTL4,ANKRD1,APOE,ARSB,ATP8A2,BHLHB9,BMP1,BMP10,BNIP3,BRINP1,C3,C3AR1,CCND1,CDH2,CDKN2A,CEACAM1,CLSTN3,COL1A1,CSF1,CSF2,CSF3,CTGF,CTNNB1,CXCL8,CXCL9,CYP27B1,DAB2,DCN,DISC1,DSCAM,ENC1,ENG,EPHB2,F3,FBN2,FEZ1,FLRT2,FLRT3,FN1,GAS6,GCNT2,GDNF,GDPD5,GLIPR2,GPER1,GPR68,HCLS1,HDAC9,HIF1A,HMGA2,IFITM1,IL15,IL6,IL7R,INHBA,IRAK3,ISG15,ITGA5,ITGB2,KCTD11…	biological_process.txt	generation of neurons	0.005110253	114	ARHGEF2,ASCL2,BCL2,BCL6,BICDL1,BMP6,BMP7,C1QL1,CAMK1,CAMK1D,CASZ1,CDH4,CDKN1C,CELSR2,CHL1,CHRNA3,CIT,CLMN,CNTNAP2,COBL,CPEB3,DLX2,ECM2,EFNA3,EFNA5,EGR2,EPHB3,EZH2,FGFR1,FGFR2,FLOT1,FOLR1,FRY,FZD1,FZD10,GABRB3,GNAO1,HAP1,HDAC5,HES1,HMGB2,ID1,ID4,IDH2,IER2,IFRD1,IGSF9,INPP5J,IRX3,IRX5,ITPKA,KIAA0319,KIF13B,KIF26A,KLF4,KLK8,LEF1,LMO4,LRRC70,LRRK2,LZTS1,MAP2,MATN2,NCOA1,NECTIN1,NEFM,NEO1,NGEF,NGF,NGF…	biological_process.txt
endoderm formation	4.61687E-08	19	COL11A1,COL6A1,COL8A1,CTNNB1,DUSP4,FN1,HMGA2,INHBA,ITGA4,ITGA5,ITGAV,ITGB2,LAMA3,LAMB1,LAMB3,MMP14,MMP2,NODAL,POU5F1	biological_process.txt	retinol metabolic process	0.005699728	9	ADH7,ALDH1A1,BCO1,CYP1B1,DHRS3,LRAT,RDH12,RDH5,SDR16C5	biological_process.txt
response to biotic stimulus	4.91E-08	98	ABCA1,ANKRD1,BNIP3,BST2,C19orf66,CAV1,CCL2,CCL20,CD1D,CD8A,CHGA,CMPK2,CSF2,CSF3,CXCL1,CXCL10,CXCL11,CXCL3,CXCL5,CXCL6,CXCL8,CXCL9,CYP1A2,CYP27B1,DCN,DDX58,DDX60,DMBT1,DUSP10,F2R,GBP3,HERC5,HMGA2,HYAL3,ICAM1,IFI44,IFI44L,IFIH1,IFIT1,IFIT2,IFIT3,IFIT5,IFITM1,IFNAR2,IFNE,IFNK,IKBKE,IL24,IL31RA,IL33,IL6,IRAK2,IRAK3,ISG15,IVNS1ABP,LYN,MAPK11,MX1,MX2,NLRP3,OAS1,OAS2,OAS3,OPTN,PDE4D,PLSCR4,PML,PTAFR,PTG…	biological_process.txt	response to lipid	0.005762063	76	ACSBG1,ACSL1,ALDH3A1,AQP3,ARG1,ASS1,BCL2,BMP6,BMP7,CA2,CATSPERG,CCL5,CCNA2,CD14,CD38,CDKN1B,CLDN4,DEFB1,DSG1,DUSP1,EFNA5,EIF4EBP1,ERRFI1,EZH2,FABP3,FGFR4,FMO1,FOS,FOSB,FOXO1,FOXP2,FZD10,GJB6,HDAC5,HMGB2,HPGD,IL10RA,JUNB,JUND,KCNJ11,KLF4,KRT13,LEF1,NCOA1,NGFR,NR1D1,NR1D2,NR1H3,NR4A1,NR4A2,OXTR,P2RX7,PAQR5,PAQR6,PCK2,PIM1,PRKAA2,PTGER4,PTN,RARG,RORA,RORC,SLIT2,SLPI,SPON2,STC2,TGFBR3,THBD,TLR5,TNFRS…	biological_process.txt
single-organism cellular process	6.0001E-08	737	ABAT,ABCA1,ABCA4,ABCD1,ABLIM3,ACER3,ACKR3,ACLY,ACOT1,ACOT11,ACSF2,ACTN1,ACVRL1,ADAM21,ADAMTS7,ADCY1,ADCY4,ADGRF5,ADGRL3,ADORA1,ADRA2C,AFP,AGMO,AIFM3,AK4,AKR1C3,ALDH1A2,ALOX15B,ALOX5AP,ANGPTL4,ANKRD1,ANO4,ANO7,ANOS1,ANPEP,ANXA2,ANXA6,AOX1,APBA1,APBA2,APC2,APOE,APP,AQP10,ARHGAP22,ARHGDIB,ARHGEF6,ARL6IP5,ARPC1B,ARRB1,ARSB,ARSD,ARSE,ART3,ASB2,ASTN1,ATP6V0A4,ATP8A2,ATP8B3,AZIN2,B3GALT5,B3GNT4,B3GNT7,B…	biological_process.txt	rhythmic process	0.005800699	35	ARRB2,ATF4,BCL2,CIART,CLDN4,DBP,DMC1,EGR1,EGR2,EZH2,FANCG,FOXC1,HAS1,HLF,ID1,ID4,JUND,KAT2B,MAP2K6,MAPK10,NCOA1,NFIL3,NGFR,NR1D1,NR1D2,OXTR,PER2,PER3,PRKAA2,PTN,RORA,RORC,SLIT2,TOP2A,TYRO3	biological_process.txt
extracellular matrix disassembly	6.30904E-08	23	BMP1,CTSS,DCN,FBN1,FBN2,FN1,HSPG2,LAMA3,LAMB3,LAMC2,LCP1,MMP1,MMP10,MMP12,MMP13,MMP14,MMP19,MMP2,MMP3,MMP7,SPP1,TIMP2,TLL2	biological_process.txt	negative regulation of cellular process	0.005893725	302	AARS,ABHD6,ADAM8,ADH7,APCDD1,APOBEC3B,APOM,ARFGEF3,ARHGEF2,ARRB2,ASCL2,ASNS,ASPN,ASS1,ATAD2,ATF3,ATF4,AZGP1,BAMBI,BARD1,BARX1,BARX2,BCL2,BCL6,BGN,BMP6,BMP7,BNIPL,BRCA2,BRIP1,C5,C8orf88,CAMK1D,CARD14,CBX4,CCL5,CCNF,CD14,CD38,CD55,CDC6,CDKN1B,CDKN1C,CDKN2C,CDKN3,CEACAM5,CEBPA,CHAC1,CHL1,CIART,CLDN7,CLMN,CNIH2,CNKSR3,CNOT6L,COL18A1,CPEB3,CTH,CYP1B1,CYP7B1,DAPL1,DDIT3,DEPDC1,DEPTOR,DHRS3,DLX2,DLX4,DO…	biological_process.txt
cytokine-mediated signaling pathway	7.22319E-08	69	ACKR3,BST2,CCL2,CCL20,CD70,CEACAM1,CSF1,CSF1R,CSF3,CXCL1,CXCL10,CXCL11,CXCL3,CXCL5,CXCL6,CXCL8,CXCL9,DCN,F3,FLRT2,FLRT3,HLA-B,HLA-F,ICAM1,IFI27,IFI35,IFI6,IFIT1,IFIT2,IFIT3,IFITM1,IFNAR2,IFNE,IFNK,IL13RA2,IL1R1,IL1R2,IL31RA,IL6,IL7R,IRAK2,IRAK3,ISG15,JAK3,LIFR,LTB,MT2A,MX1,MX2,NCAM1,OAS1,OAS2,OAS3,PML,PSMB9,PTAFR,RSAD2,SAMHD1,SP100,STAT1,STAT2,TNF,TNFRSF6B,TNFSF14,TNFSF15,TNFSF4,TRIM21,TRIM22,XAF1	biological_process.txt	regulation of developmental process	0.006658015	175	ADAM8,ADGRL1,ADM2,ADRB1,ANKH,AQP3,ARHGEF19,ARHGEF2,ARRB2,ASCL2,ASPN,BAMBI,BCL2,BCL6,BMP6,BMP7,BRCA2,C15orf62,C5,CA2,CAMK1,CAMK1D,CASZ1,CCDC3,CDH4,CDKN1B,CDKN1C,CEACAM5,CEBPA,CELSR2,CHRNA3,COBL,CPEB3,CTH,CYP1B1,DDIT3,DDR2,DLX2,EAF2,ECM1,EFNA5,EGF,EGR1,EMP2,ENPP2,EPHB3,EPPK1,ERBB3,ERRFI1,EZH2,FAM213A,FBLN1,FGD2,FGD3,FGFR1,FGFR2,FLOT1,FOS,FOXC1,FOXM1,FOXN1,FOXO1,FOXP2,FZD1,GPC3,GPM6B,GRHL1,GRHL3,HAP…	biological_process.txt
positive regulation of leukocyte migration	8.55345E-08	28	C3AR1,CCL20,CSF1,CXCL1,CXCL10,CXCL11,CXCL3,CXCL5,CXCL6,CXCL8,CXCL9,GAS6,ICAM1,IL1R1,IL6,ITGA4,MMP14,PDGFD,PGF,PTAFR,RAC2,S100A7,SERPINE1,THBS1,TNF,TNFSF14,VEGFC,WNT5A	biological_process.txt	negative regulation of biological process	0.006837177	322	AARS,ABHD5,ABHD6,ADAM8,ADH7,ADRB1,APCDD1,APOBEC3B,APOM,ARFGEF3,ARHGEF2,ARRB2,ARRDC3,ASCL2,ASNS,ASPN,ASS1,ATAD2,ATF3,ATF4,AZGP1,BAMBI,BARD1,BARX1,BARX2,BCL2,BCL6,BGN,BMP6,BMP7,BNIPL,BRCA2,BRIP1,C5,C8orf88,CAMK1D,CARD14,CBX4,CCL5,CCNF,CD14,CD38,CD55,CDC6,CDKN1B,CDKN1C,CDKN2C,CDKN3,CEACAM5,CEBPA,CHAC1,CHL1,CIART,CLDN7,CLMN,CNIH2,CNKSR3,CNOT6L,COL18A1,CPEB3,CTH,CYP1B1,CYP7B1,DAPL1,DDIT3,DEPDC1,DEPTOR…	biological_process.txt
response to lipopolysaccharide	1.71645E-07	50	ABCA1,ANKRD1,CCL2,CCL20,CMPK2,CSF2,CSF3,CXCL1,CXCL10,CXCL11,CXCL3,CXCL5,CXCL6,CXCL8,CXCL9,CYP1A2,CYP27B1,DCN,DUSP10,F2R,ICAM1,IL24,IL6,IRAK2,IRAK3,LYN,NLRP3,PDE4D,PLSCR4,PTAFR,PTGES,PTGFR,PTGS2,PTPN22,S100A7,SCARB1,SERPINE1,SPARC,TBXA2R,TFPI,TLR2,TLR4,TNF,TNFAIP3,TNFRSF6B,TNFSF4,TNIP3,TREM2,TRIM6,WNT5A	biological_process.txt	epidermis morphogenesis	0.007005353	9	BCL2,FGFR2,FOXQ1,IGFBP5,KLF4,KLK14,TGM3,TMEM79,WNT10A	biological_process.txt
regulation of response to external stimulus	1.97776E-07	91	ABAT,ADORA1,ANXA2,APOE,C1QTNF1,C3,C3AR1,CAV1,CCL2,CD59,CEACAM1,CFH,CNGB1,CR1,CSF1,CXCL1,CXCL10,CXCL11,CXCL3,CXCL5,CXCL6,CXCL8,CXCL9,CYBA,CYP27B1,DDX58,DDX60,DOCK2,DSCAM,DUSP10,ENPP4,ESR1,F2R,F3,FAP,GAS6,GGT1,GPER1,GRK4,HERC5,IFIT1,IL15,IL16,IL1R1,IL1R2,IL33,IL6,LBH,LPAR1,LYN,NLRP3,NT5E,PDE6A,PDGFD,PDGFRA,PGF,PLAT,PLAU,PLXNC1,PRKCQ,PROC,PTGS2,RAC2,S100A7,S1PR1,SAA1,SEMA3A,SEMA3E,SEMA5B,SEMA6A,SERP…	biological_process.txt	negative regulation of nucleobase-containing compound metabolic process	0.007288559	114	ASCL2,ATF3,BARD1,BARX2,BCL6,BMP6,BMP7,BRCA2,CBX4,CCL5,CD38,CDC6,CDKN1B,CDKN1C,CEBPA,CIART,CPEB3,DDIT3,DEPDC1,DLX2,DLX4,DOT1L,DUSP1,E2F8,EGR1,EZH2,FGFR1,FGFR2,FOSB,FOXM1,FOXO1,FOXP2,FZD1,HDAC5,HES1,HES6,HIST1H1D,HIST1H1E,HIST1H2AD,HIST1H2AE,HIST1H2AG,HIST1H2AI,HIST1H2AL,HIST1H2AM,HIST1H3C,HIST1H3D,HIST1H3E,HIST1H3F,HIST1H3I,HIST1H4B,HIST1H4C,HIST1H4D,HIST1H4E,HIST1H4F,HIST1H4I,HIST1H4K,HIST1H4L,HI…	biological_process.txt
cellular response to organic substance	2.13926E-07	194	ABCA1,ACKR3,ACVRL1,ADAMTS7,ADCY1,ADCY4,AKAP6,AKR1C3,ALDH1A2,ANKRD1,ANOS1,APP,ATP6V0A4,BCAR1,BMP1,BMP10,BRINP1,BST2,CAV1,CCL2,CCL20,CCND1,CD70,CEACAM1,CMPK2,COL1A1,COL1A2,COL2A1,COL4A1,COL5A2,COL6A1,CORO1A,CREB3L1,CSF1,CSF1R,CSF2,CSF3,CTGF,CTNNB1,CTSB,CTSS,CXCL1,CXCL10,CXCL11,CXCL3,CXCL5,CXCL6,CXCL8,CXCL9,CYBA,CYP11A1,CYP24A1,DCN,DNAJA1,ENG,ERO1A,ESR1,F3,FAT4,FBN1,FBXO32,FEZ1,FGF5,FLRT2,FLRT3,FMOD…	biological_process.txt	negative regulation of nitrogen compound metabolic process	0.007288559	123	ASCL2,ATF3,ATF4,BARD1,BARX2,BCL6,BMP6,BMP7,BRCA2,C8orf88,CBX4,CCL5,CD38,CDC6,CDKN1B,CDKN1C,CEBPA,CIART,CNOT6L,CPEB3,DDIT3,DEPDC1,DLX2,DLX4,DOT1L,DUSP1,E2F8,EGR1,EIF4EBP1,EIF4EBP3,EZH2,FGFR1,FGFR2,FOSB,FOXM1,FOXO1,FOXP2,FZD1,GRB7,HAP1,HDAC5,HES1,HES6,HIST1H1D,HIST1H1E,HIST1H2AD,HIST1H2AE,HIST1H2AG,HIST1H2AI,HIST1H2AL,HIST1H2AM,HIST1H3C,HIST1H3D,HIST1H3E,HIST1H3F,HIST1H3I,HIST1H4B,HIST1H4C,HIST1H4D…	biological_process.txt
multicellular organismal macromolecule metabolic process	2.44202E-07	23	AKR1C3,COL11A1,COL1A1,COL1A2,COL2A1,COL4A1,COL5A2,COL6A1,COL6A2,COL8A1,CTSB,CTSS,HIF1A,MMP1,MMP10,MMP12,MMP13,MMP14,MMP19,MMP2,MMP3,MMP7,P3H1	biological_process.txt	sphingolipid biosynthetic process	0.007511956	16	ALDH3B2,ALOX12B,ALOXE3,CERS3,CERS4,DEGS2,ELOVL4,ELOVL7,FA2H,LARGE1,P2RX7,PEMT,PPM1L,SGPP2,SPTSSB,ST8SIA6	biological_process.txt
collagen metabolic process	3.53008E-07	22	COL11A1,COL1A1,COL1A2,COL2A1,COL4A1,COL5A2,COL6A1,COL6A2,COL8A1,CTSB,CTSS,HIF1A,MMP1,MMP10,MMP12,MMP13,MMP14,MMP19,MMP2,MMP3,MMP7,P3H1	biological_process.txt	cell development	0.007607265	119	ACRBP,ARHGEF26,BCL2,BCL6,BICDL1,BMP6,BMP7,BMP8B,BRCA2,BRIP1,C1QL1,CDC25B,CDH4,CDKN1C,CEBPA,CELSR2,CEP57,CHL1,CLMN,CNTNAP2,COBL,COL18A1,DEFB1,DMC1,DNASE1L3,ECM2,EFNA3,EFNA5,EGR2,EPHB3,EXPH5,FA2H,FANCG,FBXO5,FGFR1,FGFR2,FLOT1,FOLR1,FOXC1,FRY,GABRB3,GNAO1,HES1,HMGB2,HOOK1,HORMAD1,HSPA2,ID1,ID4,IGSF9,INHBE,IRX5,ITGB7,JUND,KIF26A,KLF2,KLF5,KLK8,LEF1,LRRC70,LRRK2,MAP2,MATN2,MPIG6B,MYH3,NBEAL2,NEBL,NECT…	biological_process.txt
regulation of cell proliferation	3.66188E-07	161	ACER3,ACVRL1,ADAMTS1,ADORA1,AKR1C3,ALDH1A2,ALOX15B,ANXA2,APOE,ARNT2,ATP8A2,BCHE,BMP10,CARD11,CAV1,CBFA2T3,CCND1,CD1D,CD274,CD276,CD59,CDH2,CDKN2A,CEACAM1,CORO1A,CSF1,CSF1R,CSF2,CSF3,CTGF,CTNNB1,CXCL1,CXCL10,CXCL11,CXCL3,CXCL5,CXCL6,CXCL8,CXCL9,CYBA,CYP27B1,DDR1,DEC1,DHRS2,DISC1,DLG1,DPP4,EGLN3,EMP3,ENG,ESR1,F2R,F3,FABP6,FAP,FBXO2,FGF5,FN1,FRK,FTH1,GAS6,GCNT2,GDF11,GDNF,GLP2R,GPER1,GRK5,HCLS1,HIF1…	biological_process.txt	regulation of multicellular organismal process	0.00775773	200	ACPP,ADAM8,ADGRL1,ADM2,ADRB1,ALOX12B,ANKH,AQP3,ARHGEF19,ARHGEF2,ARRB2,ARRDC3,ASCL2,ASPN,ATF4,BAMBI,BCL2,BCL6,BMP6,BMP7,BRCA2,C5,CA2,CACNA2D1,CACNG4,CAMK1,CAMK1D,CASZ1,CD14,CD38,CDH4,CDKN1B,CDKN1C,CEBPA,CELSR2,CHRM3,CHRNA3,COBL,CPEB3,CTH,CYP1B1,DDIT3,DDR2,DHRS3,DLX2,DSP,EAF2,ECM1,EDN2,EFNA5,EGF,EGR1,EGR2,EMP2,ENPP2,EPB41L4B,EPHB3,EPPK1,ERBB3,ERRFI1,EZH2,FA2H,FAM213A,FAM46A,FGF21,FGFR1,FGFR2,FLOT1,…	biological_process.txt
regulation of vasculature development	4.21863E-07	43	ACVRL1,ANGPTL4,C3,C3AR1,CEACAM1,CTNNB1,CXCL10,CXCL8,DCN,EFNA1,ENG,F3,GPER1,HDAC9,HIF1A,IL6,ITGA5,ITGB2,NODAL,PDGFD,PGF,PML,PTGS2,RRAS,SEMA3E,SERPINB7,SERPINE1,SP100,SPARC,SPHK1,SRPX2,STARD13,STAT1,TBXA2R,TGFBR2,THBS1,THBS2,TMEM100,TNFAIP3,TSPAN12,VEGFC,WNT5A,XDH	biological_process.txt	negative regulation of metabolic process	0.007846571	190	APOM,ARFGEF3,ARRB2,ARRDC3,ASCL2,ASPN,ATF3,ATF4,BARD1,BARX2,BCL2,BCL6,BGN,BMP6,BMP7,BRCA2,BRIP1,C5,C8orf88,CBX4,CCL5,CD38,CD55,CDC6,CDKN1B,CDKN1C,CDKN2C,CEBPA,CHAC1,CIART,CNKSR3,CNOT6L,CPEB3,DDIT3,DEPDC1,DEPTOR,DLX2,DLX4,DOT1L,DUSP1,DUSP2,DUSP8,E2F8,ECM1,EGR1,EIF4EBP1,EIF4EBP3,ERRFI1,EZH2,FAM129A,FBLN1,FBXO5,FETUB,FGFR1,FGFR2,FOSB,FOXM1,FOXO1,FOXP2,FRY,FZD1,GADD45B,GCHFR,GPC3,GRB7,HAP1,HDAC5,HES1,…	biological_process.txt
collagen catabolic process	5.09742E-07	20	COL11A1,COL1A1,COL1A2,COL2A1,COL4A1,COL5A2,COL6A1,COL6A2,COL8A1,CTSB,CTSS,MMP1,MMP10,MMP12,MMP13,MMP14,MMP19,MMP2,MMP3,MMP7	biological_process.txt	response to steroid hormone	0.007902273	38	ACSBG1,ALDH3A1,ARG1,ASS1,BCL2,BMP6,BMP7,CA2,CATSPERG,CD38,CLDN4,DSG1,DUSP1,EIF4EBP1,ERRFI1,FOS,FOSB,FOXO1,HMGB2,LEF1,NCOA1,NR1D1,NR1D2,NR1H3,NR4A1,NR4A2,OXTR,PAQR5,PAQR6,PCK2,PTN,RARG,RORA,RORC,SLIT2,TXNIP,WNT7B,ZFP36	biological_process.txt
cellular response to chemical stimulus	6.58527E-07	225	ABCA1,ACKR3,ACVRL1,ADAMTS7,ADCY1,ADCY4,AKAP6,AKR1C3,ALDH1A2,ALOX5AP,ANKRD1,ANOS1,APP,ARL6IP5,ATP6V0A4,BCAR1,BMP1,BMP10,BNIP3,BRINP1,BST2,C3AR1,CA9,CAV1,CCL2,CCL20,CCL28,CCND1,CD70,CEACAM1,CHGA,CMPK2,COL1A1,COL1A2,COL2A1,COL4A1,COL5A2,COL6A1,CORO1A,CPNE2,CPNE7,CREB3L1,CSF1,CSF1R,CSF2,CSF3,CTGF,CTNNB1,CTSB,CTSS,CXCL1,CXCL10,CXCL11,CXCL3,CXCL5,CXCL6,CXCL8,CXCL9,CYBA,CYP11A1,CYP1A2,CYP24A1,CYP2D6,DCN…	biological_process.txt	primary alcohol metabolic process	0.010817533	11	ADH7,AKR1B10,ALDH1A1,ALDH3B2,BCO1,CYP1B1,DHRS3,LRAT,RDH12,RDH5,SDR16C5	biological_process.txt
response to molecule of bacterial origin	6.98486E-07	50	ABCA1,ANKRD1,CCL2,CCL20,CMPK2,CSF2,CSF3,CXCL1,CXCL10,CXCL11,CXCL3,CXCL5,CXCL6,CXCL8,CXCL9,CYP1A2,CYP27B1,DCN,DUSP10,F2R,ICAM1,IL24,IL6,IRAK2,IRAK3,LYN,NLRP3,PDE4D,PLSCR4,PTAFR,PTGES,PTGFR,PTGS2,PTPN22,S100A7,SCARB1,SERPINE1,SPARC,TBXA2R,TFPI,TLR2,TLR4,TNF,TNFAIP3,TNFRSF6B,TNFSF4,TNIP3,TREM2,TRIM6,WNT5A	biological_process.txt	regulation of multicellular organismal development	0.010817533	137	ADAM8,ADGRL1,ADM2,ANKH,AQP3,ARHGEF19,ARHGEF2,ARRB2,ASCL2,ASPN,BAMBI,BCL2,BCL6,BMP6,BMP7,BRCA2,C5,CA2,CAMK1,CAMK1D,CASZ1,CDH4,CDKN1B,CDKN1C,CELSR2,CHRNA3,COBL,CPEB3,CTH,CYP1B1,DDIT3,DDR2,DLX2,EAF2,ECM1,EFNA5,EGF,EGR1,EMP2,ENPP2,EPHB3,ERBB3,ERRFI1,EZH2,FAM213A,FGFR1,FGFR2,FLOT1,FOS,FOXC1,FOXN1,FOXP2,FZD1,GPC3,GPM6B,GRHL1,GRHL3,HAP1,HDAC5,HES1,HIST1H4B,HIST1H4C,HIST1H4D,HIST1H4E,HIST1H4F,HIST1H4I,HI…	biological_process.txt
regulation of hemostasis	8.15962E-07	23	ABAT,ANXA2,APOE,C1QTNF1,CAV1,CEACAM1,ENPP4,F2R,F3,FAP,LBH,LYN,PDGFRA,PLAT,PLAU,PRKCQ,PROC,SERPINE1,SERPING1,STX2,TBXA2R,THBS1,TLR4	biological_process.txt	regulation of cell proliferation	0.010817533	124	ALDH3A1,ARG1,ARHGEF2,ASCL2,ATF3,AZGP1,BAMBI,BCL2,BCL6,BMP6,BMP7,BNIPL,BRCA2,BRIP1,CCL5,CCNA2,CD248,CD38,CD55,CDC25B,CDC6,CDKN1B,CDKN1C,CDKN2C,CDKN3,CEBPA,CHP2,CLDN7,CLMN,CNOT6L,COL18A1,CXCR2,CYP1B1,CYP7B1,DDR2,DOT1L,EAF2,ECM1,EDN2,EGF,EGR1,EMP2,EPB41L4B,EPCAM,EPPK1,ERBB3,ERRFI1,ESRP2,EZH2,FA2H,FABP3,FBLN1,FGF21,FGFR1,FGFR2,FGFR4,FOXM1,FOXO1,FOXP2,GAB2,GJB6,GPC3,HES1,HIST1H2AE,HMGA1,HMGB2,HPSE,ID1…	biological_process.txt
regulation of blood coagulation	8.15962E-07	23	ABAT,ANXA2,APOE,C1QTNF1,CAV1,CEACAM1,ENPP4,F2R,F3,FAP,LBH,LYN,PDGFRA,PLAT,PLAU,PRKCQ,PROC,SERPINE1,SERPING1,STX2,TBXA2R,THBS1,TLR4	biological_process.txt	positive regulation of transcription from RNA polymerase II promoter	0.010817533	90	AKNA,ARHGEF2,ATAD2,ATF3,ATF4,BARX1,BARX2,BMP6,BMP7,BRD4,CAMK1,CEBPA,CHP2,CSRNP1,DBP,DDIT3,DLX2,DLX3,DOT1L,E2F8,EAF2,EGR1,EGR2,EPCAM,FGFR2,FOS,FOSB,FOXC1,FOXJ2,FOXM1,FOXO1,GRHL1,GRHL3,HDAC5,HES1,HLF,HMGA1,HMGB2,ID4,IRF5,JUNB,JUND,KAT2B,KLF15,KLF2,KLF4,KLF5,LEF1,LMO4,MAFB,MAML3,MYBL2,NCOA1,NCOA7,NFATC2,NFIX,NGFR,NKX2-3,NOS1,NOTCH3,NPNT,NR1H3,NR4A1,NR4A2,P2RY1,PAX9,PCGF5,PEG3,PITX1,POU2F3,PYGO1,RARG…	biological_process.txt
cellular response to molecule of bacterial origin	9.70691E-07	31	ABCA1,ANKRD1,CCL2,CCL20,CMPK2,CSF2,CSF3,CXCL10,CXCL8,ICAM1,IL24,IL6,IRAK2,LYN,NLRP3,PDE4D,PLSCR4,PTAFR,PTPN22,SCARB1,SERPINE1,TBXA2R,TFPI,TLR2,TLR4,TNF,TNFAIP3,TNFSF4,TNIP3,TREM2,WNT5A	biological_process.txt	positive regulation of macromolecule metabolic process	0.010913654	211	ACSL1,ADAM8,ADM2,AKNA,AKTIP,ALOX12B,ARHGEF2,ARRB2,ARRDC3,ATAD2,ATF3,ATF4,BAMBI,BARD1,BARX1,BARX2,BCL2,BCL6,BMP6,BMP7,BMP8B,BRCA2,BRD4,C5,CAMK1,CAMKK1,CAND2,CARD14,CASZ1,CCL5,CCNA2,CD38,CDC25B,CDC6,CDKN1B,CDKN1C,CEBPA,CHP2,CHRNA3,CKS1B,CPEB3,CSRNP1,DBP,DDIT3,DDR2,DDX11,DEK,DIRAS2,DLX2,DLX3,DOT1L,DSCC1,E2F8,EAF2,EFNA5,EGF,EGR1,EGR2,EMP2,ENPP2,EPB41L4B,EPCAM,ERBB3,EYA2,EZH2,FAM129A,FBLN1,FBXO5,FGD2,…	biological_process.txt
cellular response to lipopolysaccharide	1.30937E-06	30	ABCA1,ANKRD1,CCL2,CCL20,CMPK2,CSF2,CSF3,CXCL10,CXCL8,ICAM1,IL24,IL6,IRAK2,LYN,NLRP3,PDE4D,PLSCR4,PTAFR,PTPN22,SCARB1,SERPINE1,TBXA2R,TFPI,TLR2,TLR4,TNF,TNFAIP3,TNFSF4,TNIP3,WNT5A	biological_process.txt	chromatin organization	0.013076793	65	ATAD2,BRCA2,BRD4,CBX4,CENPA,CENPH,CHAF1B,DDX11,DEK,DOT1L,EYA2,EZH2,H1F0,H1FX,HDAC5,HIST1H1D,HIST1H1E,HIST1H2AD,HIST1H2AE,HIST1H2AG,HIST1H2AI,HIST1H2AL,HIST1H2AM,HIST1H2BE,HIST1H2BF,HIST1H2BG,HIST1H2BI,HIST1H2BN,HIST1H3C,HIST1H3D,HIST1H3E,HIST1H3F,HIST1H3I,HIST1H4B,HIST1H4C,HIST1H4D,HIST1H4E,HIST1H4F,HIST1H4I,HIST1H4K,HIST1H4L,HIST2H2AB,HIST2H2AC,HIST2H2BF,HIST2H3D,HIST3H2BB,HMGA1,HMGB2,HR,KAT2B,L…	biological_process.txt
cellular developmental process	1.6046E-06	296	ACKR3,ACTN1,ACVRL1,ADCY1,ADGRF5,ADGRL3,ADRA2C,AKR1C3,ALDH1A2,ANGPTL4,ANKRD1,ANOS1,ANPEP,ANXA2,APC2,APOE,APP,ARHGAP22,ARSB,ASB2,ASTN1,ATP8A2,BBS9,BCHE,BEX1,BHLHB9,BHLHE41,BMP1,BMP10,BMPER,BNIP3,BRINP1,BRSK2,BVES,C16orf45,CARD11,CATSPERB,CAV1,CBFA2T3,CCIN,CCL2,CCND1,CD1D,CD79B,CD8A,CDH11,CDH2,CDKN2A,CEP290,CHN1,CLEC5A,CMTM7,CNGB1,COL11A1,COL1A1,COL27A1,COL2A1,COL4A1,COL6A1,COL8A1,CREB3L1,CSF1,CSF1R…	biological_process.txt	positive regulation of metabolic process	0.014995367	222	ABHD5,ABHD6,ACSL1,ADAM8,ADM2,ADRB1,AKNA,AKTIP,ALOX12B,ARHGEF2,ARRB2,ARRDC3,ASS1,ATAD2,ATF3,ATF4,BAMBI,BARD1,BARX1,BARX2,BCL2,BCL6,BMP6,BMP7,BMP8B,BRCA2,BRD4,C5,CAMK1,CAMK1D,CAMKK1,CAND2,CARD14,CASZ1,CCDC3,CCL5,CCNA2,CD38,CDC25B,CDC6,CDKN1B,CDKN1C,CEBPA,CHP2,CHRNA3,CKS1B,CPEB3,CSRNP1,DBP,DDIT3,DDR2,DDX11,DEK,DIRAS2,DLX2,DLX3,DOT1L,DSCC1,E2F8,EAF2,EDN2,EFNA5,EGF,EGR1,EGR2,EMP2,ENPP2,EPB41L4B,EPCAM,…	biological_process.txt
immune effector process	1.9166E-06	65	ARPC1B,BNIP3,BST2,BTN3A3,C19orf66,C1RL,C1S,C3,CD8A,CFH,CHGA,CORO1A,CR1,CXCL10,CXCL5,CXCL6,CXCL9,DDX58,DDX60,DLG1,DMBT1,DOCK2,GBP3,HERC5,ICAM1,IFI44L,IFIH1,IFIT1,IFIT2,IFIT3,IFIT5,IFITM1,IFNAR2,IFNE,IFNK,IL13RA2,IL31RA,IL33,IL6,ISG15,KLRC2,LCP1,LGALS1,LYN,MX1,MX2,NLRP3,OAS1,OAS2,OAS3,PLCL2,PML,POU2F2,RSAD2,S100A13,SAMHD1,SERPING1,SLAMF7,STAT1,STAT2,TLR3,TLR4,TMEM173,TRIM22,WIPF1	biological_process.txt	hair cycle	0.015178657	15	AARS,APCDD1,BCL2,FGFR2,FOXN1,FOXQ1,IGFBP5,KRT16,PTCH2,SOX21,SPINK5,TGM3,TMEM79,TNFRSF19,WNT10A	biological_process.txt
innate immune response	1.93497E-06	79	APOL1,APP,BST2,C19orf66,C1RL,C1S,C3,CCL2,CCL20,CD1D,CFH,CHGA,CLEC5A,CORO1A,CR1,CSF1,CSF1R,CYBA,CYP27B1,DDX58,DDX60,DMBT1,FRK,GPER1,HERC5,HLA-B,HLA-F,HMGB3,ICAM1,IFI27,IFI35,IFI6,IFIH1,IFIT1,IFIT2,IFIT3,IFIT5,IFITM1,IFNAR2,IFNE,IKBKE,ISG15,JAK3,KLRC2,KYNU,LYN,MT2A,MX1,MX2,NCAM1,NLRP3,OAS1,OAS2,OAS3,PML,PSTPIP1,PTAFR,RNASE7,RSAD2,S100A7,SAA1,SAMHD1,SERPING1,SLAMF7,SP100,STAT1,STAT2,STYK1,TLR2,TLR3,…	biological_process.txt	molting cycle	0.015178657	15	AARS,APCDD1,BCL2,FGFR2,FOXN1,FOXQ1,IGFBP5,KRT16,PTCH2,SOX21,SPINK5,TGM3,TMEM79,TNFRSF19,WNT10A	biological_process.txt
regulation of signal transduction	1.93497E-06	253	ABAT,ABCA1,ACKR3,ACVRL1,ADORA1,ADRA2C,AKAP6,AKR1C3,ALOX15B,ANKRD1,ANXA2,APC2,APOE,APP,ARHGAP22,ARHGAP25,ARHGAP31,ARHGDIB,ARHGEF40,ARHGEF6,ARL6IP5,ARRB1,BANK1,BICC1,BMP1,BMP10,BMPER,BNIP3,BST2,C1QTNF1,C3,CARD11,CAV1,CCL2,CCL20,CCND1,CD226,CD8A,CDH2,CDK14,CEACAM1,CHGA,CHN1,CMTM3,CNGB1,COL1A1,COL2A1,CREB3L1,CSF1,CSF1R,CSF2,CSF3,CTGF,CTNNB1,CXCL10,CXCL11,CXCL8,CXCL9,CYBA,CYP27B1,CYTH4,DAB2,DCN,DDX60,…	biological_process.txt	protein tetramerization	0.015178657	20	CCL5,CTH,DCXR,GPX3,HIST1H3C,HIST1H3D,HIST1H3E,HIST1H3F,HIST1H3I,HIST1H4B,HIST1H4C,HIST1H4D,HIST1H4E,HIST1H4F,HIST1H4I,HIST1H4K,HIST1H4L,HSD17B8,KCNJ2,TGM3	biological_process.txt
regulation of coagulation	1.9781E-06	23	ABAT,ANXA2,APOE,C1QTNF1,CAV1,CEACAM1,ENPP4,F2R,F3,FAP,LBH,LYN,PDGFRA,PLAT,PLAU,PRKCQ,PROC,SERPINE1,SERPING1,STX2,TBXA2R,THBS1,TLR4	biological_process.txt	chromosome organization	0.016186204	56	BRCA2,BRIP1,CENPA,CENPH,CEP55,CEP57,CHAF1B,DDX11,DMC1,DOT1L,DSCC1,ESPL1,H1F0,H1FX,HIST1H1D,HIST1H1E,HIST1H2BE,HIST1H2BF,HIST1H2BG,HIST1H2BI,HIST1H2BN,HIST1H3C,HIST1H3D,HIST1H3E,HIST1H3F,HIST1H3I,HIST1H4B,HIST1H4C,HIST1H4D,HIST1H4E,HIST1H4F,HIST1H4I,HIST1H4K,HIST1H4L,HIST2H2BF,HIST2H3D,HIST3H2BB,HMGA1,HMGB2,HORMAD1,HSPA2,KIF4B,MSH5,NCAPD2,NCAPH2,NUSAP1,POLE,PRC1,PRIM1,RNF212,SMC4,SPAG5,TEX15,TOP2A…	biological_process.txt
response to lipid	2.51036E-06	97	ABCA1,ADCY1,AKR1C3,ALDH1A2,ANKRD1,ARNT2,ARPC1B,BCHE,BRINP1,CA9,CATSPERB,CAV1,CCL2,CCL20,CCND1,CMPK2,CNGA3,COL1A1,CSF2,CSF3,CTGF,CTNNB1,CXCL1,CXCL10,CXCL11,CXCL3,CXCL5,CXCL6,CXCL8,CXCL9,CYBA,CYP1A2,CYP24A1,CYP27B1,DCN,DNAJA1,DUSP10,ENG,ESR1,F2R,FBXO32,GNG2,GPER1,HSD17B2,ICAM1,IGFBP7,IL15,IL24,IL6,INHBA,IRAK2,IRAK3,LPAR1,LYN,MSN,NEFL,NKX3-1,NLRP3,OPRL1,P2RY6,PAPPA,PDE4D,PLSCR4,PMEPA1,POSTN,PTAFR,PT…	biological_process.txt	response to endogenous stimulus	0.016662988	113	AARS,ACSBG1,ACSL1,ALDH3A1,ARG1,ARHGEF2,ARRB2,ASNS,ASS1,ATP6V0E2,BAMBI,BCL2,BMP6,BMP7,BMP8B,BRIP1,CA2,CATSPERG,CCL5,CCNA2,CD38,CDC6,CDKN1B,CEP57,CGN,CHRNA3,CLDN4,CPEB3,DDX11,DSG1,DUOX1,DUSP1,EFNA5,EGR1,EGR2,EIF4EBP1,ERRFI1,ESRP1,ESRP2,EZH2,FABP3,FGF21,FGFR1,FGFR2,FGFR4,FOLR1,FOS,FOSB,FOXO1,GABRB3,GNAO1,HAS1,HDAC5,HMGB2,HPGD,HTR3A,ID1,IER2,IGFBP5,IRF5,IRS2,JUNB,JUND,KAT2B,KCNE1,KCNJ11,KHK,KLF15,KLF…	biological_process.txt
multicellular organismal catabolic process	3.27638E-06	20	COL11A1,COL1A1,COL1A2,COL2A1,COL4A1,COL5A2,COL6A1,COL6A2,COL8A1,CTSB,CTSS,MMP1,MMP10,MMP12,MMP13,MMP14,MMP19,MMP2,MMP3,MMP7	biological_process.txt	anatomical structure morphogenesis	0.016729317	149	ABLIM1,ADAM8,ADM2,AQP3,AQP5,ARG1,ARHGEF2,ARHGEF26,BARX2,BCL2,BCL6,BMP6,BMP7,CA2,CD248,CDH4,CDKN1C,CELSR2,CHL1,COBL,COL18A1,CRIP1,CYP1B1,CYP7B1,DHRS3,DLX2,DLX3,DSP,DUSP1,DUSP2,E2F8,ECM1,ECM2,EFNA3,EFNA5,EGF,EGR2,EPHB3,ERRFI1,ESRP2,EYA2,FGFR1,FGFR2,FLOT1,FOLR1,FOXC1,FOXN1,FOXO1,FOXQ1,FRY,FZD1,GJB6,GPC3,GRHL3,HES1,HOPX,HPGD,HPSE,ID1,ID4,IGFBP5,IRX3,IRX5,ITGA7,ITGB7,JUNB,KCNQ4,KIF26A,KLF2,KLF4,KLF5,K…	biological_process.txt
regulation of signaling	3.65567E-06	278	ABAT,ABCA1,ACKR3,ACVRL1,ADORA1,ADRA2C,AKAP6,AKR1C3,ALOX15B,ANKRD1,ANXA2,APC2,APOE,APP,ARHGAP22,ARHGAP25,ARHGAP31,ARHGDIB,ARHGEF40,ARHGEF6,ARL6IP5,ARRB1,BANK1,BCHE,BICC1,BMP1,BMP10,BMPER,BNIP3,BRSK2,BST2,BVES,C1QTNF1,C3,CARD11,CAV1,CCL2,CCL20,CCND1,CD226,CD8A,CDH2,CDK14,CEACAM1,CHGA,CHN1,CLSTN3,CMTM3,CNGB1,CNTNAP4,COL1A1,COL2A1,CREB3L1,CSF1,CSF1R,CSF2,CSF3,CTGF,CTNNB1,CXCL10,CXCL11,CXCL8,CXCL9,CYB…	biological_process.txt	CENP-A containing nucleosome assembly	0.016729317	10	CENPA,CENPH,HIST1H4B,HIST1H4C,HIST1H4D,HIST1H4E,HIST1H4F,HIST1H4I,HIST1H4K,HIST1H4L	biological_process.txt
response to oxygen-containing compound	3.92476E-06	144	ABAT,ABCA1,ADCY1,ADCY4,ADGRL3,AKAP6,AKR1C3,ALDH1A2,ANKRD1,APOE,APP,ARNT2,ARPC1B,ATP6V0A4,BCAR1,BCHE,BNIP3,BRINP1,CA9,CATSPERB,CAV1,CCL2,CCL20,CCND1,CEACAM1,CMPK2,CNGA3,COL1A1,COL1A2,COL4A1,COL5A2,COL6A1,COL6A2,CSF2,CSF3,CTGF,CTNNB1,CXCL1,CXCL10,CXCL11,CXCL3,CXCL5,CXCL6,CXCL8,CXCL9,CYBA,CYP11A1,CYP1A2,CYP24A1,CYP27B1,DCN,DUSP10,ERO1A,ESR1,F2R,FBN1,FBXO32,GAS6,GCKR,GCNT1,GLP2R,GNB4,GNG11,GNG2,GPER1…	biological_process.txt	CENP-A containing chromatin organization	0.016729317	10	CENPA,CENPH,HIST1H4B,HIST1H4C,HIST1H4D,HIST1H4E,HIST1H4F,HIST1H4I,HIST1H4K,HIST1H4L	biological_process.txt
regulation of immune response	4.35432E-06	99	ARPC1B,BCAR1,BST2,C1RL,C1S,C3,C3AR1,CARD11,CAV1,CD1D,CD200,CD226,CD276,CD59,CD79B,CD8A,CEACAM1,CFH,CLEC2B,CMTM3,COL1A1,COL1A2,COL2A1,CR1,CTSB,CTSS,CYBA,DDX58,DDX60,DMBT1,DUSP10,DUSP3,ESR1,FYB,HLA-B,HLA-F,ICAM1,ICAM3,IFIH1,IFITM1,IFNAR2,IFNK,IKBKE,IL13RA2,IL15,IL33,IL6,IL7R,IRAK2,IRAK3,ITGA4,ITGAM,ITGB2,JAK3,KLHL6,KLRC1,LPXN,LYN,MMP2,NLRP3,PAK3,PARP9,PDE4D,PLCL2,PRKACB,PRKCQ,PSMB9,PTAFR,PTPN22,RAB…	biological_process.txt	neuron differentiation	0.016729317	79	BCL2,BICDL1,BMP7,C1QL1,CDH4,CDKN1C,CELSR2,CHL1,CLMN,CNTNAP2,COBL,DLX2,ECM2,EFNA3,EFNA5,EGR2,EPHB3,FGFR1,FGFR2,FLOT1,FOLR1,FRY,FZD1,FZD10,GABRB3,GNAO1,HDAC5,HES1,ID1,ID4,IER2,IGSF9,IRX5,KIF26A,KLK8,LEF1,LMO4,LRRC70,LRRK2,MAP2,MATN2,NECTIN1,NEFM,NEO1,NGF,NGFR,NOTCH3,NPTX1,NR4A2,NRP2,OPHN1,PARD6B,PHGDH,PRDM1,PREX2,PTN,RAPH1,RND1,RNF165,RORA,RPS6KA5,RTN4RL1,SEMA4A,SLIT1,SLIT2,SPINK5,SPON2,SPTBN2,TRAP…	biological_process.txt
regulation of angiogenesis	4.45978E-06	38	ACVRL1,ANGPTL4,C3,C3AR1,CEACAM1,CTNNB1,CXCL10,CXCL8,DCN,EFNA1,ENG,F3,HDAC9,HIF1A,IL6,ITGA5,ITGB2,NODAL,PGF,PML,PTGS2,RRAS,SEMA3E,SERPINE1,SP100,SPARC,SPHK1,SRPX2,STARD13,STAT1,TBXA2R,TGFBR2,THBS1,THBS2,TNFAIP3,TSPAN12,VEGFC,WNT5A	biological_process.txt	positive regulation of nucleic acid-templated transcription	0.016729317	110	AKNA,ARHGEF2,ATAD2,ATF3,ATF4,BAMBI,BARX1,BARX2,BMP6,BMP7,BRCA2,BRD4,CAMK1,CAND2,CASZ1,CCNA2,CD38,CDKN1C,CEBPA,CHP2,CKS1B,CSRNP1,DBP,DDIT3,DDX11,DLX2,DLX3,DOT1L,E2F8,EAF2,EGF,EGR1,EGR2,EPCAM,FGFR2,FOS,FOSB,FOXC1,FOXJ2,FOXM1,FOXO1,FZD1,GRHL1,GRHL3,HDAC5,HES1,HLF,HMGA1,HMGB2,ID4,IRF5,JUNB,JUND,KAT2B,KLF15,KLF2,KLF4,KLF5,LEF1,LMO4,MAFB,MAML3,MYBL2,NCOA1,NCOA7,NFATC2,NFIX,NGFR,NKX2-3,NOS1,NOTCH3,NPNT,…	biological_process.txt
regulation of cell differentiation	5.13238E-06	157	AAMDC,ABCA1,ACVRL1,ADAMTS7,ADRA2C,AKAP6,ALOX15B,ANKRD1,APC2,APOE,APP,ARSB,ATP8A2,BHLHB9,BHLHE41,BMP10,BRINP1,C16orf45,CARD11,CAV1,CCND1,CDH2,CEACAM1,CHN1,COL1A1,COL5A2,CSF1,CSF2,CSF3,CTGF,CTNNB1,CXCL10,CXCL9,CYP27B1,DAB2,DBN1,DISC1,DLL3,DNM3,DSCAM,DUSP10,EFNA1,EID1,ENC1,ENG,EPHB2,FAT4,FBN1,FBN2,FEZ1,FLRT2,FMOD,FN1,FUOM,GAS6,GCNT2,GDF11,GDNF,GDPD5,GLIPR2,GPER1,GPR68,HCLS1,HDAC9,HIF1A,HMGB3,IFITM1,…	biological_process.txt	positive regulation of transcription, DNA-templated	0.016729317	110	AKNA,ARHGEF2,ATAD2,ATF3,ATF4,BAMBI,BARX1,BARX2,BMP6,BMP7,BRCA2,BRD4,CAMK1,CAND2,CASZ1,CCNA2,CD38,CDKN1C,CEBPA,CHP2,CKS1B,CSRNP1,DBP,DDIT3,DDX11,DLX2,DLX3,DOT1L,E2F8,EAF2,EGF,EGR1,EGR2,EPCAM,FGFR2,FOS,FOSB,FOXC1,FOXJ2,FOXM1,FOXO1,FZD1,GRHL1,GRHL3,HDAC5,HES1,HLF,HMGA1,HMGB2,ID4,IRF5,JUNB,JUND,KAT2B,KLF15,KLF2,KLF4,KLF5,LEF1,LMO4,MAFB,MAML3,MYBL2,NCOA1,NCOA7,NFATC2,NFIX,NGFR,NKX2-3,NOS1,NOTCH3,NPNT,…	biological_process.txt
regulation of cell communication	5.48118E-06	273	ABAT,ABCA1,ACKR3,ACVRL1,ADORA1,ADRA2C,AKAP6,AKR1C3,ALOX15B,ANKRD1,ANXA2,APC2,APOE,APP,ARHGAP22,ARHGAP25,ARHGAP31,ARHGDIB,ARHGEF40,ARHGEF6,ARL6IP5,ARRB1,BANK1,BCHE,BICC1,BMP1,BMP10,BMPER,BNIP3,BRSK2,BST2,C1QTNF1,C3,CARD11,CAV1,CCL2,CCL20,CCND1,CD226,CD8A,CDH2,CDK14,CEACAM1,CHGA,CHN1,CLSTN3,CMTM3,CNGB1,CNTNAP4,COL1A1,COL2A1,CREB3L1,CSF1,CSF1R,CSF2,CSF3,CTGF,CTNNB1,CXCL10,CXCL11,CXCL8,CXCL9,CYBA,CYP…	biological_process.txt	cell morphogenesis	0.016829375	57	ADAM8,ARHGEF2,ARHGEF26,BCL2,BCL6,BMP7,CDH4,CELSR2,CHL1,COBL,COL18A1,ECM2,EFNA3,EFNA5,EGR2,EPHB3,FGFR2,FLOT1,FRY,HES1,ID1,ITGB7,KIF26A,KLF2,KLK8,LEF1,LRRC70,LRRK2,MAP2,MATN2,MPIG6B,NBEAL2,NECTIN1,NEO1,NGF,NGFR,NPTX1,NR4A2,NRP2,OPHN1,P2RX7,PARD6B,PREX2,RAB25,RAPH1,RNF165,RPS6KA5,SEMA4A,SLIT1,SLIT2,SPON2,SPTBN2,TYRO3,UNC5B,UNC5D,WEE1,WNT7B	biological_process.txt
response to stress	6.62325E-06	284	ABAT,ABCA1,ACOT11,ACTN1,ACVRL1,ADORA1,ADRA2C,AKR1C3,ANGPTL4,ANKRD1,AOX1,APOE,APOL1,APOL2,APP,ARHGEF6,ARL6IP5,ARNT2,ARRB1,BCL2A1,BNIP3,BRINP1,BRSK2,BST2,BVES,C19orf66,C1RL,C1S,C3,C3AR1,CA9,CAV1,CBFA2T3,CCL2,CCL20,CCND1,CD1D,CD59,CD8A,CDC42EP5,CDKN2A,CEACAM1,CFH,CHGA,CHST2,CLEC5A,COL1A1,COL1A2,CORO1A,CPQ,CR1,CREB3L1,CSF1,CSF1R,CSF2,CTGF,CXCL1,CXCL10,CXCL11,CXCL3,CXCL5,CXCL6,CXCL8,CXCL9,CYBA,CYGB,CY…	biological_process.txt	beta-catenin-TCF complex assembly	0.020095189	10	HIST1H4B,HIST1H4C,HIST1H4D,HIST1H4E,HIST1H4F,HIST1H4I,HIST1H4K,HIST1H4L,LEF1,PYGO1	biological_process.txt
regulation of cytokine production	7.07746E-06	73	ALOX15B,ARRB1,BANK1,BST2,C3,C3AR1,CARD11,CCL20,CD226,CD274,CD276,CEACAM1,CLEC5A,CSF1R,CSF2,CTNNB1,CYBA,DDX58,DDX60,F2R,FN1,GAS6,HEG1,HERC5,HIF1A,IFIH1,IGF2BP3,IKBKE,IL15,IL1R2,IL33,IL6,INHBA,IRAK3,ISG15,JAK3,LRRC32,LTB,LYN,MAPK11,NLRP3,NODAL,PDCD1LG2,PDE4D,PML,POSTN,PRKCQ,PTAFR,PTGS2,PTPN22,RIPK3,RSAD2,S1PR3,SAA1,SCAMP5,SERPINB7,SERPINE1,SNAI2,SPHK1,SRGN,TGFB2,THBS1,TLR2,TLR3,TLR4,TMEM173,TNF,TNF…	biological_process.txt	telomere organization	0.021447598	17	BRCA2,DOT1L,HIST1H3C,HIST1H3D,HIST1H3E,HIST1H3F,HIST1H3I,HIST1H4B,HIST1H4C,HIST1H4D,HIST1H4E,HIST1H4F,HIST1H4I,HIST1H4K,HIST1H4L,POLE,PRIM1	biological_process.txt
wound healing	7.42413E-06	64	ACTN1,ACVRL1,ADRA2C,ARRB1,CCL20,CD59,CEACAM1,COL1A1,COL1A2,CPQ,DCBLD2,DCN,DDR1,DGKG,DGKI,DYSF,EHD3,ENPP4,F2R,F3,FN1,GAS6,GNG2,HIF1A,IL24,IL6,ITGA5,ITGB3,LCP1,LYN,MCAM,MMP12,NFE2,P2RX5,P2RX6,PAPSS2,PDGFD,PDGFRA,PDPN,PKM,PLAT,PLAU,POSTN,PRKACB,PRKCQ,PROC,RAC2,RHOC,SAA1,SCARB1,SERPINA1,SERPING1,SH2B3,SPARC,TFPI,TFPI2,TGFB2,TGFBR2,TNC,TPM1,TREML1,WNT5A,WNT5B,WNT7A	biological_process.txt	lipid metabolic process	0.021651862	99	ABHD5,ABHD6,ACSBG1,ACSL1,ADH7,AKR1B10,ALDH1A1,ALDH3B2,ALOX12B,ALOXE3,APOM,ASPG,BCO1,CEBPA,CERS3,CERS4,CH25H,CPT1C,CYP1B1,CYP2C18,CYP2C19,CYP39A1,CYP3A5,CYP4F12,CYP4F3,CYP7B1,DEGS2,DHRS3,EDN2,EGF,ELOVL4,ELOVL7,ENPP2,ERBB3,FA2H,FABP12,FABP3,FABP5,FADS6,FAM135A,FDXR,FGFR1,FGFR2,FGFR4,GAL3ST4,GDPD3,GGT6,GPAT3,GPC3,HPGD,HRASLS,HSD17B8,IMPA2,INPP5J,IRS2,LARGE1,LIPE,LIPM,LIPN,LRAT,MBOAT1,MTTP,NCOA1,NKX2…	biological_process.txt
regulation of chemotaxis	7.71905E-06	34	C3AR1,CCL2,CSF1,CXCL1,CXCL10,CXCL11,CXCL3,CXCL5,CXCL6,CXCL8,CXCL9,DSCAM,F3,GAS6,IL16,IL6,LPAR1,LYN,PDGFD,PDGFRA,PGF,PLXNC1,RAC2,S100A7,S1PR1,SEMA3A,SEMA3E,SEMA5B,SEMA6A,SERPINE1,THBS1,TNFSF14,VEGFC,WNT5A	biological_process.txt	negative regulation of transcription from RNA polymerase II promoter	0.023837401	68	ASCL2,ATF3,BARX2,BCL6,BMP6,CBX4,CDKN1C,CEBPA,CPEB3,DDIT3,DLX2,DLX4,E2F8,EGR1,EZH2,FGFR1,FGFR2,FOSB,FOXM1,FOXO1,FOXP2,HDAC5,HES1,HES6,HIST1H1D,HIST1H1E,HIST2H3D,ID1,ID4,JUNB,JUND,KLF4,KLF5,LEF1,MDM4,NFATC2,NFIL3,NFIX,NOTCH3,NPAS1,NR1D1,NR1H3,NR4A2,NRARP,NSD2,OVOL1,PEG3,PER2,PER3,PPP1R15A,PRDM1,RARG,RBL1,SEMA4D,SIM2,SOX2,TBL1X,TBX6,TCP10L,TFAP2C,TRIB3,TRIM29,TRPV4,TSC22D3,TSHZ2,TXNIP,ZBTB16,ZFP36	biological_process.txt
multicellular organism metabolic process	8.09801E-06	23	AKR1C3,COL11A1,COL1A1,COL1A2,COL2A1,COL4A1,COL5A2,COL6A1,COL6A2,COL8A1,CTSB,CTSS,HIF1A,MMP1,MMP10,MMP12,MMP13,MMP14,MMP19,MMP2,MMP3,MMP7,P3H1	biological_process.txt	cell envelope organization	0.024350852	3	HRNR,TGM1,TGM3	biological_process.txt
positive regulation of chemotaxis	8.95616E-06	26	C3AR1,CSF1,CXCL1,CXCL10,CXCL11,CXCL3,CXCL5,CXCL6,CXCL8,CXCL9,DSCAM,F3,GAS6,IL16,IL6,LPAR1,PDGFD,PGF,RAC2,S100A7,S1PR1,SERPINE1,THBS1,TNFSF14,VEGFC,WNT5A	biological_process.txt	external encapsulating structure organization	0.024350852	3	HRNR,TGM1,TGM3	biological_process.txt
negative regulation of multicellular organismal process	9.50508E-06	111	ABAT,ACVRL1,ADAMTS7,ADORA1,ADRA2C,ANXA2,APOE,APP,ARHGDIB,ARRB1,BANK1,BMP10,BRINP1,BST2,C16orf45,C1QTNF1,CD274,CEACAM1,CHGA,COL5A2,CTNNB1,CXCL10,CYBA,CYGB,DCN,DDX58,DLL3,DNM3,DUSP10,EFNA1,EPHB2,F2R,FBN1,FN1,FUOM,GAS6,GJA5,GPR68,HERC5,HIF1A,IFIH1,IKBKE,IL1R2,IL33,IL6,INHBA,IRAK3,ISG15,JAK3,KCTD11,LDLRAD4,LGALS1,LPAR1,LRRC32,LYN,MAPK11,NKX3-1,NLRP3,NODAL,NPR2,PBLD,PDCD1LG2,PDE4D,PDGFRA,PLAT,PLAU,PML…	biological_process.txt	hair follicle development	0.024350852	13	AARS,APCDD1,BCL2,FGFR2,FOXN1,FOXQ1,IGFBP5,SOX21,SPINK5,TGM3,TMEM79,TNFRSF19,WNT10A	biological_process.txt
positive regulation of vasculature development	1.52727E-05	28	ACVRL1,ANGPTL4,C3,C3AR1,CEACAM1,CXCL8,ENG,F3,GPER1,HDAC9,HIF1A,ITGA5,ITGB2,NODAL,PDGFD,PGF,PTGS2,RRAS,SERPINB7,SERPINE1,SPHK1,SRPX2,TBXA2R,TGFBR2,THBS1,TMEM100,VEGFC,WNT5A	biological_process.txt	gene silencing	0.025683304	27	CNOT6L,DOT1L,HDAC5,HIST1H2AD,HIST1H2AE,HIST1H2AG,HIST1H2AI,HIST1H2AL,HIST1H2AM,HIST1H3C,HIST1H3D,HIST1H3E,HIST1H3F,HIST1H3I,HIST1H4B,HIST1H4C,HIST1H4D,HIST1H4E,HIST1H4F,HIST1H4I,HIST1H4K,HIST1H4L,HIST2H2AB,HIST2H2AC,HIST2H3D,NUP210,ZFP36	biological_process.txt
cellular response to biotic stimulus	1.828E-05	31	ABCA1,ANKRD1,CCL2,CCL20,CMPK2,CSF2,CSF3,CXCL10,CXCL8,ICAM1,IL24,IL6,IRAK2,LYN,NLRP3,PDE4D,PLSCR4,PTAFR,PTPN22,SCARB1,SERPINE1,TBXA2R,TFPI,TLR2,TLR4,TNF,TNFAIP3,TNFSF4,TNIP3,TREM2,WNT5A	biological_process.txt	hair cycle process	0.026980707	13	AARS,APCDD1,BCL2,FGFR2,FOXN1,FOXQ1,IGFBP5,SOX21,SPINK5,TGM3,TMEM79,TNFRSF19,WNT10A	biological_process.txt
regulation of wound healing	2.43349E-05	26	ABAT,ANXA2,APOE,C1QTNF1,CAV1,CEACAM1,ENPP4,F2R,F3,FAP,INSL3,LBH,LYN,PDGFRA,PLAT,PLAU,PRKCQ,PROC,SERPINE1,SERPING1,STX2,TBXA2R,TGFBR2,THBS1,TLR4,TNFAIP3	biological_process.txt	molting cycle process	0.026980707	13	AARS,APCDD1,BCL2,FGFR2,FOXN1,FOXQ1,IGFBP5,SOX21,SPINK5,TGM3,TMEM79,TNFRSF19,WNT10A	biological_process.txt
positive regulation of cell proliferation	2.43349E-05	95	ACER3,ACVRL1,AKR1C3,ALDH1A2,ANXA2,ARNT2,BMP10,CARD11,CCND1,CD1D,CD274,CD276,CD59,CORO1A,CSF1,CSF1R,CSF2,CSF3,CTGF,CTNNB1,CXCL10,CXCL5,CYBA,DISC1,DLG1,DPP4,ESR1,F2R,F3,FGF5,FN1,GAS6,GCNT2,GDNF,GLP2R,GPER1,GRK5,HCLS1,HIF1A,HMGA2,HPSE2,IL15,IL24,IL31RA,IL6,ITGAV,ITGB3,JAK3,LAMB1,LAMC2,LIF,LIFR,LYN,MARCKSL1,MMP12,MMP2,NKX3-1,NODAL,PDCD1LG2,PDGFD,PDGFRA,PGF,PML,PRKCQ,PTAFR,PTGFR,PTGS2,PTHLH,RAC2,S100A…	biological_process.txt	positive regulation of RNA biosynthetic process	0.027096169	110	AKNA,ARHGEF2,ATAD2,ATF3,ATF4,BAMBI,BARX1,BARX2,BMP6,BMP7,BRCA2,BRD4,CAMK1,CAND2,CASZ1,CCNA2,CD38,CDKN1C,CEBPA,CHP2,CKS1B,CSRNP1,DBP,DDIT3,DDX11,DLX2,DLX3,DOT1L,E2F8,EAF2,EGF,EGR1,EGR2,EPCAM,FGFR2,FOS,FOSB,FOXC1,FOXJ2,FOXM1,FOXO1,FZD1,GRHL1,GRHL3,HDAC5,HES1,HLF,HMGA1,HMGB2,ID4,IRF5,JUNB,JUND,KAT2B,KLF15,KLF2,KLF4,KLF5,LEF1,LMO4,MAFB,MAML3,MYBL2,NCOA1,NCOA7,NFATC2,NFIX,NGFR,NKX2-3,NOS1,NOTCH3,NPNT,…	biological_process.txt
positive regulation of leukocyte chemotaxis	2.45803E-05	20	C3AR1,CSF1,CXCL1,CXCL10,CXCL11,CXCL3,CXCL5,CXCL6,CXCL8,CXCL9,GAS6,IL6,PGF,RAC2,S100A7,SERPINE1,THBS1,TNFSF14,VEGFC,WNT5A	biological_process.txt	cellular lipid metabolic process	0.029281859	82	ABHD5,ABHD6,ACSBG1,ACSL1,ADH7,AKR1B10,ALDH1A1,ALDH3B2,ALOX12B,ALOXE3,APOM,BCO1,CERS3,CERS4,CH25H,CPT1C,CYP1B1,CYP2C18,CYP2C19,CYP3A5,CYP4F12,CYP4F3,DEGS2,DHRS3,EDN2,EGF,ELOVL4,ELOVL7,ENPP2,ERBB3,FA2H,FABP12,FABP3,FABP5,FADS6,FAM135A,FGFR1,FGFR2,FGFR4,GAL3ST4,GGT6,GPAT3,GPC3,HPGD,HSD17B8,IMPA2,INPP5J,IRS2,LARGE1,LIPE,LRAT,MBOAT1,NCOA1,NKX2-3,P2RX7,PEMT,PER2,PIK3C2B,PIK3C2G,PITPNM3,PLA2G3,PLA2G4B,P…	biological_process.txt
regulation of cell morphogenesis	3.17238E-05	59	APOE,BHLHB9,BVES,CCL2,CDC42EP2,CDC42EP3,CDC42EP5,CHN1,CORO1A,CSF1R,DISC1,DLG1,DNM3,DSCAM,EFNA1,EPHB2,FMNL3,FMOD,FN1,ICAM1,IL6,ITGB2,L1CAM,LPAR1,MAP1B,MELTF,MSN,NEDD4L,NEFL,NRCAM,PAK3,PALM,PALM2,PDPN,PLXNC1,POSTN,RIMS1,RIMS2,S100A10,S100A13,SEMA3A,SEMA3E,SEMA5B,SEMA6A,SHANK3,SPARC,SPP1,STRIP2,SYT1,THY1,TNIK,TPM1,TRIOBP,TRPV2,WIPF1,WNT5A,WNT7A,ZEB2,ZNF135	biological_process.txt	telomere capping	0.029395434	8	HIST1H4B,HIST1H4C,HIST1H4D,HIST1H4E,HIST1H4F,HIST1H4I,HIST1H4K,HIST1H4L	biological_process.txt
cell activation	3.55135E-05	72	ACTN1,ADRA2C,ARRB1,BANK1,BMPER,BST2,CARD11,CD1D,CD276,CD59,CD79B,CD8A,CHGA,CMTM7,COL1A1,COL1A2,CORO1A,CSF1,CSF2,CTNNB1,CXCL10,CXCL8,DGKG,DGKI,DHRS2,DLG1,DOCK2,DPP4,F2R,GAS6,GNG2,HDAC9,HSH2D,ICAM1,IFNE,IFNK,IL15,IL33,IL6,IL7R,ITGA4,ITGB2,ITGB3,JAK3,LCP1,LGALS1,LYN,PDGFRA,PDPN,PLCL2,POLM,POU2F2,PRKCQ,PTPN22,RAB29,RAC2,RAG1,RIPK3,RSAD2,S100A13,SAA1,SELPLG,SKAP2,SLAMF7,TGFBR2,TLR2,TLR3,TLR4,TNFSF14,T…	biological_process.txt	skin epidermis development	0.029984895	13	AARS,APCDD1,BCL2,FGFR2,FOXN1,FOXQ1,IGFBP5,SOX21,SPINK5,TGM3,TMEM79,TNFRSF19,WNT10A	biological_process.txt
positive regulation of signaling	3.63997E-05	154	ABAT,ACKR3,ACVRL1,ADORA1,ADRA2C,AKAP6,AKR1C3,ALOX15B,ANKRD1,ANXA2,ARL6IP5,ARRB1,BANK1,BMP1,BMP10,BMPER,BNIP3,BST2,BVES,C1QTNF1,C3,CARD11,CAV1,CCL2,CCL20,CD226,CD8A,CDH2,CHGA,CHN1,CLSTN3,CMTM3,COL1A1,CSF1,CSF1R,CSF2,CSF3,CTGF,CTNNB1,CXCL10,CXCL11,CXCL9,CYBA,CYP27B1,DAB2,DCN,DDX60,DGKI,DISC1,DKK2,DOK1,EFNA1,ENG,F2R,F3,FOXL2,G0S2,GAS6,GCNT2,GDF11,GLIPR2,GPER1,GPR68,GSTO1,HCLS1,HIC1,HIF1A,HSH2D,ICAM1…	biological_process.txt	chromatin remodeling at centromere	0.031556275	10	CENPA,CENPH,HIST1H4B,HIST1H4C,HIST1H4D,HIST1H4E,HIST1H4F,HIST1H4I,HIST1H4K,HIST1H4L	biological_process.txt
regulation of cell development	3.67975E-05	91	ADRA2C,AKAP6,ANKRD1,APOE,APP,ARSB,ATP8A2,BHLHB9,BMP10,BRINP1,C16orf45,CDH2,CHN1,CSF1,CTNNB1,DBN1,DISC1,DLL3,DNM3,DSCAM,DUSP10,EFNA1,ENC1,ENG,EPHB2,FBN1,FEZ1,FLRT2,FMOD,FN1,FUOM,GDPD5,GPER1,GPR68,HDAC9,HIF1A,IL6,KCTD11,L1CAM,LGALS1,LIF,LPAR1,LYN,MAP1B,MELTF,NAP1L2,NEDD4L,NEFL,NODAL,NPR2,NRCAM,PAK3,PLPPR5,PLXNC1,PMP22,POSTN,PROC,RAB17,RAB29,RFLNA,RIMS1,RIMS2,S100A10,S1PR3,SDK1,SEMA3A,SEMA3E,SEMA5B,…	biological_process.txt	cellular response to organic substance	0.037055112	146	AARS,ACKR2,ACSL1,ARG1,ARHGEF2,ARRB2,ASNS,ASPN,ASS1,ATF3,ATF4,ATP6V0E2,BAMBI,BCL2,BGN,BMP6,BMP7,BMP8B,BRIP1,CA2,CARD14,CCL5,CCNA2,CD14,CDC6,CDKN1B,CEBPA,CEP57,CGN,CPEB3,CTH,CXCR2,CYP1B1,DDIT3,DDX11,DUOX1,DUSP1,EDN2,EFNA5,EGR1,EGR2,EIF4EBP1,ERRFI1,ESRP1,ESRP2,EZH2,FGF21,FGFR1,FGFR2,FGFR4,FLOT1,FOLR1,FOS,FOSB,FOXC1,FOXO1,FZD10,GABRB3,GBP2,GBP6,GJB6,HAP1,HAS1,HDAC5,HMGB2,HPGD,HTR3A,ID1,IGFBP5,IL10RA,…	biological_process.txt
endoderm development	3.70113E-05	19	COL11A1,COL6A1,COL8A1,CTNNB1,DUSP4,FN1,HMGA2,INHBA,ITGA4,ITGA5,ITGAV,ITGB2,LAMA3,LAMB1,LAMB3,MMP14,MMP2,NODAL,POU5F1	biological_process.txt	negative regulation of developmental process	0.037539869	72	ADRB1,ARHGEF2,ASCL2,ASPN,BCL2,BCL6,BMP7,BRCA2,CDKN1B,CEACAM5,DDIT3,DLX2,EAF2,ECM1,EFNA5,EZH2,FBLN1,FOXC1,FOXM1,FOXO1,HDAC5,HES1,HIST1H4B,HIST1H4C,HIST1H4D,HIST1H4E,HIST1H4F,HIST1H4I,HIST1H4K,HIST1H4L,HOPX,ID1,ID4,IDH2,IFRD1,IGFBP5,INPP5J,IRX3,KIAA0319,KLF4,KLK8,LEF1,MAFB,MBNL3,MMRN2,NGEF,NGFR,NOTCH3,NR1H3,NRARP,PGLYRP3,PTN,RARG,RGMA,RORA,SEMA3G,SEMA4A,SEMA4D,SLIT1,SLIT2,SORT1,SOX2,SPINK5,STC2,TBX…	biological_process.txt
negative regulation of cell proliferation	3.80593E-05	77	ACVRL1,ADAMTS1,ADORA1,ALDH1A2,ALOX15B,APOE,ATP8A2,BCHE,CAV1,CBFA2T3,CD274,CDKN2A,CEACAM1,CSF1R,CTNNB1,CXCL1,CXCL8,CYP27B1,DDR1,DEC1,DHRS2,DLG1,EMP3,F2R,FABP6,FAP,FBXO2,FRK,FTH1,GDF11,GPER1,IFIT3,IFITM1,IFNK,IGFBP7,IL15,IL24,IL6,INHBA,KCTD11,LIF,LRRC32,LYN,MAGED1,MAPK11,MXD4,MYO16,NKX3-1,NODAL,NOX4,P3H1,PBLD,PDCD1LG2,PML,PMP22,PTGES,PTGS2,PTHLH,PTPRK,SKAP2,SNAI2,SOD2,SPARC,SRPX,STAT1,TGFB2,TGFBR2,…	biological_process.txt	regulation of protein phosphorylation	0.037539869	105	ACSL1,ADAM8,AKTIP,ALOX12B,ARHGEF2,ARRB2,ASPN,ATF3,BCL2,BGN,BMP6,BMP7,BMP8B,BRD4,C5,CAMK1,CAMKK1,CARD14,CCDC88C,CCL5,CCNA2,CDC25B,CDC6,CDKN1B,CDKN1C,CDKN2C,CDKN3,CEBPA,CHRNA3,CKS1B,CNKSR3,DDR2,DEPTOR,DIRAS2,DUSP1,DUSP2,DUSP8,EFNA5,EGF,EMP2,ENPP2,ERBB3,ERRFI1,EZH2,FAM129A,FBLN1,FGD2,FGF21,FGFR1,FGFR2,FGFR4,FLOT1,FOXM1,FOXO1,FZD1,FZD10,GADD45B,GADD45G,HES1,HSPA2,ID1,IGFBP3,INHBE,INPP5J,IQGAP3,KAT2B,…	biological_process.txt
positive regulation of cell communication	4.16675E-05	153	ABAT,ACKR3,ACVRL1,ADORA1,ADRA2C,AKAP6,AKR1C3,ALOX15B,ANKRD1,ARL6IP5,ARRB1,BANK1,BMP1,BMP10,BMPER,BNIP3,BST2,C1QTNF1,C3,CARD11,CAV1,CCL2,CCL20,CD226,CD8A,CDH2,CHGA,CHN1,CLSTN3,CMTM3,COL1A1,CSF1,CSF1R,CSF2,CSF3,CTGF,CTNNB1,CXCL10,CXCL11,CXCL9,CYBA,CYP27B1,DAB2,DCN,DDX60,DGKI,DISC1,DKK2,DOK1,EFNA1,ENG,F2R,F3,FOXL2,G0S2,GAS6,GCNT2,GDF11,GJA5,GLIPR2,GPER1,GPR68,GSTO1,HCLS1,HIC1,HIF1A,HSH2D,ICAM1,IKBKE…	biological_process.txt	positive regulation of RNA metabolic process	0.038933175	112	AKNA,ARHGEF2,ATAD2,ATF3,ATF4,BAMBI,BARX1,BARX2,BMP6,BMP7,BRCA2,BRD4,CAMK1,CAND2,CASZ1,CCNA2,CD38,CDKN1C,CEBPA,CHP2,CKS1B,CPEB3,CSRNP1,DBP,DDIT3,DDX11,DLX2,DLX3,DOT1L,E2F8,EAF2,EGF,EGR1,EGR2,EPCAM,FGFR2,FOS,FOSB,FOXC1,FOXJ2,FOXM1,FOXO1,FZD1,GRHL1,GRHL3,HDAC5,HES1,HLF,HMGA1,HMGB2,ID4,IRF5,JUNB,JUND,KAT2B,KLF15,KLF2,KLF4,KLF5,LEF1,LMO4,MAFB,MAML3,MYBL2,NCOA1,NCOA7,NFATC2,NFIX,NGFR,NKX2-3,NOS1,NOTCH3…	biological_process.txt
positive regulation of signal transduction	5.37017E-05	143	ABAT,ACKR3,ACVRL1,ADORA1,ADRA2C,AKAP6,AKR1C3,ALOX15B,ANKRD1,ARL6IP5,ARRB1,BANK1,BMP1,BMP10,BMPER,BNIP3,BST2,C1QTNF1,C3,CARD11,CAV1,CCL2,CCL20,CD226,CD8A,CDH2,CHGA,CHN1,CMTM3,COL1A1,CSF1,CSF1R,CSF2,CSF3,CTGF,CTNNB1,CXCL10,CXCL11,CXCL9,CYBA,CYP27B1,DAB2,DCN,DDX60,DGKI,DISC1,DKK2,DOK1,EFNA1,ENG,F2R,F3,G0S2,GAS6,GCNT2,GDF11,GLIPR2,GPER1,GSTO1,HCLS1,HIC1,HIF1A,HSH2D,ICAM1,IKBKE,IL15,IL1R1,IL24,IL31RA,…	biological_process.txt	regulation of phosphorylation	0.040342864	111	ACSL1,ADAM8,AKTIP,ALOX12B,ARHGEF2,ARRB2,ASPN,ATF3,BARD1,BCL2,BGN,BMP6,BMP7,BMP8B,BRD4,C5,CAMK1,CAMKK1,CARD14,CCDC88C,CCL5,CCNA2,CDC25B,CDC6,CDKN1B,CDKN1C,CDKN2C,CDKN3,CEBPA,CHRNA3,CKS1B,CNKSR3,DDR2,DEPTOR,DIRAS2,DUSP1,DUSP2,DUSP8,EFNA5,EGF,EMP2,ENPP2,ERBB3,ERRFI1,EZH2,FAM129A,FBLN1,FGD2,FGF21,FGFR1,FGFR2,FGFR4,FLOT1,FOXM1,FOXO1,FZD1,FZD10,GADD45B,GADD45G,HES1,HSPA2,ID1,IGFBP3,INHBE,INPP5J,IQGAP3,…	biological_process.txt
positive regulation of response to external stimulus	5.45835E-05	41	C3,C3AR1,CCL2,CSF1,CXCL1,CXCL10,CXCL11,CXCL3,CXCL5,CXCL6,CXCL8,CXCL9,CYBA,CYP27B1,DDX60,DSCAM,F3,GAS6,IL15,IL16,IL33,IL6,LPAR1,PDGFD,PGF,PTGS2,RAC2,S100A7,S1PR1,SERPINE1,TGM2,THBS1,TLR2,TLR3,TLR4,TNF,TNFSF14,TNFSF4,TNIP1,VEGFC,WNT5A	biological_process.txt	developmental process involved in reproduction	0.041930428	57	ACRBP,ARRB2,ASCL2,BCL2,BMP6,BMP7,BRCA2,BRIP1,CCNF,CDC25B,CDKN1B,CDKN1C,CEBPA,CEP57,CRIP1,CYP7B1,DEFB1,DLX3,DMC1,E2F8,FANCG,FBXO5,FGFR2,FOXC1,HES1,HMGB2,HOOK1,HORMAD1,HSPA2,ID4,IRX5,JUNB,LEF1,NCOA1,NUPR1,OSBP2,PAQR5,PCSK4,PLA2G3,PLAC1,PRDM1,PSAPL1,PYGO1,RARG,ROR2,SLIT2,STC2,TEX15,TFAP2C,TLR5,TSSK6,TYRO3,WNT4,WNT7B,YBX2,ZBTB16,ZFP42	biological_process.txt
homophilic cell adhesion via plasma membrane adhesion molecules	5.77546E-05	29	AMIGO2,CD200,CD226,CDH10,CDH11,CDH2,CEACAM1,CLSTN3,DSCAM,FAT3,FAT4,NECTIN3,PCDH9,PCDHA1,PCDHA10,PCDHA11,PCDHA12,PCDHA13,PCDHA2,PCDHA3,PCDHA4,PCDHA5,PCDHA6,PCDHA7,PCDHA8,PCDHA9,PCDHAC1,SDK1,TRO	biological_process.txt	nervous system development	0.042007473	162	AARS,ABCB6,ACSBG1,APCDD1,ARHGAP11B,ARHGEF2,ARRB2,ASCL2,BARX1,BARX2,BCL2,BCL6,BICDL1,BMP6,BMP7,BRCA2,C1QL1,CAMK1,CAMK1D,CASZ1,CDH16,CDH4,CDKN1C,CDKN2C,CELSR2,CHAC1,CHL1,CHRM3,CHRNA3,CIT,CLMN,CNTNAP2,COBL,CPEB3,DLX2,ECM2,EFNA3,EFNA5,EGR2,EPHB3,ERBB3,EZH2,FA2H,FGFR1,FGFR2,FLOT1,FOLR1,FOS,FOXC1,FOXP2,FRY,FZD1,FZD10,GABRB3,GAS7,GNAO1,GPM6B,GRHL3,HAP1,HDAC5,HES1,HES6,HMGB2,ID1,ID4,IDH2,IER2,IFRD1,IGSF9…	biological_process.txt
positive regulation of cell differentiation	5.9721E-05	94	AAMDC,ACVRL1,ADRA2C,AKAP6,ALOX15B,ANKRD1,APOE,ARSB,ATP8A2,BHLHB9,BMP10,BRINP1,CDH2,CEACAM1,COL1A1,CSF1,CSF2,CSF3,CTGF,CTNNB1,CXCL9,CYP27B1,DAB2,DISC1,DSCAM,ENC1,ENG,EPHB2,FBN2,FEZ1,FN1,GAS6,GCNT2,GDNF,GDPD5,GLIPR2,GPER1,GPR68,HCLS1,HIF1A,IFITM1,IL15,IL6,IL7R,INHBA,ISG15,KCTD11,L1CAM,LGALS1,LIF,LOXL2,LPAR1,LYN,MAP1B,MAPK11,MEDAG,MMP14,NAP1L2,NEDD4L,NEFL,NLRP3,NRCAM,PAK3,PLPPR5,PROC,PTGS2,RAG1,RIMS…	biological_process.txt	cellular component morphogenesis	0.045841182	61	ADAM8,ARHGEF2,ARHGEF26,BCL2,BCL6,BMP7,CDH4,CELSR2,CHL1,COBL,COL18A1,ECM2,EFNA3,EFNA5,EGR2,EPHB3,FGFR2,FLOT1,FRY,HES1,ID1,ITGB7,KIF26A,KLF2,KLK8,LEF1,LRRC70,LRRK2,MAP2,MATN2,MPIG6B,MYH14,MYH3,NBEAL2,NEBL,NECTIN1,NEO1,NGF,NGFR,NPTX1,NR4A2,NRP2,OPHN1,P2RX7,PARD6B,PLA2G3,PREX2,RAB25,RAPH1,RNF165,RPS6KA5,SEMA4A,SLIT1,SLIT2,SPON2,SPTBN2,TYRO3,UNC5B,UNC5D,WEE1,WNT7B	biological_process.txt
response to wounding	6.46662E-05	69	ACTN1,ACVRL1,ADRA2C,ARRB1,CCL20,CD59,CEACAM1,COL1A1,COL1A2,CPQ,CTGF,DCBLD2,DCN,DDR1,DGKG,DGKI,DYSF,EHD3,ENPP4,F2R,F3,FLRT3,FN1,GAS6,GNG2,HIF1A,IL24,IL6,ITGA5,ITGB3,LCP1,LGALS1,LYN,MCAM,MMP12,NEFL,NFE2,P2RX5,P2RX6,PAPSS2,PDGFD,PDGFRA,PDPN,PKM,PLAT,PLAU,POSTN,POU5F1,PRKACB,PRKCQ,PROC,RAC2,RHOC,SAA1,SCARB1,SERPINA1,SERPING1,SH2B3,SPARC,TFPI,TFPI2,TGFB2,TGFBR2,TNC,TPM1,TREML1,WNT5A,WNT5B,WNT7A	biological_process.txt	cell morphogenesis involved in differentiation	0.046534002	46	ARHGEF26,BCL2,BMP7,CDH4,CELSR2,CHL1,COBL,COL18A1,ECM2,EFNA3,EFNA5,EGR2,EPHB3,FGFR2,FLOT1,HES1,ID1,ITGB7,KIF26A,LEF1,LRRC70,MAP2,MATN2,MPIG6B,NBEAL2,NECTIN1,NEO1,NGFR,NPTX1,NR4A2,NRP2,OPHN1,PARD6B,PREX2,RAB25,RAPH1,RNF165,RPS6KA5,SEMA4A,SLIT1,SLIT2,SPON2,SPTBN2,TYRO3,UNC5B,UNC5D	biological_process.txt
regulation of biological quality	6.46662E-05	303	ABAT,ABCA1,ABCA4,ACTN1,ACVRL1,ADCY1,ADCY4,ADGRF5,ADGRL3,ADORA1,ADRA2C,AFP,AIFM3,AKAP6,AKR1C3,ALDH1A2,AMIGO2,ANGPTL4,ANO4,ANO7,ANXA2,ANXA6,APBA1,APOE,APOL1,APP,AQP10,ARL6IP5,ARPC1B,ARRB1,ATP6V0A4,ATP8A2,ATP8B3,B4GALNT1,BHLHB9,BNIP3,BRSK2,BVES,C1QTNF1,C3,C3AR1,CARD11,CARHSP1,CAV1,CCL2,CCL28,CCND1,CD59,CDC42EP2,CDC42EP3,CDC42EP5,CDH2,CEACAM1,CHGA,CHRNA6,CKB,CLSTN3,CNGA3,CNGB1,COL1A1,COL1A2,COL2A1,CO…	biological_process.txt	reproductive structure development	0.046534002	41	ARRB2,ASCL2,BCL2,BMP6,BMP7,BRCA2,BRIP1,CCNF,CDKN1B,CDKN1C,CEBPA,CRIP1,CYP7B1,DLX3,DMC1,E2F8,FANCG,FGFR2,FOXC1,HES1,HMGB2,ID4,IRX5,JUNB,LEF1,NCOA1,NUPR1,PLAC1,PRDM1,PSAPL1,RARG,ROR2,SLIT2,STC2,TEX15,TFAP2C,TLR5,TYRO3,WNT4,WNT7B,ZFP42	biological_process.txt
regulation of cytokine secretion	7.30696E-05	27	ALOX15B,BANK1,CD274,CLEC5A,CSF1R,F2R,FN1,GAS6,IL1R2,IL33,IL6,LRRC32,LYN,MAPK11,NLRP3,PML,POSTN,PTPN22,SAA1,SCAMP5,SRGN,TLR2,TLR4,TNF,TNFSF4,TRIM6,WNT5A	biological_process.txt	positive regulation of G-protein coupled receptor protein signaling pathway	0.046534002	7	ACPP,ARRDC3,GPR27,KLK14,KLK5,LRRK2,NOS1	biological_process.txt
positive regulation of intracellular signal transduction	8.9592E-05	99	ACKR3,ADORA1,ADRA2C,AKAP6,AKR1C3,ANKRD1,ARL6IP5,ARRB1,BANK1,BMPER,BST2,C1QTNF1,CARD11,CAV1,CCL2,CCL20,CD8A,CDH2,CSF1,CSF1R,CSF2,CSF3,CTGF,CTNNB1,CXCL10,CXCL11,CXCL9,DCN,DDX60,DGKI,EFNA1,F2R,F3,GAS6,GCNT2,GLIPR2,GPER1,GSTO1,HCLS1,HIC1,ICAM1,IKBKE,IL15,IL24,IL31RA,IL6,IRAK2,ITGAV,KIAA1161,LGALS1,LIF,LMCD1,LPAR1,LYN,MAGED1,MAP3K7CL,MAPK11,MAPK8IP2,NEK6,NKX3-1,NODAL,NOX4,P2RX5,PAK3,PDGFD,PDGFRA,PLEKH…	biological_process.txt	cellular response to endogenous stimulus	0.046562503	85	ACSL1,ARG1,ARHGEF2,ARRB2,ASNS,ASS1,ATP6V0E2,BAMBI,BMP6,BMP7,BMP8B,BRIP1,CA2,CCL5,CCNA2,CDC6,CEP57,CGN,CPEB3,DDX11,DUSP1,EFNA5,EGR1,EIF4EBP1,ERRFI1,ESRP1,ESRP2,EZH2,FGF21,FGFR1,FGFR2,FGFR4,FOLR1,FOS,FOSB,FOXO1,GABRB3,HAS1,HDAC5,HPGD,ID1,IGFBP5,IRS2,JUNB,JUND,KAT2B,KCNE1,KCNJ11,KLF15,KLF2,KLF3,KLF4,KLF5,LEF1,LRRK2,NCOA1,NR1D1,NR1D2,NR1H3,NR4A1,NR4A2,OXTR,PAQR5,PAQR6,PARD6A,PRKAA2,PRLR,PTGER4,PTN,RA…	biological_process.txt
cellular response to oxygen-containing compound	0.00010258	92	ABCA1,ADCY1,ADCY4,AKAP6,AKR1C3,ALDH1A2,ANKRD1,APP,ATP6V0A4,BCAR1,BNIP3,BRINP1,CAV1,CCL2,CCL20,CEACAM1,CMPK2,COL1A1,COL1A2,COL4A1,COL5A2,COL6A1,CSF2,CSF3,CTNNB1,CXCL10,CXCL8,CYBA,CYP11A1,CYP24A1,ESR1,FBN1,FBXO32,GAS6,GLP2R,GNB4,GNG11,GNG2,GPER1,HCN2,HDAC9,ICAM1,IL15,IL24,IL6,INHBA,IRAK2,JAK3,LGALS1,LPAR1,LYN,MMP2,MMP3,MSN,NLRP3,NOX4,P2RY6,PDE4D,PDGFD,PDGFRA,PIK3R3,PKM,PLSCR4,POSTN,PRKACB,PTAFR,PTG…	biological_process.txt	cell maturation	0.04778383	19	ACRBP,BRCA2,C1QL1,CDC25B,CDKN1C,CEBPA,CNTNAP2,DEFB1,DMC1,FBXO5,FGFR1,HES1,IRX5,KLF2,NR4A2,PCSK4,RND1,TMEM79,XBP1	biological_process.txt
regulation of epithelial cell migration	0.000111603	30	ACVRL1,APOE,ARSB,BCAR1,BMP10,BMPER,CEACAM1,DCN,EFNA1,GLIPR2,HDAC9,HIF1A,INSL3,ITGB3,PBLD,PTGS2,PTPRR,SCARB1,SEMA3A,SP100,SPARC,SRPX2,STARD13,STC1,TGFB2,TGFBR2,THBS1,VEGFC,WNT5A,WNT7A	biological_process.txt	response to organonitrogen compound	0.05101079	66	AARS,ALDH3A1,ARG1,ARHGEF2,ASNS,ASS1,ATP6V0E2,BCL2,BMP7,BRIP1,CA2,CCNA2,CDC6,CDKN1B,CHRNA3,CPEB3,DDX11,DUOX1,DUSP1,EGR1,EGR2,EIF4EBP1,ERRFI1,EZH2,FABP3,FGF21,FOLR1,FOS,FOSB,FOXO1,GABRB3,GNAO1,HDAC5,HTR3A,ID1,IGFBP5,IRF5,IRS2,JUNB,JUND,KAT2B,KCNE1,KCNJ11,KHK,KLF15,KLF2,KLF3,KLF4,KLF5,LRRK2,NR4A1,NR4A2,OXTR,P2RX7,PEMT,PRLR,PTN,RYR1,SLC7A11,SLIT2,SORT1,STC2,THBD,TRIB3,TRPV4,XBP1	biological_process.txt
single organismal cell-cell adhesion	0.000138625	58	ACTN1,ASTN1,BVES,CARD11,CD1D,CD276,CD8A,CDH10,CDH2,CERCAM,CTNNA3,CTNNB1,DLG1,DOCK2,DPP4,GAS6,GCNT1,HSH2D,ICAM1,ICAM3,IFNE,IFNK,IL15,IL6,IL7R,ITGA4,ITGA5,ITGAV,ITGB2,ITGB3,LAMB1,LCP1,MMP24,MSN,NECTIN3,NRCAM,NT5E,PDGFRA,PDPN,PIP5K1C,PTPN22,RAB29,RAC2,RAG1,RIPK3,RSAD2,SHC1,SRPX2,STK10,TENM2,TGFB2,TGFBR2,THY1,TNF,TNFSF14,TNFSF4,TNIP1,VNN1	biological_process.txt	intermediate filament cytoskeleton organization	0.051238384	9	DSP,EPPK1,KRT16,KRT3,KRT6C,KRT9,NEFM,PKP1,SYNM	biological_process.txt
regulation of response to wounding	0.000143557	27	ABAT,ANXA2,APOE,C1QTNF1,CAV1,CEACAM1,ENPP4,F2R,F3,FAP,INSL3,LBH,LYN,PDGFRA,PLAT,PLAU,PRKCQ,PROC,SERPINE1,SERPING1,SPP1,STX2,TBXA2R,TGFBR2,THBS1,TLR4,TNFAIP3	biological_process.txt	response to hormone	0.052259708	67	ACSBG1,ACSL1,ALDH3A1,ARG1,ASNS,ASS1,ATP6V0E2,BCL2,BMP6,BMP7,BRIP1,CA2,CATSPERG,CCNA2,CD38,CDC6,CDKN1B,CLDN4,DSG1,DUSP1,EFNA5,EGR1,EGR2,EIF4EBP1,ERRFI1,FABP3,FGF21,FOS,FOSB,FOXO1,HDAC5,HMGB2,IGFBP5,IRS2,JUNB,JUND,KAT2B,KHK,LEF1,NCOA1,NR1D1,NR1D2,NR1H3,NR4A1,NR4A2,OXTR,PAQR5,PAQR6,PCK2,PRKAA2,PRLR,PTGER4,PTN,RARG,RORA,RORC,SLIT2,SORT1,STC2,TGFBR3,TRIB3,TRPV4,TXNIP,UCP1,WNT7B,XBP1,ZFP36	biological_process.txt
single organism cell adhesion	0.000154948	60	ACTN1,ASTN1,BVES,CARD11,CD1D,CD276,CD8A,CDH10,CDH2,CERCAM,CTNNA3,CTNNB1,DLG1,DOCK2,DPP4,EFNA1,FN1,GAS6,GCNT1,HSH2D,ICAM1,ICAM3,IFNE,IFNK,IL15,IL6,IL7R,ITGA4,ITGA5,ITGAV,ITGB2,ITGB3,LAMB1,LCP1,MMP24,MSN,NECTIN3,NRCAM,NT5E,PDGFRA,PDPN,PIP5K1C,PTPN22,RAB29,RAC2,RAG1,RIPK3,RSAD2,SHC1,SRPX2,STK10,TENM2,TGFB2,TGFBR2,THY1,TNF,TNFSF14,TNFSF4,TNIP1,VNN1	biological_process.txt	cellular process involved in reproduction in multicellular organism	0.052319825	29	ACRBP,ARRB2,BCL2,BRCA2,BRIP1,CDC25B,CEP57,DEFB1,DMC1,FANCG,FBXO5,FOXC1,HMGB2,HOOK1,HORMAD1,HSPA2,IZUMO1,OSBP2,PAQR5,PCSK4,PLA2G3,PRDM1,PYGO1,SLIT2,TSSK6,WNT4,YBX2,ZBTB16,ZMIZ1	biological_process.txt
regulation of body fluid levels	0.00017435	63	ABAT,ACTN1,ADCY1,ADCY4,ADORA1,ADRA2C,ANXA2,APOE,ARRB1,C1QTNF1,CAV1,CCND1,CD59,CEACAM1,COL1A1,COL1A2,CYBA,DDR1,DGKG,DGKI,EHD3,ENPP4,EPHB2,F2R,F3,FAP,FLI1,GAS6,GJA5,GNG2,HEG1,HIF1A,IL6,ITGB3,LBH,LYN,NFE2,OPRL1,P2RX5,P2RX6,PAPSS2,PDGFD,PDGFRA,PDPN,PLAT,PLAU,PRKACB,PRKCQ,PROC,RAC2,SAA1,SERPINA1,SERPINE1,SERPING1,SH2B3,STX2,TBXA2R,TFPI,TFPI2,THBS1,TLR4,TREML1,XDH	biological_process.txt	positive regulation of biological process	0.053086056	348	ABHD5,ABHD6,ABI3BP,ACPP,ACSL1,ADAM8,ADGRL1,ADM2,ADRB1,AIFM2,AKNA,AKTIP,ALDH3A1,ALOX12B,AQP3,ARG1,ARHGEF2,ARRB2,ARRDC3,ASNS,ASS1,ATAD2,ATF3,ATF4,BAMBI,BARD1,BARX1,BARX2,BCL2,BCL6,BLNK,BMP6,BMP7,BMP8B,BRCA2,BRD4,C15orf62,C5,CA2,CACNA2D1,CAMK1,CAMK1D,CAMKK1,CAND2,CARD14,CASZ1,CCDC3,CCL5,CCNA2,CD14,CD248,CD38,CD55,CDC25B,CDC6,CDH4,CDKN1B,CDKN1C,CEBPA,CHP2,CHRM3,CHRNA3,CIT,CKS1B,CLDN7,CNKSR3,CNOT6L,CO…	biological_process.txt
cell-cell adhesion via plasma-membrane adhesion molecules	0.00018997	34	AMIGO2,CD200,CD226,CDH10,CDH11,CDH2,CEACAM1,CLSTN3,DSCAM,FAT3,FAT4,ICAM1,ITGA5,NECTIN3,PCDH9,PCDHA1,PCDHA10,PCDHA11,PCDHA12,PCDHA13,PCDHA2,PCDHA3,PCDHA4,PCDHA5,PCDHA6,PCDHA7,PCDHA8,PCDHA9,PCDHAC1,SDK1,TENM4,TGFB2,TGFBR2,TRO	biological_process.txt	reproductive system development	0.053086056	41	ARRB2,ASCL2,BCL2,BMP6,BMP7,BRCA2,BRIP1,CCNF,CDKN1B,CDKN1C,CEBPA,CRIP1,CYP7B1,DLX3,DMC1,E2F8,FANCG,FGFR2,FOXC1,HES1,HMGB2,ID4,IRX5,JUNB,LEF1,NCOA1,NUPR1,PLAC1,PRDM1,PSAPL1,RARG,ROR2,SLIT2,STC2,TEX15,TFAP2C,TLR5,TYRO3,WNT4,WNT7B,ZFP42	biological_process.txt
animal organ morphogenesis	0.000208676	94	ACVRL1,ADAMTS1,ALDH1A2,AMTN,ANKRD1,ATP8A2,BHLHE41,BMP1,BMP10,CAV1,CCDC103,CCL2,CDH2,CEP290,COL11A1,COL1A1,COL1A2,COL27A1,COL2A1,COL5A2,COL8A1,CSF1,CSF1R,CTGF,CTNNB1,CTSZ,DCN,DDR1,DLG1,DSCAM,EFNA1,ENG,EPHB2,ESR1,FAT4,FBN1,FBN2,FLI1,FLRT2,FMN1,FOXL1,FOXL2,GCNT1,GDF11,GDNF,GJA5,HEG1,HIF1A,HOXA1,HOXC4,IL6,INHBA,LAMB1,LIF,MFAP2,MMP13,MMP14,MMP2,MSN,MYL2,NECTIN3,NKX3-1,NODAL,PDGFRA,PDZD7,PGF,PML,RFLNA,…	biological_process.txt	centromere complex assembly	0.053975313	10	CENPA,CENPH,HIST1H4B,HIST1H4C,HIST1H4D,HIST1H4E,HIST1H4F,HIST1H4I,HIST1H4K,HIST1H4L	biological_process.txt
positive regulation of cell adhesion	0.000272765	50	CARD11,CAV1,CCDC80,CCL2,CCL28,CD1D,CD274,CD276,CD59,COL8A1,CORO1A,CSF1,DISC1,DPP4,EDIL3,FMN1,FN1,GCNT2,ICAM1,IL15,IL6,IL7R,ITGA4,ITGA5,ITGAV,JAK3,LGALS1,LYN,NLRP3,NODAL,PAK3,PDCD1LG2,PRKCQ,PTAFR,RAG1,S100A10,SAA1,TFRC,TGFB2,TGFBR2,TGM2,THY1,TNF,TNFSF14,TNFSF4,TPM1,TRIOBP,VEGFC,VNN1,WNT5A	biological_process.txt	response to peptide	0.05407613	40	ARG1,ARHGEF2,ASS1,ATP6V0E2,BMP7,BRIP1,CA2,CCNA2,CDC6,CDKN1B,DDX11,EGR1,EGR2,EIF4EBP1,ERRFI1,FABP3,FGF21,FOXO1,HDAC5,ID1,IGFBP5,IRF5,IRS2,JUND,KAT2B,KHK,KLF15,KLF2,KLF3,KLF4,KLF5,NR4A1,NR4A2,OXTR,PRLR,SORT1,STC2,TRIB3,TRPV4,XBP1	biological_process.txt
regulation of transport	0.000298978	167	ABAT,ABCA1,ABLIM3,ADORA1,ADRA2C,AKAP6,ALOX15B,ANKRD1,ANXA2,APC2,APOE,ARL6IP5,ARRB1,ATP8A2,AZIN2,BANK1,BRSK2,BST2,BVES,C1QTNF1,C3,CAV1,CCL2,CD274,CDH2,CDKL2,CEACAM1,CEP290,CHGA,CHRNA6,CLCA3P,CLEC5A,CLTCL1,CORO1A,CRACR2A,CSF1R,CSF3,CTNNB1,CTSS,CXCL10,CXCL11,CXCL9,CYBA,DAB2,DDX58,DLG1,DNAJA1,DOCK2,EHD3,F2R,FN1,FOXL2,GAS6,GCKR,GDNF,GJA5,GLRX,GPER1,GPR68,GRIN3B,GSTO1,HCLS1,HCN2,HIF1A,HSPA8,HVCN1,ICAM1…	biological_process.txt	cellular response to organic cyclic compound	0.05407613	45	ARG1,ASS1,BMP7,CCL5,CCNA2,CDKN1B,CEBPA,CYP1B1,EFNA5,EGR1,EIF4EBP1,ERRFI1,EZH2,FLOT1,FOLR1,FOXO1,GABRB3,ID1,IGFBP5,KCNE1,KCNJ11,KLF2,KLF4,KLF5,LEF1,LRRK2,NCOA1,NR1D1,NR1D2,NR1H3,NR4A1,NR4A2,P2RX7,P2RY1,PAQR5,PAQR6,PIM1,PLA2G4F,PTN,RARG,RORA,RORC,RYR1,ZFP36,ZNF703	biological_process.txt
regulation of phosphate metabolic process	0.000314432	154	ABCA1,ACKR3,ACVRL1,ADCY1,ADCY4,ADGRF5,ADORA1,ADRA2C,AKAP6,ANXA2,APOE,APP,ARL6IP5,ARRB1,BANK1,BMP1,BMP10,BMPER,BPGM,C1QTNF1,C3,CAMK2N1,CAV1,CBFA2T3,CCL2,CCL20,CCND1,CDH2,CDKN2A,CEACAM1,CHGA,CSF1,CSF1R,CSF2,CSF3,CSRNP3,CTGF,CTNNB1,CXCL10,CXCL11,CXCL9,DAB2,DCN,DLG1,DNAJA1,DSCAM,DUSP10,DUSP3,DUSP4,EDNRA,EFNA1,ELFN1,ELFN2,ENG,F2R,FLRT2,FLRT3,FN1,GABBR2,GAS6,GCKR,GCNT2,GDF11,GLIPR2,GPER1,HCLS1,HERC5,HI…	biological_process.txt	neuron projection morphogenesis	0.056601684	41	BCL2,BMP7,CDH4,CELSR2,CHL1,COBL,ECM2,EFNA3,EFNA5,EGR2,EPHB3,FGFR2,FLOT1,KIF26A,KLK8,LRRC70,LRRK2,MAP2,MATN2,NECTIN1,NEO1,NGF,NGFR,NPTX1,NR4A2,NRP2,OPHN1,PARD6B,PREX2,RAPH1,RNF165,RPS6KA5,SEMA4A,SLIT1,SLIT2,SPON2,SPTBN2,UNC5B,UNC5D,WEE1,WNT7B	biological_process.txt
cellular response to stimulus	0.000390082	474	ABCA1,ABCA4,ACKR3,ACOT11,ACVRL1,ADAMTS1,ADAMTS7,ADCY1,ADCY4,ADGRF5,ADGRL3,ADGRL4,ADORA1,ADRA2C,AFP,AGAP2,AKAP6,AKR1C3,ALDH1A2,ALOX5AP,ANKDD1B,ANKRD1,ANOS1,ANXA6,APC2,APOE,APP,ARHGAP22,ARHGAP25,ARHGAP31,ARHGEF6,ARL14,ARL4C,ARL6IP5,ARPC1B,ARRB1,ASB2,ATP6V0A4,BCAR1,BCL2A1,BMP1,BMP10,BNIP3,BRINP1,BRSK2,BST2,C3,C3AR1,CA9,CARD11,CARHSP1,CAV1,CCDC68,CCL2,CCL20,CCL28,CCND1,CD226,CD274,CD59,CD70,CD79B,CD8…	biological_process.txt	intermediate filament-based process	0.057556606	9	DSP,EPPK1,KRT16,KRT3,KRT6C,KRT9,NEFM,PKP1,SYNM	biological_process.txt
animal organ development	0.00040623	242	ABAT,ACTN1,ACVRL1,ADAM19,ADAMTS1,ADAMTS6,AEBP1,AFP,AK4,AKR1C3,ALDH1A2,ALOX15B,AMTN,ANKRD1,ANKRD7,ANXA2,APP,ARNT2,ARRB1,ASB2,ATP8A2,BCL2A1,BHLHE41,BICC1,BMP1,BMP10,BMPER,BNIP3,BVES,C16orf45,CARD11,CAV1,CBFA2T3,CCDC103,CCL2,CCND1,CD1D,CD79B,CD8A,CDH2,CEP290,CKB,CLEC5A,CMTM7,COL11A1,COL1A1,COL1A2,COL27A1,COL2A1,COL4A1,COL5A2,COL8A1,CSF1,CSF1R,CSF2,CSF3,CTGF,CTNNB1,CTSB,CTSZ,CTTNBP2,CXCL10,CXCL8,CYP1…	biological_process.txt	negative regulation of cell differentiation	0.057837532	57	ARHGEF2,ASCL2,BCL2,BCL6,BMP7,CEACAM5,DDIT3,DLX2,EFNA5,EZH2,FBLN1,FOXO1,HDAC5,HES1,HIST1H4B,HIST1H4C,HIST1H4D,HIST1H4E,HIST1H4F,HIST1H4I,HIST1H4K,HIST1H4L,HOPX,ID1,ID4,IDH2,IFRD1,IGFBP5,INPP5J,IRX3,KIAA0319,KLK8,MAFB,MBNL3,NGEF,NGFR,NOTCH3,NR1H3,NRARP,PGLYRP3,PTN,RARG,RGMA,RORA,SEMA3G,SEMA4A,SEMA4D,SLIT2,SORT1,SOX2,TBX6,TRIB3,TRPV4,WNT4,XBP1,ZBTB16,ZFP36	biological_process.txt
nervous system development	0.000426622	196	ABAT,ADAM23,ADCY1,ADGRL3,ADORA1,ADRA2C,AK4,ALDH1A2,ANKRD1,ANOS1,APBA1,APBA2,APOE,APP,ARNT2,ARSB,ASTN1,ATP8A2,BCHE,BCL2A1,BEX1,BHLHB9,BNIP3,BRINP1,BRSK2,C16orf45,CCL2,CDH11,CDH2,CEP290,CHN1,CKB,CLSTN3,CNGB1,COL2A1,COL4A1,CSF1,CSF1R,CTNNB1,CTTNBP2,CXCL1,DAGLA,DBN1,DDR1,DGKG,DISC1,DLG1,DLL3,DNAH5,DNER,DNM3,DPYSL4,DSCAM,DUSP10,DYX1C1,EDNRA,EFNA1,ENC1,ENG,EPHB2,FAT4,FEZ1,FGF5,FLRT2,FLRT3,FMN1,FMOD,FN1…	biological_process.txt	monocarboxylic acid metabolic process	0.058060178	48	ABHD5,ACSBG1,ACSL1,ADH7,ALOX12B,ALOXE3,AS3MT,ASNS,ASPG,BGN,CH25H,CPT1C,CYP1B1,CYP2C18,CYP2C19,CYP39A1,CYP4F12,CYP4F3,CYP7B1,DCXR,EDN2,ELOVL4,ELOVL7,FA2H,FABP3,FADS6,GALK1,GGT6,HK2,HPGD,HSD17B8,IDH2,LIPE,LRAT,PCK2,PER2,PHGDH,PLA2G3,PLA2G4B,PLA2G4F,PRKAA2,RBP1,SLC27A2,SLC27A6,THEM5,UST,VNN3,XBP1	biological_process.txt
positive regulation of angiogenesis	0.000467568	23	ACVRL1,ANGPTL4,C3,C3AR1,CXCL8,ENG,F3,HDAC9,HIF1A,ITGA5,ITGB2,NODAL,PGF,PTGS2,RRAS,SERPINE1,SPHK1,SRPX2,TBXA2R,TGFBR2,THBS1,VEGFC,WNT5A	biological_process.txt	response to growth factor	0.064471927	46	ARG1,ARRB2,BAMBI,BMP6,BMP7,BMP8B,CCL5,CCNA2,CEP57,CGN,EGR1,ERRFI1,ESRP1,ESRP2,FGF21,FGFR1,FGFR2,FGFR4,FOS,FOXC1,HAP1,HAS1,HPGD,HTR3A,ID1,IER2,KLF4,LEF1,NGF,NGFR,NOS1,NR4A1,NRP2,P2RY1,PARD6A,PAX9,PTN,RGMA,ROR2,SORT1,SOX2,TGFBR3,WNT10A,WNT4,WWOX,ZFP36	biological_process.txt
regulation of phosphorus metabolic process	0.000478716	154	ABCA1,ACKR3,ACVRL1,ADCY1,ADCY4,ADGRF5,ADORA1,ADRA2C,AKAP6,ANXA2,APOE,APP,ARL6IP5,ARRB1,BANK1,BMP1,BMP10,BMPER,BPGM,C1QTNF1,C3,CAMK2N1,CAV1,CBFA2T3,CCL2,CCL20,CCND1,CDH2,CDKN2A,CEACAM1,CHGA,CSF1,CSF1R,CSF2,CSF3,CSRNP3,CTGF,CTNNB1,CXCL10,CXCL11,CXCL9,DAB2,DCN,DLG1,DNAJA1,DSCAM,DUSP10,DUSP3,DUSP4,EDNRA,EFNA1,ELFN1,ELFN2,ENG,F2R,FLRT2,FLRT3,FN1,GABBR2,GAS6,GCKR,GCNT2,GDF11,GLIPR2,GPER1,HCLS1,HERC5,HI…	biological_process.txt	negative regulation of protein phosphorylation	0.065922972	39	ARRB2,ASPN,ATF3,BGN,BMP7,CDKN1B,CDKN1C,CDKN2C,CEBPA,CNKSR3,DEPTOR,DUSP1,DUSP2,DUSP8,ERRFI1,FAM129A,FBLN1,FOXM1,FOXO1,GADD45B,IGFBP3,INPP5J,KAT2B,KLF4,LMO3,LRRC4,LRRK2,P2RX7,PARD6A,PPM1E,PPP1R15A,PREX2,RTN4RL1,SEMA4D,SLIT2,SOCS6,TRIB3,WNK1,ZBED3	biological_process.txt
response to oxygen levels	0.000480937	42	ABAT,ACVRL1,ADORA1,ANGPTL4,ANKRD1,ARNT2,BNIP3,CA9,CAV1,CBFA2T3,COL1A1,CTGF,CYBA,CYGB,DPP4,EDNRA,EGLN3,ERO1A,HIF1A,HMOX2,ICAM1,LDHA,LOXL2,LPAR1,MMP14,MMP2,NKX3-1,NOX4,PGF,PKM,PLAT,PLAU,PLOD2,PML,POSTN,PTGS2,STC1,TGFB2,TGFBR2,THBS1,TLR2,VEGFC	biological_process.txt	hair follicle morphogenesis	0.066201178	7	BCL2,FGFR2,FOXQ1,IGFBP5,TGM3,TMEM79,WNT10A	biological_process.txt
response to bacterium	0.000504211	60	ABCA1,ANKRD1,CAV1,CCL2,CCL20,CD1D,CHGA,CMPK2,CSF2,CSF3,CXCL1,CXCL10,CXCL11,CXCL3,CXCL5,CXCL6,CXCL8,CXCL9,CYP1A2,CYP27B1,DCN,DMBT1,DUSP10,F2R,ICAM1,IFNE,IL24,IL6,IRAK2,IRAK3,ISG15,LYN,NLRP3,OPTN,PDE4D,PLSCR4,PTAFR,PTGES,PTGFR,PTGS2,PTPN22,RAB29,RNASE7,S100A7,SCARB1,SERPINE1,SPARC,TBXA2R,TFPI,TLR2,TLR3,TLR4,TNF,TNFAIP3,TNFRSF6B,TNFSF4,TNIP3,TREM2,TRIM6,WNT5A	biological_process.txt	regulation of biological quality	0.066528098	246	AARS,ABCB6,ABHD5,ABHD6,ADAM8,ADGRL1,ADH7,ADM2,ADRB1,ALDH1A1,ALOX12B,ALOXE3,APOM,AQP3,AQP5,ARRB2,ARRDC3,ATP10B,ATP12A,ATP13A4,ATP6V0E2,AZGP1,BAMBI,BARD1,BCL2,BCL6,BCO1,BMP6,BRCA2,C15orf62,CA2,CACNA2D1,CACNG4,CALB2,CALCB,CAMK1,CCDC88C,CCL5,CCNB2,CD38,CD55,CDH4,CEBPA,CHRM3,CHRNA3,CIT,CLDN4,CNIH2,CNOT6L,CPEB3,CYP1B1,CYP4F12,DDIT3,DEPTOR,DHRS3,DSG1,DSP,DUOX1,EDN2,EFNA5,EGR1,EGR2,ELMOD1,EMP2,ENTPD2,EPH…	biological_process.txt
cell chemotaxis	0.000538395	29	BCAR1,C3AR1,CCL2,CCL20,CCL28,CHGA,CORO1A,CXCL1,CXCL10,CXCL11,CXCL3,CXCL5,CXCL6,CXCL8,CXCL9,GAS6,IL16,IL6,ITGB2,LPAR1,PDE4D,PDGFRA,PIP5K1C,PRKCQ,S1PR1,SAA1,SAA2,SAA4,TGFB2	biological_process.txt	positive regulation of macromolecule biosynthetic process	0.072251975	122	AKNA,ARHGEF2,ARRB2,ATAD2,ATF3,ATF4,BAMBI,BARX1,BARX2,BMP6,BMP7,BRCA2,BRD4,CAMK1,CAND2,CASZ1,CCL5,CCNA2,CD38,CDKN1C,CEBPA,CHP2,CKS1B,CPEB3,CSRNP1,DBP,DDIT3,DDX11,DLX2,DLX3,DOT1L,DSCC1,E2F8,EAF2,EGF,EGR1,EGR2,EPCAM,FAM129A,FGF21,FGFR1,FGFR2,FGFR4,FOS,FOSB,FOXC1,FOXJ2,FOXM1,FOXO1,FZD1,GRHL1,GRHL3,HDAC5,HES1,HLF,HMGA1,HMGB2,ID4,IRF5,IRS2,JUNB,JUND,KAT2B,KLF15,KLF2,KLF4,KLF5,LEF1,LMO4,MAFB,MAML3,MAP2K…	biological_process.txt
regulation of muscle contraction	0.000601174	26	ABAT,ADORA1,ADRA2C,ANXA6,BMP10,CAV1,CHGA,CTGF,CTNNA3,DLG1,EHD3,F2R,GJA5,GPER1,GSTO1,KCNB2,MYL2,MYL5,PDE4D,PTAFR,PTGS2,RNF207,SPHK1,STC1,TBXA2R,TPM1	biological_process.txt	developmental maturation	0.073335349	24	ACRBP,BRCA2,C1QL1,CDC25B,CDKN1C,CEBPA,CNTNAP2,DDIT3,DEFB1,DMC1,FBXO5,FGFR1,HES1,IRX5,KLF2,NR4A2,PCSK4,RAB38,RND1,RYR1,SEMA4D,SPINK5,TMEM79,XBP1	biological_process.txt
regulation of MAPK cascade	0.000602539	76	ACKR3,ADORA1,ADRA2C,APOE,ARL6IP5,ARRB1,BANK1,BMP1,BMP10,BMPER,C1QTNF1,CAV1,CCL2,CCL20,CDH2,CEACAM1,CSF1R,CTGF,CTNNB1,DLG1,DNAJA1,DUSP10,DUSP3,DUSP4,EFNA1,F2R,FN1,GAS6,GCNT2,GDF11,GLIPR2,GPER1,ICAM1,IL6,INHBA,IRAK2,IRAK3,ITGAV,LIF,LPAR1,LYN,MAGED1,MAP3K7CL,MAPK11,MAPK8IP2,MECOM,NODAL,NOX4,PAK3,PDGFD,PDGFRA,PTPN22,PTPRR,ROS1,RRAS,S100A7,SAA1,SHC1,SHC2,SORL1,SPRY4,TGFB2,THBS1,TIMP2,TLR3,TLR4,TNF,TNF…	biological_process.txt	fatty acid metabolic process	0.074918641	32	ABHD5,ACSBG1,ACSL1,ADH7,ALOX12B,ALOXE3,CH25H,CPT1C,CYP1B1,CYP2C18,CYP2C19,CYP4F12,CYP4F3,EDN2,ELOVL4,ELOVL7,FA2H,FABP3,FADS6,GGT6,HPGD,HSD17B8,LIPE,PER2,PLA2G3,PLA2G4B,PLA2G4F,PRKAA2,SLC27A2,SLC27A6,THEM5,XBP1	biological_process.txt
regulation of nervous system development	0.000628815	84	ADGRL3,ADRA2C,AMIGO2,ANKRD1,APOE,APP,ARSB,ATP8A2,BHLHB9,BRINP1,C16orf45,CDH2,CHN1,CLSTN3,CSF1,CTNNB1,DBN1,DISC1,DLG1,DLL3,DNM3,DSCAM,DUSP10,EFNA1,ENC1,EPHB2,FEZ1,FLRT2,FLRT3,FMOD,FN1,FUOM,GDPD5,GPER1,HIF1A,IL6,KCTD11,L1CAM,LGALS1,LIF,LPAR1,LRRN1,LYN,MAP1B,NAP1L2,NEDD4L,NEFL,NRCAM,PAK3,PLPPR5,PLXNC1,PMP22,PRKACB,RAB17,RAB29,RIMS1,RIMS2,SDK1,SEMA3A,SEMA3E,SEMA5B,SEMA6A,SHANK3,SIX1,SMARCD3,SORL1,SPO…	biological_process.txt	neuron projection development	0.075754179	51	BCL2,BICDL1,BMP7,CDH4,CELSR2,CHL1,CLMN,CNTNAP2,COBL,ECM2,EFNA3,EFNA5,EGR2,EPHB3,FGFR2,FLOT1,FOLR1,FRY,GNAO1,IGSF9,KIF26A,KLK8,LRRC70,LRRK2,MAP2,MATN2,NECTIN1,NEFM,NEO1,NGF,NGFR,NPTX1,NR4A2,NRP2,OPHN1,PARD6B,PHGDH,PREX2,RAPH1,RNF165,RPS6KA5,RTN4RL1,SEMA4A,SLIT1,SLIT2,SPON2,SPTBN2,UNC5B,UNC5D,WEE1,WNT7B	biological_process.txt
tissue development	0.000669325	143	ACVRL1,AKR1C3,ALDH1A2,AMTN,ANKRD1,ASB2,BMP1,BMP10,BMPER,BVES,CA9,CAV1,CCDC103,CCND1,CDH2,CEACAM1,CEP290,COL11A1,COL1A1,COL27A1,COL2A1,COL4A1,COL6A1,COL8A1,CPQ,CSF1,CSF1R,CTGF,CTNNB1,CTSB,CTSZ,CYP27B1,CYTL1,DAB2,DCN,DDR1,DLG1,DLL3,DMBT1,DNER,DUSP4,EDNRA,EFNA1,ENG,ESR1,FAM228B,FAM65B,FAT4,FHOD3,FLRT3,FMN1,FN1,FOXL1,FOXL2,GCNT1,GDF11,GDNF,GJA5,GJC1,HEG1,HIF1A,HMGA2,HOXC4,HYAL3,HYDIN,ICAM1,IL31RA,IL6…	biological_process.txt	cell projection morphogenesis	0.075910595	41	BCL2,BMP7,CDH4,CELSR2,CHL1,COBL,ECM2,EFNA3,EFNA5,EGR2,EPHB3,FGFR2,FLOT1,KIF26A,KLK8,LRRC70,LRRK2,MAP2,MATN2,NECTIN1,NEO1,NGF,NGFR,NPTX1,NR4A2,NRP2,OPHN1,PARD6B,PREX2,RAPH1,RNF165,RPS6KA5,SEMA4A,SLIT1,SLIT2,SPON2,SPTBN2,UNC5B,UNC5D,WEE1,WNT7B	biological_process.txt
negative regulation of developmental process	0.000697105	88	ABCA1,ACVRL1,ADAMTS7,APP,ARHGDIB,BHLHE41,BNIP3,BRINP1,C16orf45,CAV1,CCND1,CEACAM1,COL5A2,CTNNB1,CXCL10,DCN,DLL3,DNM3,DUSP10,EFNA1,EPHB2,FBN1,FUOM,GAS6,GDF11,GPER1,GPR68,HIF1A,HMGB3,IL6,INHBA,ITGAV,ITGB3,JAK3,KCTD11,LDLRAD4,LGALS1,LPAR1,LYN,MAPK11,MELTF,NKX3-1,NODAL,NPR2,PBLD,PML,PMP22,POSTN,PRKACB,PTHLH,RAB29,RFLNA,RUNX1T1,S1PR3,SEMA3A,SEMA3E,SEMA5B,SEMA6A,SERPINE1,SIX1,SNAI2,SORL1,SPARC,SPDEF,SP…	biological_process.txt	cellular response to stress	0.0763504	115	AARS,ADAM8,ARG1,ARHGEF2,ASNS,ASS1,ATF3,ATF4,BARD1,BCL2,BCL6,BMP7,BRCA2,BRD4,BRIP1,CA2,CCDC13,CCDC88C,CCNA2,CDKN1B,CHAC1,CHAF1B,CHL1,CLCA1,CNOT6L,CRIP1,CTH,CYP1B1,DAPL1,DDIT3,DDX11,DMC1,DOT1L,EEPD1,EGR1,EIF4EBP1,ERRFI1,EYA2,EZH2,FAM129A,FANCE,FANCG,FGF21,FLOT1,FOLR1,FOS,FOXM1,FOXO1,HIST1H4B,HIST1H4C,HIST1H4D,HIST1H4E,HIST1H4F,HIST1H4I,HIST1H4K,HIST1H4L,HMGA1,HMGB2,HUS1B,JMY,KLF2,KLF4,LRRK2,MACROD1…	biological_process.txt
response to decreased oxygen levels	0.000703721	40	ABAT,ACVRL1,ADORA1,ANGPTL4,ANKRD1,ARNT2,BNIP3,CA9,CAV1,CBFA2T3,CTGF,CYBA,CYGB,DPP4,EDNRA,EGLN3,ERO1A,HIF1A,HMOX2,ICAM1,LDHA,LOXL2,MMP14,MMP2,NKX3-1,NOX4,PGF,PKM,PLAT,PLAU,PLOD2,PML,POSTN,PTGS2,STC1,TGFB2,TGFBR2,THBS1,TLR2,VEGFC	biological_process.txt	positive regulation of fat cell differentiation	0.0763504	10	CCDC3,CEBPA,KLF5,LMO3,METRNL,SULT1E1,XBP1,ZBTB16,ZBTB7C,ZFP36	biological_process.txt
tissue morphogenesis	0.000738363	61	ACVRL1,ALDH1A2,ANKRD1,BMP10,CA9,CCDC103,CEACAM1,CEP290,COL11A1,COL4A1,CSF1,CSF1R,CTNNB1,CTSZ,DDR1,DLG1,EDNRA,ENG,ESR1,FAT4,FLRT3,FMN1,FOXL1,GCNT1,GDNF,HEG1,HIF1A,HMGA2,IL6,INHBA,ITGA5,ITGB3,LCP1,MMP12,MMP14,MSN,MYL2,NKX3-1,NODAL,PGF,PML,PRKACB,RHOC,S1PR1,SEMA3A,SEMA3E,SIX1,SNAI2,STARD13,STC1,TBX2,TGFB2,TGFBR2,TGM2,TMEM100,TNC,TPM1,VEGFC,WNT5A,WNT7A,ZEB2	biological_process.txt	DNA replication-independent nucleosome assembly	0.0763504	10	CENPA,CENPH,HIST1H4B,HIST1H4C,HIST1H4D,HIST1H4E,HIST1H4F,HIST1H4I,HIST1H4K,HIST1H4L	biological_process.txt
positive regulation of transport	0.000738363	95	ABAT,ABCA1,ABLIM3,ADORA1,AKAP6,ALOX15B,ANKRD1,ANXA2,APOE,ARRB1,ATP8A2,AZIN2,C1QTNF1,C3,CAV1,CCL2,CD274,CDH2,CDKL2,CEP290,CLEC5A,CLTCL1,CRACR2A,CSF1R,CSF3,CTSS,CXCL10,CXCL11,CXCL9,CYBA,DAB2,DDX58,DLG1,DOCK2,EHD3,F2R,FOXL2,GAS6,GDNF,GLRX,GPER1,GPR68,GSTO1,HCLS1,HIF1A,IL33,IL6,INHBA,ITGAV,MAPK11,MSN,MYRIP,NEDD4L,NKX3-1,NLRP3,NODAL,OPRL1,P2RX5,PIK3R3,POSTN,PRR5L,PTAFR,PTGS2,PTPN22,RAB29,RAB8B,RAC2,RN…	biological_process.txt	regulation of ossification	0.077331329	22	ANKH,BCL2,BMP6,BMP7,CEBPA,DDR2,DHRS3,ECM1,EGR2,FGFR2,GPM6B,ID1,ID4,IGFBP5,JUND,NPNT,P2RX7,PTGER4,SEMA4D,WNT4,WNT7B,ZBTB16	biological_process.txt
regulation of cell activation	0.000821255	58	ABAT,ADGRF5,APOE,BANK1,C1QTNF1,CARD11,CAV1,CCL2,CD1D,CD200,CD226,CD274,CD276,CD59,CEACAM1,CORO1A,CTGF,CTNNB1,CYGB,DLG1,DPP4,DUSP3,GAS6,GPER1,IL13RA2,IL15,IL31RA,IL33,IL6,IL7R,INHBA,JAK3,LGALS1,LRRC32,LYN,MMP14,NLRP3,PAK3,PDCD1LG2,PDGFRA,PRKCQ,PTAFR,PTPN22,RAC2,RAG1,RIPK3,SLC39A10,TFRC,TGFBR2,THBS1,THY1,TLR4,TNFAIP3,TNFSF14,TNFSF4,VNN1,WNT5A,ZEB1	biological_process.txt	skeletal muscle contraction	0.077498859	7	MYH14,MYH3,STAC3,SYNM,TNNC1,TNNI2,TNNT3	biological_process.txt
response to hypoxia	0.000821255	39	ABAT,ACVRL1,ADORA1,ANGPTL4,ANKRD1,ARNT2,BNIP3,CA9,CAV1,CBFA2T3,CYBA,CYGB,DPP4,EDNRA,EGLN3,ERO1A,HIF1A,HMOX2,ICAM1,LDHA,LOXL2,MMP14,MMP2,NKX3-1,NOX4,PGF,PKM,PLAT,PLAU,PLOD2,PML,POSTN,PTGS2,STC1,TGFB2,TGFBR2,THBS1,TLR2,VEGFC	biological_process.txt	cellular response to chemical stimulus	0.077922716	170	AARS,ACKR2,ACSL1,ADAM8,ALDH3A1,AOC3,ARG1,ARHGEF2,ARRB2,AS3MT,ASNS,ASPN,ASS1,ATF3,ATF4,ATP6V0E2,BAMBI,BCL2,BGN,BMP6,BMP7,BMP8B,BRIP1,C5,CA2,CARD14,CCL5,CCNA2,CD14,CDC6,CDKN1B,CEBPA,CEP57,CGN,CH25H,CHP2,CHRM3,CLCA1,CPEB3,CRIP1,CTH,CXCR2,CYP1B1,CYP2C18,CYP2C19,CYP2W1,CYP3A5,CYP7B1,DDIT3,DDX11,DUOX1,DUSP1,EDN2,EFNA5,EGR1,EGR2,EIF4EBP1,EPHX1,ERRFI1,ESRP1,ESRP2,EZH2,FGF21,FGFR1,FGFR2,FGFR4,FLOT1,FMO1,F…	biological_process.txt
positive regulation of phosphorus metabolic process	0.00098206	106	ABCA1,ACKR3,ACVRL1,ADCY1,ADCY4,ADGRF5,ADORA1,ADRA2C,AKAP6,ANXA2,APOE,ARL6IP5,ARRB1,BANK1,BMP1,BMP10,BMPER,C1QTNF1,C3,CAV1,CCL2,CCL20,CCND1,CDH2,CHGA,CSF1,CSF1R,CSF2,CSF3,CTGF,CTNNB1,CXCL10,CXCL11,CXCL9,DAB2,DLG1,DSCAM,EDNRA,EFNA1,ENG,F2R,GAS6,GCNT2,GDF11,GLIPR2,GPER1,HCLS1,HIF1A,ICAM1,IFNE,IFNK,IL15,IL24,IL31RA,IL6,INHBA,IRAK2,ITGA5,ITGAV,ITGB3,LIF,LPAR1,LYN,MAGED1,MAP3K7CL,MAPK11,MAPK8IP2,MRAP2,…	biological_process.txt	monocarboxylic acid biosynthetic process	0.079053169	21	ALOX12B,ALOXE3,ASNS,BGN,CH25H,CYP39A1,CYP7B1,EDN2,ELOVL4,ELOVL7,FA2H,FADS6,GGT6,HSD17B8,PER2,PLA2G4F,PRKAA2,RBP1,SLC27A2,UST,XBP1	biological_process.txt
positive regulation of phosphate metabolic process	0.00098206	106	ABCA1,ACKR3,ACVRL1,ADCY1,ADCY4,ADGRF5,ADORA1,ADRA2C,AKAP6,ANXA2,APOE,ARL6IP5,ARRB1,BANK1,BMP1,BMP10,BMPER,C1QTNF1,C3,CAV1,CCL2,CCL20,CCND1,CDH2,CHGA,CSF1,CSF1R,CSF2,CSF3,CTGF,CTNNB1,CXCL10,CXCL11,CXCL9,DAB2,DLG1,DSCAM,EDNRA,EFNA1,ENG,F2R,GAS6,GCNT2,GDF11,GLIPR2,GPER1,HCLS1,HIF1A,ICAM1,IFNE,IFNK,IL15,IL24,IL31RA,IL6,INHBA,IRAK2,ITGA5,ITGAV,ITGB3,LIF,LPAR1,LYN,MAGED1,MAP3K7CL,MAPK11,MAPK8IP2,MRAP2,…	biological_process.txt	neuron development	0.079479234	62	BCL2,BICDL1,BMP7,C1QL1,CDH4,CDKN1C,CELSR2,CHL1,CLMN,CNTNAP2,COBL,ECM2,EFNA3,EFNA5,EGR2,EPHB3,FGFR1,FGFR2,FLOT1,FOLR1,FRY,GABRB3,GNAO1,HES1,IGSF9,IRX5,KIF26A,KLK8,LRRC70,LRRK2,MAP2,MATN2,NECTIN1,NEFM,NEO1,NGF,NGFR,NPTX1,NR4A2,NRP2,OPHN1,PARD6B,PHGDH,PRDM1,PREX2,RAPH1,RND1,RNF165,RPS6KA5,RTN4RL1,SEMA4A,SLIT1,SLIT2,SPON2,SPTBN2,UNC5B,UNC5D,USH1G,WEE1,WNK1,WNT7B,XBP1	biological_process.txt
defense response to other organism	0.001009097	50	BNIP3,BST2,C19orf66,CCL20,CD8A,CHGA,CXCL10,CXCL6,CXCL9,DDX58,DDX60,DMBT1,GBP3,HERC5,IFI44L,IFIH1,IFIT1,IFIT2,IFIT3,IFIT5,IFITM1,IFNAR2,IFNE,IFNK,IL31RA,IL33,IL6,ISG15,MX1,MX2,NLRP3,OAS1,OAS2,OAS3,OPTN,PML,RNASE7,RSAD2,S100A7,SAMHD1,SERPINE1,STAT1,STAT2,TLR2,TLR3,TLR4,TMEM173,TNF,TNFSF4,TRIM22	biological_process.txt	positive regulation of epithelial cell proliferation	0.08079125	20	ARG1,BMP6,CCL5,CYP7B1,ECM1,ESRP2,FGFR2,FOXP2,HMGB2,ID1,IQGAP3,NR4A1,NRARP,NRP2,PTN,STOX1,TGM1,VEGFD,XBP1,ZNF703	biological_process.txt
positive regulation of nervous system development	0.001014128	55	ADGRL3,ADRA2C,AMIGO2,ANKRD1,APOE,ARSB,ATP8A2,BHLHB9,BRINP1,CLSTN3,CSF1,CTNNB1,DISC1,DSCAM,ENC1,EPHB2,FEZ1,FLRT2,FLRT3,FN1,GDPD5,GPER1,HIF1A,IL6,KCTD11,L1CAM,LIF,LPAR1,LRRN1,LYN,MAP1B,NAP1L2,NEDD4L,NEFL,NRCAM,PAK3,PLPPR5,RIMS1,RIMS2,SEMA3A,SEMA6A,SHANK3,SMARCD3,SRPX2,SYT1,TENM4,THBS2,TIMP2,TLR2,TRPV2,VEGFC,WNT5A,WNT7A,ZEB1,ZEB2	biological_process.txt	axon development	0.08165145	36	BCL2,BMP7,CDH4,CHL1,COBL,ECM2,EFNA3,EFNA5,EGR2,EPHB3,FGFR2,FLOT1,FOLR1,KIF26A,LRRC70,MATN2,NECTIN1,NEFM,NEO1,NGFR,NPTX1,NR4A2,NRP2,OPHN1,PARD6B,RAPH1,RNF165,RPS6KA5,RTN4RL1,SEMA4A,SLIT1,SLIT2,SPON2,SPTBN2,UNC5B,UNC5D	biological_process.txt
regulation of protein phosphorylation	0.001052747	126	ACKR3,ACVRL1,ADCY1,ADCY4,ADORA1,ADRA2C,ANXA2,APOE,APP,ARL6IP5,ARRB1,BANK1,BMP1,BMP10,BMPER,C1QTNF1,C3,CAMK2N1,CAV1,CCL2,CCL20,CCND1,CDH2,CDKN2A,CEACAM1,CSF1,CSF1R,CSF2,CSF3,CTGF,CTNNB1,CXCL10,DAB2,DCN,DLG1,DNAJA1,DUSP10,DUSP3,DUSP4,EFNA1,ENG,F2R,FLRT2,FLRT3,FN1,GAS6,GCNT2,GDF11,GLIPR2,GPER1,HCLS1,HERC5,ICAM1,IFNE,IFNK,IL15,IL24,IL31RA,IL6,INHBA,IRAK2,IRAK3,ITGA5,ITGAV,ITGB2,ITGB3,LDLRAD4,LIF,LPAR…	biological_process.txt	fatty acid derivative metabolic process	0.082283562	14	ALOX12B,ALOXE3,CYP1B1,CYP2C18,CYP2C19,CYP4F12,CYP4F22,CYP4F3,EDN2,GGT6,HPGD,PLA2G3,PLA2G4B,PLA2G4F	biological_process.txt
neurogenesis	0.001088903	137	ADCY1,ADGRL3,ADRA2C,ALDH1A2,ANKRD1,ANOS1,APOE,APP,ARSB,ASTN1,ATP8A2,BCHE,BHLHB9,BNIP3,BRINP1,BRSK2,C16orf45,CCL2,CDH11,CDH2,CEP290,CHN1,CNGB1,CSF1,CSF1R,CTNNB1,DAGLA,DBN1,DDR1,DGKG,DISC1,DLL3,DNER,DNM3,DPYSL4,DSCAM,DUSP10,DYX1C1,EFNA1,ENC1,EPHB2,FAT4,FEZ1,FGF5,FLRT2,FLRT3,FMN1,FMOD,FN1,FUOM,GAS6,GDNF,GDPD5,GPER1,HDAC9,HIF1A,IL33,IL6,INHBA,ISPD,KCTD11,L1CAM,LAMA2,LAMB1,LGALS1,LIF,LPAR1,LRRN1,LYN,M…	biological_process.txt	icosanoid metabolic process	0.082283562	14	ALOX12B,ALOXE3,CYP1B1,CYP2C18,CYP2C19,CYP4F12,CYP4F22,CYP4F3,EDN2,GGT6,HPGD,PLA2G3,PLA2G4B,PLA2G4F	biological_process.txt
regulation of phosphorylation	0.001194437	133	ACKR3,ACVRL1,ADCY1,ADCY4,ADORA1,ADRA2C,ANXA2,APOE,APP,ARL6IP5,ARRB1,BANK1,BMP1,BMP10,BMPER,C1QTNF1,C3,CAMK2N1,CAV1,CBFA2T3,CCL2,CCL20,CCND1,CDH2,CDKN2A,CEACAM1,CSF1,CSF1R,CSF2,CSF3,CTGF,CTNNB1,CXCL10,DAB2,DCN,DLG1,DNAJA1,DSCAM,DUSP10,DUSP3,DUSP4,EFNA1,ENG,F2R,FLRT2,FLRT3,FN1,GAS6,GCKR,GCNT2,GDF11,GLIPR2,GPER1,HCLS1,HERC5,HIF1A,ICAM1,IFNE,IFNK,IL15,IL24,IL31RA,IL6,INHBA,IRAK2,IRAK3,ITGA5,ITGAV,ITG…	biological_process.txt	DNA replication-independent nucleosome organization	0.083050598	10	CENPA,CENPH,HIST1H4B,HIST1H4C,HIST1H4D,HIST1H4E,HIST1H4F,HIST1H4I,HIST1H4K,HIST1H4L	biological_process.txt
response to interferon-beta	0.001194437	9	BST2,IFITM1,IFNAR2,IKBKE,STAT1,TLR3,TMEM173,TRIM6,XAF1	biological_process.txt	cell part morphogenesis	0.094211683	42	BCL2,BMP7,CDH4,CELSR2,CHL1,COBL,ECM2,EFNA3,EFNA5,EGR2,EPHB3,FGFR2,FLOT1,KIF26A,KLK8,LRRC70,LRRK2,MAP2,MATN2,MYH14,NECTIN1,NEO1,NGF,NGFR,NPTX1,NR4A2,NRP2,OPHN1,PARD6B,PREX2,RAPH1,RNF165,RPS6KA5,SEMA4A,SLIT1,SLIT2,SPON2,SPTBN2,UNC5B,UNC5D,WEE1,WNT7B	biological_process.txt
formation of primary germ layer	0.001236956	21	COL11A1,COL6A1,COL8A1,CTNNB1,DUSP4,FN1,HMGA2,INHBA,ITGA4,ITGA5,ITGAV,ITGB2,ITGB3,LAMA3,LAMB1,LAMB3,MMP14,MMP2,NODAL,POU5F1,WNT5A	biological_process.txt	cellular response to extracellular stimulus	0.096094115	22	ASNS,ATF3,ATF4,BCL2,BRIP1,DAPL1,FOLR1,FOS,FOXO1,KIF26A,LRRK2,MYH13,NCOA1,NR4A2,P2RX7,PIK3C2B,PIM1,PPM1D,PRKAA2,PTN,WNT4,XBP1	biological_process.txt
negative regulation of viral genome replication	0.001236956	13	BST2,C19orf66,HMGA2,IFIT1,IFITM1,ISG15,MX1,OAS1,OAS3,RSAD2,TNF,TNIP1,TRIM6	biological_process.txt	membrane lipid biosynthetic process	0.096412489	17	ALDH3B2,ALOX12B,ALOXE3,CERS3,CERS4,DEGS2,ELOVL4,ELOVL7,FA2H,GAL3ST4,LARGE1,P2RX7,PEMT,PPM1L,SGPP2,SPTSSB,ST8SIA6	biological_process.txt
negative regulation of cellular component movement	0.001655807	36	ACTN1,ACVRL1,ADORA1,ALOX15B,APOE,ARHGDIB,BMP10,BST2,C16orf45,CCL2,CCL28,CYGB,DCN,ENG,IFITM1,IL24,IL33,LDLRAD4,NODAL,PBLD,PTPRK,PTPRR,RECK,RRAS,SEMA3A,SEMA3E,SEMA5B,SEMA6A,SERPINE1,SP100,STARD13,STC1,THBS1,THY1,TPM1,WNT5A	biological_process.txt	cell morphogenesis involved in neuron differentiation	0.099394861	37	BCL2,BMP7,CDH4,CELSR2,CHL1,COBL,ECM2,EFNA3,EFNA5,EGR2,EPHB3,FGFR2,FLOT1,HES1,KIF26A,LRRC70,MAP2,MATN2,NECTIN1,NEO1,NGFR,NPTX1,NR4A2,NRP2,OPHN1,PARD6B,PREX2,RAPH1,RNF165,RPS6KA5,SEMA4A,SLIT1,SLIT2,SPON2,SPTBN2,UNC5B,UNC5D	biological_process.txt
regulation of ERK1 and ERK2 cascade	0.001655807	35	ACKR3,ARRB1,BMPER,CCL2,CCL20,CEACAM1,CSF1R,CTGF,DLG1,DUSP3,DUSP4,F2R,FN1,GAS6,GCNT2,GLIPR2,GPER1,ICAM1,IL6,LIF,LYN,NODAL,NOX4,PDGFD,PDGFRA,PTPN22,PTPRR,ROS1,RRAS,S100A7,SPRY4,TLR4,TNF,TNIP1,TREM2	biological_process.txt	cellular response to growth factor stimulus	0.099394861	43	ARG1,ARRB2,BAMBI,BMP6,BMP7,BMP8B,CCL5,CCNA2,CEP57,CGN,EGR1,ERRFI1,ESRP1,ESRP2,FGF21,FGFR1,FGFR2,FGFR4,FOS,FOXC1,HAP1,HAS1,HPGD,HTR3A,ID1,KLF4,LEF1,NGF,NGFR,NOS1,NR4A1,NRP2,PARD6A,PAX9,PTN,RGMA,ROR2,SORT1,TGFBR3,WNT10A,WNT4,WWOX,ZFP36	biological_process.txt
negative regulation of cellular process	0.001766195	344	AAMDC,ABAT,ABCA1,ACKR3,ACTN1,ACVRL1,ADAMTS1,ADAMTS7,ADGRF5,ADORA1,ADRA2C,AEBP1,AGAP2,AKAP6,AKR1C3,ALDH1A2,ALOX15B,AMIGO2,ANGPTL4,ANKRD1,ANOS1,ANXA2,APC2,APOE,APP,ARHGDIB,ARNT2,ARRB1,ATP8A2,BANK1,BCHE,BCL2A1,BHLHB9,BHLHE41,BICC1,BMP10,BMPER,BNIP3,BRINP1,BST2,C16orf45,C19orf66,C1QTNF1,C3,CAMK2N1,CARD16,CAV1,CBFA2T3,CCL2,CCL28,CCND1,CCNG2,CD200,CD274,CD59,CDH2,CDKN2A,CEACAM1,CHGA,CLEC5A,COL1A1,COL2A…	biological_process.txt	multicellular organismal homeostasis	0.105421765	29	ADRB1,ALOX12B,ALOXE3,AQP3,ARRDC3,AZGP1,BARD1,BCL2,BMP6,CLDN4,CYP4F12,EDN2,FLG,FOXC1,FOXO1,GRHL1,GRHL3,HRNR,KRT1,KRT16,MYO5B,NR1D1,P2RX7,RDH12,SCNN1A,TEX15,TMEM79,TRPV4,USH1G	biological_process.txt
regulation of endothelial cell migration	0.001838293	21	ACVRL1,APOE,BCAR1,BMP10,BMPER,CEACAM1,DCN,EFNA1,HDAC9,ITGB3,PTGS2,SCARB1,SP100,SPARC,SRPX2,STARD13,STC1,THBS1,VEGFC,WNT5A,WNT7A	biological_process.txt	response to ischemia	0.10829077	7	BCL2,EGR1,EIF4EBP1,HK2,KCNJ11,MAP2K6,PER2	biological_process.txt
regulation of cytokine production involved in immune response	0.001842181	14	BST2,CD226,IL6,IRAK3,JAK3,NLRP3,RSAD2,TGFB2,TLR3,TLR4,TNF,TNFSF4,TRIM6,WNT5A	biological_process.txt	intrinsic apoptotic signaling pathway in response to endoplasmic reticulum stress	0.10829077	7	ATF4,BCL2,CHAC1,DDIT3,PPP1R15A,TRIB3,XBP1	biological_process.txt
synapse organization	0.001892471	26	ADGRL3,APOE,APP,CDH2,CLSTN3,COL4A1,CTNNB1,DNER,DNM3,DSCAM,ELFN1,F2R,FLRT3,GDNF,NRCAM,PAK3,PALM,RAB29,SDK1,SEMA3E,SHANK2,SHANK3,SNCG,TNC,WNT5A,WNT7A	biological_process.txt	embryonic placenta development	0.123015603	13	ASCL2,BMP7,CDKN1C,CEBPA,E2F8,FGFR2,HES1,JUNB,LEF1,NCOA1,PLAC1,PRDM1,WNT7B	biological_process.txt
leukocyte differentiation	0.001933331	40	ANXA2,CARD11,CBFA2T3,CD1D,CD79B,CD8A,CMTM7,CSF1,CSF1R,CSF2,CSF3,CTNNB1,DHRS2,DOCK2,GAB3,GAS6,HDAC9,IFNE,IFNK,IL15,IL31RA,IL6,IL7R,ITGA4,JAK3,LGALS1,LYN,PLCL2,POLM,POU2F2,PTPN22,RAG1,RIPK3,RRAS,RSAD2,SNX10,TFRC,TGFBR2,TNF,TREM2	biological_process.txt	estrous cycle	0.127452533	5	EGR1,HAS1,NCOA1,OXTR,PTN	biological_process.txt
regulation of innate immune response	0.002015631	45	CARD11,CAV1,CD1D,CD226,CEACAM1,CR1,CTSB,CTSS,CYBA,DDX58,DDX60,DMBT1,DUSP10,ESR1,ICAM3,IFIH1,IFNAR2,IFNK,IKBKE,IRAK2,IRAK3,ITGAM,ITGB2,LYN,MMP2,PAK3,PARP9,PRKACB,PSMB9,PTPN22,RSAD2,SAMHD1,SERPING1,STAT1,STAT2,TLR2,TLR3,TLR4,TMEM173,TNFAIP3,TNIP1,TNIP3,TRIM6,USP18,WNT5A	biological_process.txt	axonogenesis	0.127524345	33	BCL2,BMP7,CDH4,CHL1,COBL,ECM2,EFNA3,EFNA5,EGR2,EPHB3,FGFR2,FLOT1,KIF26A,LRRC70,MATN2,NECTIN1,NEO1,NGFR,NPTX1,NR4A2,NRP2,OPHN1,PARD6B,RAPH1,RNF165,RPS6KA5,SEMA4A,SLIT1,SLIT2,SPON2,SPTBN2,UNC5B,UNC5D	biological_process.txt
receptor-mediated endocytosis	0.002170424	31	ACKR3,APOE,APOL1,ARRB1,CAV1,CD163L1,CEACAM1,CLTCL1,CXCL8,DAB2,DMBT1,DNM3,FCHO1,GRK4,HHIPL1,ITGA4,ITGB2,LGALS3BP,LOXL2,LRP1B,OLR1,PIP5K1C,RAB31,SAA1,SCARB1,SORL1,SPARC,STON2,SYT1,TFRC,TGFBR2	biological_process.txt	bleb assembly	0.133421598	4	EMP1,EMP2,MYLK,P2RX7	biological_process.txt
negative regulation of locomotion	0.002188483	37	ACVRL1,ADORA1,ALOX15B,APOE,ARHGDIB,BMP10,BST2,C16orf45,CCL2,CCL28,CYGB,DCN,ENG,IFITM1,IL24,IL33,LDLRAD4,NODAL,PBLD,PML,PTPRK,PTPRR,RECK,RRAS,SEMA3A,SEMA3E,SEMA5B,SEMA6A,SERPINE1,SP100,STARD13,STC1,THBS1,THY1,TPM1,TRIM21,WNT5A	biological_process.txt	retinoid metabolic process	0.133430306	13	ADH7,AKR1B10,ALDH1A1,APOM,BCO1,CYP1B1,DHRS3,GPC3,LRAT,RBP1,RDH12,RDH5,SDR16C5	biological_process.txt
regulation of neurogenesis	0.002227618	74	ADRA2C,ANKRD1,APOE,APP,ARSB,ATP8A2,BHLHB9,BRINP1,C16orf45,CDH2,CHN1,CSF1,CTNNB1,DBN1,DISC1,DLL3,DNM3,DSCAM,DUSP10,EFNA1,ENC1,EPHB2,FEZ1,FLRT2,FMOD,FN1,FUOM,GDPD5,GPER1,HIF1A,IL6,KCTD11,L1CAM,LGALS1,LIF,LPAR1,LYN,MAP1B,NAP1L2,NEDD4L,NEFL,NRCAM,PAK3,PLPPR5,PLXNC1,PMP22,RAB17,RAB29,RIMS1,RIMS2,SDK1,SEMA3A,SEMA3E,SEMA5B,SEMA6A,SHANK3,SIX1,SMARCD3,SORL1,SPOCK1,SPP1,SYT1,TENM4,THY1,TIMP2,TLR2,TNIK,TRPV…	biological_process.txt	histone exchange	0.134074364	10	CENPA,CENPH,HIST1H4B,HIST1H4C,HIST1H4D,HIST1H4E,HIST1H4F,HIST1H4I,HIST1H4K,HIST1H4L	biological_process.txt
regulation of muscle system process	0.002283016	30	ABAT,ADORA1,ADRA2C,AKAP6,ANXA6,BMP10,CAV1,CHGA,CTGF,CTNNA3,DLG1,EHD3,F2R,FBXO32,GJA5,GPER1,GSTO1,KCNB2,LMCD1,MYL2,MYL5,PDE4D,PDE9A,PTAFR,PTGS2,RNF207,SPHK1,STC1,TBXA2R,TPM1	biological_process.txt	organic acid biosynthetic process	0.136215533	28	ALOX12B,ALOXE3,ASNS,ASPG,ASS1,BGN,CH25H,CTH,CYP39A1,CYP7B1,EDN2,ELOVL4,ELOVL7,FA2H,FADS6,GATM,GGT6,GLS2,HSD17B8,PER2,PHGDH,PLA2G4F,PRKAA2,PSAT1,RBP1,SLC27A2,UST,XBP1	biological_process.txt
cellular response to lipid	0.002460985	54	ABCA1,ADCY1,AKR1C3,ALDH1A2,ANKRD1,BRINP1,CCL2,CCL20,CMPK2,COL1A1,CSF2,CSF3,CTNNB1,CXCL10,CXCL8,CYP24A1,DNAJA1,ESR1,FBXO32,GNG2,GPER1,ICAM1,IL15,IL24,IL6,INHBA,IRAK2,LPAR1,LYN,MSN,NKX3-1,NLRP3,P2RY6,PDE4D,PLSCR4,PMEPA1,PTAFR,PTGFR,PTPN22,SCARB1,SERPINE1,SMYD3,STC1,TBXA2R,TFPI,TLR2,TLR4,TNC,TNF,TNFAIP3,TNFSF4,TNIP3,WNT5A,WNT5B	biological_process.txt	blood vessel morphogenesis	0.149223599	36	ADAM8,ADM2,COL18A1,CYP1B1,E2F8,ECM1,EGF,EPHB3,FGFR1,FGFR2,FOLR1,FOXC1,FOXN1,HES1,HPGD,HPSE,ID1,JUNB,KLF5,LEF1,MMRN2,MYLK,NOTCH3,NR4A1,NRARP,NRP2,PRDM1,RORA,SEMA4A,SLIT2,TGFBR3,UNC5B,VEGFD,WNT7B,XBP1,ZMIZ1	biological_process.txt
cellular component morphogenesis	0.002490522	73	ACTN1,ADCY1,ANKRD1,ANOS1,APP,ATP8A2,BMP10,BRSK2,BVES,CDH11,CHN1,CSF1R,CTNNB1,DDR1,DPYSL4,DSCAM,EFNA1,EPHB2,FEZ1,FHOD3,FLRT2,FLRT3,FMN1,FMOD,FN1,HEG1,IL7R,ISPD,ITGA4,ITGAV,ITGB3,KRT19,L1CAM,LAMA2,LAMB1,LIPA,LRRN1,MAP1B,MAP6,MAPK8IP2,MYL2,MYPN,NCAM1,NEFL,NODAL,NOX4,NRCAM,NTNG1,NTNG2,NYAP1,PAK3,PDGFRA,PDPN,PDZD7,PLXNC1,POSTN,PRKCQ,SEMA3A,SEMA5B,SEMA6A,SHANK3,STC1,TENM4,TGFB2,TLR2,TPM1,TSKU,TUBB3,UCH…	biological_process.txt	embryonic placenta morphogenesis	0.152666279	6	BMP7,CDKN1C,FGFR2,LEF1,NCOA1,WNT7B	biological_process.txt
negative regulation of biological process	0.002605559	366	AAMDC,ABAT,ABCA1,ACKR3,ACTN1,ACVRL1,ADAMTS1,ADAMTS7,ADGRF5,ADORA1,ADRA2C,AEBP1,AGAP2,AKAP6,AKR1C3,ALDH1A2,ALOX15B,AMIGO2,ANGPTL4,ANKRD1,ANOS1,ANXA2,APC2,APOE,APP,ARHGDIB,ARL6IP5,ARNT2,ARRB1,ATP8A2,AZIN2,BANK1,BCHE,BCL2A1,BHLHB9,BHLHE41,BICC1,BMP10,BMPER,BNIP3,BRINP1,BST2,C16orf45,C19orf66,C1QTNF1,C3,CAMK2N1,CARD16,CAV1,CBFA2T3,CCL2,CCL28,CCND1,CCNG2,CD200,CD274,CD59,CDH2,CDKN2A,CEACAM1,CHGA,CLEC5…	biological_process.txt	negative regulation of phosphorylation	0.153437304	40	ARRB2,ASPN,ATF3,BGN,BMP7,CDKN1B,CDKN1C,CDKN2C,CEBPA,CNKSR3,DEPTOR,DUSP1,DUSP2,DUSP8,ERRFI1,FAM129A,FBLN1,FOXM1,FOXO1,GADD45B,IGFBP3,INPP5J,IRS2,KAT2B,KLF4,LMO3,LRRC4,LRRK2,P2RX7,PARD6A,PPM1E,PPP1R15A,PREX2,RTN4RL1,SEMA4D,SLIT2,SOCS6,TRIB3,WNK1,ZBED3	biological_process.txt
response to organic cyclic compound	0.002605559	88	ABAT,ABCA1,ADCY1,ADGRL3,AKAP6,AKR1C3,ALDH1A2,ANKRD1,APP,ARNT2,ARPC1B,BCHE,CA9,CATSPERB,CAV1,CCL2,CCND1,CHRNA6,CNGA3,COL1A1,CTGF,CTNNB1,CXCL10,CYBA,CYP1A2,CYP24A1,CYP27B1,DDX58,DNAJA1,ENG,ESR1,FBXO32,GNG2,GPER1,HCN2,ICAM1,IFIT1,IFNE,IFNK,IGFBP7,IL15,IL6,INHBA,IRAK3,KYNU,LDHA,LGALS1,LYN,MMP14,MMP19,MSN,NEFL,NKX3-1,NOX4,OPRL1,P2RX5,P2RX6,P2RY6,PAK3,PAPPA,PDE4D,PMEPA1,POSTN,PRKACB,PTAFR,PTGES,PTGFR,P…	biological_process.txt	germ cell development	0.165813299	24	ACRBP,BCL2,BRCA2,BRIP1,CDC25B,CEP57,DEFB1,DMC1,FANCG,FBXO5,HMGB2,HOOK1,HORMAD1,HSPA2,OSBP2,PAQR5,PCSK4,PLA2G3,PRDM1,PYGO1,TSSK6,WNT4,YBX2,ZBTB16	biological_process.txt
negative regulation of cell migration	0.002713002	31	ACVRL1,ADORA1,ALOX15B,APOE,ARHGDIB,BMP10,BST2,C16orf45,CCL2,CCL28,CYGB,DCN,ENG,IFITM1,IL24,IL33,LDLRAD4,NODAL,PBLD,PTPRK,PTPRR,RECK,RRAS,SEMA3A,SERPINE1,SP100,STARD13,STC1,THBS1,THY1,TPM1	biological_process.txt	striated muscle contraction	0.177450635	14	CACNA2D1,GRK2,KCNE1,KCNJ2,MAP2K6,MYH14,MYH3,NOS1,SCN4B,STAC3,SYNM,TNNC1,TNNI2,TNNT3	biological_process.txt
generation of neurons	0.002713002	127	ADCY1,ADGRL3,ADRA2C,ALDH1A2,ANKRD1,ANOS1,APOE,APP,ARSB,ASTN1,ATP8A2,BCHE,BHLHB9,BRINP1,BRSK2,C16orf45,CDH11,CDH2,CEP290,CHN1,CNGB1,CSF1,CSF1R,CTNNB1,DAGLA,DBN1,DDR1,DGKG,DISC1,DLL3,DNER,DNM3,DPYSL4,DSCAM,DUSP10,DYX1C1,EFNA1,ENC1,EPHB2,FAT4,FEZ1,FLRT2,FLRT3,FMN1,FMOD,FN1,FUOM,GAS6,GDNF,GDPD5,GPER1,HDAC9,HIF1A,IL6,INHBA,ISPD,KCTD11,L1CAM,LAMA2,LAMB1,LGALS1,LIF,LPAR1,LRRN1,LYN,MAP1B,MAP6,MAPK8IP2,MC…	biological_process.txt	positive regulation of biosynthetic process	0.187291111	129	ABHD6,ADRB1,AKNA,ARHGEF2,ARRB2,ASS1,ATAD2,ATF3,ATF4,BAMBI,BARX1,BARX2,BMP6,BMP7,BRCA2,BRD4,CAMK1,CAND2,CASZ1,CCDC3,CCL5,CCNA2,CD38,CDKN1C,CEBPA,CHP2,CKS1B,CPEB3,CSRNP1,DBP,DDIT3,DDX11,DLX2,DLX3,DOT1L,DSCC1,E2F8,EAF2,EGF,EGR1,EGR2,EPCAM,FABP3,FAM129A,FGF21,FGFR1,FGFR2,FGFR4,FOS,FOSB,FOXC1,FOXJ2,FOXM1,FOXO1,FZD1,GRHL1,GRHL3,HDAC5,HES1,HLF,HMGA1,HMGB2,ID4,IRF5,IRS2,JUNB,JUND,KAT2B,KLF15,KLF2,KLF4,KL…	biological_process.txt
leukocyte activation	0.002713002	51	BANK1,BST2,CARD11,CD1D,CD276,CD79B,CD8A,CHGA,CMTM7,CORO1A,CSF1,CSF2,CTNNB1,CXCL8,DHRS2,DLG1,DOCK2,DPP4,HDAC9,HSH2D,ICAM1,IFNE,IFNK,IL15,IL33,IL6,IL7R,ITGA4,ITGB2,JAK3,LCP1,LGALS1,LYN,PLCL2,POLM,POU2F2,PTPN22,RAB29,RAG1,RIPK3,RSAD2,S100A13,SELPLG,SKAP2,SLAMF7,TGFBR2,TLR2,TLR3,TLR4,TNFSF14,TNFSF4	biological_process.txt	long-chain fatty acid metabolic process	0.188430904	13	ACSBG1,ACSL1,ALOX12B,ALOXE3,CYP1B1,CYP2C18,CYP2C19,CYP4F12,CYP4F3,LIPE,PLA2G4B,SLC27A2,SLC27A6	biological_process.txt
negative regulation of cytokine secretion	0.002775106	12	BANK1,FN1,GAS6,IL1R2,IL6,LRRC32,NLRP3,PML,PTPN22,SRGN,TNF,TNFSF4	biological_process.txt	plasma membrane lactate transport	0.188430904	4	SLC16A11,SLC16A5,SLC16A6,SLC16A7	biological_process.txt
negative regulation of cytokine production	0.003223504	31	ARRB1,BANK1,BST2,CD274,CEACAM1,DDX58,FN1,GAS6,HERC5,IFIH1,IKBKE,IL1R2,IL33,IL6,INHBA,IRAK3,ISG15,JAK3,LRRC32,NLRP3,PDCD1LG2,PML,PTPN22,SRGN,TGFB2,THBS1,TLR4,TNF,TNFAIP3,TNFSF4,UBE2L6	biological_process.txt	cellular hormone metabolic process	0.190105533	14	ADH7,ALDH1A1,BCO1,CYP1B1,DHRS3,FDXR,HSD17B8,LRAT,RBP1,RDH12,RDH5,SDR16C5,SULT1E1,WNT4	biological_process.txt
positive regulation of muscle contraction	0.003364871	11	ABAT,CHGA,CTGF,F2R,GPER1,GSTO1,PTAFR,PTGS2,RNF207,SPHK1,TBXA2R	biological_process.txt	chemotaxis	0.199505502	43	ACKR2,ADAM8,ARRB2,BMP7,C5,CCL5,CDH4,CH25H,CHL1,CXCR2,CYP7B1,DEFB1,EDN2,EFNA3,EFNA5,EGR2,ENPP2,EPHB3,HMGB2,KIF26A,LEF1,LSP1,MATN2,NECTIN1,NEO1,NGFR,NR4A1,NRP2,OPHN1,PIK3C2G,PLD1,RNF165,RPS6KA5,SEMA3G,SEMA4A,SEMA4D,SLIT1,SLIT2,SPON2,SPTBN2,UNC5B,UNC5D,VEGFD	biological_process.txt
positive regulation of transcription factor import into nucleus	0.003439614	12	AKAP6,CSF3,DDX58,HCLS1,PTGS2,SPHK1,TLR2,TLR3,TLR4,TMEM173,TNF,TNFSF14	biological_process.txt	positive regulation of nucleobase-containing compound metabolic process	0.203111926	122	ADRB1,AKNA,ARHGEF2,ARRB2,ATAD2,ATF3,ATF4,BAMBI,BARX1,BARX2,BMP6,BMP7,BRCA2,BRD4,CAMK1,CAND2,CASZ1,CCNA2,CD38,CDKN1C,CEBPA,CHP2,CKS1B,CPEB3,CSRNP1,DBP,DDIT3,DDX11,DLX2,DLX3,DOT1L,DSCC1,E2F8,EAF2,EGF,EGR1,EGR2,EPCAM,EYA2,FGFR1,FGFR2,FGFR4,FOS,FOSB,FOXC1,FOXJ2,FOXM1,FOXO1,FZD1,GRHL1,GRHL3,HDAC5,HES1,HLF,HMGA1,HMGB2,ID4,IRF5,JUNB,JUND,KAT2B,KLF15,KLF2,KLF4,KLF5,LEF1,LMO4,MAFB,MAML3,MYBL2,NCOA1,NCOA7,…	biological_process.txt
positive regulation of biological process	0.003708467	406	AAMDC,ABAT,ABCA1,ABLIM3,ACER3,ACKR3,ACLY,ACVRL1,ADCY1,ADCY4,ADGRF5,ADGRL3,ADORA1,ADRA2C,AKAP6,AKR1C3,ALDH1A2,ALOX15B,AMIGO2,AMTN,ANGPTL4,ANKRD1,ANXA2,APC2,APOE,APP,ARHGEF6,ARL6IP5,ARNT2,ARPC1B,ARRB1,ARSB,ATP8A2,AZIN2,BANK1,BCAR1,BCL2A1,BEX1,BHLHB9,BMP1,BMP10,BMPER,BNIP3,BRINP1,BST2,BVES,C1QTNF1,C1RL,C1S,C3,C3AR1,CARD11,CAV1,CBFA2T3,CCDC80,CCL2,CCL20,CCL28,CCND1,CD1D,CD226,CD274,CD276,CD59,CD79B,C…	biological_process.txt	protein heterooligomerization	0.203111926	15	GCHFR,HIST1H3C,HIST1H3D,HIST1H3E,HIST1H3F,HIST1H3I,HIST1H4B,HIST1H4C,HIST1H4D,HIST1H4E,HIST1H4F,HIST1H4I,HIST1H4K,HIST1H4L,HSD17B8	biological_process.txt
regulation of cell-substrate adhesion	0.003795604	27	ACVRL1,CCDC80,CCL28,CDKN2A,COL1A1,COL8A1,CSF1,DDR1,DISC1,EDIL3,FMN1,FN1,GCNT2,ITGA5,LGALS1,MELTF,MMP14,PLAU,POSTN,RAC2,S100A10,SEMA3E,SERPINE1,SPOCK1,THBS1,TRIOBP,VEGFC	biological_process.txt	single organism reproductive process	0.207300481	92	ACRBP,ARG1,ARRB2,ASCL2,BCL2,BCL6,BMP6,BMP7,BRCA2,BRIP1,CATSPERG,CCNA1,CCNF,CDC25B,CDKN1B,CDKN1C,CEBPA,CEP57,CRIP1,CYP7B1,DEFB1,DLX3,DMC1,DSG1,DUSP13,E2F8,EGR1,EMP2,ESPL1,FANCG,FBLN1,FBXO5,FETUB,FGFR2,FOXC1,HAS1,HES1,HMGB2,HOOK1,HORMAD1,HPGD,HSPA2,HUS1B,ID4,IRX5,IZUMO1,JUNB,KLK14,KRT9,LEF1,MAP2K6,MKI67,MND1,MSH5,NCAPD2,NCOA1,NUPR1,OSBP2,OVOL1,OXTR,PAQR5,PCSK4,PLA2G3,PLAC1,PRDM1,PRLR,PSAPL1,PTN,PYG…	biological_process.txt
epiboly involved in wound healing	0.003853648	8	ACVRL1,CEACAM1,DDR1,ITGA5,LCP1,MMP12,RHOC,WNT7A	biological_process.txt	regulation of body fluid levels	0.207300481	45	ALOX12B,ALOXE3,AQP3,AQP5,ARRB2,CHRM3,CLDN4,CYP4F12,EMP2,ENTPD2,FAM46A,FBLN1,FLG,GRHL1,GRHL3,HIST1H3C,HIST1H3D,HIST1H3E,HIST1H3F,HIST1H3I,HIST2H3D,HK2,HPSE,HRNR,KRT1,KRT16,MPIG6B,MYO5B,NCOA1,NPR3,NR1H3,OXTR,P2RX7,P2RY1,PRLR,SCNN1A,SLC7A11,TEC,THBD,TMEM79,TRPV4,TYRO3,VWF,WNK1,XBP1	biological_process.txt
wound healing, spreading of cells	0.003853648	8	ACVRL1,CEACAM1,DDR1,ITGA5,LCP1,MMP12,RHOC,WNT7A	biological_process.txt	regulation of GTPase activity	0.207300481	58	ADAP2,ADRB1,ALDH1A1,ARAP2,ARFGEF3,ARHGAP11B,ARHGAP19,ARHGAP30,ARHGEF19,ARHGEF2,ARHGEF26,ARRB2,BCL6,C15orf62,CCL5,DENND2C,DEPDC1,DEPDC1B,EFNA5,EGF,ELMOD1,EPHB3,ERBB3,ERRFI1,EZH2,FGD2,FGD3,FGFR1,FGFR2,FGFR4,FZD10,GNAO1,GRHL3,GRTP1,IQGAP3,IRS2,LLGL2,LRRK2,MCF2L,NGEF,OPHN1,PLEKHG6,PREX2,RALGPS1,RAPGEFL1,RASGEF1B,RASGRP1,RGL3,RGS16,SEMA4D,SH2D3C,SIPA1L2,SLIT2,SPATA13,SPTBN2,TBC1D30,TBC1D8,WNT4	biological_process.txt
positive regulation of protein phosphorylation	0.003853648	90	ACKR3,ACVRL1,ADCY1,ADCY4,ADORA1,ADRA2C,ANXA2,ARL6IP5,ARRB1,BANK1,BMP1,BMP10,BMPER,C1QTNF1,C3,CAV1,CCL2,CCL20,CCND1,CDH2,CSF1,CSF1R,CSF2,CSF3,CTGF,CTNNB1,DAB2,DLG1,EFNA1,ENG,F2R,GAS6,GCNT2,GDF11,GLIPR2,GPER1,HCLS1,ICAM1,IFNE,IFNK,IL15,IL24,IL31RA,IL6,INHBA,IRAK2,ITGA5,ITGAV,ITGB3,LIF,LPAR1,LYN,MAGED1,MAP3K7CL,MAPK11,MAPK8IP2,NKX3-1,NODAL,NOX4,OPRL1,PAK3,PDGFD,PDGFRA,PRKACB,PRR5L,PTPN22,RIPK3,S100A…	biological_process.txt	reproductive process	0.207300481	101	ACRBP,ARG1,ARRB2,ASCL2,BCL2,BCL6,BMP6,BMP7,BRCA2,BRIP1,CATSPERG,CCNA1,CCNF,CD38,CDC25B,CDKN1B,CDKN1C,CEBPA,CEP57,CLDN4,CRIP1,CYP7B1,DEFB1,DLX3,DMC1,DSG1,DUSP13,E2F8,EGR1,EMP2,ENDOU,ESPL1,FANCG,FBLN1,FBXO5,FETUB,FGFR2,FOS,FOSB,FOXC1,HAS1,HES1,HMGB2,HOOK1,HORMAD1,HPGD,HSPA2,HUS1B,ID4,IGFBP5,IRX5,IZUMO1,JUNB,KLK14,KRT9,LEF1,MAP2K6,MKI67,MND1,MSH5,NCAPD2,NCOA1,NPAS1,NUPR1,OSBP2,OVOL1,OXTR,PAQR5,PCSK4…	biological_process.txt
regulation of response to stress	0.003853648	122	ABAT,ACKR3,ADORA1,ANKRD1,ANXA2,APOE,ARL6IP5,BMP10,BRSK2,C1QTNF1,C3,C3AR1,CARD11,CAV1,CCL2,CD1D,CD226,CD59,CDKN2A,CEACAM1,CFH,CR1,CREB3L1,CTGF,CTNNB1,CTSB,CTSS,CYBA,DDX58,DDX60,DLG1,DMBT1,DNAJA1,DOCK2,DUSP10,DUSP3,ENPP4,ESR1,F2R,F3,FAP,FBLN5,GGT1,GPER1,HERC5,HIC1,HIF1A,HMGA2,HSPA8,ICAM3,IFIH1,IFIT1,IFNAR2,IFNK,IKBKE,IL15,IL1R1,IL1R2,IL33,IL6,INSL3,IRAK2,IRAK3,ITGAM,ITGB2,LBH,LYN,MAPK8IP2,MECOM,MMP…	biological_process.txt	regulation of eosinophil migration	0.207300481	3	ADAM8,DAPK2,PTGER4	biological_process.txt
regulation of leukocyte cell-cell adhesion	0.003887796	40	CARD11,CAV1,CCL2,CCL28,CD1D,CD274,CD276,CD59,CEACAM1,CORO1A,CTNNB1,DLG1,DPP4,DUSP3,ICAM1,IL15,IL6,IL7R,ITGA4,JAK3,LGALS1,LRRC32,LYN,NLRP3,PAK3,PDCD1LG2,PRKCQ,PTAFR,PTPN22,RAC2,RAG1,RIPK3,TFRC,TGFBR2,THY1,TNF,TNFSF14,TNFSF4,VNN1,ZEB1	biological_process.txt	regulation of antimicrobial peptide production	0.207300481	3	KLK5,KLK7,SPINK5	biological_process.txt
negative regulation of response to stimulus	0.003922431	127	ABAT,ACKR3,ADORA1,ANXA2,APC2,APOE,ARRB1,BANK1,BICC1,BMPER,BST2,C1QTNF1,CAV1,CCL2,CCND1,CD59,CDH2,CEACAM1,COL2A1,CR1,CREB3L1,CSF2,CTNNB1,CXCL8,DAB2,DCN,DKK2,DKK3,DLG1,DNAJA1,DUSP10,DUSP3,DUSP4,ESR1,FBN1,FBN2,FLRT2,FLRT3,GAS6,GDNF,GDPD5,GPER1,GRK4,GSTO1,HIC1,HIF1A,HMGA2,ICAM1,IFI6,IFIT1,IL13RA2,IL1R2,IL33,IL6,IL7R,IRAK3,ITGAV,IVNS1ABP,JAK3,KCTD11,LDLRAD4,LIF,LPXN,LTBP1,LYN,MECOM,MMP14,MUC1,NKX3-1,N…	biological_process.txt	regulation of the force of heart contraction by chemical signal	0.207300481	3	ADRB1,EDN2,GRK2	biological_process.txt
regulation of defense response	0.003922431	71	ADORA1,APOE,C3,C3AR1,CARD11,CAV1,CCL2,CD1D,CD226,CD59,CEACAM1,CFH,CR1,CTSB,CTSS,CYBA,DDX58,DDX60,DMBT1,DOCK2,DUSP10,ESR1,GGT1,GPER1,HERC5,ICAM3,IFIH1,IFIT1,IFNAR2,IFNK,IKBKE,IL15,IL1R1,IL1R2,IL33,IL6,IRAK2,IRAK3,ITGAM,ITGB2,LYN,MMP2,NLRP3,NT5E,PAK3,PARP9,PRKACB,PROC,PSMB9,PTGS2,PTPN22,RSAD2,SAA1,SAMHD1,SERPINE1,SERPING1,STAT1,STAT2,TGM2,TLR2,TLR3,TLR4,TMEM173,TNF,TNFAIP3,TNFSF4,TNIP1,TNIP3,TRIM6,…	biological_process.txt	regulation of gluconeogenesis by regulation of transcription from RNA polymerase II promoter	0.207300481	3	FOXO1,KAT2B,NR1D1	biological_process.txt
negative regulation of cell adhesion	0.003954693	31	ABAT,ACVRL1,ARHGDIB,C1QTNF1,CCL28,CD274,CDKN2A,CEACAM1,COL1A1,DLG1,DSCAM,DUSP3,GCNT2,JAK3,LGALS1,LPXN,LRRC32,MELTF,MMP14,MUC1,PDCD1LG2,POSTN,PTPN22,SEMA3E,SERPINE1,SNAI2,SPOCK1,TGFBI,THBS1,TNC,TNFSF4	biological_process.txt	histone H3-K27 trimethylation	0.207300481	3	EZH2,HIST1H1D,HIST1H1E	biological_process.txt
negative regulation of cell differentiation	0.004250371	68	ABCA1,ACVRL1,ADAMTS7,APP,BHLHE41,BRINP1,C16orf45,CAV1,CCND1,CEACAM1,COL5A2,CTNNB1,CXCL10,DLL3,DNM3,DUSP10,EFNA1,EPHB2,FBN1,FUOM,GDF11,GPER1,GPR68,HMGB3,IL6,INHBA,ITGAV,ITGB3,JAK3,KCTD11,LDLRAD4,LGALS1,LPAR1,LYN,MELTF,NODAL,NPR2,PBLD,PMP22,POSTN,PTHLH,RAB29,RFLNA,RUNX1T1,S1PR3,SEMA3A,SEMA3E,SEMA5B,SEMA6A,SNAI2,SORL1,SPDEF,SPOCK1,SPP1,STAT1,TGFB2,THY1,TLR3,TLR4,TNF,TNFSF4,TRIM6,VIM,WNT5A,WNT7A,XDH,…	biological_process.txt	regulation of antibacterial peptide production	0.207300481	3	KLK5,KLK7,SPINK5	biological_process.txt
regulation of leukocyte activation	0.004499245	52	ADGRF5,BANK1,CARD11,CAV1,CCL2,CD1D,CD200,CD226,CD274,CD276,CD59,CEACAM1,CORO1A,CTNNB1,DLG1,DPP4,DUSP3,GAS6,GPER1,IL13RA2,IL15,IL31RA,IL33,IL6,IL7R,INHBA,JAK3,LGALS1,LRRC32,LYN,MMP14,NLRP3,PAK3,PDCD1LG2,PRKCQ,PTAFR,PTPN22,RAC2,RAG1,RIPK3,SLC39A10,TFRC,TGFBR2,THBS1,THY1,TLR4,TNFAIP3,TNFSF14,TNFSF4,VNN1,WNT5A,ZEB1	biological_process.txt	muscle structure development	0.207300481	40	ASS1,ATF3,BARX2,DSP,EGR1,EGR2,FGFR2,FOS,FOXC1,FOXP2,FZD1,HES1,HLF,IFRD1,IGFBP5,ITGA7,KLF5,LARGE1,LEF1,MKX,MYH14,MYH3,MYLK,NEBL,NFATC2,NOS1,NPNT,NUPR1,PITX1,RNF165,RORA,RYR1,SGCG,SORT1,STAC3,TGFBR3,TNNC1,WNT4,XBP1,XK	biological_process.txt
positive regulation of cytokine production	0.004499245	45	ALOX15B,C3,C3AR1,CARD11,CCL20,CD226,CD274,CD276,CLEC5A,CSF1R,CSF2,CTNNB1,CYBA,DDX58,F2R,HEG1,HIF1A,IFIH1,IL15,IL33,IL6,LTB,MAPK11,NLRP3,NODAL,PDE4D,POSTN,PRKCQ,PTAFR,PTGS2,PTPN22,RSAD2,SAA1,SCAMP5,SERPINB7,SERPINE1,THBS1,TLR2,TLR3,TLR4,TMEM173,TNF,TNFSF4,TRIM6,WNT5A	biological_process.txt	negative regulation of multicellular organismal process	0.207300481	79	ADRB1,ARHGEF2,ARRB2,ARRDC3,ASCL2,ASPN,BCL2,BCL6,BMP7,BRCA2,CD38,CDKN1B,DDIT3,DLX2,EAF2,ECM1,EPPK1,ERRFI1,FGFR1,FOXC1,GRK2,HDAC5,HES1,HIST1H4B,HIST1H4C,HIST1H4D,HIST1H4E,HIST1H4F,HIST1H4I,HIST1H4K,HIST1H4L,ID1,ID4,IDH2,IFRD1,IGFBP5,INPP5J,IRX3,KIAA0319,KLF2,KLF4,KLK8,KRT1,LAG3,LEF1,MAFB,MMRN2,NGEF,NGFR,NOS1,NOTCH3,NR1H3,NRARP,OXTR,P2RX7,PGLYRP3,PTGER3,PTGER4,PTN,RAB11FIP1,RARG,RGMA,RPS6KA5,SEMA3G,…	biological_process.txt
regulation of cell shape	0.004734323	23	BVES,CCL2,CDC42EP2,CDC42EP3,CDC42EP5,CORO1A,CSF1R,DLG1,FMNL3,FN1,ICAM1,IL6,ITGB2,LPAR1,MSN,PALM,PALM2,PDPN,S100A13,SEMA3E,STRIP2,TPM1,WIPF1	biological_process.txt	odontogenesis	0.207300481	14	AQP3,AQP5,BMP7,CA2,DLX2,DLX3,FGFR2,FOXC1,FOXO1,LEF1,NECTIN1,NKX2-3,PAX9,WNT10A	biological_process.txt
regulation of programmed cell death	0.004778511	130	AAMDC,ACKR3,ACTN1,ADORA1,AGAP2,AKR1C3,ALDH1A2,AMIGO2,ANGPTL4,ANKRD1,APOE,ARHGEF6,ARL6IP5,ARNT2,ARRB1,BCAR1,BCL2A1,BHLHB9,BMP1,BMP10,BNIP3,CARD11,CARD16,CARD6,CAV1,CCL2,CD274,CD59,CDKN2A,CLEC5A,COL2A1,CORO1A,CREB3L1,CSF1R,CSF2,CSRNP3,CTGF,CTNNB1,CTSB,DAB2,DHRS2,DNAJA1,EFNA1,EGLN3,ENG,ESR1,F2R,F3,FAM134B,FAP,FBXO10,FOXL2,G0S2,GAS6,GDF11,GDNF,GPER1,GRK5,HCLS1,HIF1A,HMGA2,HSH2D,ICAM1,IFI27,IFI6,IFIT2…	biological_process.txt	terpenoid metabolic process	0.207300481	14	ADH7,AKR1B10,ALDH1A1,APOM,BCO1,CYP1B1,CYP2C19,DHRS3,GPC3,LRAT,RBP1,RDH12,RDH5,SDR16C5	biological_process.txt
regulation of neuron projection development	0.004778511	49	ANKRD1,APOE,ARSB,ATP8A2,BHLHB9,CHN1,DBN1,DISC1,DNM3,DSCAM,EFNA1,ENC1,EPHB2,FEZ1,FMOD,FN1,IL6,L1CAM,LGALS1,LPAR1,LYN,MAP1B,NEDD4L,NEFL,NRCAM,PAK3,PLPPR5,PLXNC1,PMP22,RAB17,RAB29,RIMS1,RIMS2,SDK1,SEMA3A,SEMA3E,SEMA5B,SEMA6A,SHANK3,SPOCK1,SPP1,SYT1,THY1,TNIK,TRPV2,VIM,WNT5A,WNT7A,ZEB2	biological_process.txt	fibroblast growth factor receptor signaling pathway involved in orbitofrontal cortex development	0.207300481	2	FGFR1,FGFR2	biological_process.txt
positive regulation of cell-cell adhesion	0.004869133	33	CARD11,CAV1,CCL2,CD1D,CD274,CD276,CD59,CORO1A,DPP4,GCNT2,ICAM1,IL15,IL6,IL7R,ITGA4,JAK3,LGALS1,LYN,NLRP3,NODAL,PAK3,PDCD1LG2,PRKCQ,PTAFR,RAG1,TFRC,TGFBR2,THY1,TNF,TNFSF14,TNFSF4,VNN1,WNT5A	biological_process.txt	10-formyltetrahydrofolate catabolic process	0.207300481	2	ALDH1L1,ALDH1L2	biological_process.txt
regulation of apoptotic process	0.004965867	129	AAMDC,ACKR3,ACTN1,ADORA1,AGAP2,AKR1C3,ALDH1A2,AMIGO2,ANGPTL4,ANKRD1,APOE,ARHGEF6,ARL6IP5,ARNT2,ARRB1,BCAR1,BCL2A1,BHLHB9,BMP1,BMP10,BNIP3,CARD11,CARD16,CARD6,CAV1,CCL2,CD274,CD59,CDKN2A,CLEC5A,COL2A1,CORO1A,CREB3L1,CSF1R,CSF2,CSRNP3,CTGF,CTNNB1,CTSB,DAB2,DHRS2,DNAJA1,EFNA1,EGLN3,ENG,ESR1,F2R,F3,FAM134B,FAP,FBXO10,FOXL2,G0S2,GAS6,GDF11,GDNF,GPER1,GRK5,HCLS1,HIF1A,HMGA2,HSH2D,ICAM1,IFI27,IFI6,IFIT2…	biological_process.txt	positive regulation of aldosterone biosynthetic process	0.207300481	2	BMP6,WNT4	biological_process.txt
protein trimerization	0.004965867	11	ALOX5AP,C1QTNF1,C1QTNF6,COL1A1,COL1A2,COL6A1,COL6A2,MLKL,TRIM21,TRIM22,TRIM6	biological_process.txt	positive regulation of aldosterone metabolic process	0.207300481	2	BMP6,WNT4	biological_process.txt
positive regulation of cell development	0.005174946	52	ADRA2C,AKAP6,ANKRD1,APOE,ARSB,ATP8A2,BHLHB9,BMP10,BRINP1,CSF1,CTNNB1,DISC1,DSCAM,ENC1,EPHB2,FEZ1,FN1,GDPD5,GPER1,GPR68,HIF1A,IL6,KCTD11,L1CAM,LIF,LPAR1,LYN,MAP1B,NAP1L2,NEDD4L,NEFL,NRCAM,PAK3,PLPPR5,PROC,RIMS1,RIMS2,S100A10,SEMA3A,SEMA6A,SHANK3,SMARCD3,SYT1,TENM4,TIMP2,TLR2,TRIOBP,TRPV2,VEGFC,WNT5A,ZEB1,ZEB2	biological_process.txt	regulation of transcription from RNA polymerase II promoter in response to arsenic-containing substance	0.207300481	2	ATF3,ATF4	biological_process.txt
response to endogenous stimulus	0.005187028	128	ABAT,ABCA1,ACVRL1,ADAMTS7,ADCY1,ADCY4,ADGRL3,AKAP6,AKR1C3,ANKRD1,ANOS1,ANXA2,APP,ATP6V0A4,BCAR1,BCHE,BMP1,BMP10,CATSPERB,CAV1,CCL2,CCND1,CEACAM1,CHRNA6,CNGA3,COL1A1,COL1A2,COL2A1,COL4A1,COL5A2,COL6A1,CORO1A,CTGF,CTNNB1,CTSB,CTSS,CXCL8,CYBA,CYP11A1,DNAJA1,ENG,ESR1,FAT4,FBN1,FBXO32,FGF5,FLRT2,FLRT3,FMOD,FSTL1,GCNT1,GCNT2,GLP2R,GNB4,GNG11,GNG2,GPER1,HCLS1,HCN2,HDAC9,ICAM1,IGFBP7,IL6,INHBA,IRAK3,ITGB…	biological_process.txt	xenobiotic metabolic process	0.207300481	13	ACSL1,ALDH3A1,AOC3,AS3MT,CYP1B1,CYP2C18,CYP2C19,CYP2W1,CYP3A5,EPHX1,FMO1,RORA,RORC	biological_process.txt
cell morphogenesis involved in differentiation	0.005267561	54	ACTN1,ADCY1,ANOS1,APP,ATP8A2,BRSK2,BVES,CDH11,CHN1,CSF1R,CTNNB1,DSCAM,EFNA1,EPHB2,FEZ1,FLRT2,FLRT3,FMN1,FMOD,FN1,HEG1,ISPD,ITGA4,ITGAV,ITGB3,L1CAM,LAMA2,LAMB1,LRRN1,MAP1B,MAP6,MAPK8IP2,NCAM1,NODAL,NRCAM,NTNG1,NTNG2,PAK3,PDZD7,PLXNC1,PRKCQ,SEMA3A,SEMA5B,SEMA6A,SHANK3,STC1,TGFB2,TSKU,TUBB3,UCHL1,WNT5A,WNT7A,ZEB2,ZNF280B	biological_process.txt	response to acid chemical	0.207300481	31	AARS,ACSL1,AQP3,ARG1,ASNS,ASS1,BMP6,CD38,CDKN1B,COL18A1,CPEB3,DUSP1,EGR1,FABP3,FGF21,FGFR4,FOLR1,FOXO1,FZD10,KLF4,KRT13,NCOA1,PEMT,PRKAA2,PTGER4,PTN,RARG,TGFBR3,UCP1,WNT7B,XBP1	biological_process.txt
positive regulation of leukocyte cell-cell adhesion	0.005267561	30	CARD11,CAV1,CCL2,CD1D,CD274,CD276,CD59,CORO1A,DPP4,ICAM1,IL15,IL6,IL7R,ITGA4,JAK3,LGALS1,LYN,NLRP3,PAK3,PDCD1LG2,PRKCQ,PTAFR,RAG1,TFRC,TGFBR2,THY1,TNF,TNFSF14,TNFSF4,VNN1	biological_process.txt	positive regulation of ossification	0.207300481	12	BMP6,BMP7,CEBPA,DDR2,GPM6B,ID4,JUND,NPNT,P2RX7,WNT4,WNT7B,ZBTB16	biological_process.txt
regulation of interleukin-1 production	0.005301244	13	CCL20,CEACAM1,F2R,GAS6,IL1R2,NLRP3,PML,S1PR3,SAA1,SPHK1,TLR4,TNFAIP3,WNT5A	biological_process.txt	meiotic cell cycle process	0.207300481	20	BRCA2,BRIP1,CCNA1,CDC25B,DMC1,DUSP13,ESPL1,FBXO5,HORMAD1,HSPA2,HUS1B,MKI67,MND1,MSH5,NCAPD2,RNF212,SMC4,TEX15,TOP2A,ZFP42	biological_process.txt
skeletal system development	0.005301244	53	AEBP1,ANXA2,ARSE,BMP1,CDH11,COL11A1,COL1A1,COL1A2,COL27A1,COL2A1,COL5A2,CTGF,CTNNB1,CYTL1,DLG1,DLL3,ENG,FAT4,FBN1,FBN2,FLI1,FMN1,GDF11,GJA5,HIF1A,HMGA2,HOXA1,HOXC4,HYAL3,MMP13,MMP14,MMP2,NODAL,NPR2,P3H1,PAPSS2,PDGFRA,POSTN,PTHLH,RFLNA,SIX1,SNAI2,SPARC,STC1,TGFB2,TGFBI,TGFBR2,VCAN,WNT5A,WNT5B,WNT7A,ZEB1,ZNF664-RFLNA	biological_process.txt	response to nitrogen compound	0.207300481	69	AARS,ALDH3A1,ARG1,ARHGEF2,ASNS,ASS1,ATP6V0E2,BCL2,BMP7,BRIP1,CA2,CCNA2,CDC6,CDKN1B,CHRM3,CHRNA3,CPEB3,DDX11,DUOX1,DUSP1,EGR1,EGR2,EIF4EBP1,ERRFI1,EZH2,FABP3,FGF21,FLOT1,FOLR1,FOS,FOSB,FOXO1,GABRB3,GNAO1,GRK2,HDAC5,HTR3A,ID1,IGFBP5,IRF5,IRS2,JUNB,JUND,KAT2B,KCNE1,KCNJ11,KHK,KLF15,KLF2,KLF3,KLF4,KLF5,LRRK2,NR4A1,NR4A2,OXTR,P2RX7,PEMT,PRLR,PTN,RYR1,SLC7A11,SLIT2,SORT1,STC2,THBD,TRIB3,TRPV4,XBP1	biological_process.txt
regulation of dendritic cell cytokine production	0.005788235	4	BST2,JAK3,TLR3,TLR4	biological_process.txt	urogenital system development	0.212220154	30	ASS1,BCL2,BMP6,BMP7,CA2,CDKN1C,CRIP1,CYP7B1,EGR1,EPCAM,EPHB3,FGFR1,FGFR2,FOXC1,GPC3,HES1,ID4,IRX3,KLF15,LRRK2,NOTCH3,NPNT,OVOL1,PSAPL1,PYGO1,RARG,SLIT2,WNT4,WNT7B,ZBTB16	biological_process.txt
positive regulation of phosphorylation	0.005990414	92	ACKR3,ACVRL1,ADCY1,ADCY4,ADORA1,ADRA2C,ANXA2,ARL6IP5,ARRB1,BANK1,BMP1,BMP10,BMPER,C1QTNF1,C3,CAV1,CCL2,CCL20,CCND1,CDH2,CSF1,CSF1R,CSF2,CSF3,CTGF,CTNNB1,DAB2,DLG1,DSCAM,EFNA1,ENG,F2R,GAS6,GCNT2,GDF11,GLIPR2,GPER1,HCLS1,HIF1A,ICAM1,IFNE,IFNK,IL15,IL24,IL31RA,IL6,INHBA,IRAK2,ITGA5,ITGAV,ITGB3,LIF,LPAR1,LYN,MAGED1,MAP3K7CL,MAPK11,MAPK8IP2,NKX3-1,NODAL,NOX4,OPRL1,PAK3,PDGFD,PDGFRA,PRKACB,PRR5L,PTPN22…	biological_process.txt	diterpenoid metabolic process	0.214047254	13	ADH7,AKR1B10,ALDH1A1,APOM,BCO1,CYP1B1,DHRS3,GPC3,LRAT,RBP1,RDH12,RDH5,SDR16C5	biological_process.txt
response to interferon-alpha	0.006131064	7	BST2,GAS6,IFIT2,IFIT3,IFITM1,IFNAR2,MX2	biological_process.txt	double-strand break repair via nonhomologous end joining	0.223074108	10	BARD1,HIST1H4B,HIST1H4C,HIST1H4D,HIST1H4E,HIST1H4F,HIST1H4I,HIST1H4K,HIST1H4L,NSD2	biological_process.txt
regulation of cell growth	0.006131064	47	ACVRL1,AKAP6,APOE,BCAR1,BMP10,BST2,CDKN2A,CEACAM1,CLSTN3,CTGF,CYBA,CYP27B1,DCBLD2,DDR1,DISC1,DSCAM,FBLN5,FN1,IGFBP7,INHBA,L1CAM,MAP1B,MELTF,MMP14,MYL2,NANOS1,NDRG3,NEDD4L,NRCAM,PLXNC1,PML,PRKCQ,RIMS1,RIMS2,SEMA3A,SEMA3E,SEMA5B,SEMA6A,SPHK1,SPOCK1,SPP1,SYT1,TFRC,TGFB2,TRO,TRPV2,WNT5A	biological_process.txt	PERK-mediated unfolded protein response	0.223074108	4	ASNS,ATF3,ATF4,DDIT3	biological_process.txt
protein heterotrimerization	0.006244203	6	C1QTNF1,C1QTNF6,COL1A1,COL1A2,COL6A1,COL6A2	biological_process.txt	toxin metabolic process	0.223074108	4	AS3MT,CYP1B1,CYP2W1,FMO1	biological_process.txt
single-organism metabolic process	0.00643364	281	ABAT,ABCA1,ABCA4,ABCD1,ACER3,ACKR3,ACLY,ACOT1,ACOT11,ACSF2,ACVRL1,ADAMTS7,ADCY1,ADCY4,ADGRF5,ADORA1,AFP,AGMO,AIFM3,AK4,AKR1C3,AKR1C8P,ALDH1A2,ALDH1B1,ALOX15B,ALOX5AP,AOX1,APOE,APOL1,APOL2,APP,ARHGEF6,ARRB1,ARSB,ARSD,ARSE,ART3,ASPHD1,ATP6V0A4,AZIN2,B3GALT5,B3GNT4,B3GNT7,B4GALNT1,BPGM,BRSK2,C3,CA9,CARD11,CAV1,CCL2,CDC42EP5,CEACAM1,CHPF2,CHST10,CHST12,CHST2,CHSY3,CKB,CMPK2,CNDP2,COL11A1,COL1A1,COL1A…	biological_process.txt	regulation of cholesterol homeostasis	0.223074108	4	FGFR4,NR1D1,NR1H3,RORA	biological_process.txt
negative regulation of cell motility	0.006476416	31	ACVRL1,ADORA1,ALOX15B,APOE,ARHGDIB,BMP10,BST2,C16orf45,CCL2,CCL28,CYGB,DCN,ENG,IFITM1,IL24,IL33,LDLRAD4,NODAL,PBLD,PTPRK,PTPRR,RECK,RRAS,SEMA3A,SERPINE1,SP100,STARD13,STC1,THBS1,THY1,TPM1	biological_process.txt	lactate transmembrane transport	0.223074108	4	SLC16A11,SLC16A5,SLC16A6,SLC16A7	biological_process.txt
positive regulation of calcium ion import	0.006825415	12	AKAP6,CCL2,CXCL10,CXCL11,CXCL9,F2R,GPER1,GSTO1,STC1,THY1,TRPC1,TRPV2	biological_process.txt	blood vessel development	0.223074108	41	ADAM8,ADM2,COL18A1,CYP1B1,DDIT3,DLX3,E2F8,ECM1,EGF,EGR1,EPHB3,FGFR1,FGFR2,FOLR1,FOXC1,FOXN1,FOXO1,GPC3,HES1,HPGD,HPSE,ID1,JUNB,KLF5,LEF1,MMRN2,MYLK,NOTCH3,NR4A1,NRARP,NRP2,PRDM1,RORA,SEMA4A,SLIT2,TGFBR3,UNC5B,VEGFD,WNT7B,XBP1,ZMIZ1	biological_process.txt
negative regulation of cell-substrate adhesion	0.006825415	12	ACVRL1,CDKN2A,COL1A1,GCNT2,LGALS1,MELTF,MMP14,POSTN,SEMA3E,SERPINE1,SPOCK1,THBS1	biological_process.txt	meiosis I	0.223770161	14	BRCA2,BRIP1,CCNA1,CDC25B,DMC1,ESPL1,FBXO5,HORMAD1,HSPA2,MND1,MSH5,RNF212,TEX15,TOP2A	biological_process.txt
regulation of interleukin-6 production	0.006967481	18	ARRB1,BANK1,CYBA,DDX58,F2R,GAS6,IL33,IL6,IRAK3,PTAFR,PTPN22,TLR2,TLR3,TLR4,TNF,TNFAIP3,TNFSF4,WNT5A	biological_process.txt	regulation of energy homeostasis	0.223770161	5	FOXO1,METRNL,NR1D2,PRKAA2,TRPV4	biological_process.txt
supramolecular fiber organization	0.007028746	43	ACTN1,ANKRD1,ANXA2,APP,ARPC1B,ARRB1,BCAR1,BMP10,CDC42EP2,COL11A1,COL1A1,COL1A2,COL2A1,COL5A2,CORO1A,DBN1,DLG1,FHOD3,FMN1,FMOD,HCLS1,KATNAL1,KRT19,LCP1,LOXL2,MYL2,MYPN,NCKAP5L,NEDD9,NEFL,P4HA1,PDGFRA,PHACTR1,RAC2,RFLNA,RIPK3,TGFB2,TMSB4X,TPM1,TPM2,VIM,WIPF1,ZNF664-RFLNA	biological_process.txt	gene silencing by RNA	0.231470735	17	CNOT6L,HIST1H3C,HIST1H3D,HIST1H3E,HIST1H3F,HIST1H3I,HIST1H4B,HIST1H4C,HIST1H4D,HIST1H4E,HIST1H4F,HIST1H4I,HIST1H4K,HIST1H4L,HIST2H3D,NUP210,ZFP36	biological_process.txt
epithelial cell proliferation	0.007028746	16	ACVRL1,BMPER,CCND1,COL8A1,DLG1,ESR1,FAP,FERMT1,IL6,LOXL2,MMP14,NKX3-1,NOX5,SCARB1,TNF,WNT5A	biological_process.txt	cellular response to peptide	0.232176324	27	ARG1,ARHGEF2,ASS1,ATP6V0E2,BRIP1,CA2,CCNA2,CDC6,DDX11,EIF4EBP1,ERRFI1,FGF21,FOXO1,HDAC5,ID1,IRS2,KAT2B,KLF15,KLF2,KLF3,KLF4,KLF5,NR4A1,NR4A2,PRLR,TRIB3,XBP1	biological_process.txt
positive regulation of neurogenesis	0.007045668	46	ADRA2C,ANKRD1,APOE,ARSB,ATP8A2,BHLHB9,BRINP1,CSF1,CTNNB1,DISC1,DSCAM,ENC1,EPHB2,FEZ1,FN1,GDPD5,GPER1,HIF1A,IL6,KCTD11,L1CAM,LIF,LPAR1,LYN,MAP1B,NAP1L2,NEDD4L,NEFL,NRCAM,PAK3,PLPPR5,RIMS1,RIMS2,SEMA3A,SEMA6A,SHANK3,SMARCD3,SYT1,TENM4,TIMP2,TLR2,TRPV2,VEGFC,WNT5A,ZEB1,ZEB2	biological_process.txt	axon guidance	0.23528302	22	BMP7,CDH4,CHL1,EFNA3,EFNA5,EGR2,EPHB3,KIF26A,MATN2,NECTIN1,NEO1,NGFR,NRP2,OPHN1,RNF165,RPS6KA5,SLIT1,SLIT2,SPON2,SPTBN2,UNC5B,UNC5D	biological_process.txt
negative regulation of hemostasis	0.007062995	11	ABAT,ANXA2,APOE,C1QTNF1,CEACAM1,PDGFRA,PLAT,PLAU,PROC,SERPINE1,SERPING1	biological_process.txt	antibacterial humoral response	0.23791787	7	DEFB1,HIST1H2BE,HIST1H2BF,HIST1H2BG,HIST1H2BI,SLPI,SPON2	biological_process.txt
negative regulation of blood coagulation	0.007062995	11	ABAT,ANXA2,APOE,C1QTNF1,CEACAM1,PDGFRA,PLAT,PLAU,PROC,SERPINE1,SERPING1	biological_process.txt	oocyte development	0.23791787	7	BCL2,BRCA2,CDC25B,DMC1,FBXO5,WNT4,YBX2	biological_process.txt
response to interferon-gamma	0.007161585	23	BST2,C19orf66,CCL2,CCL20,CYP27B1,HLA-B,HLA-F,ICAM1,IFITM1,KYNU,MT2A,NCAM1,OAS1,OAS2,OAS3,PML,PTAFR,SP100,STAT1,TLR3,TRIM21,TRIM22,WNT5A	biological_process.txt	positive regulation of protein phosphorylation	0.23791787	71	ACSL1,ADAM8,AKTIP,ALOX12B,ARHGEF2,ARRB2,BCL2,BMP6,BMP7,BMP8B,C5,CAMK1,CAMKK1,CARD14,CCL5,CDC25B,CDC6,CDKN1B,CHRNA3,CKS1B,DDR2,DIRAS2,EFNA5,EGF,EMP2,ENPP2,ERBB3,EZH2,FAM129A,FGD2,FGF21,FGFR1,FGFR2,FGFR4,FLOT1,FZD1,FZD10,GADD45B,GADD45G,HES1,HSPA2,IGFBP3,INHBE,IQGAP3,KSR1,KSR2,LRRK2,MAP2K6,MAP3K8,MAPK10,NGF,NGFR,NPNT,NQO2,P2RX7,P2RY1,PPP1R15A,PRLR,RASGRP1,ROR2,RPS6KA5,SEMA4D,SOX2,STOX1,TEC,TNFAIP8L…	biological_process.txt
regulation of ion transport	0.007308268	63	ABAT,ADORA1,AKAP6,APOE,ARL6IP5,ATP8A2,CAV1,CCL2,CHRNA6,CLCA3P,CORO1A,CRACR2A,CTNNB1,CTSS,CXCL10,CXCL11,CXCL9,CYBA,DLG1,EHD3,F2R,GDNF,GJA5,GLRX,GPER1,GRIN3B,GSTO1,HCN2,HVCN1,ICAM1,KCNAB1,KCNB2,KCNF1,KCNIP3,KCNJ12,KCNJ15,KCNJ18,KCNQ3,KCNS1,KCNS2,LYN,MAPK8IP2,NEDD4L,NOX5,OPRL1,P2RX5,PDE4D,PML,PTAFR,PTGS2,RNF207,ROS1,SCN2A,SCN8A,SHANK3,SNCG,STC1,SYT1,TCAF2,THBS1,THY1,TRPC1,TRPV2	biological_process.txt	cellular response to external stimulus	0.23791787	26	ASNS,ATF3,ATF4,BCL2,BMP6,BRIP1,DAPL1,FOLR1,FOS,FOXO1,KCNJ2,KIF26A,LRRK2,MYH13,NCOA1,NR4A2,P2RX7,PIK3C2B,PIM1,PPM1D,PRKAA2,PTGER4,PTN,TLR5,WNT4,XBP1	biological_process.txt
hemopoiesis	0.007374366	57	ACTN1,ANXA2,BVES,CARD11,CBFA2T3,CD1D,CD79B,CD8A,CLEC5A,CMTM7,CSF1,CSF1R,CSF2,CSF3,CTNNB1,DHRS2,DOCK2,FLI1,GAB3,GAS6,HCLS1,HDAC9,HERC6,HIF1A,IFNE,IFNK,IL15,IL31RA,IL6,IL7R,INHBA,ITGA4,JAK3,LGALS1,LYN,MECOM,MFAP5,PDGFRA,PLCL2,PML,POLM,POU2F2,PTPN22,RAG1,RIPK3,RRAS,RSAD2,SH2B3,SNX10,STON2,TFRC,TGFB2,TGFBR2,TNF,TREM2,WDR78,WNT5A	biological_process.txt	regulation of cell communication	0.242423515	208	ABHD6,ACPP,ADAM8,ADH7,ADRB1,ALOX12B,APCDD1,ARAP2,ARFGEF3,ARHGAP11B,ARHGAP19,ARHGAP30,ARHGEF19,ARHGEF2,ARHGEF26,ARRB2,ARRDC3,ASPN,ATF3,BAMBI,BARD1,BARX1,BCL2,BCL6,BGN,BLNK,BMP6,BMP7,BMP8B,BRD4,BRIP1,C5,CA2,CACNG4,CARD14,CCL5,CD14,CD38,CD55,CDKN1C,CHAC1,CHP2,CHRNA3,CNIH2,CNKSR3,CPEB3,CTH,CYP1B1,CYP7B1,DAPK2,DDIT3,DEPDC1B,DEPTOR,DHRS3,DIRAS2,DLX2,DOT1L,DUSP1,DUSP2,DUSP8,ECM1,EFNA5,EGF,EGR1,EGR2,EMP2…	biological_process.txt
positive regulation of blood circulation	0.007851094	16	ADRA2C,CAV1,CHGA,CTGF,F2R,GJA5,GPER1,ICAM1,PDE4D,PTAFR,PTGS2,RNF207,SLC1A1,TBXA2R,TGFB2,TPM1	biological_process.txt	response to stimulus	0.246180944	474	AARS,ACKR2,ACSBG1,ACSL1,ADAM8,ADGRF2,ADGRL1,ADGRL2,ADH7,ADM2,ADRB1,ALDH3A1,ALOXE3,AOC3,APCDD1,APOBEC3B,APOM,AQP3,ARAP2,ARG1,ARHGAP11B,ARHGAP19,ARHGAP30,ARHGEF19,ARHGEF2,ARRB2,ARRDC3,AS3MT,ASCL2,ASIC3,ASNS,ASPN,ASS1,ATF3,ATF4,ATP6V0E2,AZGP1,BAMBI,BARD1,BCAM,BCL2,BCL6,BGN,BLNK,BMP6,BMP7,BMP8B,BRCA2,BRD4,BRIP1,C15orf62,C5,CA2,CALCB,CALML5,CAMK1,CAMK1D,CAMKK1,CARD14,CATSPERG,CCDC13,CCDC88C,CCL5,CCNA2…	biological_process.txt
response to vitamin	0.007851094	16	ALDH1A2,BCHE,CCND1,COL1A1,CXCL10,CYP24A1,CYP27B1,GAS6,IL15,KYNU,POSTN,PTGS2,SPARC,SPP1,STC1,TNC	biological_process.txt	negative regulation of cell development	0.248009648	28	ARHGEF2,ASCL2,BCL2,BMP7,DLX2,EFNA5,FBLN1,HES1,ID1,ID4,IDH2,IFRD1,INPP5J,IRX3,KIAA0319,KLK8,NGEF,NGFR,NOTCH3,PTN,RGMA,SEMA3G,SEMA4A,SEMA4D,SLIT2,SOX2,TBX6,TRPV4	biological_process.txt
lipopolysaccharide-mediated signaling pathway	0.008141554	9	CCL2,IRAK2,LYN,PTAFR,PTPN22,SCARB1,TLR2,TLR4,TNF	biological_process.txt	gland morphogenesis	0.252208533	13	ARG1,BCL2,BMP7,CRIP1,CYP7B1,ESRP2,FGFR1,FGFR2,ID4,IGFBP5,NKX2-3,RARG,WNT4	biological_process.txt
regulation of pathway-restricted SMAD protein phosphorylation	0.008351022	13	ACVRL1,BMP1,BMP10,BMPER,DAB2,ENG,GDF11,INHBA,LDLRAD4,NODAL,PBLD,PMEPA1,TGFB2	biological_process.txt	cellular response to xenobiotic stimulus	0.252208533	13	ACSL1,ALDH3A1,AOC3,AS3MT,CYP1B1,CYP2C18,CYP2C19,CYP2W1,CYP3A5,EPHX1,FMO1,RORA,RORC	biological_process.txt
acute inflammatory response	0.008397706	14	APOL2,F3,FN1,ICAM1,IL31RA,IL6,PTGES,SAA1,SAA2,SAA4,SERPINA1,SERPINA3,TNFSF4,VNN1	biological_process.txt	cellular response to nutrient levels	0.252208533	18	ASNS,ATF3,ATF4,BCL2,BRIP1,DAPL1,FOLR1,FOXO1,LRRK2,MYH13,NCOA1,PIK3C2B,PIM1,PPM1D,PRKAA2,PTN,WNT4,XBP1	biological_process.txt
regulation of peptidase activity	0.008543486	46	ANOS1,APP,ARL6IP5,ARRB1,BST2,C3,CARD16,CAV1,CR1,CTGF,EGLN3,F2R,F3,FN1,FOXL2,GAS6,GPER1,IFI27,IFI6,IL6,MMP14,NKX3-1,NLRP3,NODAL,PCSK1N,PML,PSMB9,RAG1,RECK,SERPINA1,SERPINA3,SERPINB6,SERPINB7,SERPINE1,SERPING1,SORL1,SPOCK1,TFPI,TFPI2,THBS1,TIMP2,TNF,TNFSF10,TNFSF14,TNFSF15,XDH	biological_process.txt	neuron projection guidance	0.252208533	22	BMP7,CDH4,CHL1,EFNA3,EFNA5,EGR2,EPHB3,KIF26A,MATN2,NECTIN1,NEO1,NGFR,NRP2,OPHN1,RNF165,RPS6KA5,SLIT1,SLIT2,SPON2,SPTBN2,UNC5B,UNC5D	biological_process.txt
collagen fibril organization	0.008584493	10	ANXA2,COL11A1,COL1A1,COL1A2,COL2A1,COL5A2,FMOD,LOXL2,P4HA1,TGFB2	biological_process.txt	regulation of hemopoiesis	0.252208533	31	ADAM8,BCL6,CA2,FAM213A,FOS,FOXC1,FOXN1,HES1,HIST1H4B,HIST1H4C,HIST1H4D,HIST1H4E,HIST1H4F,HIST1H4I,HIST1H4K,HIST1H4L,HMGB2,LEF1,MAFB,NRARP,P4HTM,PGLYRP3,PRDM1,RARG,RASGRP1,ROR2,SPINK5,XBP1,ZBTB16,ZBTB7B,ZFP36	biological_process.txt
regulation of calcium ion transport into cytosol	0.008834842	16	AKAP6,CAV1,CORO1A,CXCL10,CXCL11,CXCL9,CYBA,F2R,GPER1,GSTO1,LYN,P2RX5,PDE4D,PML,THY1,TRPC1	biological_process.txt	regulation of epidermis development	0.257650839	10	AQP3,ERRFI1,EZH2,FOXN1,GRHL1,HES1,HPSE,PTCH2,TMEM79,ZFP36	biological_process.txt
regulation of leukocyte apoptotic process	0.009281001	15	CD274,CDKN2A,EFNA1,GAS6,HCLS1,HIF1A,HSH2D,JAK3,LYN,PRKCQ,RAG1,RIPK3,SLC39A10,TGFB2,WNT5A	biological_process.txt	vasculature development	0.258291407	42	ADAM8,ADM2,COL18A1,CYP1B1,DDIT3,DLX3,E2F8,ECM1,EGF,EGR1,EPHB3,ERRFI1,FGFR1,FGFR2,FOLR1,FOXC1,FOXN1,FOXO1,GPC3,HES1,HPGD,HPSE,ID1,JUNB,KLF5,LEF1,MMRN2,MYLK,NOTCH3,NR4A1,NRARP,NRP2,PRDM1,RORA,SEMA4A,SLIT2,TGFBR3,UNC5B,VEGFD,WNT7B,XBP1,ZMIZ1	biological_process.txt
regulation of lymphocyte apoptotic process	0.009281001	12	CD274,EFNA1,HIF1A,HSH2D,JAK3,LYN,PRKCQ,RAG1,RIPK3,SLC39A10,TGFB2,WNT5A	biological_process.txt	negative regulation of neurogenesis	0.261456873	25	ARHGEF2,ASCL2,BMP7,DLX2,HES1,ID1,ID4,IDH2,IFRD1,INPP5J,IRX3,KIAA0319,KLK8,NGEF,NGFR,NOTCH3,PTN,RGMA,SEMA3G,SEMA4A,SEMA4D,SLIT2,SOX2,TBX6,TRPV4	biological_process.txt
regulation of B cell receptor signaling pathway	0.009281001	6	CMTM3,LPXN,LYN,PLCL2,PTPN22,SLC39A10	biological_process.txt	positive regulation of cellular biosynthetic process	0.262293107	125	ADRB1,AKNA,ARHGEF2,ARRB2,ASS1,ATAD2,ATF3,ATF4,BAMBI,BARX1,BARX2,BMP6,BMP7,BRCA2,BRD4,CAMK1,CAND2,CASZ1,CCL5,CCNA2,CD38,CDKN1C,CEBPA,CHP2,CKS1B,CPEB3,CSRNP1,DBP,DDIT3,DDX11,DLX2,DLX3,DOT1L,DSCC1,E2F8,EAF2,EGF,EGR1,EGR2,EPCAM,FABP3,FAM129A,FGFR1,FGFR2,FGFR4,FOS,FOSB,FOXC1,FOXJ2,FOXM1,FOXO1,FZD1,GRHL1,GRHL3,HDAC5,HES1,HLF,HMGA1,HMGB2,ID4,IRF5,IRS2,JUNB,JUND,KAT2B,KLF15,KLF2,KLF4,KLF5,LEF1,LMO4,MAFB,…	biological_process.txt
regulation of synapse structure or activity	0.009315647	20	ADGRL3,AMIGO2,APOE,APP,BHLHB9,CDH2,CLSTN3,DISC1,EPHB2,FLRT2,FLRT3,FRMPD4,LRRN1,RAB17,SHANK3,SIX1,SRPX2,THBS2,WNT5A,WNT7A	biological_process.txt	multicellular organismal movement	0.262293107	7	MYH14,MYH3,STAC3,SYNM,TNNC1,TNNI2,TNNT3	biological_process.txt
regulation of T cell apoptotic process	0.010197612	9	CD274,EFNA1,HIF1A,JAK3,PRKCQ,RAG1,RIPK3,TGFB2,WNT5A	biological_process.txt	musculoskeletal movement	0.262293107	7	MYH14,MYH3,STAC3,SYNM,TNNC1,TNNI2,TNNT3	biological_process.txt
regulation of lymphocyte migration	0.010527043	10	CCL2,CCL20,CXCL10,ITGA4,MSN,RIPK3,S100A7,STK10,TNFSF14,WNT5A	biological_process.txt	negative regulation of sprouting angiogenesis	0.267973681	4	HDAC5,KLF4,MMRN2,NGFR	biological_process.txt
synapse assembly	0.010597955	15	ADGRL3,APP,CDH2,CLSTN3,DNER,DNM3,DSCAM,FLRT3,NRCAM,RAB29,SDK1,SHANK2,SHANK3,WNT5A,WNT7A	biological_process.txt	negative regulation of glial cell proliferation	0.267973681	4	ASCL2,HES1,IDH2,PTN	biological_process.txt
entry into cell of other organism involved in symbiotic interaction	0.011167147	16	ANPEP,CAV1,CLEC5A,CR1,CTSB,DPP4,GAS6,ICAM1,ITGA5,ITGAV,ITGB3,ITGB6,NCAM1,SCARB1,SELPLG,TFRC	biological_process.txt	lipoxygenase pathway	0.267973681	4	ALOX12B,ALOXE3,HPGD,PLA2G3	biological_process.txt
entry into other organism involved in symbiotic interaction	0.011167147	16	ANPEP,CAV1,CLEC5A,CR1,CTSB,DPP4,GAS6,ICAM1,ITGA5,ITGAV,ITGB3,ITGB6,NCAM1,SCARB1,SELPLG,TFRC	biological_process.txt	activation of transmembrane receptor protein tyrosine kinase activity	0.267973681	4	CHRNA3,EFNA5,EGF,PRLR	biological_process.txt
viral entry into host cell	0.011167147	16	ANPEP,CAV1,CLEC5A,CR1,CTSB,DPP4,GAS6,ICAM1,ITGA5,ITGAV,ITGB3,ITGB6,NCAM1,SCARB1,SELPLG,TFRC	biological_process.txt	cellular response to antibiotic	0.267973681	4	CDKN1B,CRIP1,EZH2,PLA2G4F	biological_process.txt
negative regulation of viral process	0.011167147	16	BST2,C19orf66,HMGA2,IFIT1,IFITM1,ISG15,MX1,OAS1,OAS3,PML,RSAD2,STAT1,TNF,TNIP1,TRIM21,TRIM6	biological_process.txt	nitric oxide biosynthetic process	0.267973681	4	CYP1B1,GCHFR,NOS1,RORA	biological_process.txt
regulation of cell death	0.011299933	135	AAMDC,ACKR3,ACTN1,ADORA1,AGAP2,AKR1C3,ALDH1A2,AMIGO2,ANGPTL4,ANKRD1,APOE,ARHGEF6,ARL6IP5,ARNT2,ARRB1,BCAR1,BCL2A1,BHLHB9,BMP1,BMP10,BNIP3,CARD11,CARD16,CARD6,CAV1,CCL2,CD274,CD59,CDKN2A,CHGA,CLEC5A,COL2A1,CORO1A,CREB3L1,CSF1R,CSF2,CSF3,CSRNP3,CTGF,CTNNB1,CTSB,DAB2,DHRS2,DNAJA1,EFNA1,EGLN3,ENG,ESR1,F2R,F3,FAM134B,FAP,FBXO10,FOXL2,G0S2,GAS6,GDF11,GDNF,GPER1,GRK5,HCLS1,HIF1A,HMGA2,HSH2D,ICAM1,IFI27,…	biological_process.txt	anion transport	0.267973681	45	ACSL1,ANKH,ASIC3,ATP10B,CA2,CLCA1,CLDN17,CYB5RL,FABP3,FGFR1,FOLR1,GABRB3,GABRE,GABRQ,GLS2,LRRC8B,LRRC8E,MTTP,NCOA1,P2RX7,PITPNM3,PLA2G3,PLA2G4F,PPFIA3,PRKAA2,SLC16A11,SLC16A14,SLC16A5,SLC16A6,SLC16A7,SLC1A4,SLC1A5,SLC20A2,SLC26A4,SLC26A9,SLC27A2,SLC27A6,SLC43A1,SLC52A1,SLC6A9,SLC7A11,SLCO4A1,TNFAIP8L3,TSPOAP1,XK	biological_process.txt
negative regulation of multi-organism process	0.011299933	20	ARHGDIB,BST2,C19orf66,HMGA2,IFIT1,IFITM1,ISG15,ITGAV,MX1,NODAL,NPR2,OAS1,OAS3,PML,RSAD2,STAT1,TNF,TNIP1,TRIM21,TRIM6	biological_process.txt	regulation of phosphate metabolic process	0.267973681	118	ACSL1,ADAM8,ADRB1,AKTIP,ALOX12B,ARFGEF3,ARHGEF2,ARRB2,ASPN,ATF3,BARD1,BCL2,BGN,BMP6,BMP7,BMP8B,BRD4,C5,CAMK1,CAMKK1,CARD14,CCDC88C,CCL5,CCNA2,CDC25B,CDC6,CDKN1B,CDKN1C,CDKN2C,CDKN3,CEBPA,CHP2,CHRNA3,CKS1B,CNKSR3,DDR2,DEPTOR,DIRAS2,DUSP1,DUSP2,DUSP8,EFNA5,EGF,EMP2,ENPP2,ERBB3,ERRFI1,EZH2,FABP3,FAM129A,FBLN1,FGD2,FGF21,FGFR1,FGFR2,FGFR4,FLOT1,FOXM1,FOXO1,FZD1,FZD10,GADD45B,GADD45G,HES1,HSPA2,ID1,IG…	biological_process.txt
negative regulation of coagulation	0.011835528	11	ABAT,ANXA2,APOE,C1QTNF1,CEACAM1,PDGFRA,PLAT,PLAU,PROC,SERPINE1,SERPING1	biological_process.txt	positive regulation of phosphorylation	0.270556419	73	ACSL1,ADAM8,AKTIP,ALOX12B,ARHGEF2,ARRB2,BCL2,BMP6,BMP7,BMP8B,C5,CAMK1,CAMKK1,CARD14,CCL5,CDC25B,CDC6,CDKN1B,CHRNA3,CKS1B,DDR2,DIRAS2,EFNA5,EGF,EMP2,ENPP2,ERBB3,EZH2,FAM129A,FGD2,FGF21,FGFR1,FGFR2,FGFR4,FLOT1,FZD1,FZD10,GADD45B,GADD45G,HES1,HSPA2,IGFBP3,INHBE,IQGAP3,KSR1,KSR2,LMO4,LRRK2,MAP2K6,MAP3K8,MAPK10,NGF,NGFR,NPNT,NQO2,P2RX7,P2RY1,PPP1R15A,PRKAA2,PRLR,RASGRP1,ROR2,RPS6KA5,SEMA4D,SOX2,STOX1,…	biological_process.txt
positive regulation of calcium ion transport into cytosol	0.011835528	11	AKAP6,CAV1,CXCL10,CXCL11,CXCL9,F2R,GPER1,GSTO1,P2RX5,THY1,TRPC1	biological_process.txt	ceramide biosynthetic process	0.274237602	8	ALOX12B,ALOXE3,CERS3,CERS4,DEGS2,P2RX7,SPTSSB,ST8SIA6	biological_process.txt
regulation of toll-like receptor signaling pathway	0.011835528	11	CAV1,CYBA,ESR1,IRAK3,LYN,PTPN22,RSAD2,TLR2,TLR3,TLR4,TNFAIP3	biological_process.txt	cellular response to laminar fluid shear stress	0.276837093	3	ASS1,KLF2,KLF4	biological_process.txt
hematopoietic or lymphoid organ development	0.012240545	60	ACTN1,ANXA2,BVES,CARD11,CBFA2T3,CD1D,CD79B,CD8A,CLEC5A,CMTM7,CSF1,CSF1R,CSF2,CSF3,CTNNB1,DHRS2,DOCK2,FLI1,FOXL1,GAB3,GAS6,HCLS1,HDAC9,HERC6,HIF1A,IFNE,IFNK,IL15,IL31RA,IL6,IL7R,INHBA,ITGA4,JAK3,LGALS1,LTB,LYN,MECOM,MFAP5,PDGFRA,PLCL2,PML,POLM,POU2F2,PTPN22,RAG1,RIPK3,RRAS,RSAD2,SH2B3,SIX1,SNX10,STON2,TFRC,TGFB2,TGFBR2,TNF,TREM2,WDR78,WNT5A	biological_process.txt	chorio-allantoic fusion	0.276837093	3	BMP7,LEF1,WNT7B	biological_process.txt
interferon-gamma-mediated signaling pathway	0.01240799	14	HLA-B,HLA-F,ICAM1,MT2A,NCAM1,OAS1,OAS2,OAS3,PML,PTAFR,SP100,STAT1,TRIM21,TRIM22	biological_process.txt	long-chain fatty acid import	0.276837093	3	ACSL1,FABP3,SLC27A2	biological_process.txt
glycosaminoglycan biosynthetic process	0.012808316	18	B3GNT4,B3GNT7,CHPF2,CHST12,CHST2,CHSY3,CYTL1,DCN,EXTL2,FMOD,GCNT2,GPC4,HS3ST2,HS3ST3B1,HSPG2,SDC3,ST3GAL2,VCAN	biological_process.txt	chiasma assembly	0.276837093	3	BRIP1,MSH5,RNF212	biological_process.txt
positive regulation of cellular process	0.012846305	365	AAMDC,ABAT,ABCA1,ABLIM3,ACER3,ACKR3,ACLY,ACVRL1,ADCY1,ADCY4,ADGRF5,ADGRL3,ADORA1,ADRA2C,AKAP6,AKR1C3,ALDH1A2,ALOX15B,AMIGO2,ANKRD1,ANXA2,APOE,APP,ARHGEF6,ARL6IP5,ARNT2,ARPC1B,ARRB1,ARSB,ATP8A2,BANK1,BCAR1,BCL2A1,BEX1,BHLHB9,BMP1,BMP10,BMPER,BNIP3,BRINP1,BST2,BVES,C1QTNF1,C3,C3AR1,CARD11,CAV1,CBFA2T3,CCL2,CCL20,CCND1,CD1D,CD226,CD274,CD276,CD59,CD8A,CDC42EP2,CDC42EP3,CDC42EP5,CDH2,CDKL2,CDKN2A,CEA…	biological_process.txt	sebaceous gland development	0.276837093	3	FA2H,KRT76,WNT10A	biological_process.txt
neuron projection morphogenesis	0.012934495	47	ADCY1,ANOS1,APP,ATP8A2,BRSK2,CDH11,CHN1,CSF1R,DDR1,DPYSL4,DSCAM,EFNA1,EPHB2,FEZ1,FLRT2,FLRT3,FMN1,FMOD,ISPD,L1CAM,LAMA2,LRRN1,MAP1B,MAP6,MAPK8IP2,NCAM1,NEFL,NRCAM,NTNG1,NTNG2,NYAP1,PAK3,PLXNC1,POSTN,PRKCQ,SEMA3A,SEMA5B,SEMA6A,SHANK3,TGFB2,TSKU,TUBB3,UCHL1,WNT5A,WNT7A,ZEB2,ZNF280B	biological_process.txt	long-chain fatty acid catabolic process	0.276837093	3	CYP4F12,CYP4F3,LIPE	biological_process.txt
positive regulation of leukocyte adhesion to vascular endothelial cell	0.013268419	4	ICAM1,ITGA4,PTAFR,TNF	biological_process.txt	regulation of protein modification process	0.280658994	121	ACSL1,ADAM8,AKTIP,ALOX12B,ARHGEF2,ARRB2,ARRDC3,ASPN,ATF3,BCL2,BCL6,BGN,BMP6,BMP7,BMP8B,BRD4,C5,CAMK1,CAMKK1,CARD14,CCDC88C,CCL5,CCNA2,CDC25B,CDC6,CDKN1B,CDKN1C,CDKN2C,CDKN3,CEBPA,CHRNA3,CKS1B,CNKSR3,DDR2,DEPTOR,DIRAS2,DUSP1,DUSP2,DUSP8,EFNA5,EGF,EGR1,EMP2,ENPP2,ERBB3,ERRFI1,EZH2,FAM129A,FBLN1,FBXO5,FGD2,FGF21,FGFR1,FGFR2,FGFR4,FLOT1,FOXM1,FOXO1,FRY,FZD1,FZD10,GADD45B,GADD45G,HDAC5,HES1,HSPA2,ID1,…	biological_process.txt
regulation of entry of bacterium into host cell	0.013268419	4	CAV1,CXCL8,EXOC7,ITGAV	biological_process.txt	negative regulation of cellular protein metabolic process	0.280658994	76	ARRB2,ASPN,ATF3,ATF4,BGN,BMP7,C5,C8orf88,CD55,CDKN1B,CDKN1C,CDKN2C,CEBPA,CHAC1,CNKSR3,CNOT6L,CPEB3,DEPTOR,DUSP1,DUSP2,DUSP8,ECM1,EIF4EBP1,EIF4EBP3,ERRFI1,FAM129A,FBLN1,FBXO5,FETUB,FOXM1,FOXO1,FRY,GADD45B,GPC3,GRB7,HAP1,HMSD,IGFBP3,IGFBP5,INPP5J,KAT2B,KLF15,KLF4,LAMP3,LEF1,LMO3,LRRC4,LRRK2,NGF,NGFR,OPHN1,P2RX7,PAIP2B,PARD6A,PER2,PPM1E,PPP1R15A,PREX2,RTN4RL1,SEMA4D,SERPINA12,SERPINB10,SERPINB11,SER…	biological_process.txt
negative regulation of thymocyte apoptotic process	0.013268419	4	EFNA1,HIF1A,JAK3,RAG1	biological_process.txt	regulation of signaling	0.281812005	210	ABHD6,ACPP,ADAM8,ADH7,ADRB1,ALOX12B,APCDD1,ARAP2,ARFGEF3,ARHGAP11B,ARHGAP19,ARHGAP30,ARHGEF19,ARHGEF2,ARHGEF26,ARRB2,ARRDC3,ASPN,ATF3,BAMBI,BARD1,BARX1,BCL2,BCL6,BGN,BLNK,BMP6,BMP7,BMP8B,BRD4,BRIP1,C5,CA2,CACNG4,CARD14,CCL5,CD14,CD38,CD55,CDKN1C,CHAC1,CHP2,CHRNA3,CNIH2,CNKSR3,CPEB3,CTH,CYP1B1,CYP7B1,DAPK2,DDIT3,DEPDC1B,DEPTOR,DHRS3,DIRAS2,DLX2,DOT1L,DUSP1,DUSP2,DUSP8,ECM1,EFNA5,EGF,EGR1,EGR2,EMP2…	biological_process.txt
regulation of endopeptidase activity	0.0133115	43	ANOS1,APP,ARL6IP5,ARRB1,BST2,C3,CARD16,CR1,CTGF,EGLN3,F2R,F3,FOXL2,GAS6,GPER1,IFI27,IFI6,IL6,NKX3-1,NLRP3,NODAL,PCSK1N,PML,PSMB9,RAG1,RECK,SERPINA1,SERPINA3,SERPINB6,SERPINB7,SERPINE1,SERPING1,SORL1,SPOCK1,TFPI,TFPI2,THBS1,TIMP2,TNF,TNFSF10,TNFSF14,TNFSF15,XDH	biological_process.txt	mesonephros development	0.292401287	12	BCL2,BMP7,EPCAM,FGFR1,FGFR2,FOXC1,GPC3,HES1,NPNT,SLIT2,WNT4,ZBTB16	biological_process.txt
gland morphogenesis	0.014068554	17	CAV1,CSF1,CSF1R,DDR1,ESR1,IL6,MSN,NKX3-1,PML,SEMA3A,TBX2,TGFB2,TGFBR2,TGM2,TNC,TNF,WNT5A	biological_process.txt	innate immune response in mucosa	0.292401287	5	DEFB1,HIST1H2BE,HIST1H2BF,HIST1H2BG,HIST1H2BI	biological_process.txt
extracellular matrix constituent secretion	0.014284314	3	CREB3L1,CTGF,ENG	biological_process.txt	labyrinthine layer morphogenesis	0.292401287	5	BMP7,FGFR2,LEF1,NCOA1,WNT7B	biological_process.txt
regulation of type III interferon production	0.014284314	3	DDX58,IFIH1,TLR3	biological_process.txt	intermediate filament organization	0.292401287	5	DSP,EPPK1,KRT9,NEFM,PKP1	biological_process.txt
sequestering of TGFbeta in extracellular matrix	0.014284314	3	FBN1,FBN2,LTBP1	biological_process.txt	sphingolipid metabolic process	0.292401287	17	ALDH3B2,ALOX12B,ALOXE3,CERS3,CERS4,DEGS2,ELOVL4,ELOVL7,FA2H,LARGE1,P2RX7,PEMT,PPM1L,PSAPL1,SGPP2,SPTSSB,ST8SIA6	biological_process.txt
regulation of cartilage development	0.014330594	13	ACVRL1,ADAMTS7,BMP1,BMP10,CTGF,CTNNB1,LOXL2,PTHLH,RFLNA,SNAI2,TGFB2,WNT5A,ZNF664-RFLNA	biological_process.txt	ovulation cycle	0.292401287	13	ARRB2,BCL2,DMC1,EGR1,FANCG,FOXC1,HAS1,MAP2K6,NCOA1,OXTR,PTN,SLIT2,TYRO3	biological_process.txt
positive regulation of protein transport	0.014607368	50	ABAT,ABLIM3,AKAP6,ALOX15B,ANKRD1,ARRB1,CD274,CDKL2,CEP290,CLEC5A,CSF1R,CSF3,DAB2,DDX58,F2R,GAS6,GPER1,GPR68,HCLS1,HIF1A,IL33,IL6,MAPK11,MYRIP,NLRP3,NODAL,POSTN,PRR5L,PTGS2,PTPN22,RAB29,RAC2,SAA1,SCAMP5,SEC16B,SORL1,SPHK1,TCAF2,TDRD12,TGFB2,TLR2,TLR3,TLR4,TMEM173,TNF,TNFSF14,TNFSF4,TRIM6,VEGFC,WNT5A	biological_process.txt	positive regulation of osteoblast differentiation	0.293042033	9	BMP6,BMP7,CEBPA,DDR2,ID4,JUND,NPNT,WNT4,WNT7B	biological_process.txt
embryo implantation	0.014770905	10	DDR1,IGFBP7,LIF,MMP2,PTGS2,RECK,SPP1,STC1,TGFBR2,TRO	biological_process.txt	regulation of nervous system development	0.29343268	62	ADGRL1,ARHGEF2,ASCL2,BCL2,BCL6,BMP6,BMP7,CAMK1,CAMK1D,CASZ1,CDH4,CHRNA3,COBL,CPEB3,DLX2,EFNA5,EGF,EPHB3,EZH2,FGFR1,FZD1,GRHL3,HAP1,HES1,HMGB2,ID1,ID4,IDH2,IFRD1,INPP5J,IRX3,ITPKA,KIAA0319,KIF13B,KLF4,KLK8,LRRK2,LZTS1,NCOA1,NECTIN1,NGEF,NGF,NGFR,NOS1,NOTCH3,OXTR,PER2,PTN,RARG,RGMA,RNF112,SEMA3G,SEMA4A,SEMA4D,SLIT1,SLIT2,SOX2,TBX6,TRPV4,UNC5D,UST,XK	biological_process.txt
steroid catabolic process	0.014801178	7	APOE,CYP1A2,CYP24A1,CYP27B1,HSD17B14,SCARB1,STS	biological_process.txt	regulation of kinase activity	0.2960922	63	ACSL1,ADAM8,ASPN,BGN,BMP7,C5,CAMK1,CAMKK1,CARD14,CCL5,CCNA2,CDC25B,CDC6,CDKN1B,CDKN1C,CDKN2C,CDKN3,CEBPA,CHRNA3,CKS1B,DDR2,DEPTOR,DIRAS2,DUSP1,DUSP2,DUSP8,EFNA5,EGF,EMP2,ERBB3,ERRFI1,EZH2,FGD2,FGFR1,FZD10,GADD45B,GADD45G,HSPA2,IQGAP3,IRS2,KAT2B,KLF4,LMO4,LRRC4,LRRK2,MAP2K6,MAP3K8,MAPK10,NGF,P2RX7,PPM1E,PREX2,PRLR,RASGRP1,RBL1,ROR2,RTN4RL1,SOCS6,STOX1,TNFAIP8L3,TRIB3,WNK1,WNT7B	biological_process.txt
positive regulation of MAPK cascade	0.014860411	53	ACKR3,ADORA1,ADRA2C,ARL6IP5,ARRB1,BANK1,BMPER,C1QTNF1,CCL2,CCL20,CDH2,CSF1R,CTGF,CTNNB1,EFNA1,F2R,GAS6,GCNT2,GLIPR2,GPER1,ICAM1,IL6,IRAK2,ITGAV,LIF,LPAR1,MAGED1,MAP3K7CL,MAPK11,MAPK8IP2,NODAL,NOX4,PAK3,PDGFD,PDGFRA,PTPN22,S100A7,SAA1,SHC1,SHC2,TGFB2,THBS1,TIMP2,TLR3,TLR4,TNF,TNFRSF6B,TNIK,TREM2,WNT5A,WNT7A,XDH,ZEB2	biological_process.txt	positive regulation of cell proliferation	0.297027223	66	ALDH3A1,ARG1,ATF3,BAMBI,BCL2,BCL6,BMP6,CCL5,CCNA2,CD248,CD38,CD55,CDC25B,CDC6,CDKN1B,CHP2,CLDN7,CNOT6L,COL18A1,CXCR2,CYP7B1,DDR2,DOT1L,ECM1,EDN2,EGF,EGR1,EMP2,EPCAM,ESRP2,FGF21,FGFR1,FGFR2,FGFR4,FOXM1,FOXP2,GAB2,HES1,HMGB2,HPSE,ID1,ID4,IQGAP3,IRS2,KLF5,LEF1,NFATC2,NOTCH3,NQO2,NR4A1,NRARP,NRP2,PRC1,PTN,RAB25,RARG,SLC25A5,STOX1,TBC1D8,TGFBR3,TGM1,TSPYL5,VEGFD,XBP1,ZMIZ1,ZNF703	biological_process.txt
regulation of synapse organization	0.0148987	19	ADGRL3,AMIGO2,APOE,BHLHB9,CDH2,CLSTN3,DISC1,EPHB2,FLRT2,FLRT3,FRMPD4,LRRN1,RAB17,SHANK3,SIX1,SRPX2,THBS2,WNT5A,WNT7A	biological_process.txt	cardiovascular system development	0.29997334	42	ADAM8,ADM2,COL18A1,CYP1B1,DDIT3,DLX3,E2F8,ECM1,EGF,EGR1,EPHB3,ERRFI1,FGFR1,FGFR2,FOLR1,FOXC1,FOXN1,FOXO1,GPC3,HES1,HPGD,HPSE,ID1,JUNB,KLF5,LEF1,MMRN2,MYLK,NOTCH3,NR4A1,NRARP,NRP2,PRDM1,RORA,SEMA4A,SLIT2,TGFBR3,UNC5B,VEGFD,WNT7B,XBP1,ZMIZ1	biological_process.txt
unsaturated fatty acid metabolic process	0.015153321	18	ABCD1,AKR1C3,ALOX15B,ALOX5AP,CYP1A2,CYP2D6,CYP2U1,DAGLA,DECR2,ELOVL3,FADS3,GGT1,PDPN,PLA2G4C,PTGES,PTGS2,SCD5,TLR2	biological_process.txt	inositol lipid-mediated signaling	0.300749812	15	EGF,ERBB3,FGFR1,FGFR2,FGFR4,GAB2,IRS2,NGF,NPR3,PIK3C2B,PIK3C2G,PLD1,PREX2,TNFAIP8L3,TYRO3	biological_process.txt
positive regulation of cell activation	0.015153321	36	CARD11,CAV1,CCL2,CD1D,CD226,CD274,CD276,CD59,CORO1A,CTGF,DPP4,GAS6,IL15,IL33,IL6,IL7R,JAK3,LGALS1,LYN,MMP14,NLRP3,PAK3,PDCD1LG2,PRKCQ,PTAFR,RAG1,SLC39A10,TFRC,TGFBR2,THBS1,THY1,TLR4,TNFSF14,TNFSF4,VNN1,WNT5A	biological_process.txt	muscle organ development	0.306172838	27	ASS1,ATF3,DSP,EGR1,EGR2,FGFR2,FOS,FOXC1,FOXP2,FZD1,HLF,ITGA7,KLF5,LARGE1,MKX,MYH14,MYH3,MYLK,NUPR1,PITX1,RYR1,SGCG,STAC3,TGFBR3,TNNC1,XBP1,XK	biological_process.txt
gastrulation	0.015932894	23	COL11A1,COL6A1,COL8A1,CTNNB1,DUSP4,FN1,HMGA2,INHBA,ITGA4,ITGA5,ITGAV,ITGB2,ITGB3,LAMA3,LAMB1,LAMB3,MMP14,MMP2,NODAL,POU5F1,TENM4,TGFBR2,WNT5A	biological_process.txt	female pregnancy	0.306410941	19	ARG1,BCL2,CD38,CLDN4,DSG1,EMP2,ENDOU,FBLN1,FOS,FOSB,HPGD,IGFBP5,JUNB,OXTR,PRDM1,PRLR,STC2,THBD,WNT4	biological_process.txt
positive regulation of chemokine production	0.015979298	11	ALOX15B,CSF1R,HIF1A,IL33,IL6,POSTN,TLR2,TLR3,TLR4,TNF,WNT5A	biological_process.txt	oocyte differentiation	0.306410941	7	BCL2,BRCA2,CDC25B,DMC1,FBXO5,WNT4,YBX2	biological_process.txt
aminoglycan metabolic process	0.016011684	24	ARSB,B3GNT4,B3GNT7,CHI3L2,CHPF2,CHST12,CHST2,CHSY3,CYTL1,DCN,EXTL2,FMOD,GCNT2,GPC4,HPSE2,HS3ST2,HS3ST3B1,HSPG2,HYAL3,IDUA,IL15,SDC3,ST3GAL2,VCAN	biological_process.txt	chemical homeostasis	0.306410941	73	ABCB6,ALOX12B,ALOXE3,APOM,AQP3,AQP5,ATP12A,ATP13A4,ATP6V0E2,BCL2,BMP6,CA2,CACNA2D1,CALB2,CALCB,CCL5,CD38,CD55,CEBPA,CLDN4,CYP4F12,DDIT3,EDN2,ERFE,FABP3,FGF21,FGFR4,FLG,FOXO1,GJB6,GRHL1,GRHL3,HK2,HRNR,IGFBP5,IRS2,KCNJ11,KCNJ2,KRT1,KRT16,LPAR6,LRRK2,MALL,MYO5B,NEO1,NGFR,NR1D2,NR1H3,OXTR,P2RX7,P2RY1,PCK2,PDE6B,PRKAA2,PTGER3,PTGER4,RAB38,RMI1,RORA,RPH3AL,RYR1,SCNN1A,SLC25A23,SLC26A4,SLC26A9,STC2,STEA…	biological_process.txt
positive regulation of leukocyte activation	0.016802952	35	CARD11,CAV1,CCL2,CD1D,CD226,CD274,CD276,CD59,CORO1A,DPP4,GAS6,IL15,IL33,IL6,IL7R,JAK3,LGALS1,LYN,MMP14,NLRP3,PAK3,PDCD1LG2,PRKCQ,PTAFR,RAG1,SLC39A10,TFRC,TGFBR2,THBS1,THY1,TLR4,TNFSF14,TNFSF4,VNN1,WNT5A	biological_process.txt	regulation of phosphorus metabolic process	0.306410941	118	ACSL1,ADAM8,ADRB1,AKTIP,ALOX12B,ARFGEF3,ARHGEF2,ARRB2,ASPN,ATF3,BARD1,BCL2,BGN,BMP6,BMP7,BMP8B,BRD4,C5,CAMK1,CAMKK1,CARD14,CCDC88C,CCL5,CCNA2,CDC25B,CDC6,CDKN1B,CDKN1C,CDKN2C,CDKN3,CEBPA,CHP2,CHRNA3,CKS1B,CNKSR3,DDR2,DEPTOR,DIRAS2,DUSP1,DUSP2,DUSP8,EFNA5,EGF,EMP2,ENPP2,ERBB3,ERRFI1,EZH2,FABP3,FAM129A,FBLN1,FGD2,FGF21,FGFR1,FGFR2,FGFR4,FLOT1,FOXM1,FOXO1,FZD1,FZD10,GADD45B,GADD45G,HES1,HSPA2,ID1,IG…	biological_process.txt
regulation of interferon-gamma production	0.016845843	16	CD226,CD274,CD276,GAS6,IL33,INHBA,ISG15,PDCD1LG2,PDE4D,PTPN22,RIPK3,TLR3,TLR4,TNF,TNFSF4,WNT5A	biological_process.txt	negative regulation of nervous system development	0.306410941	26	ARHGEF2,ASCL2,BMP7,DLX2,HES1,ID1,ID4,IDH2,IFRD1,INPP5J,IRX3,KIAA0319,KLK8,NGEF,NGFR,NOTCH3,PTN,RGMA,SEMA3G,SEMA4A,SEMA4D,SLIT1,SLIT2,SOX2,TBX6,TRPV4	biological_process.txt
secretion by cell	0.017046285	54	ABCA1,ACTN1,APBA1,APP,BRSK2,CARD11,CHGA,CORO1A,CREB3L1,CTGF,DGKI,ENG,EXOC7,FN1,GAS6,GNPTAB,HSPA8,IL6,INHBA,ITGB3,LGALS3BP,LTBP2,LYN,NLRP3,NOX5,PIP5K1C,POU2F2,PPFIA4,RAB31,RAB8B,RIMS1,RIMS2,RIMS4,S100A13,SCAMP5,SERPINA1,SERPINA3,SERPINE1,SERPING1,SLC1A1,SNCG,SPARC,SRGN,STX2,SYT1,SYT14,SYT16,TGFB2,THBS1,TLR2,TLR4,TMSB4X,VEGFC,WNT7A	biological_process.txt	very long-chain fatty acid metabolic process	0.310587136	6	ACSBG1,CYP4F12,ELOVL4,ELOVL7,SLC27A2,SLC27A6	biological_process.txt
glycosaminoglycan metabolic process	0.017110629	23	ARSB,B3GNT4,B3GNT7,CHPF2,CHST12,CHST2,CHSY3,CYTL1,DCN,EXTL2,FMOD,GCNT2,GPC4,HPSE2,HS3ST2,HS3ST3B1,HSPG2,HYAL3,IDUA,IL15,SDC3,ST3GAL2,VCAN	biological_process.txt	negative regulation of digestive system process	0.317485778	4	NR1H3,OXTR,PTGER3,WNK1	biological_process.txt
regulation of blood pressure	0.017140467	24	ABAT,ACVRL1,ADORA1,CHGA,COL1A2,CTSZ,CYBA,EDNRA,ERAP2,F2R,GAS6,GJA5,MME,NCALD,NPR2,OPRL1,PDE4D,POSTN,PTAFR,PTGS2,SOD2,TBXA2R,TPM1,VEGFC	biological_process.txt	positive regulation of nitrogen compound metabolic process	0.323255081	126	ADRB1,AKNA,ARHGEF2,ARRB2,ASS1,ATAD2,ATF3,ATF4,BAMBI,BARX1,BARX2,BMP6,BMP7,BRCA2,BRD4,CAMK1,CAND2,CASZ1,CCL5,CCNA2,CD38,CDKN1C,CEBPA,CHP2,CKS1B,CPEB3,CSRNP1,DBP,DDIT3,DDX11,DLX2,DLX3,DOT1L,DSCC1,E2F8,EAF2,EGF,EGR1,EGR2,EPCAM,EYA2,FAM129A,FGFR1,FGFR2,FGFR4,FOS,FOSB,FOXC1,FOXJ2,FOXM1,FOXO1,FZD1,GRHL1,GRHL3,HDAC5,HES1,HLF,HMGA1,HMGB2,ID4,IRF5,JUNB,JUND,KAT2B,KLF15,KLF2,KLF4,KLF5,LEF1,LMO4,MAFB,MAML3,…	biological_process.txt
response to nutrient	0.017140467	24	ABCA1,AKR1C3,ALDH1A2,ARSB,BCHE,CCL28,CCND1,COL1A1,CXCL10,CYP24A1,CYP27B1,GAS6,IL15,KYNU,LDHA,PKM,POSTN,PTGS2,SPARC,SPP1,STC1,TBXA2R,TGFBR2,TNC	biological_process.txt	non-recombinational repair	0.326892864	10	BARD1,HIST1H4B,HIST1H4C,HIST1H4D,HIST1H4E,HIST1H4F,HIST1H4I,HIST1H4K,HIST1H4L,NSD2	biological_process.txt
cell-cell signaling	0.017164356	107	ADORA1,ADRA2C,APBA1,APBA2,APC2,APOE,BST2,CAV1,CCL20,CCND1,CD70,CDK14,CHRNA6,CLSTN3,CTGF,CTNNB1,CXCL10,CXCL11,CXCL5,CXCL6,CXCL9,DAB2,DGKI,DISC1,DKK2,DKK3,DLG1,DTNA,EFNA1,F2R,FGF5,FOXL1,GABBR2,GJA5,GJC1,GNG2,GPC4,GPR176,GRIA3,GRK5,HCN2,HIC1,HMGA2,HSPA8,HTR4,IL15,IL6,INHBA,INSL3,ITGB2,KCNMB4,KCNQ3,LTB,LYN,MAPK8IP2,MPZ,MYCBPAP,NODAL,OPRL1,PCDHA1,PCDHA10,PCDHA11,PCDHA12,PCDHA13,PCDHA2,PCDHA3,PCDHA4,PC…	biological_process.txt	negative regulation of hemopoiesis	0.33346218	15	BCL6,HES1,HIST1H4B,HIST1H4C,HIST1H4D,HIST1H4E,HIST1H4F,HIST1H4I,HIST1H4K,HIST1H4L,MAFB,NRARP,PGLYRP3,ZBTB16,ZFP36	biological_process.txt
regulation of antigen receptor-mediated signaling pathway	0.017164356	10	CEACAM1,CMTM3,DUSP3,LPXN,LYN,PLCL2,PTPN22,RAB29,SLC39A10,THY1	biological_process.txt	negative regulation of translational initiation	0.334991405	5	ATF4,C8orf88,EIF4EBP1,EIF4EBP3,PAIP2B	biological_process.txt
regulation of neuron differentiation	0.017164356	59	ADRA2C,ANKRD1,APOE,APP,ARSB,ATP8A2,BHLHB9,BRINP1,CHN1,DBN1,DISC1,DNM3,DSCAM,EFNA1,ENC1,EPHB2,FEZ1,FMOD,FN1,FUOM,GDPD5,IL6,KCTD11,L1CAM,LGALS1,LPAR1,LYN,MAP1B,NAP1L2,NEDD4L,NEFL,NRCAM,PAK3,PLPPR5,PLXNC1,PMP22,RAB17,RAB29,RIMS1,RIMS2,SDK1,SEMA3A,SEMA3E,SEMA5B,SEMA6A,SHANK3,SIX1,SPOCK1,SPP1,SYT1,THY1,TIMP2,TNIK,TRPV2,VIM,WNT5A,WNT7A,ZEB1,ZEB2	biological_process.txt	reactive oxygen species biosynthetic process	0.334991405	5	CYP1B1,DUOX1,GCHFR,NOS1,RORA	biological_process.txt
eye morphogenesis	0.017549206	21	ATP8A2,CEP290,COL5A2,COL8A1,CTNNB1,DSCAM,EPHB2,FBN1,FBN2,FOXL2,GDF11,HIF1A,MFAP2,NECTIN3,SDK1,TBX2,THY1,TSKU,TSPAN12,WNT5A,ZEB1	biological_process.txt	antimicrobial humoral response	0.342055344	7	DEFB1,HIST1H2BE,HIST1H2BF,HIST1H2BG,HIST1H2BI,SLPI,SPON2	biological_process.txt
cell projection morphogenesis	0.017852806	47	ADCY1,ANOS1,APP,ATP8A2,BRSK2,CDH11,CHN1,CSF1R,DDR1,DPYSL4,DSCAM,EFNA1,EPHB2,FEZ1,FLRT2,FLRT3,FMN1,FMOD,ISPD,L1CAM,LAMA2,LRRN1,MAP1B,MAP6,MAPK8IP2,NCAM1,NEFL,NRCAM,NTNG1,NTNG2,NYAP1,PAK3,PLXNC1,POSTN,PRKCQ,SEMA3A,SEMA5B,SEMA6A,SHANK3,TGFB2,TSKU,TUBB3,UCHL1,WNT5A,WNT7A,ZEB2,ZNF280B	biological_process.txt	meiotic nuclear division	0.342439043	18	BRCA2,BRIP1,CCNA1,CDC25B,DMC1,DUSP13,ESPL1,FBXO5,HORMAD1,HSPA2,MKI67,MND1,MSH5,RNF212,SMC4,TEX15,TOP2A,ZFP42	biological_process.txt
regulation of mononuclear cell migration	0.017852806	9	C3AR1,CSF1,CXCL10,LYN,PDGFD,S100A7,SERPINE1,THBS1,TNF	biological_process.txt	regulation of MAPK cascade	0.34485027	55	ADAM8,ALOX12B,ARRB2,ATF3,BMP6,BMP7,BMP8B,C5,CCL5,CNKSR3,DIRAS2,DUSP1,DUSP2,DUSP8,EGF,ERRFI1,EZH2,FBLN1,FGD2,FGF21,FGFR1,FGFR2,FGFR4,FOXM1,FOXO1,FZD10,GADD45B,GADD45G,ID1,IGFBP3,INHBE,IQGAP3,KLF4,KSR1,KSR2,LMO3,LRRK2,MAP2K6,MAP3K8,MAPK10,NGF,NGFR,NPNT,NQO2,P2RX7,P2RY1,RASGRP1,ROR2,SOX2,TGFBR3,TNFAIP8L3,TNFRSF19,TRIB3,TRPV4,WNT7B	biological_process.txt
JAK-STAT cascade	0.01804064	11	CCL2,F2R,IFNAR2,IL15,IL31RA,JAK3,LIF,LYN,STAT1,STAT2,STAT4	biological_process.txt	negative regulation of cellular component movement	0.351770148	25	ABHD6,BCL2,C5,CDKN1B,CNIH2,CYP1B1,EPPK1,FBLN1,HAS1,HDAC5,IDH2,IGFBP3,IGFBP5,KLF4,KRT16,MMRN2,PTGER4,PTN,SEMA3G,SEMA4A,SEMA4D,SLIT2,SLURP1,TGFBR3,WNT4	biological_process.txt
regulation of secretion by cell	0.01804064	64	ABAT,ADORA1,ADRA2C,ALOX15B,ANKRD1,ARRB1,BANK1,BRSK2,C1QTNF1,CD274,CEACAM1,CHGA,CHRNA6,CLEC5A,CSF1R,F2R,FN1,FOXL2,GAS6,GDNF,GJA5,GPER1,GPR68,HIF1A,IL13RA2,IL1R2,IL33,IL6,INHBA,KCNMB4,LIF,LRRC32,LYN,MAPK11,MYRIP,NKX3-1,NLRP3,P3H1,PML,POSTN,PTAFR,PTPN22,RAB8B,RAC2,RIMS1,RIMS2,RIMS4,RSAD2,SAA1,SCAMP5,SCG5,SNCG,SRGN,SYT1,SYT14,SYT16,TGFB2,TLR2,TLR4,TNF,TNFSF4,TRIM6,VEGFC,WNT5A	biological_process.txt	mitotic cell cycle phase transition	0.351770148	25	BRD4,CCNA1,CCNA2,CCNB2,CDC25B,CDC6,CDKN1B,CDKN2C,CDKN3,CEP57,CIT,CKS1B,EIF4EBP1,FBXO5,FOXM1,HAUS4,HAUS8,ID4,IQGAP3,LZTS1,POLE,PPM1D,PRIM1,UBE2C,WEE1	biological_process.txt
negative regulation of cell activation	0.01804064	23	ABAT,ADGRF5,APOE,BANK1,C1QTNF1,CD200,CD274,CEACAM1,CYGB,DLG1,DUSP3,GPER1,IL13RA2,IL31RA,INHBA,JAK3,LRRC32,LYN,PDCD1LG2,PDGFRA,PTPN22,TNFAIP3,TNFSF4	biological_process.txt	regulation of intracellular signal transduction	0.35614731	123	ADAM8,ADRB1,ALOX12B,ARAP2,ARFGEF3,ARHGAP11B,ARHGAP19,ARHGAP30,ARHGEF19,ARHGEF2,ARHGEF26,ARRB2,ASPN,ATF3,BARD1,BCL2,BCL6,BGN,BMP6,BMP7,BMP8B,BRD4,BRIP1,C5,CARD14,CCL5,CHP2,CNKSR3,CTH,CYP1B1,DAPK2,DDIT3,DEPDC1B,DEPTOR,DIRAS2,DOT1L,DUSP1,DUSP2,DUSP8,ECM1,EGF,ERBB3,ERRFI1,EZH2,FBLN1,FGD2,FGD3,FGF21,FGFR1,FGFR2,FGFR4,FLOT1,FOXM1,FOXO1,FZD10,GADD45B,GADD45G,GPAT3,HAP1,HES1,HPSE,ID1,IGFBP3,IGFBP5,IL20RA…	biological_process.txt
morphogenesis of an epithelium	0.01804064	46	ACVRL1,ALDH1A2,CA9,CCDC103,CEACAM1,CEP290,COL4A1,CSF1,CSF1R,CTNNB1,CTSZ,DDR1,DLG1,EDNRA,ENG,ESR1,FAT4,FLRT3,FMN1,GDNF,HIF1A,IL6,ITGA5,LCP1,MMP12,MMP14,MSN,NKX3-1,NODAL,PGF,PML,PRKACB,RHOC,SEMA3A,SEMA3E,SIX1,STARD13,TBX2,TGFB2,TGFBR2,TGM2,TNC,VEGFC,WNT5A,WNT7A,ZEB2	biological_process.txt	negative regulation of neuron differentiation	0.356652241	20	BMP7,HES1,ID1,ID4,IFRD1,INPP5J,IRX3,KIAA0319,KLK8,NGEF,NGFR,NOTCH3,RGMA,SEMA3G,SEMA4A,SEMA4D,SLIT2,SOX2,TBX6,TRPV4	biological_process.txt
cell adhesion mediated by integrin	0.01804064	6	FBN1,ICAM1,ITGA5,ITGAV,ITGB3,ITGB6	biological_process.txt	regulation of mitotic cell cycle DNA replication	0.35754202	2	CCNA2,FGFR1	biological_process.txt
regulation of immune effector process	0.018350371	38	BST2,C3,C3AR1,CD226,CD59,CEACAM1,CFH,CR1,DDX58,DDX60,DOCK2,DUSP10,HERC5,IFIT1,IL13RA2,IL15,IL33,IL6,IL7R,IRAK3,JAK3,LYN,NLRP3,PTAFR,RAC2,RIPK3,RSAD2,SERPING1,TFRC,TGFB2,TLR3,TLR4,TMEM173,TNF,TNFAIP3,TNFSF4,TRIM6,WNT5A	biological_process.txt	ventricular zone neuroblast division	0.35754202	2	FGFR1,FGFR2	biological_process.txt
regulation of cellular extravasation	0.018608688	7	CCL28,ICAM1,IL1R1,ITGA4,PDGFD,PTAFR,RIPK3	biological_process.txt	cellular response to cycloheximide	0.35754202	2	KLF2,KLF4	biological_process.txt
cell morphogenesis involved in neuron differentiation	0.018623449	43	ADCY1,ANOS1,APP,ATP8A2,BRSK2,CDH11,CHN1,CSF1R,DSCAM,EFNA1,EPHB2,FEZ1,FLRT2,FLRT3,FMN1,FMOD,ISPD,L1CAM,LAMA2,LRRN1,MAP1B,MAP6,MAPK8IP2,NCAM1,NRCAM,NTNG1,NTNG2,PAK3,PDZD7,PLXNC1,PRKCQ,SEMA3A,SEMA5B,SEMA6A,SHANK3,TGFB2,TSKU,TUBB3,UCHL1,WNT5A,WNT7A,ZEB2,ZNF280B	biological_process.txt	negative regulation of neurotransmitter uptake	0.35754202	2	GPM6B,NOS1	biological_process.txt
positive regulation of cellular extravasation	0.019123502	5	ICAM1,IL1R1,ITGA4,PDGFD,PTAFR	biological_process.txt	pteridine-containing compound catabolic process	0.35754202	2	ALDH1L1,ALDH1L2	biological_process.txt
morphogenesis of a branching epithelium	0.019294989	23	COL4A1,CSF1,CTNNB1,CTSZ,DDR1,DLG1,EDNRA,ENG,ESR1,FAT4,GDNF,IL6,MMP14,NKX3-1,PGF,PML,SEMA3A,SEMA3E,SIX1,TGFBR2,TGM2,TNC,WNT5A	biological_process.txt	brain segmentation	0.35754202	2	EGR2,MAFB	biological_process.txt
negative regulation of epithelial cell differentiation	0.021111541	9	ACVRL1,CAV1,CCND1,CTNNB1,NODAL,S1PR3,STAT1,XDH,ZEB1	biological_process.txt	regulation of serotonin uptake	0.35754202	2	GPM6B,NOS1	biological_process.txt
positive regulation of release of sequestered calcium ion into cytosol	0.021111541	9	AKAP6,CXCL10,CXCL11,CXCL9,F2R,GPER1,GSTO1,THY1,TRPC1	biological_process.txt	rhombomere 5 development	0.35754202	2	EGR2,MAFB	biological_process.txt
response to vitamin D	0.021111541	8	CXCL10,CYP24A1,CYP27B1,IL15,PTGS2,SPP1,STC1,TNC	biological_process.txt	response to luteinizing hormone	0.35754202	2	CCNA2,TGFBR3	biological_process.txt
heterotypic cell-cell adhesion	0.021111541	8	CD1D,CTNNA3,ITGA4,ITGA5,ITGAV,ITGB2,ITGB3,NRCAM	biological_process.txt	negative regulation of serotonin uptake	0.35754202	2	GPM6B,NOS1	biological_process.txt
regulation of endothelial cell differentiation	0.021111541	8	ACVRL1,CEACAM1,CTNNB1,PROC,S1PR3,TMEM100,TNF,XDH	biological_process.txt	folic acid-containing compound catabolic process	0.35754202	2	ALDH1L1,ALDH1L2	biological_process.txt
cellular response to amino acid stimulus	0.021111541	12	COL1A1,COL1A2,COL4A1,COL5A2,COL6A1,CYBA,MMP2,PDGFD,PDGFRA,SIX1,TNF,ZEB1	biological_process.txt	cellular response to interleukin-8	0.35754202	2	CXCR2,EGR1	biological_process.txt
branching morphogenesis of an epithelial tube	0.021308008	20	COL4A1,CSF1,CTNNB1,CTSZ,DDR1,DLG1,EDNRA,ENG,ESR1,FAT4,GDNF,MMP14,NKX3-1,PGF,PML,SEMA3E,SIX1,TGFBR2,TNC,WNT5A	biological_process.txt	odontoblast differentiation	0.35754202	2	DLX3,LEF1	biological_process.txt
regulation of smooth muscle cell proliferation	0.021308008	18	CTNNB1,CYBA,GPER1,IL15,IL6,MMP2,PDE1A,PDGFD,PTAFR,PTGS2,S1PR1,STAT1,TGFBR2,TGM2,THBS1,TNF,TNFAIP3,TPM1	biological_process.txt	positive regulation of adrenergic receptor signaling pathway	0.35754202	2	ARRDC3,NOS1	biological_process.txt
immune system development	0.021967443	61	ACTN1,ANXA2,BVES,CARD11,CBFA2T3,CD1D,CD79B,CD8A,CLEC5A,CMTM7,CSF1,CSF1R,CSF2,CSF3,CTNNB1,DHRS2,DOCK2,FLI1,FOXL1,GAB3,GAS6,HCLS1,HDAC9,HERC6,HIF1A,IFNE,IFNK,IL15,IL31RA,IL6,IL7R,INHBA,ITGA4,JAK3,LGALS1,LTB,LYN,MECOM,MFAP5,PDGFRA,PLCL2,PML,POLM,POU2F2,PTPN22,RAG1,RIPK3,RRAS,RSAD2,SH2B3,SIX1,SNX10,STON2,TFRC,TGFB2,TGFBR2,TNF,TNFAIP3,TREM2,WDR78,WNT5A	biological_process.txt	positive regulation of the force of heart contraction by chemical signal	0.35754202	2	ADRB1,EDN2	biological_process.txt
negative regulation of viral life cycle	0.021967443	15	BST2,C19orf66,HMGA2,IFIT1,IFITM1,ISG15,MX1,OAS1,OAS3,PML,RSAD2,TNF,TNIP1,TRIM21,TRIM6	biological_process.txt	positive regulation of steroid hormone biosynthetic process	0.35754202	2	BMP6,WNT4	biological_process.txt
regulation of cyclic nucleotide metabolic process	0.022049289	22	ABCA1,ADCY1,ADCY4,AKAP6,APOE,CHGA,CXCL10,CXCL11,CXCL9,EDNRA,GABBR2,GPER1,LPAR1,MRAP2,OPRL1,PALM,PDE4D,PTHLH,RUNDC3A,THBS1,TIMP2,WNT5A	biological_process.txt	central nervous system segmentation	0.35754202	2	EGR2,MAFB	biological_process.txt
negative regulation of signal transduction	0.022049289	100	ACKR3,APC2,APOE,ARRB1,BANK1,BICC1,BMPER,CAV1,CCND1,CDH2,CEACAM1,COL2A1,CREB3L1,CSF2,CTNNB1,CXCL8,DAB2,DCN,DKK2,DKK3,DLG1,DNAJA1,DUSP10,DUSP3,DUSP4,ESR1,FBN1,FBN2,FLRT2,FLRT3,GAS6,GDNF,GDPD5,GPER1,GRK4,GSTO1,HIC1,HIF1A,ICAM1,IFI6,IL1R2,IL6,IRAK3,ITGAV,IVNS1ABP,KCTD11,LDLRAD4,LIF,LPXN,LTBP1,LYN,MECOM,MMP14,MUC1,NKX3-1,NLRP3,NODAL,OPTN,PALM,PBLD,PEG10,PIK3IP1,PLCL2,PMEPA1,PRKACB,PRKCQ,PRR5L,PSMB9,PT…	biological_process.txt	chemorepulsion involved in embryonic olfactory bulb interneuron precursor migration	0.35754202	2	SLIT1,SLIT2	biological_process.txt
enzyme linked receptor protein signaling pathway	0.022526085	70	ACVRL1,AFP,ANOS1,ARPC1B,ATP6V0A4,BCAR1,BMP1,BMP10,CD8A,CHN1,COL1A1,COL1A2,COL4A1,CSF1,CSF1R,CTGF,CYBA,DDR1,DOK1,EFNA1,ENG,EPHB2,FAM83A,FAT4,FGF5,FLRT2,FLRT3,FMOD,FRK,FSTL1,GAS6,GCNT2,GDF11,IL31RA,INHBA,ITGAV,ITGB3,JAK3,LIF,LIFR,LTBP1,LTBP2,LYN,MAPK11,MMP2,MVP,NODAL,NPR2,PAK3,PDGFD,PDGFRA,PGF,PIK3R3,PLAT,PML,PTPRK,PTPRR,REPS2,ROS1,SH2D2A,SHC1,SHC2,SHC4,SMURF2,STYK1,TGFB2,TGFBR2,TMEM100,VEGFC,VIM	biological_process.txt	cellular response to nitrosative stress	0.35754202	2	DDIT3,STOX1	biological_process.txt
cellular response to endogenous stimulus	0.023201497	95	ACVRL1,ADAMTS7,ADCY1,ADCY4,AKAP6,AKR1C3,ANKRD1,ANOS1,APP,ATP6V0A4,BCAR1,BMP1,BMP10,CAV1,CCL2,CEACAM1,COL1A1,COL1A2,COL2A1,COL4A1,COL5A2,COL6A1,CORO1A,CTGF,CTNNB1,CTSB,CTSS,CXCL8,CYBA,CYP11A1,DNAJA1,ENG,ESR1,FAT4,FBN1,FBXO32,FGF5,FLRT2,FLRT3,FMOD,FSTL1,GCNT2,GLP2R,GNB4,GNG11,GNG2,GPER1,HCN2,HDAC9,ICAM1,IGFBP7,IL6,INHBA,ITGB2,JAK3,LTBP2,LYN,MMP2,NKX3-1,NODAL,NOX4,P2RY6,PDE4D,PDGFD,PDGFRA,PGF,PIK3R3…	biological_process.txt	cuticle development	0.35754202	2	DUOX1,TMEM79	biological_process.txt
morphogenesis of an epithelial sheet	0.023201497	10	ACVRL1,CEACAM1,DDR1,FLRT3,ITGA5,LCP1,MMP12,RHOC,WNT5A,WNT7A	biological_process.txt	prostate gland stromal morphogenesis	0.35754202	2	CRIP1,ID4	biological_process.txt
endothelial cell proliferation	0.023565267	7	ACVRL1,BMPER,DLG1,LOXL2,MMP14,NOX5,SCARB1	biological_process.txt	canonical Wnt signaling pathway	0.35754202	12	EGF,FRAT1,FZD1,FZD10,KLF4,LEF1,LRRK2,NR4A2,RARG,TBL1X,WNT4,WNT7B	biological_process.txt
circulatory system process	0.023565267	42	ABAT,ACVRL1,ADORA1,ADRA2C,APOE,C3AR1,CAV1,CEACAM1,CHGA,COL1A2,CTSZ,CXCL10,CYBA,EDNRA,ERAP2,F2R,FLI1,GAS6,GJA5,GJC1,GPER1,HEG1,ICAM1,KCNMB4,MME,MYL2,NCALD,NEDD4L,NFE2,NPR2,OLR1,OPRL1,PDE4D,POSTN,PTAFR,PTGS2,SERPING1,SOD2,STAT1,TBXA2R,TPM1,VEGFC	biological_process.txt	organic anion transport	0.35754202	35	ACSL1,ASIC3,ATP10B,CA2,CYB5RL,FABP3,FOLR1,GLS2,MTTP,NCOA1,P2RX7,PITPNM3,PLA2G3,PLA2G4F,PPFIA3,PRKAA2,SLC16A11,SLC16A14,SLC16A5,SLC16A6,SLC16A7,SLC1A4,SLC1A5,SLC26A4,SLC26A9,SLC27A2,SLC27A6,SLC43A1,SLC52A1,SLC6A9,SLC7A11,SLCO4A1,TNFAIP8L3,TSPOAP1,XK	biological_process.txt
regulation of production of molecular mediator of immune response	0.023766175	17	BST2,CD226,IL13RA2,IL33,IL6,IRAK3,JAK3,NLRP3,RSAD2,TFRC,TGFB2,TLR3,TLR4,TNF,TNFSF4,TRIM6,WNT5A	biological_process.txt	phosphatidylethanolamine acyl-chain remodeling	0.35754202	5	MBOAT1,PLA2G3,PLA2G4B,PLA2G4F,PLBD1	biological_process.txt
negative regulation of morphogenesis of an epithelium	0.023850449	6	CTNNB1,SIX1,STAT1,TBX2,TNF,WNT5A	biological_process.txt	drug catabolic process	0.35754202	4	CYP2C19,CYP3A5,CYP4B1,NOS1	biological_process.txt
multi-multicellular organism process	0.023850449	27	ADRA2C,APOL2,CTSB,CYP27B1,DDR1,ESR1,IGFBP7,LIF,MMP2,MMP7,NODAL,PAPPA,PGF,PLA2G4C,PSG1,PSG4,PSG5,PTAFR,PTGFR,PTGS2,PTHLH,RECK,SPP1,STC1,STS,TGFBR2,TRO	biological_process.txt	cellular modified amino acid catabolic process	0.35754202	4	ALDH1L1,ALDH1L2,CHAC1,PRODH	biological_process.txt
cell recognition	0.02489948	20	ADAM21,APP,ATP8B3,CATSPERB,CD200,CD226,CORO1A,DLG1,DOCK2,DSCAM,EPHB2,HVCN1,NECTIN3,NRCAM,NTM,OPCML,PCDHA7,SCARB1,SEMA3A,VCAN	biological_process.txt	neurotrophin TRK receptor signaling pathway	0.35754202	4	HAP1,NGF,NGFR,SORT1	biological_process.txt
sulfur compound biosynthetic process	0.025570377	27	ACLY,ACOT1,ACOT11,ACSF2,B3GNT4,B3GNT7,CHPF2,CHST12,CHST2,CHSY3,CNDP2,CYTL1,DCN,ELOVL3,EXTL2,FAR2,FMOD,GGT1,GSTO1,HS3ST3B1,MGST3,PAPSS2,SCD5,SLC26A2,ST3GAL2,TPK1,VCAN	biological_process.txt	positive regulation of GTPase activity	0.35754202	52	ADAP2,ADRB1,ALDH1A1,ARAP2,ARFGEF3,ARHGAP11B,ARHGAP19,ARHGAP30,ARHGEF19,ARHGEF2,ARHGEF26,C15orf62,CCL5,DENND2C,DEPDC1,DEPDC1B,EGF,ELMOD1,ERBB3,ERRFI1,EZH2,FGD2,FGD3,FGFR1,FGFR2,FGFR4,FZD10,GNAO1,GRHL3,GRTP1,IRS2,LLGL2,LRRK2,MCF2L,NGEF,OPHN1,PLEKHG6,PREX2,RALGPS1,RAPGEFL1,RASGEF1B,RASGRP1,RGL3,RGS16,SEMA4D,SH2D3C,SIPA1L2,SPATA13,SPTBN2,TBC1D30,TBC1D8,WNT4	biological_process.txt
response to ketone	0.027294315	24	ADCY1,CA9,CATSPERB,CAV1,CCND1,CYBA,FBXO32,GAS6,GNG2,ICAM1,IGFBP7,IL6,MSN,NEFL,NKX3-1,P2RY6,POSTN,PTAFR,SMYD3,TBXA2R,TGFB2,THBS1,TLR2,TNFSF4	biological_process.txt	protein localization to cell junction	0.35754202	3	DSP,MPP7,NECTIN1	biological_process.txt
female pregnancy	0.027294315	24	ADRA2C,APOL2,CTSB,CYP27B1,DDR1,ESR1,IGFBP7,LIF,MMP2,MMP7,NODAL,PAPPA,PGF,PSG1,PSG4,PSG5,PTGS2,PTHLH,RECK,SPP1,STC1,STS,TGFBR2,TRO	biological_process.txt	primary alcohol catabolic process	0.35754202	3	ADH7,AKR1B10,ALDH3B2	biological_process.txt
negative regulation of signaling	0.027294315	107	ACKR3,ADORA1,ADRA2C,APC2,APOE,ARRB1,BANK1,BCHE,BICC1,BMPER,CAV1,CCND1,CDH2,CEACAM1,COL2A1,CREB3L1,CSF2,CTNNB1,CXCL8,DAB2,DCN,DKK2,DKK3,DLG1,DNAJA1,DUSP10,DUSP3,DUSP4,ESR1,FBN1,FBN2,FLRT2,FLRT3,GAS6,GDNF,GDPD5,GPER1,GRK4,GSTO1,HIC1,HIF1A,ICAM1,IFI6,IL1R2,IL6,INHBA,IRAK3,ITGAV,IVNS1ABP,KCTD11,LDLRAD4,LIF,LPXN,LTBP1,LYN,MECOM,MMP14,MUC1,MVP,NKX3-1,NLRP3,NODAL,OPTN,PALM,PBLD,PEG10,PIK3IP1,PLCL2,PMEPA…	biological_process.txt	regulation of antimicrobial humoral response	0.35754202	3	KLK5,KLK7,SPINK5	biological_process.txt
positive regulation of peptidase activity	0.027649856	22	APP,ARL6IP5,ARRB1,CAV1,CR1,CTGF,EGLN3,F2R,F3,FN1,FOXL2,GPER1,IFI27,MMP14,NKX3-1,NLRP3,NODAL,PML,TNF,TNFSF10,TNFSF15,XDH	biological_process.txt	positive regulation of hormone biosynthetic process	0.35754202	3	BMP6,EGR1,WNT4	biological_process.txt
regulation of glomerular filtration	0.028242213	5	ADORA1,CYBA,F2R,GAS6,GJA5	biological_process.txt	negative regulation of muscle adaptation	0.35754202	3	ERRFI1,IGFBP5,KLF4	biological_process.txt
regulation of cellular component organization	0.028448306	190	ABCA1,ABLIM3,ACVRL1,ADGRL3,AKAP6,AMIGO2,ANKRD1,ANXA2,APC2,APOE,ARHGDIB,ARPC1B,ARRB1,ARSB,ATP8A2,BCAR1,BHLHB9,BMP10,BNIP3,BST2,BVES,C16orf45,C3,CAV1,CCL2,CDC42EP2,CDC42EP3,CDC42EP5,CDH2,CDKL2,CDKN2A,CEACAM1,CHN1,CLSTN3,CORO1A,CSF1R,CSF2,CSF3,CTGF,CTNNB1,CXCL10,CXCL9,CYBA,CYP27B1,DAB2,DBN1,DCBLD2,DCN,DDR1,DISC1,DLG1,DNM3,DOCK2,DPP4,DSCAM,EFNA1,EHD3,EID1,ENC1,EPHB2,FAP,FBLN5,FEZ1,FHOD3,FLRT2,FLRT3,F…	biological_process.txt	vitamin A metabolic process	0.35754202	3	BCO1,LRAT,RBP1	biological_process.txt
regulated exocytosis	0.028564378	29	ACTN1,APP,CHGA,CORO1A,FN1,GAS6,ITGB3,LGALS3BP,LYN,PIP5K1C,RAB31,RIMS1,RIMS2,RIMS4,S100A13,SERPINA1,SERPINA3,SERPINE1,SERPING1,SPARC,SRGN,STX2,SYT1,SYT14,SYT16,TGFB2,THBS1,TMSB4X,VEGFC	biological_process.txt	regulation of RNA polymerase II regulatory region sequence-specific DNA binding	0.35754202	3	DDIT3,ID1,ZBTB7C	biological_process.txt
negative regulation of cell development	0.028564378	34	APP,BRINP1,C16orf45,CTNNB1,DLL3,DNM3,DUSP10,EFNA1,EPHB2,FBN1,FUOM,KCTD11,LGALS1,LPAR1,MELTF,NODAL,NPR2,PMP22,POSTN,RAB29,RFLNA,S1PR3,SEMA3A,SEMA3E,SEMA5B,SEMA6A,SORL1,SPOCK1,SPP1,THY1,VIM,WNT5A,WNT7A,ZNF664-RFLNA	biological_process.txt	forebrain neuroblast division	0.35754202	3	FGFR1,FGFR2,LEF1	biological_process.txt
developmental growth involved in morphogenesis	0.028564378	17	APP,CSF1,DDR1,ESR1,FLRT3,FMN1,FMOD,MAP1B,POSTN,S1PR1,SEMA3A,SEMA5B,TBX2,TGFBR2,TNC,WNT5A,ZEB2	biological_process.txt	skeletal muscle organ development	0.35754202	15	ASS1,ATF3,EGR1,EGR2,FOS,FOXP2,HLF,KLF5,LARGE1,MYH14,NUPR1,PITX1,RYR1,STAC3,XK	biological_process.txt
cell junction organization	0.028564378	25	ACTN1,CDH10,CDH11,CDH2,CSF1R,CTNNB1,DLG1,FLNC,FN1,GJA5,GJC1,HEG1,ITGA5,ITGB3,LAMA3,LAMB3,LAMC2,NECTIN3,PIP5K1C,PTPRK,RAB8B,RHOC,SNAI2,TGFB2,THY1	biological_process.txt	response to glucocorticoid	0.35754202	16	ACSBG1,ALDH3A1,ARG1,ASS1,BCL2,BMP6,DUSP1,EIF4EBP1,ERRFI1,FOS,FOSB,FOXO1,PCK2,SLIT2,WNT7B,ZFP36	biological_process.txt
ameboidal-type cell migration	0.02946254	22	ARSB,DPP4,FAP,FERMT1,GDNF,HIF1A,ITGA4,ITGB2,LOXL2,NANOS1,NODAL,PML,S100A2,SCARB1,SEMA3A,SEMA3E,SEMA5B,SEMA6A,STARD13,STAT1,WNT5A,ZEB2	biological_process.txt	multi-multicellular organism process	0.35754202	21	ARG1,BCL2,CD38,CLDN4,DSG1,EMP2,ENDOU,FBLN1,FOS,FOSB,HPGD,IGFBP5,JUNB,KLK14,OXTR,PLA2G4B,PRDM1,PRLR,STC2,THBD,WNT4	biological_process.txt
regulation of anatomical structure size	0.02946254	51	ADORA1,ADRA2C,APOE,AQP10,ARPC1B,CAV1,CDC42EP2,CDC42EP3,CDC42EP5,CHGA,CORO1A,CSF3,DISC1,DLG1,DSCAM,EDNRA,F2R,FHOD3,FMN1,FN1,GJA5,GPER1,HCLS1,ICAM1,IL7R,KCNMB4,L1CAM,MAP1B,MSN,NEFL,NRCAM,PAK3,PFN4,PLXNC1,PRR16,PTAFR,PTGS2,SEMA3A,SEMA3E,SEMA5B,SEMA6A,SHANK3,SOD2,SPP1,TBXA2R,TMSB4X,TRIOBP,TRPV2,WIPF1,WNT5A,WNT7A	biological_process.txt	CD4-positive, alpha-beta T cell differentiation	0.359276216	6	LEF1,NKX2-3,PTGER4,RORA,RORC,SEMA4A	biological_process.txt
positive regulation of NF-kappaB import into nucleus	0.029611857	7	PTGS2,SPHK1,TLR2,TLR3,TLR4,TNF,TNFSF14	biological_process.txt	negative regulation of myeloid cell differentiation	0.36565524	11	HIST1H4B,HIST1H4C,HIST1H4D,HIST1H4E,HIST1H4F,HIST1H4I,HIST1H4K,HIST1H4L,MAFB,ZBTB16,ZFP36	biological_process.txt
regulation of T cell activation	0.029963984	35	CARD11,CAV1,CCL2,CD1D,CD274,CD276,CD59,CEACAM1,CORO1A,CTNNB1,DLG1,DPP4,DUSP3,IL15,IL6,IL7R,JAK3,LGALS1,LRRC32,LYN,NLRP3,PAK3,PDCD1LG2,PRKCQ,PTPN22,RAC2,RAG1,RIPK3,TFRC,TGFBR2,THY1,TNFSF14,TNFSF4,VNN1,ZEB1	biological_process.txt	homeostatic process	0.365915755	104	ABCB6,ADRB1,ALOX12B,ALOXE3,APOM,AQP3,AQP5,ARRDC3,ATP12A,ATP13A4,ATP6V0E2,AZGP1,BARD1,BCL2,BCL6,BMP6,BRCA2,CA2,CACNA2D1,CALB2,CALCB,CCL5,CCNB2,CD38,CD55,CEBPA,CLDN4,CYP4F12,DDIT3,EDN2,ERFE,EZH2,FABP3,FGF21,FGFR4,FLG,FOXC1,FOXN1,FOXO1,GJB6,GRHL1,GRHL3,HIST1H4B,HIST1H4C,HIST1H4D,HIST1H4E,HIST1H4F,HIST1H4I,HIST1H4K,HIST1H4L,HK2,HRNR,IGFBP5,IRS2,KCNJ11,KCNJ2,KLF2,KRT1,KRT16,LARGE1,LPAR6,LRRK2,MALL,MYO…	biological_process.txt
regulation of platelet activation	0.030657373	8	ABAT,APOE,C1QTNF1,CEACAM1,LYN,PDGFRA,PRKCQ,TLR4	biological_process.txt	respiratory system development	0.365915755	20	ARG1,ASS1,CEBPA,EDN2,EIF4EBP1,ERRFI1,ESRP2,FGFR1,FGFR2,FOXP2,GPC3,HES1,ID1,IGFBP5,KLF2,LEF1,PTN,RARG,SIM2,WNT7B	biological_process.txt
positive regulation of vasoconstriction	0.030657373	8	ADRA2C,CAV1,F2R,GJA5,ICAM1,PTAFR,PTGS2,TBXA2R	biological_process.txt	glycerolipid catabolic process	0.379442445	7	ABHD6,ENPP2,FABP12,FABP3,FABP5,LIPE,PLA2G4B	biological_process.txt
negative regulation of endothelial cell proliferation	0.030657373	8	ACVRL1,APOE,CAV1,SPARC,STAT1,THBS1,TNF,XDH	biological_process.txt	regulation of protein kinase activity	0.381359344	58	ACSL1,ADAM8,ASPN,BGN,BMP7,C5,CAMK1,CAMKK1,CARD14,CCL5,CCNA2,CDC25B,CDC6,CDKN1B,CDKN1C,CDKN2C,CDKN3,CEBPA,CHRNA3,CKS1B,DDR2,DEPTOR,DIRAS2,DUSP1,DUSP2,DUSP8,EFNA5,EGF,EMP2,ERBB3,ERRFI1,EZH2,FGD2,FGFR1,FZD10,GADD45B,GADD45G,HSPA2,IQGAP3,KAT2B,LRRC4,LRRK2,MAP2K6,MAP3K8,MAPK10,NGF,P2RX7,PPM1E,PREX2,PRLR,RASGRP1,ROR2,RTN4RL1,SOCS6,STOX1,TRIB3,WNK1,WNT7B	biological_process.txt
regulation of growth	0.030657373	64	ACVRL1,AKAP6,ALOX15B,APOE,APP,ATP8A2,BCAR1,BMP10,BST2,CDKN2A,CEACAM1,CLSTN3,CSF1,CTGF,CYBA,CYP27B1,DCBLD2,DDR1,DISC1,DSCAM,FBLN5,FN1,GAS6,HIF1A,HMGA2,IGFBP7,INHBA,KCTD11,L1CAM,MAP1B,MAPK11,MELTF,MMP14,MT2A,MYL2,NANOS1,NDRG3,NEDD4L,NEDD9,NRCAM,PLXNC1,PML,PRKCQ,RIMS1,RIMS2,SEMA3A,SEMA3E,SEMA5B,SEMA6A,SHC1,SIX1,SPHK1,SPOCK1,SPP1,SYT1,TBX2,TFRC,TGFB2,TGFBR2,TLL2,TNF,TRO,TRPV2,WNT5A	biological_process.txt	oxidation-reduction process	0.382797551	71	ADH7,AIFM2,AKR1B10,ALDH1A1,ALDH1L1,ALDH1L2,ALDH3A1,ALDH3B2,ALOX12B,ALOXE3,AOC3,BBOX1,BCO1,CH25H,CHDH,CPT1C,CREG2,CYB561,CYB5RL,CYP1B1,CYP2C18,CYP2C19,CYP2W1,CYP39A1,CYP3A5,CYP4B1,CYP4F12,CYP4F22,CYP4F3,CYP7B1,DCXR,DEGS2,DHRS3,DUOX1,FA2H,FADS6,FAM213A,FDXR,FMO1,GFPT2,GPX2,GPX3,GYS2,HK2,HPGD,HR,HSD17B8,IDH2,MOXD1,NOS1,NQO2,NR1D1,P4HTM,PCK2,PER2,PHGDH,PHYHD1,PIR,PPP1R3D,PRODH,RDH12,RDH16,RDH5,SDR16C…	biological_process.txt
platelet degranulation	0.030847907	17	ACTN1,APP,FN1,GAS6,ITGB3,LGALS3BP,LYN,SERPINA1,SERPINA3,SERPINE1,SERPING1,SPARC,SRGN,TGFB2,THBS1,TMSB4X,VEGFC	biological_process.txt	muscle system process	0.385172171	27	CACNA2D1,CHRM3,EDN2,EZH2,GNAO1,GRK2,KCNE1,KCNJ2,KLF15,MAP2K6,MYH13,MYH14,MYH3,MYLK,NOS1,OXTR,P2RY1,PTGER3,RYR1,SCN4B,SNTB1,STAC,STAC3,SYNM,TNNC1,TNNI2,TNNT3	biological_process.txt
negative regulation of epithelial cell migration	0.030954434	11	ACVRL1,APOE,BMP10,DCN,PBLD,PTPRR,SEMA3A,SP100,STARD13,STC1,THBS1	biological_process.txt	unsaturated fatty acid metabolic process	0.3870128	13	ACSL1,ALOX12B,ALOXE3,CYP1B1,CYP2C18,CYP2C19,CYP4F12,CYP4F3,EDN2,GGT6,HPGD,PLA2G4B,PLA2G4F	biological_process.txt
regulation of axonogenesis	0.030976354	23	APOE,CHN1,DISC1,DSCAM,EFNA1,EPHB2,FMOD,FN1,L1CAM,MAP1B,NEFL,NRCAM,PLXNC1,SEMA3A,SEMA3E,SEMA5B,SEMA6A,SPP1,THY1,TRPV2,WNT5A,WNT7A,ZEB2	biological_process.txt	regulation of dendrite development	0.387253798	14	BMP7,CAMK1,CAMK1D,CHRNA3,COBL,CPEB3,EZH2,ID1,ITPKA,KIAA0319,LRRK2,LZTS1,NGEF,SEMA4D	biological_process.txt
regulation of response to cytokine stimulus	0.031225496	21	CAV1,CSF1,GAS6,HIF1A,IFNAR2,IL1R1,IL1R2,IL6,IRAK2,IRAK3,PARP9,PXDN,SPHK1,STAT1,STAT2,TNF,TNFAIP3,TREM2,TRIM6,USP18,WNT5A	biological_process.txt	vitamin metabolic process	0.387253798	14	ACPP,ALDH1L1,ALDH1L2,AMN,BCO1,CYP4F12,FGFR1,FOLR1,LRAT,NAPRT,PRSS3,PSAT1,RBP1,VNN3	biological_process.txt
positive regulation of toll-like receptor signaling pathway	0.031233993	6	CAV1,CYBA,PTPN22,RSAD2,TLR2,TLR3	biological_process.txt	ureteric bud development	0.387253798	11	BCL2,BMP7,EPCAM,FGFR1,FGFR2,FOXC1,GPC3,HES1,NPNT,SLIT2,WNT4	biological_process.txt
regulation of cardiac muscle contraction	0.031349035	13	ADORA1,BMP10,CAV1,CHGA,CTGF,CTNNA3,DLG1,EHD3,GJA5,GSTO1,PDE4D,RNF207,STC1	biological_process.txt	negative regulation of protein metabolic process	0.387371742	78	ARRB2,ASPN,ATF3,ATF4,BGN,BMP7,C5,C8orf88,CD55,CDKN1B,CDKN1C,CDKN2C,CEBPA,CHAC1,CNKSR3,CNOT6L,CPEB3,DEPTOR,DUSP1,DUSP2,DUSP8,ECM1,EIF4EBP1,EIF4EBP3,ERRFI1,FAM129A,FBLN1,FBXO5,FETUB,FOXM1,FOXO1,FRY,GADD45B,GPC3,GRB7,HAP1,HMSD,IGFBP3,IGFBP5,INPP5J,KAT2B,KLF15,KLF4,LAG3,LAMP3,LEF1,LMO3,LRRC4,LRRK2,MDM4,NGF,NGFR,OPHN1,P2RX7,PAIP2B,PARD6A,PER2,PPM1E,PPP1R15A,PREX2,RTN4RL1,SEMA4D,SERPINA12,SERPINB10,SER…	biological_process.txt
negative regulation of cell communication	0.032993875	106	ACKR3,ADORA1,ADRA2C,APC2,APOE,ARRB1,BANK1,BCHE,BICC1,BMPER,CAV1,CCND1,CDH2,CEACAM1,COL2A1,CREB3L1,CSF2,CTNNB1,CXCL8,DAB2,DCN,DKK2,DKK3,DLG1,DNAJA1,DUSP10,DUSP3,DUSP4,ESR1,FBN1,FBN2,FLRT2,FLRT3,GAS6,GDNF,GDPD5,GPER1,GRK4,GSTO1,HIC1,HIF1A,ICAM1,IFI6,IL1R2,IL6,INHBA,IRAK3,ITGAV,IVNS1ABP,KCTD11,LDLRAD4,LIF,LPXN,LTBP1,LYN,MECOM,MMP14,MUC1,NKX3-1,NLRP3,NODAL,OPTN,PALM,PBLD,PEG10,PIK3IP1,PLCL2,PMEPA1,PR…	biological_process.txt	phosphatidylcholine metabolic process	0.387371742	9	ENPP2,FABP5,MBOAT1,PEMT,PLA2G3,PLA2G4B,PLA2G4F,PLBD1,SLC44A4	biological_process.txt
response to corticosteroid	0.033603052	22	AKR1C3,BCHE,CCND1,CNGA3,COL1A1,CTGF,CYBA,ENG,FBXO32,GPER1,ICAM1,IGFBP7,IL6,NEFL,PAPPA,PTAFR,PTGS2,SMYD3,SPARC,STC1,TAT,TNF	biological_process.txt	CD4-positive, alpha-beta T cell differentiation involved in immune response	0.399115209	5	LEF1,PTGER4,RORA,RORC,SEMA4A	biological_process.txt
positive regulation of defense response	0.033609612	41	C3,CARD11,CCL2,CD1D,CD226,CTSB,CTSS,CYBA,DDX58,DDX60,DMBT1,ICAM3,IFIH1,IFNK,IKBKE,IL15,IL33,IL6,IRAK2,IRAK3,ITGAM,ITGB2,LYN,MMP2,PAK3,PRKACB,PSMB9,PTGS2,SERPINE1,TGM2,TLR2,TLR3,TLR4,TMEM173,TNF,TNFAIP3,TNFSF4,TNIP1,TNIP3,TRIM6,WNT5A	biological_process.txt	prostate gland morphogenesis	0.399115209	5	CRIP1,CYP7B1,FGFR2,ID4,RARG	biological_process.txt
positive regulation of interleukin-6 production	0.033618745	12	CYBA,DDX58,F2R,IL33,IL6,PTAFR,TLR2,TLR3,TLR4,TNF,TNFSF4,WNT5A	biological_process.txt	T-helper cell differentiation	0.399115209	5	LEF1,PTGER4,RORA,RORC,SEMA4A	biological_process.txt
negative chemotaxis	0.034249667	9	FLRT2,FLRT3,ITGAV,ITGB3,SEMA3A,SEMA3E,SEMA5B,SEMA6A,WNT5A	biological_process.txt	neuron maturation	0.399115209	6	C1QL1,CDKN1C,CNTNAP2,IRX5,NR4A2,RND1	biological_process.txt
regulation of cell adhesion mediated by integrin	0.034249667	9	DPP4,EFNA1,LPXN,LYN,MUC1,PLAU,SERPINE1,SNAI2,TGFB2	biological_process.txt	cellular response to organonitrogen compound	0.400672441	38	ARG1,ARHGEF2,ASS1,ATP6V0E2,BRIP1,CA2,CCNA2,CDC6,CPEB3,DDX11,EGR1,EIF4EBP1,ERRFI1,EZH2,FGF21,FOLR1,FOXO1,GABRB3,HDAC5,ID1,IGFBP5,IRS2,KAT2B,KCNE1,KCNJ11,KLF15,KLF2,KLF3,KLF4,KLF5,LRRK2,NR4A1,NR4A2,PRLR,RYR1,SLIT2,TRIB3,XBP1	biological_process.txt
regulation of cell morphogenesis involved in differentiation	0.034279826	32	APOE,BHLHB9,CHN1,DISC1,DNM3,DSCAM,EFNA1,EPHB2,FMOD,FN1,L1CAM,MAP1B,MELTF,NEFL,NRCAM,PAK3,PLXNC1,POSTN,S100A10,SEMA3A,SEMA3E,SEMA5B,SEMA6A,SHANK3,SPP1,THY1,TNIK,TRIOBP,TRPV2,WNT5A,WNT7A,ZEB2	biological_process.txt	mesonephric epithelium development	0.409355286	11	BCL2,BMP7,EPCAM,FGFR1,FGFR2,FOXC1,GPC3,HES1,NPNT,SLIT2,WNT4	biological_process.txt
positive regulation of immune response	0.03459174	56	ARPC1B,BCAR1,C1RL,C1S,C3,C3AR1,CARD11,CD1D,CD226,CD79B,CFH,CR1,CTSB,CTSS,DDX58,DMBT1,FYB,ICAM3,IFIH1,IFNK,IKBKE,IL15,IL33,IL6,IRAK2,IRAK3,ITGAM,ITGB2,KLHL6,LYN,MMP2,NLRP3,PAK3,PDE4D,PRKACB,PRKCQ,PSMB9,PTAFR,RSAD2,SERPING1,SKAP2,TFRC,TGFB2,THY1,TLR2,TLR3,TLR4,TMEM173,TNF,TNFAIP3,TNFSF4,TNIP1,TNIP3,TRIM6,WIPF1,WNT5A	biological_process.txt	mesonephric tubule development	0.409355286	11	BCL2,BMP7,EPCAM,FGFR1,FGFR2,FOXC1,GPC3,HES1,NPNT,SLIT2,WNT4	biological_process.txt
regulation of ion transmembrane transport	0.034943917	43	AKAP6,CAV1,CLCA3P,CORO1A,CRACR2A,CTSS,CXCL10,CXCL11,CXCL9,CYBA,DLG1,EHD3,F2R,GJA5,GLRX,GPER1,GSTO1,HCN2,HVCN1,KCNAB1,KCNB2,KCNF1,KCNIP3,KCNJ12,KCNJ15,KCNJ18,KCNQ3,KCNS1,KCNS2,LYN,MAPK8IP2,NEDD4L,OPRL1,PDE4D,PTAFR,RNF207,SCN2A,SCN8A,SHANK3,TCAF2,THBS1,THY1,TRPC1	biological_process.txt	negative regulation of fat cell differentiation	0.40967816	7	DDIT3,FOXO1,ID4,RORA,SORT1,TRIB3,TRPV4	biological_process.txt
negative regulation of ERK1 and ERK2 cascade	0.034943917	11	ARRB1,DLG1,DUSP3,DUSP4,GPER1,LIF,LYN,PTPRR,SPRY4,TLR4,TNIP1	biological_process.txt	cellular response to oxygen-containing compound	0.420370338	64	ARG1,ARHGEF2,ASS1,ATP6V0E2,BRIP1,CA2,CCL5,CCNA2,CD14,CDC6,CHRM3,CPEB3,CYP1B1,DDX11,EFNA5,EGR1,EIF4EBP1,ERRFI1,EZH2,FGF21,FOLR1,FOS,FOXO1,FZD10,GJB6,GRK2,HDAC5,HMGB2,ID1,IGFBP5,IRS2,KAT2B,KCNE1,KCNJ11,KLF15,KLF2,KLF3,KLF4,KLF5,KRT13,LRRK2,MAP2K6,NR1D1,NR1H3,NR4A1,NR4A2,PCK2,PIM1,PRKAA2,PRLR,PTGER4,PTN,RARG,RORA,RORC,SLIT2,SPON2,TLR5,TRIB3,UCP1,WNT7B,XBP1,ZFP36,ZNF703	biological_process.txt
morphogenesis of a branching structure	0.035094835	23	COL4A1,CSF1,CTNNB1,CTSZ,DDR1,DLG1,EDNRA,ENG,ESR1,FAT4,GDNF,IL6,MMP14,NKX3-1,PGF,PML,SEMA3A,SEMA3E,SIX1,TGFBR2,TGM2,TNC,WNT5A	biological_process.txt	cellular response to hormone stimulus	0.421820271	44	ACSL1,ARG1,ASNS,ASS1,ATP6V0E2,BMP7,BRIP1,CA2,CCNA2,CDC6,DUSP1,EFNA5,EIF4EBP1,ERRFI1,FGF21,FOS,FOSB,FOXO1,HDAC5,IRS2,JUNB,JUND,KAT2B,LEF1,NCOA1,NR1D1,NR1D2,NR1H3,NR4A1,NR4A2,OXTR,PAQR5,PAQR6,PRKAA2,PRLR,PTGER4,RARG,RORA,RORC,SLIT2,TRIB3,UCP1,XBP1,ZFP36	biological_process.txt
regulation of synapse assembly	0.035330345	14	ADGRL3,AMIGO2,BHLHB9,CLSTN3,EPHB2,FLRT2,FLRT3,LRRN1,RAB17,SIX1,SRPX2,THBS2,WNT5A,WNT7A	biological_process.txt	carboxylic acid transport	0.431554172	25	ACSL1,FABP3,FOLR1,GLS2,NCOA1,PLA2G3,PLA2G4F,PPFIA3,PRKAA2,SLC16A11,SLC16A14,SLC16A5,SLC16A6,SLC16A7,SLC1A4,SLC1A5,SLC26A4,SLC26A9,SLC27A2,SLC27A6,SLC43A1,SLC6A9,SLC7A11,TSPOAP1,XK	biological_process.txt
mesenchymal cell differentiation	0.035634188	20	ACVRL1,ALDH1A2,CTNNB1,EDNRA,EFNA1,ENG,GDNF,HIF1A,HMGA2,LOXL2,SEMA3A,SEMA3E,SEMA5B,SEMA6A,SNAI2,STAT1,TGFB2,TMEM100,WNT5A,ZEB2	biological_process.txt	tangential migration from the subventricular zone to the olfactory bulb	0.432629117	3	LRRK2,SLIT1,SLIT2	biological_process.txt
positive regulation of hemostasis	0.035688734	7	ENPP4,F2R,F3,SERPINE1,TBXA2R,THBS1,TLR4	biological_process.txt	histone H3-K27 methylation	0.432629117	3	EZH2,HIST1H1D,HIST1H1E	biological_process.txt
positive regulation of blood coagulation	0.035688734	7	ENPP4,F2R,F3,SERPINE1,TBXA2R,THBS1,TLR4	biological_process.txt	diet induced thermogenesis	0.432629117	3	ADRB1,TRPV4,UCP1	biological_process.txt
regulation of T cell migration	0.035688734	7	CCL20,CXCL10,ITGA4,RIPK3,S100A7,TNFSF14,WNT5A	biological_process.txt	negative regulation of reproductive process	0.437676908	8	BMP7,CDKN1B,DUSP1,EAF2,FBXO5,HORMAD1,OVOL1,WNT4	biological_process.txt
cellular response to acid chemical	0.035688734	25	ABCA1,AKR1C3,ALDH1A2,BRINP1,COL1A1,COL1A2,COL4A1,COL5A2,COL6A1,CYBA,GNG2,LYN,MMP2,P2RY6,PDGFD,PDGFRA,PTAFR,PTGFR,SIX1,TNC,TNF,TNFSF4,WNT5A,WNT5B,ZEB1	biological_process.txt	CD4-positive, alpha-beta T cell activation	0.440690115	6	LEF1,NKX2-3,PTGER4,RORA,RORC,SEMA4A	biological_process.txt
positive regulation of cytokine production involved in immune response	0.035781178	8	CD226,IL6,NLRP3,RSAD2,TLR4,TNFSF4,TRIM6,WNT5A	biological_process.txt	drug metabolic process	0.440690115	6	CYP2C19,CYP3A5,CYP4B1,CYP4F12,FMO1,NOS1	biological_process.txt
negative regulation of immune system process	0.035781178	41	ADGRF5,ADORA1,BANK1,BST2,CCL2,CCL28,CD200,CD274,CD59,CEACAM1,CR1,CTNNB1,DLG1,DUSP10,DUSP3,FBN1,GPER1,GPR68,IFIT1,IL13RA2,IL31RA,IL33,IL7R,INHBA,IRAK3,JAK3,LPXN,LRRC32,LYN,PDCD1LG2,PLCL2,PTPN22,SERPING1,TGFB2,THBS1,THY1,TLR3,TLR4,TNF,TNFAIP3,TNFSF4	biological_process.txt	establishment of spindle localization	0.440690115	6	ARHGEF2,CENPA,ESPL1,LLGL2,NUSAP1,SPAG5	biological_process.txt
axon development	0.036399145	40	ADCY1,ANOS1,APP,ATP8A2,BRSK2,CDH11,CHN1,CSF1R,DDR1,EFNA1,EPHB2,FEZ1,FLRT2,FLRT3,FMOD,ISPD,L1CAM,LAMA2,LRRN1,MAP1B,NCAM1,NEFL,NRCAM,NTNG1,NTNG2,PAK3,PLXNC1,PRKCQ,SEMA3A,SEMA5B,SEMA6A,TGFB2,TNC,TSKU,TUBB3,UCHL1,WNT5A,WNT7A,ZEB2,ZNF280B	biological_process.txt	cellular response to ketone	0.44223878	10	ARG1,ASS1,EFNA5,EIF4EBP1,ERRFI1,FOXO1,KLF2,KLF4,PRKAA2,PTGER4	biological_process.txt
heart development	0.036578342	50	ACVRL1,ADAM19,ADAMTS1,ADAMTS6,ALDH1A2,ANKRD1,BICC1,BMP10,BVES,CCDC103,COL11A1,COL2A1,CTNNB1,DNAH5,EDNRA,EFNA1,ENG,FAT4,FBN1,FHOD3,FLRT2,FLRT3,FOXL1,GJA5,GJC1,GYS1,HDAC9,HEG1,HIF1A,KCNAB1,LTBP1,MYL2,NEXN,NKX3-1,NODAL,NOX4,PDGFRA,S1PR1,SHC1,SIX1,SMARCD3,SNAI2,SPARC,TBX2,TENM4,TGFB2,TGFBR2,TMEM100,TPM1,WNT5A	biological_process.txt	negative regulation of cell proliferation	0.448820719	51	ASCL2,AZGP1,BCL2,BCL6,BMP7,BNIPL,BRCA2,BRIP1,CDC6,CDKN1B,CDKN1C,CDKN2C,CDKN3,CEBPA,CLMN,COL18A1,CYP1B1,EAF2,EPPK1,FABP3,FBLN1,FGFR2,GJB6,GPC3,HES1,HIST1H2AE,HMGA1,IDH2,IGFBP3,IGFBP5,IGFBP6,KAT2B,KLF4,KRT4,MDM4,NGFR,NPR3,NUPR1,OVOL1,PEMT,PER2,PPM1D,PRDM1,PTN,RARG,RASSF5,ROR2,SLURP1,SOX2,TGFBR3,ZBTB16	biological_process.txt
negative regulation of secretion by cell	0.036912297	23	ABAT,ADORA1,ADRA2C,BANK1,CEACAM1,CHGA,F2R,FN1,GAS6,IL13RA2,IL1R2,IL33,IL6,INHBA,LIF,LRRC32,NLRP3,PML,PTPN22,RSAD2,SRGN,TNF,TNFSF4	biological_process.txt	glutamine family amino acid catabolic process	0.452785972	5	ARG1,ASPG,GLS2,NOS1,PRODH	biological_process.txt
regulation of mesenchymal to epithelial transition involved in metanephros morphogenesis	0.037886519	4	CTNNB1,GDNF,LIF,STAT1	biological_process.txt	cellular response to steroid hormone stimulus	0.47569274	19	ARG1,ASS1,BMP7,EIF4EBP1,ERRFI1,FOXO1,LEF1,NCOA1,NR1D1,NR1D2,NR1H3,NR4A1,NR4A2,PAQR5,PAQR6,RARG,RORA,RORC,ZFP36	biological_process.txt
chondrocyte proliferation	0.037886519	4	CTGF,HMGA2,MMP14,STC1	biological_process.txt	diencephalon development	0.47569274	10	CNTNAP2,HAP1,HES1,LEF1,NCOA1,NR4A2,PITX1,PTN,SOX2,WNT4	biological_process.txt
blood vessel maturation	0.037886519	4	ACVRL1,MMP2,RECK,S1PR1	biological_process.txt	organic acid transport	0.47569274	25	ACSL1,FABP3,FOLR1,GLS2,NCOA1,PLA2G3,PLA2G4F,PPFIA3,PRKAA2,SLC16A11,SLC16A14,SLC16A5,SLC16A6,SLC16A7,SLC1A4,SLC1A5,SLC26A4,SLC26A9,SLC27A2,SLC27A6,SLC43A1,SLC6A9,SLC7A11,TSPOAP1,XK	biological_process.txt
establishment of blood-brain barrier	0.037886519	4	CTNNB1,ENG,MXRA8,WNT7A	biological_process.txt	glutamine family amino acid metabolic process	0.481240131	9	ARG1,ASNS,ASPG,ASS1,GFPT2,GLS2,NOS1,PHGDH,PRODH	biological_process.txt
regulation of system process	0.037886519	53	ABAT,ADORA1,ADRA2C,AKAP6,ANXA6,BMP10,BVES,C1QTNF1,CAV1,CHGA,CTGF,CTNNA3,CYBA,DLG1,EHD3,F2R,FBXO32,FOXL2,GAS6,GJA5,GJC1,GPER1,GSTO1,ICAM1,IL6,INHBA,KCNB2,KCNIP3,KCNJ12,KCNMB4,LMCD1,MYL2,MYL5,NKX3-1,NPR2,OPRL1,PDE4D,PDE9A,PTAFR,PTGS2,RAB8B,RNF207,SEMA3A,SLC1A1,SPHK1,STC1,TBX2,TBXA2R,TENM4,TGFB2,TMEM100,TPM1,TRPC1	biological_process.txt	cellular response to fluid shear stress	0.488428593	4	ASS1,CA2,KLF2,KLF4	biological_process.txt
central nervous system vasculogenesis	0.037886519	3	CTNNB1,ENG,WNT7A	biological_process.txt	branching involved in salivary gland morphogenesis	0.488428593	4	BMP7,ESRP2,FGFR1,FGFR2	biological_process.txt
establishment of endothelial blood-brain barrier	0.037886519	3	CTNNB1,ENG,WNT7A	biological_process.txt	nitric oxide metabolic process	0.488428593	4	CYP1B1,GCHFR,NOS1,RORA	biological_process.txt
cell adhesion involved in heart morphogenesis	0.037886519	3	FLRT2,TGFB2,TGFBR2	biological_process.txt	cellular response to platelet-derived growth factor stimulus	0.488428593	4	CCNA2,ERRFI1,HAS1,PTN	biological_process.txt
detection of lipopolysaccharide	0.037886519	3	SCARB1,TLR4,TREM2	biological_process.txt	thymus development	0.490168342	7	BCL2,CCNB2,EPHB3,FOXN1,HES1,LMO4,MAFB	biological_process.txt
positive regulation of T cell activation	0.037886519	26	CARD11,CAV1,CCL2,CD1D,CD274,CD276,CD59,CORO1A,DPP4,IL15,IL6,IL7R,JAK3,LGALS1,LYN,NLRP3,PAK3,PDCD1LG2,PRKCQ,RAG1,TFRC,TGFBR2,THY1,TNFSF14,TNFSF4,VNN1	biological_process.txt	negative regulation of vasculature development	0.506448491	10	BMP7,FOXC1,HDAC5,KLF4,MMRN2,NGFR,PTN,SEMA4A,SPINK5,WNT4	biological_process.txt
cell part morphogenesis	0.037886519	47	ADCY1,ANOS1,APP,ATP8A2,BRSK2,CDH11,CHN1,CSF1R,DDR1,DPYSL4,DSCAM,EFNA1,EPHB2,FEZ1,FLRT2,FLRT3,FMN1,FMOD,ISPD,L1CAM,LAMA2,LRRN1,MAP1B,MAP6,MAPK8IP2,NCAM1,NEFL,NRCAM,NTNG1,NTNG2,NYAP1,PAK3,PLXNC1,POSTN,PRKCQ,SEMA3A,SEMA5B,SEMA6A,SHANK3,TGFB2,TSKU,TUBB3,UCHL1,WNT5A,WNT7A,ZEB2,ZNF280B	biological_process.txt	regulation of signal transduction	0.506448491	184	ABHD6,ACPP,ADAM8,ADH7,ADRB1,ALOX12B,APCDD1,ARAP2,ARFGEF3,ARHGAP11B,ARHGAP19,ARHGAP30,ARHGEF19,ARHGEF2,ARHGEF26,ARRB2,ARRDC3,ASPN,ATF3,BAMBI,BARD1,BARX1,BCL2,BCL6,BGN,BLNK,BMP6,BMP7,BMP8B,BRD4,BRIP1,C5,CACNG4,CARD14,CCL5,CD14,CD55,CDKN1C,CHAC1,CHP2,CNIH2,CNKSR3,CTH,CYP1B1,CYP7B1,DAPK2,DDIT3,DEPDC1B,DEPTOR,DHRS3,DIRAS2,DLX2,DOT1L,DUSP1,DUSP2,DUSP8,ECM1,EGF,EGR1,EMP2,ERBB3,ERRFI1,EYA2,EZH2,FBLN1,FGD…	biological_process.txt
regulation of transmembrane transport	0.037886519	44	AKAP6,AZIN2,CAV1,CLCA3P,CORO1A,CRACR2A,CTSS,CXCL10,CXCL11,CXCL9,CYBA,DLG1,EHD3,F2R,GJA5,GLRX,GPER1,GSTO1,HCN2,HVCN1,KCNAB1,KCNB2,KCNF1,KCNIP3,KCNJ12,KCNJ15,KCNJ18,KCNQ3,KCNS1,KCNS2,LYN,MAPK8IP2,NEDD4L,OPRL1,PDE4D,PTAFR,RNF207,SCN2A,SCN8A,SHANK3,TCAF2,THBS1,THY1,TRPC1	biological_process.txt	kidney development	0.510968197	24	ASS1,BCL2,BMP6,BMP7,CA2,CDKN1C,EGR1,EPCAM,FGFR1,FGFR2,FOXC1,GPC3,HES1,IRX3,KLF15,LRRK2,NOTCH3,NPNT,OVOL1,PYGO1,SLIT2,WNT4,WNT7B,ZBTB16	biological_process.txt
regulation of smooth muscle contraction	0.037970655	11	ABAT,ADORA1,ADRA2C,CAV1,F2R,GPER1,KCNB2,PTAFR,PTGS2,SPHK1,TBXA2R	biological_process.txt	circadian regulation of gene expression	0.510968197	8	ATF4,CIART,NGFR,NR1D1,PER2,PER3,RORA,RORC	biological_process.txt
positive regulation of calcium ion transmembrane transport	0.037970655	11	AKAP6,CRACR2A,CXCL10,CXCL11,CXCL9,EHD3,F2R,GPER1,GSTO1,THY1,TRPC1	biological_process.txt	artery morphogenesis	0.510968197	8	FOLR1,FOXC1,HES1,HPGD,MYLK,NOTCH3,PRDM1,ZMIZ1	biological_process.txt
cell-substrate junction assembly	0.038136018	9	ACTN1,FN1,ITGA5,ITGB3,LAMA3,LAMB3,LAMC2,PTPRK,THY1	biological_process.txt	strand displacement	0.511310945	5	BARD1,BRCA2,BRIP1,RMI1,RMI2	biological_process.txt
negative regulation of antigen receptor-mediated signaling pathway	0.038486838	6	CEACAM1,DUSP3,LPXN,PLCL2,PTPN22,THY1	biological_process.txt	alpha-beta T cell activation involved in immune response	0.511310945	5	LEF1,PTGER4,RORA,RORC,SEMA4A	biological_process.txt
negative regulation of interleukin-1 production	0.038486838	6	CEACAM1,GAS6,IL1R2,NLRP3,PML,TNFAIP3	biological_process.txt	isoprenoid metabolic process	0.514396204	14	ADH7,AKR1B10,ALDH1A1,APOM,BCO1,CYP1B1,CYP2C19,DHRS3,GPC3,LRAT,RBP1,RDH12,RDH5,SDR16C5	biological_process.txt
response to abiotic stimulus	0.039517743	93	ABAT,ABCA4,ACOT11,ACVRL1,ADORA1,ANGPTL4,ANKRD1,APP,ARNT2,ARRB1,ARSB,ATP8A2,BNIP3,CA9,CAV1,CBFA2T3,CCND1,CNGB1,COL11A1,COL1A1,CTGF,CTSS,CXCL10,CYBA,CYGB,DCN,DISC1,DNAJA1,DNAJB4,DPP4,EDNRA,EGLN3,ENG,ERO1A,GPR68,HIF1A,HMOX2,HOXA1,HSPA6,HVCN1,HYAL3,ICAM1,IGFBP7,IKBIP,IL6,KMO,LDHA,LOXL2,LPAR1,LRRN4,LYN,MME,MMP14,MMP2,MMP24,MMP7,NABP1,NKX3-1,NOX4,PALM,PCSK1N,PDE6A,PDZD7,PGF,PKM,PLAT,PLAU,PLOD2,PML,POST…	biological_process.txt	negative regulation of neuron projection development	0.514396204	14	ID1,IFRD1,INPP5J,KIAA0319,KLK8,NGEF,NGFR,RGMA,SEMA3G,SEMA4A,SEMA4D,SLIT2,TBX6,TRPV4	biological_process.txt
regulation of cytokine-mediated signaling pathway	0.0395397	20	CAV1,CSF1,GAS6,HIF1A,IFNAR2,IL1R1,IL1R2,IL6,IRAK2,IRAK3,PXDN,SPHK1,STAT1,STAT2,TNF,TNFAIP3,TREM2,TRIM6,USP18,WNT5A	biological_process.txt	positive regulation of cellular metabolic process	0.515394738	190	ABHD5,ACSL1,ADAM8,ADRB1,AKNA,AKTIP,ALOX12B,ARHGEF2,ARRB2,ARRDC3,ASS1,ATAD2,ATF3,ATF4,BAMBI,BARX1,BARX2,BCL2,BCL6,BMP6,BMP7,BMP8B,BRCA2,BRD4,C5,CAMK1,CAMKK1,CAND2,CARD14,CASZ1,CCL5,CCNA2,CD38,CDC25B,CDC6,CDKN1B,CDKN1C,CEBPA,CHP2,CHRNA3,CKS1B,CPEB3,CSRNP1,DBP,DDIT3,DDR2,DDX11,DIRAS2,DLX2,DLX3,DOT1L,DSCC1,E2F8,EAF2,EFNA5,EGF,EGR1,EGR2,EMP2,ENPP2,EPCAM,ERBB3,EYA2,EZH2,FABP3,FAM129A,FBLN1,FBXO5,FGD2,F…	biological_process.txt
positive regulation of cytokine secretion	0.040575289	15	ALOX15B,CD274,CLEC5A,CSF1R,F2R,IL33,MAPK11,NLRP3,POSTN,PTPN22,SAA1,SCAMP5,TNF,TRIM6,WNT5A	biological_process.txt	fatty acid biosynthetic process	0.51891375	13	ALOX12B,ALOXE3,CH25H,EDN2,ELOVL4,ELOVL7,FA2H,FADS6,GGT6,HSD17B8,PLA2G4F,PRKAA2,XBP1	biological_process.txt
positive regulation of protein import into nucleus	0.040575289	15	AKAP6,CSF3,DAB2,DDX58,HCLS1,IL6,NODAL,PTGS2,SPHK1,TLR2,TLR3,TLR4,TMEM173,TNF,TNFSF14	biological_process.txt	DNA-templated transcription, initiation	0.526997784	20	E2F2,HIST1H4B,HIST1H4C,HIST1H4D,HIST1H4E,HIST1H4F,HIST1H4I,HIST1H4K,HIST1H4L,KAT2B,MAML3,NOTCH3,NR1D1,NR1D2,NR1H3,NR4A1,NR4A2,RARG,RORA,RORC	biological_process.txt
lymphocyte activation	0.040931361	39	BANK1,BST2,CARD11,CD1D,CD276,CD79B,CD8A,CMTM7,CORO1A,CTNNB1,DLG1,DOCK2,DPP4,HDAC9,HSH2D,ICAM1,IFNE,IFNK,IL15,IL6,IL7R,ITGA4,ITGB2,JAK3,LCP1,LGALS1,PLCL2,POLM,POU2F2,PTPN22,RAB29,RAG1,RIPK3,RSAD2,SKAP2,SLAMF7,TLR4,TNFSF14,TNFSF4	biological_process.txt	regulation of small GTPase mediated signal transduction	0.528995647	27	ARAP2,ARFGEF3,ARHGAP11B,ARHGAP19,ARHGAP30,ARHGEF19,ARHGEF2,ARHGEF26,BCL6,DEPDC1B,FGD2,FGD3,FLOT1,FOXM1,LPAR6,MCF2L,NGEF,NGF,OPHN1,PLEKHG6,PREX2,RALGPS1,RASGRP1,RHOV,SIPA1L2,SLIT2,SPATA13	biological_process.txt
proteoglycan metabolic process	0.041271769	14	ARSB,CHPF2,CHST12,CHSY3,COL11A1,COL2A1,CYTL1,DCN,EXTL2,FOXL1,HPSE2,HS3ST3B1,IDUA,VCAN	biological_process.txt	cellular response to lipid	0.532176787	38	ARG1,ASS1,BMP7,CCL5,CCNA2,CD14,EFNA5,EIF4EBP1,ERRFI1,FOXO1,FZD10,HDAC5,HMGB2,KLF4,KRT13,LEF1,NCOA1,NR1D1,NR1D2,NR1H3,NR4A1,NR4A2,PAQR5,PAQR6,PIM1,PRKAA2,PTGER4,PTN,RARG,RORA,RORC,SPON2,TLR5,UCP1,WNT7B,XBP1,ZFP36,ZNF703	biological_process.txt
regulation of heart morphogenesis	0.041333031	8	BMP10,CTNNB1,ENG,RNF207,SIX1,TBX2,TGFB2,TGFBR2	biological_process.txt	ATP-dependent chromatin remodeling	0.532176787	10	CENPA,CENPH,HIST1H4B,HIST1H4C,HIST1H4D,HIST1H4E,HIST1H4F,HIST1H4I,HIST1H4K,HIST1H4L	biological_process.txt
cellular response to organonitrogen compound	0.041556997	47	ADCY1,ADCY4,AKAP6,APP,ATP6V0A4,BCAR1,CAV1,CEACAM1,COL1A1,COL1A2,COL4A1,COL5A2,COL6A1,CTNNB1,CYBA,CYP11A1,FBN1,GLP2R,GNB4,GNG11,GNG2,GPER1,HCN2,HDAC9,ICAM1,IL6,JAK3,LYN,MMP2,NOX4,PDE4D,PDGFD,PDGFRA,PIK3R3,PKM,PRKACB,PTAFR,PTGS2,PTPN22,RAB31,SHC1,SIX1,STC1,TNF,TREM2,UROS,ZEB1	biological_process.txt	membranous septum morphogenesis	0.532556568	3	FGFR2,FZD1,NSD2	biological_process.txt
regulation of cell projection organization	0.041689545	58	ANKRD1,APOE,ARSB,ATP8A2,BHLHB9,CAV1,CDC42EP2,CDC42EP3,CDC42EP5,CHN1,DBN1,DISC1,DNM3,DSCAM,EFNA1,ENC1,EPHB2,FEZ1,FMOD,FN1,ICAM1,IL6,L1CAM,LGALS1,LPAR1,LYN,MAP1B,NEDD4L,NEFL,NRCAM,PAK3,PALM,PLPPR5,PLXNC1,PMP22,RAB17,RAB29,RAB8B,RAC2,RIMS1,RIMS2,SDK1,SEMA3A,SEMA3E,SEMA5B,SEMA6A,SHANK3,SPOCK1,SPP1,SYT1,TENM2,THY1,TNIK,TRPV2,VIM,WNT5A,WNT7A,ZEB2	biological_process.txt	regulation of type B pancreatic cell proliferation	0.532556568	3	ERRFI1,NR1D1,NR4A1	biological_process.txt
negative regulation of cartilage development	0.042097548	7	ADAMTS7,CTNNB1,PTHLH,RFLNA,SNAI2,TGFB2,ZNF664-RFLNA	biological_process.txt	endothelial cell morphogenesis	0.532556568	3	ARHGEF26,COL18A1,ID1	biological_process.txt
positive regulation of coagulation	0.042097548	7	ENPP4,F2R,F3,SERPINE1,TBXA2R,THBS1,TLR4	biological_process.txt	desmosome organization	0.532556568	3	DSP,GRHL1,NECTIN1	biological_process.txt
regulation of lymphocyte activation	0.043610131	42	BANK1,CARD11,CAV1,CCL2,CD1D,CD274,CD276,CD59,CEACAM1,CORO1A,CTNNB1,DLG1,DPP4,DUSP3,GAS6,IL15,IL6,IL7R,INHBA,JAK3,LGALS1,LRRC32,LYN,MMP14,NLRP3,PAK3,PDCD1LG2,PRKCQ,PTPN22,RAC2,RAG1,RIPK3,SLC39A10,TFRC,TGFBR2,THY1,TLR4,TNFAIP3,TNFSF14,TNFSF4,VNN1,ZEB1	biological_process.txt	cell proliferation involved in kidney development	0.532556568	3	BMP7,EGR1,GPC3	biological_process.txt
mammary gland morphogenesis	0.044192944	9	CAV1,CSF1,CSF1R,DDR1,ESR1,PML,TBX2,TGFBR2,WNT5A	biological_process.txt	response to drug	0.532556568	34	ACSL1,ALDH3A1,ARG1,ASS1,BCL2,CD38,CDKN1B,COL18A1,CYP2C19,CYP4B1,FABP3,FGF21,FOS,FOSB,FZD1,GNAO1,HDAC5,HMGB2,JUNB,JUND,KCNJ11,MAP2K6,NFATC2,NOS1,OXTR,P2RX7,PEMT,PPM1E,PRKAA2,PTN,RPH3AL,SLC47A1,SLC47A2,TXNIP	biological_process.txt
regulation of cell-matrix adhesion	0.044241819	15	ACVRL1,CCL28,CDKN2A,CSF1,DDR1,DISC1,FMN1,MMP14,PLAU,POSTN,S100A10,SEMA3E,SERPINE1,THBS1,VEGFC	biological_process.txt	response to starvation	0.532556568	16	ASNS,ATF3,ATF4,BCL2,DAPL1,DDIT3,EIF4EBP1,FOXO1,LRRK2,MYH13,PIK3C2B,PPM1D,PRKAA2,WNT4,XBP1,ZFP36	biological_process.txt
regulation of protein kinase B signaling	0.045193225	18	AKR1C3,BANK1,C1QTNF1,CSF3,DLG1,F3,GAS6,GCNT2,GPER1,HCLS1,IL6,KIAA1161,NOX4,RASD2,RRAS,THBS1,TNF,XDH	biological_process.txt	negative regulation of G-protein coupled receptor protein signaling pathway	0.532556568	6	ARRB2,CCL5,GRK2,KLK14,NOS1,RPH3AL	biological_process.txt
regulation of membrane potential	0.045294436	40	ABAT,ADORA1,AKAP6,ARL6IP5,BNIP3,BVES,CAV1,CHRNA6,CNGA3,CNGB1,CTNNA3,DCN,DGKI,DLG1,EHD3,GJA5,GJC1,GLRX,GPER1,HCN2,HSH2D,IFI6,IL6,KCNMB4,KCNQ3,MAPK8IP2,MLLT11,NEDD4L,NRCAM,POPDC3,RIMS1,RIMS2,RIMS4,RNF207,SCN2A,SCN8A,SHANK3,SLC26A2,SLC26A7,WNT7A	biological_process.txt	positive regulation of smooth muscle contraction	0.535299486	5	CHRM3,EDN2,NMU,NPNT,OXTR	biological_process.txt
response to transforming growth factor beta	0.045294436	20	ACVRL1,ANKRD1,CAV1,COL1A1,COL1A2,ENG,FBN1,FMOD,GCNT2,LTBP2,NODAL,NOX4,PDGFD,PML,POSTN,PTPRK,TGFB2,TGFBR2,WNT5A,WNT7A	biological_process.txt	neuron projection regeneration	0.535299486	5	BCL2,CHL1,FOLR1,MATN2,RTN4RL1	biological_process.txt
regulation of striated muscle contraction	0.045294436	14	ADORA1,BMP10,CAV1,CHGA,CTGF,CTNNA3,DLG1,EHD3,GJA5,GSTO1,MYL2,PDE4D,RNF207,STC1	biological_process.txt	temperature homeostasis	0.535299486	5	ADRB1,ARRDC3,EDN2,FOXO1,NR1D1	biological_process.txt
negative regulation of wound healing	0.048421055	11	ABAT,ANXA2,APOE,C1QTNF1,CEACAM1,PDGFRA,PLAT,PLAU,PROC,SERPINE1,SERPING1	biological_process.txt	positive regulation of vascular endothelial growth factor production	0.535299486	5	ATF4,C5,CYP1B1,HPSE,RORA	biological_process.txt
decidualization	0.048870769	6	CTSB,CYP27B1,LIF,PTGS2,SPP1,STC1	biological_process.txt	protein localization to adherens junction	0.535299486	2	DSP,MPP7	biological_process.txt
positive regulation of T cell migration	0.048870769	6	CCL20,CXCL10,ITGA4,S100A7,TNFSF14,WNT5A	biological_process.txt	retinal bipolar neuron differentiation	0.535299486	2	IRX5,PTN	biological_process.txt
negative regulation of chondrocyte differentiation	0.048870769	6	ADAMTS7,CTNNB1,PTHLH,RFLNA,SNAI2,ZNF664-RFLNA	biological_process.txt	positive regulation of penile erection	0.535299486	2	OXTR,P2RY1	biological_process.txt
regulation of collagen metabolic process	0.048870769	8	CREB3L1,CTGF,CYGB,ENG,F2R,FAP,IL6,SERPINB7	biological_process.txt	carbon dioxide transport	0.535299486	2	AQP5,CA2	biological_process.txt
cellular response to interleukin-1	0.04990555	14	ADAMTS7,ANKRD1,CCL2,CCL20,CXCL8,HIF1A,HYAL3,ICAM1,IL1R1,IL6,IRAK2,IRAK3,NKX3-1,TFPI	biological_process.txt	negative regulation of interleukin-2 biosynthetic process	0.535299486	2	LAG3,ZFP36	biological_process.txt
negative regulation of response to wounding	0.05004302	12	ABAT,ANXA2,APOE,C1QTNF1,CEACAM1,PDGFRA,PLAT,PLAU,PROC,SERPINE1,SERPING1,SPP1	biological_process.txt	regulation of amino acid import	0.535299486	2	ARG1,PER2	biological_process.txt
regulation of actin filament-based process	0.050178423	37	ARHGDIB,ARPC1B,BMP10,BST2,CAV1,CDC42EP2,CDC42EP3,CDC42EP5,CORO1A,CSF1R,CSF3,CTGF,CTNNA3,DLG1,FHOD3,FMN1,GJA5,HCLS1,ICAM1,LPAR1,NOX4,PAK3,PDE4D,PDGFRA,PFN4,RNF207,S100A10,S1PR1,SEMA3E,SHANK3,STC1,SYNPO,TGFB2,TMSB4X,TPM1,TRIOBP,WIPF1	biological_process.txt	leukotriene B4 catabolic process	0.535299486	2	CYP4F12,CYP4F3	biological_process.txt
negative regulation of leukocyte apoptotic process	0.05107473	9	EFNA1,GAS6,HCLS1,HIF1A,HSH2D,JAK3,PRKCQ,RAG1,SLC39A10	biological_process.txt	regulation of organelle transport along microtubule	0.535299486	2	CNIH2,HAP1	biological_process.txt
positive regulation of smooth muscle contraction	0.051166182	7	ABAT,F2R,GPER1,PTAFR,PTGS2,SPHK1,TBXA2R	biological_process.txt	positive regulation of eosinophil migration	0.535299486	2	ADAM8,DAPK2	biological_process.txt
negative regulation of lymphocyte apoptotic process	0.051166182	7	EFNA1,HIF1A,HSH2D,JAK3,PRKCQ,RAG1,SLC39A10	biological_process.txt	L-serine biosynthetic process	0.535299486	2	PHGDH,PSAT1	biological_process.txt
striated muscle cell development	0.051685219	17	ANKRD1,BMP10,BVES,DNER,FAM228B,FAM65B,FHOD3,FLNC,KIAA1161,KRT19,MYL2,MYPN,NEXN,PDGFRA,SMYD3,TPM1,UCHL1	biological_process.txt	negative regulation of apoptotic process in bone marrow	0.535299486	2	FGFR2,LEF1	biological_process.txt
positive regulation of protein secretion	0.052745976	26	ABAT,ALOX15B,ANKRD1,ARRB1,CD274,CLEC5A,CSF1R,F2R,GPER1,GPR68,HIF1A,IL33,IL6,MAPK11,MYRIP,NLRP3,POSTN,PTPN22,SAA1,SCAMP5,TGFB2,TNF,TNFSF4,TRIM6,VEGFC,WNT5A	biological_process.txt	forebrain radial glial cell differentiation	0.535299486	2	HES1,LEF1	biological_process.txt
actin cytoskeleton organization	0.053787092	43	ABLIM3,ACTN1,ANKRD1,ARPC1B,ARRB1,BCAR1,BMP10,BRSK2,CDC42EP2,CORO1A,CORO2B,CORO6,CXCL1,DBN1,DLG1,DOCK2,FHOD3,FMN1,FMNL3,FRMD5,HCLS1,KRT19,LCP1,MRAS,MYL2,MYPN,NEDD9,PDGFRA,PHACTR1,PIP5K1C,PLEK2,RAC2,RFLNA,S1PR1,SHC1,TMSB4X,TNF,TNIK,TPM1,TPM2,TRIOBP,WIPF1,ZNF664-RFLNA	biological_process.txt	regulation of lens fiber cell differentiation	0.535299486	2	CDKN1B,CDKN1C	biological_process.txt
regulation of homeostatic process	0.053787092	47	ABAT,ADORA1,AKAP6,ARRB1,BRSK2,CAV1,CORO1A,CSF1R,CTNNB1,CXCL10,CXCL11,CXCL9,CYBA,DCN,ERO1A,F2R,GJA5,GPER1,GPR68,GSTO1,HIF1A,HSH2D,IFI6,IL6,INHBA,ISG15,ITGB3,LYN,MAPK11,MLLT11,NEDD4L,P2RX5,PDE4D,PML,PRKCQ,PTGS2,RASA3,RIPK3,S1PR1,SPP1,TFRC,TGFB2,THY1,TNF,TNFAIP3,TRIM6,TRPC1	biological_process.txt	leukotriene catabolic process	0.535299486	2	CYP4F12,CYP4F3	biological_process.txt
gliogenesis	0.053787092	24	BNIP3,C16orf45,CCL2,CDH2,CTNNB1,DISC1,DNER,DUSP10,FGF5,IL33,LAMA2,LAMB1,LPAR1,LYN,MMP14,MMP24,MXRA8,PRDM8,SH3TC2,TENM4,TGFB2,TLR2,TLR4,VIM	biological_process.txt	leukotriene B4 metabolic process	0.535299486	2	CYP4F12,CYP4F3	biological_process.txt
positive regulation of epithelial cell migration	0.054748061	16	BCAR1,GLIPR2,HDAC9,HIF1A,INSL3,ITGB3,PTGS2,SCARB1,SPARC,SRPX2,TGFB2,TGFBR2,THBS1,VEGFC,WNT5A,WNT7A	biological_process.txt	negative regulation of RNA polymerase II regulatory region sequence-specific DNA binding	0.535299486	2	DDIT3,ID1	biological_process.txt
positive regulation of ERK1 and ERK2 cascade	0.055520382	23	ACKR3,ARRB1,BMPER,CCL2,CCL20,CSF1R,CTGF,F2R,GAS6,GCNT2,GLIPR2,GPER1,ICAM1,IL6,NODAL,NOX4,PDGFD,PDGFRA,PTPN22,S100A7,TLR4,TNF,TREM2	biological_process.txt	epoxygenase P450 pathway	0.535299486	4	CYP1B1,CYP2C18,CYP2C19,CYP4F12	biological_process.txt
positive regulation of cellular component organization	0.05603603	103	ABLIM3,ADGRL3,AMIGO2,ANKRD1,ANXA2,APOE,ARPC1B,ARRB1,ARSB,ATP8A2,BHLHB9,BMP10,BNIP3,C3,CAV1,CCL2,CDC42EP2,CDC42EP3,CDC42EP5,CDKL2,CLSTN3,CSF2,CSF3,CTGF,CTNNB1,CXCL9,CYBA,DAB2,DCN,DISC1,DLG1,DNM3,DOCK2,DSCAM,ENC1,EPHB2,FEZ1,FLRT2,FLRT3,FMN1,FN1,FRMPD4,GAS6,GPER1,HCLS1,HIF1A,ICAM1,IL6,ITGAV,L1CAM,LCP1,LIF,LPAR1,LRRN1,LYN,MAP1B,MELTF,MLLT11,MMP1,MMP3,MSN,MUC1,NAP1L2,NEDD4L,NEFL,NOX4,PAK3,PALM,PHLDB1,…	biological_process.txt	oocyte maturation	0.535299486	4	BRCA2,CDC25B,DMC1,FBXO5	biological_process.txt
cellular response to interferon-gamma	0.056394403	18	CCL2,CCL20,HLA-B,HLA-F,ICAM1,MT2A,NCAM1,OAS1,OAS2,OAS3,PML,PTAFR,SP100,STAT1,TLR3,TRIM21,TRIM22,WNT5A	biological_process.txt	male meiosis I	0.535299486	4	BRCA2,CCNA1,DMC1,HSPA2	biological_process.txt
regulation of I-kappaB kinase/NF-kappaB signaling	0.056517515	28	BST2,CARD11,CTNNB1,ESR1,F2R,IKBKE,LGALS1,LPAR1,NEK6,NLRP3,OPTN,PTGS2,RHOC,S100A13,SPHK1,STAT1,TGM2,TLR2,TLR3,TLR4,TNF,TNFAIP3,TNFSF10,TNFSF14,TNIP1,TNIP3,TRAF5,TRIM22	biological_process.txt	mast cell mediated immunity	0.535299486	4	PLA2G3,RASGRP1,SERPINB9,SPON2	biological_process.txt
receptor internalization	0.056867273	10	ACKR3,ARRB1,CAV1,CEACAM1,CXCL8,DNM3,GRK4,ITGB2,RAB31,TFRC	biological_process.txt	response to peptide hormone	0.535299486	31	ARG1,ASS1,ATP6V0E2,BMP7,BRIP1,CA2,CCNA2,CDC6,CDKN1B,EGR1,EGR2,EIF4EBP1,ERRFI1,FABP3,FGF21,FOXO1,HDAC5,IGFBP5,IRS2,JUND,KAT2B,KHK,NR4A1,NR4A2,OXTR,PRLR,SORT1,STC2,TRIB3,TRPV4,XBP1	biological_process.txt
unsaturated fatty acid biosynthetic process	0.056867273	10	AKR1C3,ALOX15B,ALOX5AP,DECR2,ELOVL3,FADS3,GGT1,PTGES,PTGS2,SCD5	biological_process.txt	regulation of protein serine/threonine kinase activity	0.535299486	39	ACSL1,ADAM8,BMP7,C5,CAMK1,CARD14,CCNA2,CDC6,CDKN1B,CDKN1C,CDKN2C,CDKN3,CEBPA,CKS1B,DIRAS2,DUSP1,DUSP2,DUSP8,EGF,EZH2,FGD2,FGFR1,FZD10,GADD45B,GADD45G,HSPA2,IQGAP3,KAT2B,LRRK2,MAP2K6,MAP3K8,MAPK10,NGF,P2RX7,RASGRP1,ROR2,TRIB3,WNK1,WNT7B	biological_process.txt
regulation of multicellular organismal metabolic process	0.056897409	8	CREB3L1,CTGF,CYGB,ENG,F2R,FAP,IL6,SERPINB7	biological_process.txt	cellular response to nitrogen compound	0.535299486	42	ARG1,ARHGEF2,ASS1,ATP6V0E2,BRIP1,CA2,CCNA2,CDC6,CHRM3,CPEB3,DDX11,EGR1,EIF4EBP1,ERRFI1,EZH2,FGF21,FLOT1,FOLR1,FOXO1,GABRB3,GRK2,HDAC5,ID1,IGFBP5,IRS2,KAT2B,KCNE1,KCNJ11,KLF15,KLF2,KLF3,KLF4,KLF5,LRRK2,NR4A1,NR4A2,P2RX7,PRLR,RYR1,SLIT2,TRIB3,XBP1	biological_process.txt
negative regulation of interleukin-1 secretion	0.056902299	4	GAS6,IL1R2,NLRP3,PML	biological_process.txt	cellular response to starvation	0.535299486	13	ASNS,ATF3,ATF4,BCL2,DAPL1,FOXO1,LRRK2,MYH13,PIK3C2B,PPM1D,PRKAA2,WNT4,XBP1	biological_process.txt
cellular response to lipoteichoic acid	0.056902299	4	CCL20,TLR2,TLR4,TREM2	biological_process.txt	regulation of toll-like receptor signaling pathway	0.538170594	7	ARRB2,CD14,FLOT1,NR1D1,NR1H3,TLR5,TYRO3	biological_process.txt
negative regulation of immune effector process	0.056902299	15	BST2,CD59,CEACAM1,CR1,DUSP10,IFIT1,IL13RA2,IL33,IL7R,IRAK3,JAK3,SERPING1,TGFB2,TNF,TNFSF4	biological_process.txt	peptidyl-threonine phosphorylation	0.542639109	9	BCL2,CAMK1,CAMK1D,CAMKK1,DAPK2,GRK2,LRRK2,SBK1,WNK1	biological_process.txt
neuron development	0.057155995	68	ADCY1,ANOS1,APOE,APP,ATP8A2,BRSK2,CDH11,CEP290,CHN1,CNGB1,CSF1R,DDR1,DGKG,DISC1,DPYSL4,DSCAM,EFNA1,EPHB2,FAT4,FEZ1,FLRT2,FLRT3,FMN1,FMOD,GDNF,GDPD5,IL6,ISPD,L1CAM,LAMA2,LAMB1,LIF,LRRN1,LYN,MAP1B,MAP6,MAPK8IP2,MCF2,NANOS1,NCAM1,NEFL,NRCAM,NTM,NTNG1,NTNG2,NYAP1,OPCML,PAK3,PDZD7,PLXNC1,POSTN,PRKCQ,PTPRK,SEMA3A,SEMA5B,SEMA6A,SHANK3,TENM4,TGFB2,THY1,TNC,TSKU,TUBB3,UCHL1,WNT5A,WNT7A,ZEB2,ZNF280B	biological_process.txt	oogenesis	0.542639109	9	BCL2,BRCA2,CDC25B,DMC1,FBXO5,HORMAD1,PAQR5,WNT4,YBX2	biological_process.txt
mesenchyme development	0.057203247	25	ACVRL1,ALDH1A2,CTNNB1,DLL3,EDNRA,EFNA1,ENG,GDNF,HIF1A,HMGA2,LOXL2,NODAL,SEMA3A,SEMA3E,SEMA5B,SEMA6A,SIX1,SNAI2,STAT1,TBX2,TGFB2,TGFBR2,TMEM100,WNT5A,ZEB2	biological_process.txt	response to abiotic stimulus	0.543883464	75	ADAM8,ADRB1,ALDH3A1,ARHGEF2,ARRB2,ASCL2,ASIC3,ASNS,ATF4,BCL2,BMP6,BMP7,BRCA2,BRIP1,CA2,CCNA2,CD14,CD38,CDKN1B,CLCA1,CNTNAP2,COL18A1,CRIP1,CRNN,DMC1,DUSP1,EGR1,EIF4EBP1,ELOVL4,ERRFI1,FANCG,FMO1,FOS,FOSB,FOXO1,FOXP2,GJB6,HSPA2,JUNB,JUND,KCNJ2,KRT13,MAPK10,MDM4,METRNL,MKI67,MYLK,NMU,NOS1,NR4A2,OXTR,P2RX7,P2RY1,PCLAF,PDE6B,PPM1D,PSIP1,PTGER4,PTN,RORA,RYR1,SDR16C5,STAC,STC2,STOX1,TGFBR3,THBD,TLR5,TRPV…	biological_process.txt
positive regulation of homeostatic process	0.058037504	26	ABAT,AKAP6,ARRB1,CAV1,CTNNB1,CXCL10,CXCL11,CXCL9,F2R,GPER1,GPR68,GSTO1,HIF1A,INHBA,ISG15,MAPK11,P2RX5,PML,PRKCQ,PTGS2,SPP1,TFRC,TGFB2,THY1,TNF,TRPC1	biological_process.txt	kidney epithelium development	0.546109552	14	BCL2,BMP7,EPCAM,FGFR1,FGFR2,FOXC1,GPC3,HES1,IRX3,KLF15,NPNT,SLIT2,WNT4,WNT7B	biological_process.txt
tissue remodeling	0.058802615	14	ACVRL1,CAV1,CTNNB1,F2R,GJA5,HIF1A,IL6,LIF,LIPA,MMP14,NOX4,RAC2,TGFB2,TGM2	biological_process.txt	spermatid development	0.546109552	14	ACRBP,BRIP1,CEP57,DEFB1,DMC1,FANCG,HMGB2,HOOK1,HSPA2,OSBP2,PCSK4,PLA2G3,PYGO1,TSSK6	biological_process.txt
negative regulation of MAPK cascade	0.058802615	20	APOE,ARRB1,CAV1,DLG1,DNAJA1,DUSP10,DUSP3,DUSP4,GPER1,IRAK3,LIF,LYN,MECOM,PTPN22,PTPRR,SORL1,SPRY4,TLR4,TNIP1,UCHL1	biological_process.txt	lung development	0.546109552	17	ARG1,CEBPA,EDN2,EIF4EBP1,ERRFI1,ESRP2,FGFR1,FGFR2,FOXP2,GPC3,HES1,ID1,IGFBP5,KLF2,PTN,SIM2,WNT7B	biological_process.txt
detection of biotic stimulus	0.059341847	6	CD1D,NLRP3,SCARB1,TLR2,TLR4,TREM2	biological_process.txt	regulation of neurotransmitter levels	0.546109552	19	ADGRL1,CHRNA3,GCHFR,GPM6B,LRRK2,NOS1,P2RX7,PER2,PPFIA3,RPH3AL,SLC44A4,SLC6A9,STX11,STX19,SYN1,SYT8,SYTL1,TSPOAP1,UNC13C	biological_process.txt
cartilage condensation	0.059341847	6	BMP1,COL11A1,COL2A1,CTGF,TGFB2,WNT7A	biological_process.txt	positive regulation of cellular process	0.546109552	301	ABHD5,ACPP,ACSL1,ADAM8,ADGRL1,ADRB1,AIFM2,AKNA,AKTIP,ALDH3A1,ALOX12B,ARG1,ARHGEF2,ARRB2,ARRDC3,ASNS,ASS1,ATAD2,ATF3,ATF4,BAMBI,BARD1,BARX1,BARX2,BCL2,BCL6,BLNK,BMP6,BMP7,BMP8B,BRCA2,BRD4,C15orf62,C5,CA2,CAMK1,CAMK1D,CAMKK1,CAND2,CARD14,CASZ1,CCDC3,CCL5,CCNA2,CD14,CD248,CD38,CD55,CDC25B,CDC6,CDH4,CDKN1B,CDKN1C,CEBPA,CHP2,CHRNA3,CIT,CKS1B,CLDN7,CNOT6L,COBL,COL18A1,CPEB3,CSRNP1,CTH,CXCR2,CYP1B1,CYP7…	biological_process.txt
cartilage development involved in endochondral bone morphogenesis	0.059341847	6	COL1A1,COL27A1,COL2A1,MMP13,STC1,TGFBR2	biological_process.txt	cell-cell adhesion	0.556645582	67	ADAM8,ADGRL1,BCL2,BMP7,CADM4,CCL5,CCNB2,CDH16,CDH26,CDH4,CEACAM5,CELSR2,CGN,CLDN17,CLDN4,CLDN7,CRNN,CYP1B1,DSC1,DSC3,DSG1,DSP,EGR1,EPCAM,EVPL,FOXN1,H1FX,HIST1H3C,HIST1H3D,HIST1H3E,HIST1H3F,HIST1H3I,IGSF9,IGSF9B,ITGA7,ITGB7,IZUMO1,KIF13B,LEF1,LGALS7B,MAFB,MPP7,NECTIN1,NECTIN4,NKX2-3,NOTCH3,NPNT,P2RX7,PCDH1,PKP1,PPL,PRLR,PTGER4,RORA,RORC,S100P,SEMA4A,SEMA4D,SLC7A11,SPTBN2,STXBP6,TMPO,TRIM29,TYRO3,U…	biological_process.txt
cell aggregation	0.059341847	6	BMP1,COL11A1,COL2A1,CTGF,TGFB2,WNT7A	biological_process.txt	negative regulation of epithelial cell proliferation	0.556747237	13	BRCA2,CDKN1B,CDKN1C,EAF2,EPPK1,FGFR2,GPC3,KRT4,NGFR,PTN,SLURP1,SOX2,TGFBR3	biological_process.txt
regulation of cellular component size	0.059341847	38	APOE,AQP10,ARPC1B,CDC42EP2,CDC42EP3,CDC42EP5,CORO1A,CSF3,DISC1,DLG1,DSCAM,FHOD3,FMN1,FN1,HCLS1,ICAM1,IL7R,L1CAM,MAP1B,MSN,NEFL,NRCAM,PAK3,PFN4,PLXNC1,PRR16,SEMA3A,SEMA3E,SEMA5B,SEMA6A,SHANK3,SPP1,TMSB4X,TRIOBP,TRPV2,WIPF1,WNT5A,WNT7A	biological_process.txt	regulation of hormone levels	0.561535776	39	ADH7,ALDH1A1,BCO1,BMP6,CCL5,CD38,CYP1B1,DHRS3,DUOX1,EFNA5,EGR1,FAM3D,FDXR,FGFR1,GPR27,HSD17B8,ILDR1,IRS2,KCNJ11,LRAT,NGF,NMU,NR1D1,P2RY1,PCK2,PER2,PIM3,RAB11FIP1,RBP1,RDH12,RDH5,SDR16C5,SLC25A5,SLCO4A1,STC2,SULT1E1,SYBU,TRPV4,WNT4	biological_process.txt
regulation of cAMP metabolic process	0.059341847	18	ABCA1,ADCY1,ADCY4,AKAP6,CHGA,CXCL10,CXCL11,CXCL9,EDNRA,GABBR2,GPER1,LPAR1,MRAP2,OPRL1,PALM,PDE4D,PTHLH,TIMP2	biological_process.txt	positive regulation of phosphate metabolic process	0.561535776	77	ACSL1,ADAM8,ADRB1,AKTIP,ALOX12B,ARHGEF2,ARRB2,BCL2,BMP6,BMP7,BMP8B,C5,CAMK1,CAMKK1,CARD14,CCL5,CDC25B,CDC6,CDKN1B,CHP2,CHRNA3,CKS1B,DDR2,DIRAS2,EFNA5,EGF,EMP2,ENPP2,ERBB3,EZH2,FABP3,FAM129A,FGD2,FGF21,FGFR1,FGFR2,FGFR4,FLOT1,FZD1,FZD10,GADD45B,GADD45G,HES1,HSPA2,IGFBP3,INHBE,IQGAP3,KSR1,KSR2,LMO4,LRRK2,MAP2K6,MAP3K8,MAPK10,NGF,NGFR,NOS1,NPNT,NQO2,P2RX7,P2RY1,PPP1R15A,PRKAA2,PRLR,RASGRP1,ROR2,RPS6…	biological_process.txt
epithelial to mesenchymal transition	0.059341847	11	ACVRL1,CTNNB1,EFNA1,ENG,HIF1A,HMGA2,LOXL2,SNAI2,TGFB2,TMEM100,WNT5A	biological_process.txt	positive regulation of phosphorus metabolic process	0.561535776	77	ACSL1,ADAM8,ADRB1,AKTIP,ALOX12B,ARHGEF2,ARRB2,BCL2,BMP6,BMP7,BMP8B,C5,CAMK1,CAMKK1,CARD14,CCL5,CDC25B,CDC6,CDKN1B,CHP2,CHRNA3,CKS1B,DDR2,DIRAS2,EFNA5,EGF,EMP2,ENPP2,ERBB3,EZH2,FABP3,FAM129A,FGD2,FGF21,FGFR1,FGFR2,FGFR4,FLOT1,FZD1,FZD10,GADD45B,GADD45G,HES1,HSPA2,IGFBP3,INHBE,IQGAP3,KSR1,KSR2,LMO4,LRRK2,MAP2K6,MAP3K8,MAPK10,NGF,NGFR,NOS1,NPNT,NQO2,P2RX7,P2RY1,PPP1R15A,PRKAA2,PRLR,RASGRP1,ROR2,RPS6…	biological_process.txt
positive regulation of cytokine biosynthetic process	0.059341847	11	CARD11,CCL20,CD276,LTB,PRKCQ,PTAFR,THBS1,TLR3,TLR4,TNF,WNT5A	biological_process.txt	organic hydroxy compound metabolic process	0.565683168	34	ADH7,AKR1B10,ALDH1A1,ALDH3B2,BCL2,BCO1,CEBPA,CH25H,CYP1B1,CYP39A1,CYP4F12,CYP4F3,CYP7B1,DEGS2,DHRS3,DUOX1,FDXR,FGFR1,GALK1,IMPA2,INPP5J,ITPKA,LIPE,LRAT,NR4A2,PER2,PRKAA2,PSAT1,RDH12,RDH5,SDR16C5,SGPP2,SLC27A2,TM7SF2	biological_process.txt
regulation of ion homeostasis	0.059626315	25	ADORA1,AKAP6,CAV1,CORO1A,CXCL10,CXCL11,CXCL9,CYBA,DCN,ERO1A,F2R,GJA5,GPER1,GSTO1,HSH2D,IFI6,LYN,MLLT11,NEDD4L,P2RX5,PDE4D,PML,RASA3,THY1,TRPC1	biological_process.txt	negative regulation of cell communication	0.569111885	85	ABHD6,ADH7,APCDD1,ARHGEF2,ARRB2,ASPN,ATF3,BAMBI,BARX1,BCL2,BCL6,BGN,BMP7,CCL5,CD14,CD38,CHAC1,CNKSR3,CTH,CYP7B1,DDIT3,DEPTOR,DHRS3,DLX2,DUSP1,DUSP2,DUSP8,ECM1,EGF,EGR1,ERBB3,ERRFI1,EYA2,EZH2,FAM3D,FBLN1,FOXM1,FOXO1,FZD1,GPC3,GRID2IP,GRK2,HMGB2,IGFBP3,IGFBP5,IGFBP6,KCNJ11,KIF26A,KLF4,KLK14,LEF1,LMO3,LRRC4,LRRK2,MMRN2,NOS1,NR1D1,NR1H3,NR4A2,NRARP,OTUD7A,P2RX7,PIM3,PPP1R15A,PRDM1,PREX2,PRKAA2,PTCH2,…	biological_process.txt
cellular response to nitrogen compound	0.060998305	52	ADCY1,ADCY4,AKAP6,APP,ATP6V0A4,BCAR1,CAV1,CEACAM1,COL1A1,COL1A2,COL4A1,COL5A2,COL6A1,CTNNB1,CYBA,CYP11A1,FBN1,GLP2R,GNB4,GNG11,GNG2,GPER1,HCN2,HDAC9,ICAM1,IFIT1,IL6,JAK3,LYN,MMP2,MMP3,NOX4,PDE4D,PDGFD,PDGFRA,PIK3R3,PKM,PRKACB,PTAFR,PTGS2,PTPN22,RAB31,SHC1,SIX1,STC1,TLR3,TMEM173,TNF,TNFSF4,TREM2,UROS,ZEB1	biological_process.txt	cell projection organization	0.570415791	69	ABLIM1,ARHGEF26,BCL2,BICDL1,BMP7,CCDC13,CDH4,CELSR2,CHL1,CLMN,CNTNAP2,COBL,ECM2,EFNA3,EFNA5,EGR2,EMP1,EMP2,EPHB3,FGD2,FGD3,FGFR2,FLOT1,FOLR1,FRY,GNAO1,HAP1,HES1,IGSF9,ITPKA,KIF26A,KLF5,KLK8,LRRC70,LRRK2,MAP2,MATN2,MYLK,NECTIN1,NEFM,NEO1,NGF,NGFR,NPTX1,NR4A2,NRP2,OPHN1,P2RX7,PARD6B,PHGDH,PLA2G3,PREX2,RAB25,RAPH1,RNF165,RPS6KA5,RTN4RL1,SEMA4A,SLIT1,SLIT2,SPATA13,SPATA6,SPON2,SPTBN2,UNC5B,UNC5D,USH1…	biological_process.txt
cellular response to growth factor stimulus	0.063045773	47	ACVRL1,ADAMTS7,ANKRD1,ANOS1,APP,BCAR1,BMP1,BMP10,CAV1,CCL2,COL1A1,COL1A2,COL2A1,CORO1A,CTGF,CTNNB1,CXCL8,ENG,FAT4,FBN1,FEZ1,FGF5,FLRT2,FLRT3,FMOD,FSTL1,GAS6,GCNT2,IL6,LTBP2,NODAL,NOX4,PDGFD,PDGFRA,PML,POSTN,PTPRK,SHC1,SMURF2,SNAI2,SPARC,TGFB2,TGFBR2,THBS1,TMEM100,WNT5A,WNT7A	biological_process.txt	arachidonic acid metabolic process	0.573152268	7	ALOX12B,ALOXE3,CYP1B1,CYP2C18,CYP2C19,CYP4F12,PLA2G4B	biological_process.txt
negative regulation of epithelial cell proliferation	0.063226741	17	ACVRL1,APOE,CAV1,CEACAM1,DLG1,MAGED1,NKX3-1,PBLD,PTPRK,SNAI2,SPARC,STAT1,TGFB2,THBS1,TNF,WNT5A,XDH	biological_process.txt	regulation of epidermal cell differentiation	0.573152268	7	AQP3,ERRFI1,EZH2,GRHL1,HES1,PTCH2,ZFP36	biological_process.txt
positive regulation of cysteine-type endopeptidase activity involved in apoptotic process	0.063226741	17	ARL6IP5,ARRB1,CTGF,EGLN3,F2R,F3,FOXL2,GPER1,IFI27,NKX3-1,NLRP3,NODAL,PML,TNF,TNFSF10,TNFSF15,XDH	biological_process.txt	labyrinthine layer development	0.573152268	7	BMP7,FGFR2,HES1,JUNB,LEF1,NCOA1,WNT7B	biological_process.txt
positive regulation of transmembrane transport	0.063226741	17	AKAP6,AZIN2,CRACR2A,CTSS,CXCL10,CXCL11,CXCL9,EHD3,F2R,GLRX,GPER1,GSTO1,PTAFR,RNF207,SHANK3,THY1,TRPC1	biological_process.txt	response to molecule of bacterial origin	0.576235422	27	ARG1,ASS1,CCL5,CD14,FMO1,FOS,GJB6,HDAC5,HMGB2,HPGD,IL10RA,IRF5,JUNB,JUND,NGFR,NR1D1,NR1H3,P2RX7,PCK2,PTGER4,SLPI,SPON2,THBD,TLR5,TNFRSF18,XBP1,ZFP36	biological_process.txt
positive regulation of establishment of protein localization	0.063226741	51	ABAT,ABLIM3,AKAP6,ALOX15B,ANKRD1,ARRB1,CD274,CDKL2,CEP290,CLEC5A,CSF1R,CSF3,DAB2,DDX58,DLG1,F2R,GAS6,GPER1,GPR68,HCLS1,HIF1A,IL33,IL6,MAPK11,MYRIP,NLRP3,NODAL,POSTN,PRR5L,PTGS2,PTPN22,RAB29,RAC2,SAA1,SCAMP5,SEC16B,SORL1,SPHK1,TCAF2,TDRD12,TGFB2,TLR2,TLR3,TLR4,TMEM173,TNF,TNFSF14,TNFSF4,TRIM6,VEGFC,WNT5A	biological_process.txt	response to temperature stimulus	0.576235422	15	ADRB1,ARRB2,ASIC3,CD14,CRNN,FOS,FOXO1,HSPA2,METRNL,MKI67,NOS1,PSIP1,STAC,TRPV4,UCP1	biological_process.txt
regulation of axon extension	0.063282073	14	APOE,DISC1,DSCAM,FN1,L1CAM,MAP1B,NRCAM,PLXNC1,SEMA3A,SEMA3E,SEMA5B,SEMA6A,TRPV2,WNT5A	biological_process.txt	liver development	0.577071881	13	ARG1,ASNS,ASS1,CEBPA,COBL,DBP,E2F8,EZH2,HES1,PTN,TGFBR3,WNT4,XBP1	biological_process.txt
regulation of inflammatory response	0.063497677	34	ADORA1,APOE,C3,C3AR1,CCL2,CD59,CFH,CR1,DUSP10,ESR1,GGT1,GPER1,IL15,IL1R1,IL1R2,IL33,IL6,LYN,NLRP3,NT5E,PROC,PTGS2,SAA1,SERPINE1,SERPING1,TGM2,TLR2,TLR3,TLR4,TNF,TNFAIP3,TNFSF4,TNIP1,WNT5A	biological_process.txt	negative regulation of Notch signaling pathway	0.5873542	5	BCL6,BMP7,CHAC1,DLX2,NRARP	biological_process.txt
regulation of extracellular matrix disassembly	0.064262683	5	DDR1,DPP4,FAP,MELTF,TGFB2	biological_process.txt	telomere maintenance	0.588533753	11	BRCA2,HIST1H4B,HIST1H4C,HIST1H4D,HIST1H4E,HIST1H4F,HIST1H4I,HIST1H4K,HIST1H4L,POLE,PRIM1	biological_process.txt
regulation of delayed rectifier potassium channel activity	0.064262683	5	AKAP6,KCNAB1,KCNS1,KCNS2,RNF207	biological_process.txt	response to lipopolysaccharide	0.588540133	26	ARG1,ASS1,CCL5,CD14,FMO1,FOS,GJB6,HDAC5,HMGB2,HPGD,IL10RA,JUNB,JUND,NGFR,NR1D1,NR1H3,P2RX7,PCK2,PTGER4,SLPI,SPON2,THBD,TLR5,TNFRSF18,XBP1,ZFP36	biological_process.txt
positive regulation of type 2 immune response	0.064262683	5	IL33,IL6,NLRP3,RSAD2,TNFSF4	biological_process.txt	negative regulation of gliogenesis	0.592361639	6	ASCL2,DLX2,HES1,ID4,IDH2,PTN	biological_process.txt
leukocyte mediated immunity	0.064262683	21	BTN3A3,C1RL,C1S,C3,CD8A,CHGA,CORO1A,CR1,CXCL5,CXCL6,DLG1,ICAM1,IL13RA2,IL31RA,IL6,KLRC2,LYN,POU2F2,S100A13,SERPING1,SLAMF7	biological_process.txt	negative regulation of meiotic cell cycle	0.592634056	4	DUSP1,FBXO5,HORMAD1,OVOL1	biological_process.txt
positive regulation of epithelial to mesenchymal transition	0.064269049	8	COL1A1,CTNNB1,DAB2,ENG,GCNT2,GLIPR2,TGFB2,TGFBR2	biological_process.txt	retinal ganglion cell axon guidance	0.592634056	4	EFNA5,EPHB3,SLIT1,SLIT2	biological_process.txt
muscle tissue development	0.064887363	32	ALDH1A2,ANKRD1,ASB2,BMP10,BVES,CAV1,COL11A1,DCN,DLG1,DNER,ENG,FAM228B,FAM65B,FHOD3,FOXL2,GJA5,GJC1,HEG1,KCNAB1,KIAA1161,MYH15,MYL2,NEXN,NOX4,PDGFRA,S1PR1,SIX1,TBX2,TENM4,TGFB2,TPM1,WNT5A	biological_process.txt	axon regeneration	0.592634056	4	BCL2,CHL1,FOLR1,RTN4RL1	biological_process.txt
regulation of transforming growth factor beta receptor signaling pathway	0.065346503	15	CAV1,DAB2,DKK3,ENG,FBN1,FBN2,LDLRAD4,LTBP1,PBLD,PEG10,PMEPA1,SMURF2,TGFBR2,THBS1,ZEB1	biological_process.txt	negative regulation of signaling	0.593393901	85	ABHD6,ADH7,APCDD1,ARHGEF2,ARRB2,ASPN,ATF3,BAMBI,BARX1,BCL2,BCL6,BGN,BMP7,CCL5,CD14,CD38,CHAC1,CNKSR3,CTH,CYP7B1,DDIT3,DEPTOR,DHRS3,DLX2,DUSP1,DUSP2,DUSP8,ECM1,EGF,EGR1,ERBB3,ERRFI1,EYA2,EZH2,FAM3D,FBLN1,FOXM1,FOXO1,FZD1,GPC3,GRID2IP,GRK2,HMGB2,IGFBP3,IGFBP5,IGFBP6,KCNJ11,KIF26A,KLF4,KLK14,LEF1,LMO3,LRRC4,LRRK2,MMRN2,NOS1,NR1D1,NR1H3,NR4A2,NRARP,OTUD7A,P2RX7,PIM3,PPP1R15A,PRDM1,PREX2,PRKAA2,PTCH2,…	biological_process.txt
striated muscle tissue development	0.065496385	31	ALDH1A2,ANKRD1,ASB2,BMP10,BVES,CAV1,COL11A1,DCN,DNER,ENG,FAM228B,FAM65B,FHOD3,FOXL2,GJA5,GJC1,HEG1,KCNAB1,KIAA1161,MYH15,MYL2,NEXN,NOX4,PDGFRA,S1PR1,SIX1,TBX2,TENM4,TGFB2,TPM1,WNT5A	biological_process.txt	adaptive thermogenesis	0.595965447	3	ADRB1,TRPV4,UCP1	biological_process.txt
cellular response to transforming growth factor beta stimulus	0.066425558	19	ACVRL1,ANKRD1,CAV1,COL1A1,COL1A2,FBN1,FMOD,GCNT2,LTBP2,NODAL,NOX4,PDGFD,PML,POSTN,PTPRK,TGFB2,TGFBR2,WNT5A,WNT7A	biological_process.txt	regulation of neuron maturation	0.595965447	3	BCL2,LRRK2,TBX6	biological_process.txt
positive regulation of innate immune response	0.066425558	29	CARD11,CD1D,CD226,CTSB,CTSS,DDX58,DMBT1,ICAM3,IFIH1,IFNK,IKBKE,IRAK2,IRAK3,ITGAM,ITGB2,LYN,MMP2,PAK3,PRKACB,PSMB9,TLR2,TLR3,TLR4,TMEM173,TNFAIP3,TNIP1,TNIP3,TRIM6,WNT5A	biological_process.txt	positive regulation of hormone metabolic process	0.595965447	3	BMP6,EGR1,WNT4	biological_process.txt
positive regulation of lymphocyte activation	0.069763929	30	CARD11,CAV1,CCL2,CD1D,CD274,CD276,CD59,CORO1A,DPP4,GAS6,IL15,IL6,IL7R,JAK3,LGALS1,LYN,MMP14,NLRP3,PAK3,PDCD1LG2,PRKCQ,RAG1,SLC39A10,TFRC,TGFBR2,THY1,TLR4,TNFSF14,TNFSF4,VNN1	biological_process.txt	negative regulation of cell migration involved in sprouting angiogenesis	0.595965447	3	HDAC5,KLF4,MMRN2	biological_process.txt
endocardial cushion morphogenesis	0.070770118	7	ACVRL1,ENG,SNAI2,TBX2,TGFB2,TGFBR2,TMEM100	biological_process.txt	peptidyl-threonine dephosphorylation	0.595965447	3	DUSP1,PPM1D,PPM1E	biological_process.txt
negative regulation of production of molecular mediator of immune response	0.070770118	7	BST2,IL13RA2,IL33,IRAK3,JAK3,TGFB2,TNF	biological_process.txt	positive regulation of transcription from RNA polymerase II promoter in response to endoplasmic reticulum stress	0.595965447	3	ATF3,ATF4,DDIT3	biological_process.txt
regulation of collagen biosynthetic process	0.070770118	7	CREB3L1,CTGF,CYGB,ENG,F2R,IL6,SERPINB7	biological_process.txt	negative regulation of oligodendrocyte differentiation	0.595965447	3	DLX2,HES1,ID4	biological_process.txt
regulation of cellular response to transforming growth factor beta stimulus	0.071029715	15	CAV1,DAB2,DKK3,ENG,FBN1,FBN2,LDLRAD4,LTBP1,PBLD,PEG10,PMEPA1,SMURF2,TGFBR2,THBS1,ZEB1	biological_process.txt	hexose metabolic process	0.595965447	16	ALDH1A1,ATF3,ATF4,DCXR,FABP5,FUT1,FUT6,GALK1,HK2,IGFBP5,IRS2,KCNJ11,KHK,MAN2A2,PCK2,PER2	biological_process.txt
membrane raft organization	0.071235122	6	ANXA2,CAV1,DLG1,DOCK2,MARVELD1,S100A10	biological_process.txt	response to corticosteroid	0.595965447	16	ACSBG1,ALDH3A1,ARG1,ASS1,BCL2,BMP6,DUSP1,EIF4EBP1,ERRFI1,FOS,FOSB,FOXO1,PCK2,SLIT2,WNT7B,ZFP36	biological_process.txt
cellular response to vitamin	0.071235122	6	COL1A1,CYP24A1,GAS6,IL15,POSTN,TNC	biological_process.txt	mammary gland development	0.595965447	13	ARG1,EGF,FGFR2,HK2,IGFBP5,IRS2,LEF1,NCOA1,OXTR,PRLR,WNT4,WNT7B,ZNF703	biological_process.txt
positive regulation of synapse assembly	0.071235122	11	ADGRL3,AMIGO2,BHLHB9,CLSTN3,EPHB2,FLRT2,FLRT3,LRRN1,SRPX2,THBS2,WNT7A	biological_process.txt	regulation of cyclin-dependent protein kinase activity	0.603855908	10	CCNA2,CDC6,CDKN1B,CDKN2C,CDKN3,CEBPA,CKS1B,HSPA2,KAT2B,STOX1	biological_process.txt
cranial ganglion development	0.071235122	3	CTNNB1,SEMA3A,SIX1	biological_process.txt	regulation of cell cycle	0.603855908	73	ASNS,BARD1,BCL2,BMP7,BRCA2,BRD4,BRIP1,CCNA2,CCNB2,CCNF,CDC25B,CDC6,CDKN1B,CDKN1C,CDKN2C,CDKN3,CEBPA,CIT,CKS1B,CNOT6L,DDIT3,DDX11,DOT1L,DUSP1,E2F2,E2F8,EGF,EIF4EBP1,ESPL1,EZH2,FANCG,FBXO5,FGFR1,FGFR2,FOXC1,FOXM1,GADD45B,GADD45G,GAS7,HES1,HORMAD1,HPGD,HSPA2,HUS1B,JMY,JUNB,JUND,KAT2B,KIF11,MAP2K6,MDM4,MKI67,MYBL2,NR4A1,NUPR1,NUSAP1,OVOL1,PCLAF,PER2,PIM3,PPP1R15A,PRKAA2,RBL1,RNF112,SOX2,SPAG5,STOX1,T…	biological_process.txt
detection of virus	0.071235122	3	DDX58,IFIH1,TLR3	biological_process.txt	positive regulation of programmed cell death	0.604363674	45	ADAM8,AIFM2,ARHGEF2,ATF3,ATF4,BARD1,BCL2,BCL6,BMP7,CAMK1D,CCL5,CD248,CDKN1B,COL18A1,CYP1B1,DDIT3,DUSP1,FGD2,FGD3,FOXO1,GADD45B,GADD45G,IGFBP3,IL20RA,IRF5,JMY,LRRK2,MAP2K6,MCF2L,MYBL2,NCOA1,NGEF,NGF,NGFR,NQO2,NUPR1,P2RX7,PTN,RARG,SLIT2,SORT1,TOP2A,TXNIP,WWOX,ZBTB16	biological_process.txt
quinolinate metabolic process	0.071235122	3	KMO,KYNU,QPRT	biological_process.txt	regulation of localization	0.604363674	166	ABHD5,ABHD6,ADAM8,ALOX12B,ARG1,ARRB2,ATF4,BAMBI,BARD1,BCL2,BCL6,BMP6,BMP7,C5,CA2,CACNA2D1,CACNG4,CAMK1,CAMK1D,CCL5,CD14,CD38,CDKN1B,CHP2,CHRNA3,CLDN7,CNIH2,CNKSR3,COL18A1,CYP1B1,DAPK2,DDIT3,DDR2,DEFB1,DSP,ECM1,EDN2,EFNA5,EGF,ELMOD1,EMP2,ENPP2,EPB41L4B,EPCAM,EPPK1,ERBB3,ERFE,EXPH5,FAM3D,FBLN1,FGF21,FGFR1,FLOT1,FZD1,GAB2,GABRE,GLS2,GNAO1,GPC3,GPM6B,GPR27,GRB7,GRK2,GRTP1,HAP1,HAS1,HDAC5,HES1,HK2,HSP…	biological_process.txt
apolipoprotein A-I-mediated signaling pathway	0.071235122	3	ABCA1,ITGAV,ITGB3	biological_process.txt	membrane lipid metabolic process	0.606317507	19	ALDH3B2,ALOX12B,ALOXE3,CERS3,CERS4,CYP1B1,DEGS2,ELOVL4,ELOVL7,FA2H,GAL3ST4,LARGE1,P2RX7,PEMT,PPM1L,PSAPL1,SGPP2,SPTSSB,ST8SIA6	biological_process.txt
regulation of mast cell chemotaxis	0.071235122	3	PGF,RAC2,VEGFC	biological_process.txt	ammonium ion metabolic process	0.613122848	17	AKR1B10,BBOX1,CHDH,CPT1C,DEGS2,ENPP2,FABP5,MBOAT1,NR4A2,PEMT,PLA2G3,PLA2G4B,PLA2G4F,PLBD1,SGPP2,SLC44A4,SMOX	biological_process.txt
positive regulation of epithelial to mesenchymal transition involved in endocardial cushion formation	0.071235122	3	ENG,TGFB2,TGFBR2	biological_process.txt	respiratory tube development	0.613122848	17	ARG1,CEBPA,EDN2,EIF4EBP1,ERRFI1,ESRP2,FGFR1,FGFR2,FOXP2,GPC3,HES1,ID1,IGFBP5,KLF2,PTN,SIM2,WNT7B	biological_process.txt
pattern recognition receptor signaling pathway	0.071235122	16	CTSB,CTSS,DDX58,DMBT1,IFIH1,IKBKE,IRAK2,IRAK3,ITGAM,ITGB2,TLR2,TLR3,TLR4,TNFAIP3,TNIP1,TNIP3	biological_process.txt	regulation of secretion	0.613670782	52	ADAM8,ALOX12B,BMP6,C5,CCL5,CD14,CD38,CHRNA3,EFNA5,EGF,ERBB3,EXPH5,FAM3D,FGFR1,GAB2,GPR27,GRK2,HAP1,IDH2,IL17RB,ILDR1,IRS2,KCNJ11,LLGL2,LRRK2,MAP2K6,NMU,NR1D1,NR1H3,OXTR,P2RX7,P2RY1,PCK2,PER2,PIM3,PTGER3,PTGER4,RAB11FIP1,RASGRP1,RPH3AL,SLC25A5,STXBP6,SYBU,SYN1,SYT8,SYTL1,TLR5,TRPV4,TRPV6,UNC13D,WNK1,XBP1	biological_process.txt
regulation of protein modification process	0.071235122	140	ACKR3,ACVRL1,ADCY1,ADCY4,ADORA1,ADRA2C,AKAP6,ANXA2,APOE,APP,ARL6IP5,ARRB1,BANK1,BMP1,BMP10,BMPER,C1QTNF1,C3,CAMK2N1,CAV1,CCL2,CCL20,CCND1,CDH2,CDKN2A,CEACAM1,CSF1,CSF1R,CSF2,CSF3,CTGF,CTNNB1,CXCL10,DAB2,DCN,DISC1,DLG1,DNAJA1,DUSP10,DUSP3,DUSP4,EFNA1,EID1,ENG,F2R,FBXO2,FLRT2,FLRT3,FN1,GAS6,GCNT2,GDF11,GLIPR2,GPER1,HCLS1,HERC5,ICAM1,IFNE,IFNK,IL15,IL24,IL31RA,IL6,INHBA,IRAK2,IRAK3,ISG15,ITGA5,ITGAV…	biological_process.txt	skeletal muscle tissue development	0.614198927	13	ATF3,EGR1,EGR2,FOS,FOXP2,HLF,KLF5,MYH14,NUPR1,PITX1,RYR1,STAC3,XK	biological_process.txt
regulation of metal ion transport	0.072275918	35	ADORA1,AKAP6,CAV1,CCL2,CORO1A,CRACR2A,CTNNB1,CXCL10,CXCL11,CXCL9,CYBA,DLG1,EHD3,F2R,GLRX,GPER1,GRIN3B,GSTO1,ICAM1,KCNAB1,KCNIP3,KCNS1,KCNS2,LYN,NEDD4L,OPRL1,P2RX5,PDE4D,PML,PTGS2,RNF207,STC1,THY1,TRPC1,TRPV2	biological_process.txt	positive regulation of mitotic cell cycle	0.614198927	13	ASNS,BRCA2,BRD4,CDC25B,CDC6,EGF,EIF4EBP1,ESPL1,FGFR1,HES1,NUSAP1,STOX1,UBE2C	biological_process.txt
plasma membrane organization	0.072275918	25	ANO4,ANO7,ANXA2,CAV1,CDH2,DLG1,DYSF,EHD3,FAT4,FYB,GAS6,KCNB2,KCNIP3,OPTN,PALM,PLEKHF1,PLSCR4,RAB31,S100A10,SGIP1,SH3TC2,STX2,TNF,TNIK,TSPAN15	biological_process.txt	response to dexamethasone	0.619201022	6	ARG1,ASS1,EIF4EBP1,ERRFI1,FOXO1,PCK2	biological_process.txt
endothelium development	0.073268016	14	ACVRL1,BMPER,CTNNB1,ENG,GJA5,HEG1,ICAM1,MSN,PDE4D,S1PR1,STARD13,STC1,TMEM100,WNT7A	biological_process.txt	prostate gland development	0.619201022	6	CRIP1,CYP7B1,FGFR2,ID4,PSAPL1,RARG	biological_process.txt
negative regulation of interleukin-6 production	0.073268016	8	ARRB1,BANK1,GAS6,IRAK3,PTPN22,TLR4,TNF,TNFAIP3	biological_process.txt	negative chemotaxis	0.619201022	6	EFNA5,SEMA3G,SEMA4A,SEMA4D,SLIT1,SLIT2	biological_process.txt
positive regulation of cation transmembrane transport	0.07579948	15	AKAP6,CRACR2A,CTSS,CXCL10,CXCL11,CXCL9,EHD3,F2R,GLRX,GPER1,GSTO1,RNF207,SHANK3,THY1,TRPC1	biological_process.txt	regulation of transcription regulatory region DNA binding	0.619201022	6	DDIT3,DOT1L,ID1,KLF4,PER2,ZBTB7C	biological_process.txt
negative regulation of phosphate metabolic process	0.076443956	54	AKAP6,APOE,ARRB1,CAMK2N1,CAV1,CBFA2T3,CDKN2A,CEACAM1,CSRNP3,DCN,DLG1,DNAJA1,DUSP10,DUSP3,DUSP4,EDNRA,ELFN1,ELFN2,ENG,FLRT2,FLRT3,GABBR2,GCKR,GPER1,IL6,INHBA,IRAK3,LDLRAD4,LIF,LPAR1,LYN,MECOM,MVP,OPRL1,PALM,PBLD,PDE4D,PIK3IP1,PMEPA1,PRR5L,PTPN22,PTPRR,SMYD3,SORL1,SPOCD1,SPRY4,TGFB2,THY1,TLR4,TNF,TNFAIP3,TNIP1,UCHL1,XDH	biological_process.txt	response to ammonium ion	0.619201022	12	ASS1,CCNA2,CHRM3,FOSB,GABRB3,GNAO1,GRK2,HDAC5,HTR3A,ID1,LRRK2,OXTR	biological_process.txt
positive regulation of ion transport	0.076460424	27	ABAT,ADORA1,AKAP6,APOE,ATP8A2,CAV1,CCL2,CRACR2A,CTSS,CXCL10,CXCL11,CXCL9,DLG1,EHD3,F2R,GDNF,GLRX,GPER1,GSTO1,P2RX5,PTAFR,RNF207,SHANK3,STC1,THY1,TRPC1,TRPV2	biological_process.txt	circadian rhythm	0.619201022	14	ATF4,CIART,CLDN4,DBP,ID1,ID4,JUND,NFIL3,NGFR,NR1D1,PER2,PER3,RORA,RORC	biological_process.txt
positive regulation of protein kinase B signaling	0.076460424	13	AKR1C3,C1QTNF1,CSF3,F3,GAS6,GCNT2,HCLS1,IL6,KIAA1161,NOX4,RASD2,THBS1,TNF	biological_process.txt	negative regulation of blood vessel morphogenesis	0.619201022	9	FOXC1,HDAC5,KLF4,MMRN2,NGFR,PTN,SEMA4A,SPINK5,WNT4	biological_process.txt
negative regulation of intracellular signal transduction	0.077847977	46	ACKR3,APOE,ARRB1,BANK1,CAV1,CREB3L1,DCN,DLG1,DNAJA1,DUSP10,DUSP3,DUSP4,ESR1,FLRT2,FLRT3,GPER1,GSTO1,HIF1A,IRAK3,IVNS1ABP,LIF,LYN,MECOM,MUC1,NLRP3,OPTN,PIK3IP1,PTPN22,PTPRR,RASA3,RNF152,SNAI2,SOD2,SORL1,SPRY4,STAT1,TGFB2,THBS1,TIMP2,TLR4,TNFAIP3,TNIP1,TNIP3,UCHL1,VNN1,XDH	biological_process.txt	positive regulation of protein kinase activity	0.619201022	38	ACSL1,ADAM8,C5,CAMK1,CAMKK1,CARD14,CCL5,CDC25B,CDC6,CDKN1B,CHRNA3,CKS1B,DDR2,DIRAS2,EFNA5,EGF,EMP2,ERBB3,EZH2,FGD2,FGFR1,FZD10,GADD45B,GADD45G,HSPA2,IQGAP3,LRRK2,MAP2K6,MAP3K8,MAPK10,NGF,P2RX7,PRLR,RASGRP1,ROR2,STOX1,WNK1,WNT7B	biological_process.txt
corpus callosum development	0.078117453	4	EPHB2,LPAR1,TSKU,ZEB2	biological_process.txt	regulation of transferase activity	0.619201022	70	ACSL1,ADAM8,ARRDC3,ASPN,BGN,BMP7,C5,CAMK1,CAMKK1,CARD14,CCL5,CCNA2,CDC25B,CDC6,CDKN1B,CDKN1C,CDKN2C,CDKN3,CEBPA,CHRNA3,CKS1B,DDR2,DEPTOR,DIRAS2,DSCC1,DUSP1,DUSP2,DUSP8,EFNA5,EGF,EMP2,ERBB3,ERRFI1,EZH2,FBXO5,FGD2,FGFR1,FZD10,GADD45B,GADD45G,HSPA2,IQGAP3,IRS2,KAT2B,KLF4,LMO4,LRRC4,LRRK2,MAP2K6,MAP3K8,MAPK10,NGF,P2RX7,PARM1,PPM1E,PREX2,PRLR,RASGRP1,RBL1,ROR2,RTN4RL1,SOCS6,SPTSSB,STOX1,TNFAIP8L3,TRIB…	biological_process.txt
smooth muscle cell migration	0.078117453	4	DDR1,ITGB3,PLAT,PLAU	biological_process.txt	regulation of hydrolase activity	0.619201022	95	ABHD5,ADAP2,ADRB1,ALDH1A1,ARAP2,ARFGEF3,ARHGAP11B,ARHGAP19,ARHGAP30,ARHGEF19,ARHGEF2,ARHGEF26,ARRB2,BCL6,C15orf62,C5,CCL5,CDKN1B,CHP2,DDX11,DENND2C,DEPDC1,DEPDC1B,ECM1,EFNA5,EGF,ELMOD1,EPHB3,ERBB3,ERRFI1,EZH2,FBLN1,FETUB,FGD2,FGD3,FGFR1,FGFR2,FGFR4,FZD10,GCHFR,GNAO1,GPC3,GRHL3,GRTP1,HMGB2,HMSD,HSPA2,IQGAP3,IRS2,KLF4,LAMP3,LEF1,LLGL2,LRRK2,MCF2L,NGEF,NGF,NGFR,NOS1,NPNT,NR1H3,OPHN1,PLEKHG6,PPP1R15A…	biological_process.txt
positive regulation of chemokine secretion	0.078117453	4	ALOX15B,CSF1R,IL33,POSTN	biological_process.txt	negative regulation of response to stimulus	0.619464694	96	ADH7,APCDD1,ARHGEF2,ARRB2,ASPN,ATF3,ATF4,BAMBI,BARX1,BCL2,BCL6,BGN,BMP7,C5,CCL5,CD14,CD55,CHAC1,CNKSR3,CTH,CYP7B1,DDIT3,DEPTOR,DHRS3,DLX2,DUSP1,DUSP2,DUSP8,ECM1,EGF,EGR1,EPPK1,ERBB3,ERRFI1,EYA2,EZH2,FBLN1,FOXM1,FOXO1,FZD1,GPC3,GRK2,HMGB2,IGFBP3,IGFBP5,IGFBP6,KIF26A,KLF4,KLK14,KLK8,KRT1,LEF1,LMO3,LRRC4,LRRK2,METRNL,MMRN2,NOS1,NR1D1,NR1H3,NR4A2,NRARP,OTUD7A,P2RX7,PGLYRP3,PIM3,PPP1R15A,PRDM1,PREX2,P…	biological_process.txt
wound healing, spreading of epidermal cells	0.078117453	4	ACVRL1,ITGA5,MMP12,WNT7A	biological_process.txt	mucosal immune response	0.619464694	5	DEFB1,HIST1H2BE,HIST1H2BF,HIST1H2BG,HIST1H2BI	biological_process.txt
negative regulation of phosphorus metabolic process	0.078117453	54	AKAP6,APOE,ARRB1,CAMK2N1,CAV1,CBFA2T3,CDKN2A,CEACAM1,CSRNP3,DCN,DLG1,DNAJA1,DUSP10,DUSP3,DUSP4,EDNRA,ELFN1,ELFN2,ENG,FLRT2,FLRT3,GABBR2,GCKR,GPER1,IL6,INHBA,IRAK3,LDLRAD4,LIF,LPAR1,LYN,MECOM,MVP,OPRL1,PALM,PBLD,PDE4D,PIK3IP1,PMEPA1,PRR5L,PTPN22,PTPRR,SMYD3,SORL1,SPOCD1,SPRY4,TGFB2,THY1,TLR4,TNF,TNFAIP3,TNIP1,UCHL1,XDH	biological_process.txt	cellular response to glucose starvation	0.619464694	5	ASNS,ATF4,BCL2,PRKAA2,XBP1	biological_process.txt
positive regulation of smooth muscle cell proliferation	0.078117453	12	CYBA,IL6,MMP2,PDGFD,PTAFR,PTGS2,S1PR1,STAT1,TGFBR2,TGM2,THBS1,TNF	biological_process.txt	response to vitamin D	0.619464694	5	AQP3,BMP7,PIM1,PTN,STC2	biological_process.txt
neuron projection guidance	0.079773815	25	ANOS1,APP,CHN1,CSF1R,DPYSL4,EFNA1,EPHB2,FEZ1,FLRT2,FLRT3,FMOD,ISPD,L1CAM,LAMA2,NCAM1,NRCAM,PLXNC1,PRKCQ,SEMA3A,SEMA5B,SEMA6A,TGFB2,TUBB3,WNT5A,ZNF280B	biological_process.txt	organelle fission	0.630742407	43	ARHGEF2,BRCA2,BRIP1,CCNA1,CCNA2,CCNB2,CCNF,CDC25B,CDC6,CENPA,CEP55,CEP57,CIT,DMC1,DSCC1,DUSP13,ESPL1,FBXO5,HAUS4,HAUS8,HORMAD1,HSPA2,KIF11,KIF15,KIF4B,MKI67,MND1,MSH5,MYBL2,NCAPD2,NUSAP1,PRC1,RNF212,SKA3,SMC4,SPAG5,STOX1,TEX15,TOP2A,UBE2C,WDR62,WEE1,ZFP42	biological_process.txt
positive regulation of hemopoiesis	0.079773815	21	CSF1,CSF3,GAS6,GPR68,HCLS1,HIF1A,IL15,IL6,IL7R,INHBA,ISG15,LGALS1,LIF,MAPK11,MMP14,NLRP3,RAG1,TGFBR2,TNF,TNFSF4,VNN1	biological_process.txt	hepaticobiliary system development	0.630978166	13	ARG1,ASNS,ASS1,CEBPA,COBL,DBP,E2F8,EZH2,HES1,PTN,TGFBR3,WNT4,XBP1	biological_process.txt
positive regulation of wound healing	0.081021075	9	ENPP4,F2R,F3,INSL3,SERPINE1,TBXA2R,TGFBR2,THBS1,TLR4	biological_process.txt	cellular response to ammonium ion	0.632532862	7	ASS1,CCNA2,CHRM3,GABRB3,GRK2,ID1,LRRK2	biological_process.txt
dendrite morphogenesis	0.081021075	9	DSCAM,EPHB2,FMN1,MAP6,MAPK8IP2,PAK3,SEMA3A,SHANK3,WNT7A	biological_process.txt	skeletal muscle cell differentiation	0.632532862	7	ATF3,EGR1,EGR2,FOS,HLF,KLF5,NUPR1	biological_process.txt
negative regulation of cell-matrix adhesion	0.081021075	7	ACVRL1,CDKN2A,MMP14,POSTN,SEMA3E,SERPINE1,THBS1	biological_process.txt	spermatid differentiation	0.640569618	14	ACRBP,BRIP1,CEP57,DEFB1,DMC1,FANCG,HMGB2,HOOK1,HSPA2,OSBP2,PCSK4,PLA2G3,PYGO1,TSSK6	biological_process.txt
osteoclast differentiation	0.081021075	7	ANXA2,CSF1,CSF1R,CTNNB1,SNX10,TFRC,TNF	biological_process.txt	bile acid biosynthetic process	0.645483705	4	CH25H,CYP39A1,CYP7B1,SLC27A2	biological_process.txt
regulation of extent of cell growth	0.081021075	15	APOE,DISC1,DSCAM,FN1,L1CAM,MAP1B,NRCAM,PLXNC1,SEMA3A,SEMA3E,SEMA5B,SEMA6A,SPP1,TRPV2,WNT5A	biological_process.txt	tongue development	0.645483705	4	BNC2,KRT13,LEF1,WNT10A	biological_process.txt
negative regulation of T cell apoptotic process	0.081021075	5	EFNA1,HIF1A,JAK3,PRKCQ,RAG1	biological_process.txt	reactive nitrogen species metabolic process	0.645483705	4	CYP1B1,GCHFR,NOS1,RORA	biological_process.txt
positive regulation of ion transmembrane transport	0.081253582	16	AKAP6,CRACR2A,CTSS,CXCL10,CXCL11,CXCL9,EHD3,F2R,GLRX,GPER1,GSTO1,PTAFR,RNF207,SHANK3,THY1,TRPC1	biological_process.txt	peptidyl-threonine modification	0.647093774	9	BCL2,CAMK1,CAMK1D,CAMKK1,DAPK2,GRK2,LRRK2,SBK1,WNK1	biological_process.txt
cardiac muscle tissue development	0.081557998	20	ALDH1A2,ANKRD1,BMP10,BVES,COL11A1,ENG,FHOD3,GJA5,GJC1,HEG1,MYL2,NEXN,NOX4,PDGFRA,S1PR1,TBX2,TENM4,TGFB2,TPM1,WNT5A	biological_process.txt	positive regulation of kinase activity	0.649280337	40	ACSL1,ADAM8,C5,CAMK1,CAMKK1,CARD14,CCL5,CDC25B,CDC6,CDKN1B,CHRNA3,CKS1B,DDR2,DIRAS2,EFNA5,EGF,EMP2,ERBB3,EZH2,FGD2,FGFR1,FZD10,GADD45B,GADD45G,HSPA2,IQGAP3,LMO4,LRRK2,MAP2K6,MAP3K8,MAPK10,NGF,P2RX7,PRLR,RASGRP1,ROR2,STOX1,TNFAIP8L3,WNK1,WNT7B	biological_process.txt
positive regulation of cell projection organization	0.082131134	34	ANKRD1,APOE,ARSB,ATP8A2,BHLHB9,CDC42EP2,CDC42EP3,CDC42EP5,DISC1,DNM3,DSCAM,ENC1,FEZ1,FN1,IL6,L1CAM,LPAR1,LYN,MAP1B,NEDD4L,NEFL,PAK3,PALM,PLPPR5,RAB8B,RAC2,RIMS1,RIMS2,SHANK3,SYT1,TENM2,TRPV2,WNT5A,ZEB2	biological_process.txt	response to cAMP	0.649585156	11	ALDH3A1,ASS1,DUOX1,DUSP1,FOS,FOSB,IGFBP5,JUNB,JUND,KCNE1,THBD	biological_process.txt
positive regulation of neuron differentiation	0.082131134	34	ADRA2C,ANKRD1,APOE,ARSB,ATP8A2,BHLHB9,BRINP1,DISC1,DSCAM,ENC1,FEZ1,FN1,GDPD5,IL6,KCTD11,L1CAM,LPAR1,LYN,MAP1B,NAP1L2,NEDD4L,NEFL,NRCAM,PAK3,PLPPR5,RIMS1,RIMS2,SHANK3,SYT1,TIMP2,TRPV2,WNT5A,ZEB1,ZEB2	biological_process.txt	response to estradiol	0.652177577	13	ASS1,BMP7,CCNA2,CD38,CDKN1B,DUSP1,EZH2,KCNJ11,NCOA1,OXTR,PTN,TXNIP,ZNF703	biological_process.txt
integrin-mediated signaling pathway	0.082131134	13	ADAMTS1,BCAR1,CEACAM1,CTGF,DAB2,ITGA4,ITGA5,ITGAM,ITGAV,ITGB2,ITGB3,ITGB6,NEDD9	biological_process.txt	phosphatidylinositol-mediated signaling	0.652177577	13	EGF,ERBB3,FGFR1,FGFR2,FGFR4,GAB2,IRS2,NGF,NPR3,PIK3C2B,PIK3C2G,PREX2,TYRO3	biological_process.txt
positive regulation of apoptotic process	0.084231489	55	AKR1C3,ALDH1A2,ANKRD1,ARHGEF6,ARL6IP5,ARRB1,BCL2A1,BNIP3,CAV1,CD274,CDKN2A,CSRNP3,CTGF,CTNNB1,DNAJA1,EGLN3,F2R,F3,FAP,FOXL2,G0S2,GPER1,HMGA2,IFI27,IFIT2,IL6,INHBA,LDHA,LPAR1,LYN,MAGED1,MCF2,MLLT11,NKX3-1,NLRP3,NODAL,NOX4,PAK3,PANO1,PLEKHF1,PML,PTGS2,RIPK3,SPDEF,SRPX,TGFB2,TGM2,THBS1,TIAM2,TLR3,TNF,TNFSF10,TNFSF15,WNT5A,XDH	biological_process.txt	cellular response to stimulus	0.652177577	379	AARS,ACKR2,ACSL1,ADAM8,ADGRF2,ADGRL1,ADGRL2,ADM2,ADRB1,ALDH3A1,ALOXE3,AOC3,APCDD1,ARAP2,ARG1,ARHGAP11B,ARHGAP19,ARHGAP30,ARHGEF19,ARHGEF2,ARRB2,ARRDC3,AS3MT,ASIC3,ASNS,ASPN,ASS1,ATF3,ATF4,ATP6V0E2,BAMBI,BARD1,BCAM,BCL2,BCL6,BGN,BLNK,BMP6,BMP7,BMP8B,BRCA2,BRD4,BRIP1,C15orf62,C5,CA2,CALCB,CALML5,CAMK1,CAMK1D,CAMKK1,CARD14,CCDC13,CCDC88C,CCL5,CCNA2,CD14,CD38,CDC6,CDKN1B,CEBPA,CELSR2,CEP57,CGN,CH25H,…	biological_process.txt
positive regulation of positive chemotaxis	0.085289276	6	CXCL8,F3,IL16,PGF,S1PR1,VEGFC	biological_process.txt	negative regulation of signal transduction	0.652177577	78	ADH7,APCDD1,ARHGEF2,ARRB2,ASPN,ATF3,BAMBI,BARX1,BCL2,BCL6,BGN,BMP7,CCL5,CD14,CHAC1,CNKSR3,CTH,CYP7B1,DDIT3,DEPTOR,DHRS3,DLX2,DUSP1,DUSP2,DUSP8,ECM1,EGF,EGR1,ERBB3,ERRFI1,EYA2,EZH2,FBLN1,FOXM1,FOXO1,FZD1,GPC3,GRK2,HMGB2,IGFBP3,IGFBP5,IGFBP6,KIF26A,KLF4,KLK14,LEF1,LMO3,LRRC4,LRRK2,MMRN2,NOS1,NR1D1,NR1H3,NR4A2,NRARP,OTUD7A,P2RX7,PPP1R15A,PRDM1,PREX2,PRKAA2,PTCH2,RGS16,ROR2,RORA,RPH3AL,RTN4RL1,SLC25A…	biological_process.txt
cellular response to prostaglandin stimulus	0.085289276	6	AKR1C3,GNG2,P2RY6,PTGFR,TNC,TNFSF4	biological_process.txt	positive regulation of antimicrobial peptide production	0.654721712	2	KLK5,KLK7	biological_process.txt
response to estradiol	0.086563725	17	ALDH1A2,ARNT2,ARPC1B,CCND1,COL1A1,CTGF,CTNNB1,CYP1A2,ESR1,GPER1,IL6,OPRL1,POSTN,PTGFR,PTGS2,TFPI,WNT7A	biological_process.txt	STAT protein import into nucleus	0.654721712	2	EGF,HES1	biological_process.txt
regulation of leukocyte mediated immunity	0.086563725	20	BST2,C3,CD226,CEACAM1,CR1,IL13RA2,IL6,IL7R,JAK3,LYN,NLRP3,PTAFR,RAC2,RIPK3,RSAD2,TFRC,TLR3,TLR4,TNF,TNFSF4	biological_process.txt	hepoxilin biosynthetic process	0.654721712	2	ALOX12B,ALOXE3	biological_process.txt
regulation of extrinsic apoptotic signaling pathway	0.086563725	20	CAV1,COL2A1,CSF2,G0S2,GDNF,GPER1,ICAM1,IFI6,INHBA,ITGAV,PML,SERPINE1,SNAI2,SP100,SRPX,TGFB2,THBS1,TNF,TNFAIP3,TNFSF10	biological_process.txt	fatty acid derivative catabolic process	0.654721712	2	CYP4F12,CYP4F3	biological_process.txt
positive regulation of nucleocytoplasmic transport	0.087029405	16	AKAP6,CSF3,DAB2,DDX58,GAS6,HCLS1,IL6,NODAL,PTGS2,SPHK1,TLR2,TLR3,TLR4,TMEM173,TNF,TNFSF14	biological_process.txt	negative regulation of gastric acid secretion	0.654721712	2	OXTR,PTGER3	biological_process.txt
muscle cell differentiation	0.09113998	28	ANKRD1,ASB2,BMP10,BVES,CDH2,CTNNB1,DNER,ENG,FAM228B,FAM65B,FHOD3,FLNC,KCNAB1,KIAA1161,KRT19,LGALS1,MYL2,MYPN,NEXN,NOX4,PDGFRA,SIX1,SMARCD3,SMYD3,TBX2,TMEM204,TPM1,UCHL1	biological_process.txt	glutamine transport	0.654721712	2	SLC1A4,SLC1A5	biological_process.txt
regulation of extrinsic apoptotic signaling pathway in absence of ligand	0.091324234	9	COL2A1,CSF2,GDNF,IFI6,INHBA,SNAI2,SRPX,TGFB2,TNF	biological_process.txt	positive regulation of cholesterol homeostasis	0.654721712	2	NR1D1,NR1H3	biological_process.txt
trabecula morphogenesis	0.091324234	9	ADAMTS1,BMP10,COL1A1,ENG,FBN2,HEG1,MMP2,S1PR1,TGFB2	biological_process.txt	positive regulation of lipoprotein metabolic process	0.654721712	2	PEMT,SVIP	biological_process.txt
heterophilic cell-cell adhesion via plasma membrane cell adhesion molecules	0.091324234	9	AMIGO2,CD200,CD226,CDH2,FAT4,ICAM1,ITGA5,NECTIN3,TENM4	biological_process.txt	myoblast fate commitment	0.654721712	2	IFRD1,PITX1	biological_process.txt
response to estrogen	0.093073663	12	ARPC1B,ARSB,CAV1,CCND1,CITED4,CYP27B1,ESR1,KRT19,LDHA,MMP14,TGFBR2,WNT7A	biological_process.txt	positive regulation of energy homeostasis	0.654721712	2	METRNL,TRPV4	biological_process.txt
positive regulation of protein localization to nucleus	0.093073663	17	AKAP6,CSF3,DAB2,DDX58,HCLS1,IL6,LIF,NODAL,PTGS2,SPHK1,TGFB2,TLR2,TLR3,TLR4,TMEM173,TNF,TNFSF14	biological_process.txt	hepoxilin metabolic process	0.654721712	2	ALOX12B,ALOXE3	biological_process.txt
negative regulation of protein secretion	0.093751018	15	BANK1,F2R,FN1,GAS6,IL1R2,IL33,IL6,LRRC32,NLRP3,PML,PTPN22,RSAD2,SRGN,TNF,TNFSF4	biological_process.txt	drug export	0.654721712	2	SLC47A1,SLC47A2	biological_process.txt
negative regulation of interferon-gamma production	0.094341259	7	CD274,GAS6,IL33,INHBA,PDCD1LG2,TLR4,TNFSF4	biological_process.txt	negative regulation of pancreatic juice secretion	0.654721712	2	NR1H3,WNK1	biological_process.txt
maternal placenta development	0.094341259	7	CTSB,CYP27B1,LIF,NODAL,PTGS2,SPP1,STC1	biological_process.txt	response to corticotropin-releasing hormone	0.654721712	2	NR4A1,NR4A2	biological_process.txt
negative regulation of endothelial cell migration	0.094712287	8	ACVRL1,APOE,BMP10,DCN,SP100,STARD13,STC1,THBS1	biological_process.txt	meiotic chromosome condensation	0.654721712	2	NCAPD2,SMC4	biological_process.txt
regulation of potassium ion transmembrane transporter activity	0.094712287	8	AKAP6,CAV1,DLG1,KCNAB1,KCNS1,KCNS2,NEDD4L,RNF207	biological_process.txt	positive regulation of MAPKKK cascade by fibroblast growth factor receptor signaling pathway	0.654721712	2	FGF21,FGFR1	biological_process.txt
regulation of granulocyte chemotaxis	0.094712287	8	C3AR1,CSF1,CXCL1,CXCL3,CXCL8,RAC2,S100A7,THBS1	biological_process.txt	negative regulation of chemokine-mediated signaling pathway	0.654721712	2	CCL5,SLIT2	biological_process.txt
regulation of nucleotide metabolic process	0.096736601	25	ABCA1,ADCY1,ADCY4,AKAP6,APOE,BPGM,CBFA2T3,CHGA,CXCL10,CXCL11,CXCL9,EDNRA,GABBR2,GPER1,HIF1A,LPAR1,MRAP2,OPRL1,PALM,PDE4D,PTHLH,RUNDC3A,THBS1,TIMP2,WNT5A	biological_process.txt	positive regulation of antibacterial peptide production	0.654721712	2	KLK5,KLK7	biological_process.txt
positive regulation of reactive oxygen species metabolic process	0.09718449	13	AKR1C3,CYBA,ICAM1,IL6,ITGB2,NOX4,PTGS2,RIPK3,TGFBR2,THBS1,TLR4,TNF,XDH	biological_process.txt	fructose catabolic process to hydroxyacetone phosphate and glyceraldehyde-3-phosphate	0.654721712	2	ALDH1A1,KHK	biological_process.txt
positive regulation of programmed cell death	0.097290187	55	AKR1C3,ALDH1A2,ANKRD1,ARHGEF6,ARL6IP5,ARRB1,BCL2A1,BNIP3,CAV1,CD274,CDKN2A,CSRNP3,CTGF,CTNNB1,DNAJA1,EGLN3,F2R,F3,FAP,FOXL2,G0S2,GPER1,HMGA2,IFI27,IFIT2,IL6,INHBA,LDHA,LPAR1,LYN,MAGED1,MCF2,MLLT11,NKX3-1,NLRP3,NODAL,NOX4,PAK3,PANO1,PLEKHF1,PML,PTGS2,RIPK3,SPDEF,SRPX,TGFB2,TGM2,THBS1,TIAM2,TLR3,TNF,TNFSF10,TNFSF15,WNT5A,XDH	biological_process.txt	cellular response to heparin	0.654721712	2	EGR1,SLIT2	biological_process.txt
tube development	0.09818185	54	ACVRL1,ALDH1A2,BMPER,CCDC103,COL4A1,CSF1,CSF1R,CTGF,CTNNB1,CTSZ,CXCL8,CYP1A2,DDR1,DLG1,EDNRA,ENG,ESR1,FAT4,FMN1,FOXL1,GDF11,GDNF,GJA5,HEG1,HIF1A,HOXA1,ITGB3,LIF,LIPA,MMP14,NKX3-1,NODAL,PDGFRA,PDPN,PGF,PML,PRKACB,SEMA3E,SIX1,SPARC,SPDEF,STARD13,STAT1,TBX2,TGFB2,TGFBR2,TGM2,TNC,TNF,TNS3,WNT5A,WNT7A,ZEB1,ZEB2	biological_process.txt	10-formyltetrahydrofolate metabolic process	0.654721712	2	ALDH1L1,ALDH1L2	biological_process.txt
positive regulation of T-helper 2 cell activation	0.099553342	2	PRKCQ,TNFSF4	biological_process.txt	regulation of cellular pH reduction	0.654721712	2	BCL2,CA2	biological_process.txt
B-1a B cell differentiation	0.099553342	2	CMTM7,PLCL2	biological_process.txt	ethanol catabolic process	0.654721712	2	ADH7,ALDH3B2	biological_process.txt
microglial cell activation involved in immune response	0.099553342	2	IL33,TLR3	biological_process.txt	saliva secretion	0.654721712	2	AQP5,CHRM3	biological_process.txt
SA node cell to atrial cardiac muscle cell communication by electrical coupling	0.099553342	2	GJA5,GJC1	biological_process.txt	icosanoid catabolic process	0.654721712	2	CYP4F12,CYP4F3	biological_process.txt
xanthine catabolic process	0.099553342	2	AOX1,XDH	biological_process.txt	asparagine metabolic process	0.654721712	2	ASNS,ASPG	biological_process.txt
regulation of nucleotide-binding oligomerization domain containing 1 signaling pathway	0.099553342	2	TLR4,TNFAIP3	biological_process.txt	branching morphogenesis of a nerve	0.654721712	2	DLX2,FGFR2	biological_process.txt
regulation of heart looping	0.099553342	2	RNF207,TBX2	biological_process.txt	cellular response to corticotropin-releasing hormone stimulus	0.654721712	2	NR4A1,NR4A2	biological_process.txt
chronological cell aging	0.099553342	2	ENG,SERPINE1	biological_process.txt	cell cycle G1/S phase transition	0.654721712	12	BRD4,CCNA1,CDC6,CDKN1B,CDKN2C,CDKN3,EIF4EBP1,FBXO5,ID4,IQGAP3,POLE,PRIM1	biological_process.txt
regulation of T-helper 2 cell activation	0.099553342	2	PRKCQ,TNFSF4	biological_process.txt	G1/S transition of mitotic cell cycle	0.654721712	12	BRD4,CCNA1,CDC6,CDKN1B,CDKN2C,CDKN3,EIF4EBP1,FBXO5,ID4,IQGAP3,POLE,PRIM1	biological_process.txt
positive regulation of platelet-derived growth factor production	0.099553342	2	PTGS2,SERPINB7	biological_process.txt	hindbrain development	0.654721712	14	AARS,BCL2,BMP7,EGR2,EZH2,FOXP2,HAP1,HES1,LEF1,MAFB,NCOA1,PTN,RORA,SPTBN2	biological_process.txt
cellular response to vitamin K	0.099553342	2	GAS6,POSTN	biological_process.txt	iron coordination entity transport	0.654721712	3	ABCB6,ASIC3,SLC48A1	biological_process.txt
negative regulation of dendritic cell cytokine production	0.099553342	2	BST2,JAK3	biological_process.txt	exogenous drug catabolic process	0.654721712	3	CYP2C19,CYP4B1,NOS1	biological_process.txt
melanocyte proliferation	0.099553342	2	FAP,WNT5A	biological_process.txt	retinal metabolic process	0.654721712	3	BCO1,CYP1B1,SDR16C5	biological_process.txt
arachidonic acid metabolic process	0.099553342	9	AKR1C3,ALOX15B,CYP1A2,CYP2D6,CYP2U1,DAGLA,PLA2G4C,PTGES,PTGS2	biological_process.txt	urea cycle	0.654721712	3	ARG1,ASS1,CEBPA	biological_process.txt
positive regulation of pathway-restricted SMAD protein phosphorylation	0.099553342	9	ACVRL1,BMP1,BMP10,DAB2,ENG,GDF11,INHBA,NODAL,TGFB2	biological_process.txt	macrophage migration	0.654721712	3	CCL5,EDN2,ROR2	biological_process.txt
regulation of interleukin-12 production	0.099553342	9	IRAK3,JAK3,LTB,MAPK11,THBS1,TLR2,TLR3,TLR4,TNFSF4	biological_process.txt	axon extension involved in axon guidance	0.654721712	3	NRP2,SLIT1,SLIT2	biological_process.txt
regulation of homotypic cell-cell adhesion	0.099553342	6	ABAT,C1QTNF1,CEACAM1,LGALS1,LYN,PRKCQ	biological_process.txt	regulation of ketone biosynthetic process	0.654721712	3	BMP6,EGR1,WNT4	biological_process.txt
negative regulation of platelet activation	0.099553342	5	ABAT,APOE,C1QTNF1,CEACAM1,PDGFRA	biological_process.txt	neuron projection extension involved in neuron projection guidance	0.654721712	3	NRP2,SLIT1,SLIT2	biological_process.txt
regulation of platelet aggregation	0.099553342	5	ABAT,C1QTNF1,CEACAM1,LYN,PRKCQ	biological_process.txt	regulation of natural killer cell differentiation	0.654721712	3	PGLYRP3,PRDM1,RASGRP1	biological_process.txt
establishment of mitochondrion localization	0.099553342	5	FEZ1,HIF1A,MAP1B,NEFL,UCHL1	biological_process.txt	renal system development	0.654721712	24	ASS1,BCL2,BMP6,BMP7,CA2,CDKN1C,EGR1,EPCAM,FGFR1,FGFR2,FOXC1,GPC3,HES1,IRX3,KLF15,LRRK2,NOTCH3,NPNT,OVOL1,PYGO1,SLIT2,WNT4,WNT7B,ZBTB16	biological_process.txt
renal system process involved in regulation of blood volume	0.099553342	5	ADORA1,CYBA,F2R,GAS6,GJA5	biological_process.txt	negative regulation of phosphate metabolic process	0.654721712	43	ARFGEF3,ARRB2,ASPN,ATF3,BGN,BMP7,CDKN1B,CDKN1C,CDKN2C,CEBPA,CNKSR3,DEPTOR,DUSP1,DUSP2,DUSP8,ERRFI1,FAM129A,FBLN1,FOXM1,FOXO1,GADD45B,IGFBP3,INPP5J,IRS2,KAT2B,KLF4,LMO3,LRRC4,LRRK2,NPR3,P2RX7,PARD6A,PPM1E,PPP1R15A,PREX2,RTN4RL1,SEMA4D,SH2D4A,SLIT2,SOCS6,TRIB3,WNK1,ZBED3	biological_process.txt
negative regulation of lipid storage	0.099553342	5	ABCA1,IL6,ITGAV,ITGB3,TNF	biological_process.txt	regulation of Rho protein signal transduction	0.654721712	13	ARHGEF19,ARHGEF2,ARHGEF26,BCL6,FGD2,FGD3,FLOT1,LPAR6,MCF2L,NGEF,PLEKHG6,PREX2,SPATA13	biological_process.txt
peptidyl-proline hydroxylation	0.099553342	5	EGLN3,P3H1,P4HA1,P4HA2,P4HA3	biological_process.txt	epithelial cell migration	0.654721712	9	CYP1B1,EMP2,ID1,KRT16,NR4A1,PKN3,PRSS3,S100P,SLIT2	biological_process.txt
camera-type eye morphogenesis	0.099553342	15	ATP8A2,COL8A1,CTNNB1,DSCAM,EPHB2,GDF11,HIF1A,NECTIN3,SDK1,TBX2,THY1,TSKU,TSPAN12,WNT5A,ZEB1	biological_process.txt	mitotic sister chromatid segregation	0.654721712	11	CENPA,CEP55,CEP57,DSCC1,ESPL1,KIF4B,NCAPD2,NUSAP1,PRC1,SMC4,SPAG5	biological_process.txt
positive regulation of cyclic nucleotide metabolic process	0.099553342	15	ABCA1,ADCY1,ADCY4,APOE,CHGA,CXCL10,CXCL11,CXCL9,EDNRA,GPER1,MRAP2,PTHLH,RUNDC3A,TIMP2,WNT5A	biological_process.txt	negative regulation of cell projection organization	0.654721712	15	ID1,IFRD1,INPP5J,KIAA0319,KLK8,NGEF,NGFR,RGMA,SEMA3G,SEMA4A,SEMA4D,SLIT2,TBC1D30,TBX6,TRPV4	biological_process.txt
regulation of adaptive immune response based on somatic recombination of immune receptors built from immunoglobulin superfamily domains	0.099553342	16	C3,CD226,CEACAM1,CR1,IL33,IL6,IL7R,JAK3,NLRP3,PRKCQ,RIPK3,RSAD2,TFRC,TNF,TNFAIP3,TNFSF4	biological_process.txt	positive regulation of protein modification process	0.654721712	82	ACSL1,ADAM8,AKTIP,ALOX12B,ARHGEF2,ARRB2,ARRDC3,BCL2,BCL6,BMP6,BMP7,BMP8B,C5,CAMK1,CAMKK1,CARD14,CCL5,CDC25B,CDC6,CDKN1B,CHRNA3,CKS1B,DDR2,DIRAS2,EFNA5,EGF,EMP2,ENPP2,ERBB3,EZH2,FAM129A,FBXO5,FGD2,FGF21,FGFR1,FGFR2,FGFR4,FLOT1,FZD1,FZD10,GADD45B,GADD45G,HES1,HSPA2,IGFBP3,INHBE,IQGAP3,KSR1,KSR2,LRRK2,MAP2K6,MAP3K8,MAPK10,NGF,NGFR,NOS1,NPNT,NQO2,NUPR1,P2RX7,P2RY1,PHF19,PPP1R15A,PRLR,RASGRP1,RASSF5,R…	biological_process.txt
myeloid leukocyte differentiation	0.099553342	14	ANXA2,CBFA2T3,CSF1,CSF1R,CSF2,CSF3,CTNNB1,DHRS2,GAB3,IL31RA,SNX10,TFRC,TGFBR2,TNF	biological_process.txt	negative regulation of phosphorus metabolic process	0.655986958	43	ARFGEF3,ARRB2,ASPN,ATF3,BGN,BMP7,CDKN1B,CDKN1C,CDKN2C,CEBPA,CNKSR3,DEPTOR,DUSP1,DUSP2,DUSP8,ERRFI1,FAM129A,FBLN1,FOXM1,FOXO1,GADD45B,IGFBP3,INPP5J,IRS2,KAT2B,KLF4,LMO3,LRRC4,LRRK2,NPR3,P2RX7,PARD6A,PPM1E,PPP1R15A,PREX2,RTN4RL1,SEMA4D,SH2D4A,SLIT2,SOCS6,TRIB3,WNK1,ZBED3	biological_process.txt
regulation of interleukin-8 production	0.101183838	10	ARRB1,DDX58,F2R,PTPN22,SERPINE1,TLR2,TLR3,TLR4,TNF,WNT5A	biological_process.txt	positive regulation of apoptotic process	0.659739324	44	ADAM8,AIFM2,ARHGEF2,ATF3,ATF4,BARD1,BCL2,BCL6,BMP7,CAMK1D,CCL5,CD248,CDKN1B,COL18A1,CYP1B1,DDIT3,DUSP1,FGD2,FGD3,FOXO1,GADD45B,GADD45G,IGFBP3,IL20RA,IRF5,JMY,MAP2K6,MCF2L,MYBL2,NCOA1,NGEF,NGF,NGFR,NQO2,NUPR1,P2RX7,PTN,RARG,SLIT2,SORT1,TOP2A,TXNIP,WWOX,ZBTB16	biological_process.txt
positive regulation of podosome assembly	0.10156209	4	CSF2,LCP1,MSN,TNF	biological_process.txt	chromosome organization involved in meiotic cell cycle	0.660141258	8	BRIP1,DMC1,HORMAD1,MSH5,NCAPD2,RNF212,SMC4,TEX15	biological_process.txt
chronic inflammatory response	0.10156209	4	PTGES,THBS1,TNF,VNN1	biological_process.txt	regulation of gene silencing	0.660141258	8	ATAD2,HIST1H3C,HIST1H3D,HIST1H3E,HIST1H3F,HIST1H3I,HMGA1,ZFP36	biological_process.txt
tyrosine phosphorylation of STAT protein	0.10156209	4	F2R,IL15,JAK3,LIF	biological_process.txt	steroid hormone mediated signaling pathway	0.663446846	13	BMP7,LEF1,NCOA1,NR1D1,NR1D2,NR1H3,NR4A1,NR4A2,PAQR5,PAQR6,RARG,RORA,RORC	biological_process.txt
detection of molecule of bacterial origin	0.10156209	4	SCARB1,TLR2,TLR4,TREM2	biological_process.txt	positive regulation of transmembrane receptor protein serine/threonine kinase signaling pathway	0.664723859	11	BMP6,BMP7,BMP8B,CDKN1C,GPC3,HES1,INHBE,NEO1,NPNT,RNF165,TGFBR3	biological_process.txt
regulation of T cell chemotaxis	0.10156209	4	CXCL10,S100A7,TNFSF14,WNT5A	biological_process.txt	entry into cell of other organism involved in symbiotic interaction	0.668985894	10	CD55,GRK2,ITGB7,LAMP3,NECTIN1,NECTIN4,SLC1A5,SLC20A2,SLC52A1,TYRO3	biological_process.txt
palate development	0.10156209	13	COL2A1,DLG1,EPHB2,GDF11,INHBA,MMP25,PDGFRA,SNAI2,TBX2,TGFB2,TGFBR2,WNT5A,WNT7A	biological_process.txt	entry into other organism involved in symbiotic interaction	0.668985894	10	CD55,GRK2,ITGB7,LAMP3,NECTIN1,NECTIN4,SLC1A5,SLC20A2,SLC52A1,TYRO3	biological_process.txt
regulation of leukocyte proliferation	0.102334116	24	CARD11,CD1D,CD274,CD276,CD59,CORO1A,CSF1,CTNNB1,DLG1,IL15,IL6,JAK3,LRRC32,LYN,PDCD1LG2,PRKCQ,PTPN22,RAC2,RIPK3,SLC39A10,TFRC,TLR4,TNFAIP3,TNFSF4	biological_process.txt	viral entry into host cell	0.668985894	10	CD55,GRK2,ITGB7,LAMP3,NECTIN1,NECTIN4,SLC1A5,SLC20A2,SLC52A1,TYRO3	biological_process.txt
acute-phase response	0.103479247	8	APOL2,FN1,IL6,SAA1,SAA2,SAA4,SERPINA1,SERPINA3	biological_process.txt	biomineral tissue development	0.668985894	9	ASPN,DDR2,ECM1,FGFR2,FOXO1,GPC3,NECTIN1,PTN,ROR2	biological_process.txt
response to hormone	0.105605916	70	ADCY1,ADCY4,AKR1C3,ANXA2,ATP6V0A4,BCAR1,BCHE,CATSPERB,CAV1,CCND1,CEACAM1,CNGA3,COL1A1,CTGF,CTNNB1,CTSB,CTSS,CYBA,CYP11A1,DNAJA1,ENG,ESR1,FBN1,FBXO32,GCNT1,GLP2R,GNB4,GNG11,GNG2,GPER1,HCLS1,HDAC9,ICAM1,IGFBP7,IL6,INHBA,JAK3,LYN,MMP14,MMP19,NEFL,NKX3-1,P2RY6,PAPPA,PGF,PIK3R3,PKM,PMEPA1,PRKACB,PTAFR,PTGFR,PTGS2,RAB31,SHC1,SMYD3,SNRPN,SPARC,SPP1,STAT1,STC1,TAT,TGFB2,TGFBR2,THBS1,TIMP2,TLR2,TNC,TNF,TN…	biological_process.txt	response to axon injury	0.668985894	6	ARG1,BCL2,CHL1,FOLR1,MATN2,RTN4RL1	biological_process.txt
embryonic morphogenesis	0.107195266	53	ALDH1A2,ATP8A2,CCDC103,CEP290,COL11A1,COL2A1,COL6A1,COL8A1,CTNNB1,DLG1,DUSP4,EFNA1,ENG,EPHB2,FBN1,FBN2,FLRT3,FN1,FOXL2,GDNF,GJA5,HIF1A,HMGA2,HOXA1,HOXC4,INHBA,ITGA4,ITGA5,ITGAV,ITGB2,ITGB3,LAMA3,LAMB1,LAMB3,MFAP2,MMP14,MMP2,NODAL,PDGFRA,PDZD7,POU5F1,PRKACB,RECK,SIX1,TBX2,TENM4,TGFB2,TGFBR2,VEGFC,WNT5A,WNT7A,ZEB1,ZEB2	biological_process.txt	response to dietary excess	0.670207415	4	ADRB1,RMI1,TRPV4,UCP1	biological_process.txt
negative regulation of response to external stimulus	0.107293671	29	ABAT,ADORA1,ANXA2,APOE,C1QTNF1,CCL2,CEACAM1,DUSP10,GPER1,IFIT1,IL1R2,NLRP3,NT5E,PDGFRA,PLAT,PLAU,PROC,SAA1,SEMA3A,SEMA3E,SEMA5B,SEMA6A,SERPINE1,SERPING1,SNAI2,SPP1,THBS1,TNFAIP3,WNT5A	biological_process.txt	long-chain fatty acid transport	0.670207415	7	ACSL1,FABP3,PLA2G3,PLA2G4F,PRKAA2,SLC27A2,SLC27A6	biological_process.txt
positive regulation of secretion	0.107915468	37	ABAT,ADORA1,ALOX15B,ANKRD1,ARRB1,C1QTNF1,CD274,CLEC5A,CSF1R,CYBA,F2R,FOXL2,GDNF,GPER1,GPR68,HIF1A,IL33,IL6,INHBA,MAPK11,MYRIP,NKX3-1,NLRP3,OPRL1,POSTN,PTAFR,PTPN22,RAB8B,SAA1,SCAMP5,SYT1,TGFB2,TNF,TNFSF4,TRIM6,VEGFC,WNT5A	biological_process.txt	endoplasmic reticulum unfolded protein response	0.677805228	12	AARS,ASNS,ATF3,ATF4,CTH,DDIT3,DDX11,FGF21,PLA2G4B,PPP1R15A,STC2,XBP1	biological_process.txt
negative regulation of endothelial cell differentiation	0.10954388	3	ACVRL1,S1PR3,XDH	biological_process.txt	regulation of molecular function	0.681328282	189	ABHD5,ACSL1,ADAM8,ADAP2,ADRB1,AKTIP,ALDH1A1,ARAP2,ARFGEF3,ARHGAP11B,ARHGAP19,ARHGAP30,ARHGEF19,ARHGEF2,ARHGEF26,ARRB2,ARRDC3,ASPN,BAMBI,BCL2,BCL6,BGN,BMP7,C15orf62,C5,CACNA2D1,CACNG4,CAMK1,CAMK1D,CAMKK1,CARD14,CCL5,CCNA2,CDC25B,CDC6,CDKN1B,CDKN1C,CDKN2C,CDKN3,CEBPA,CHP2,CHRNA3,CKS1B,CNIH2,CNKSR3,CTH,CYP1B1,DDIT3,DDR2,DDX11,DENND2C,DEPDC1,DEPDC1B,DEPTOR,DIRAS2,DOT1L,DSCC1,DUSP1,DUSP2,DUSP8,ECM1,ED…	biological_process.txt
negative regulation of vitamin metabolic process	0.10954388	3	AKR1C3,CYP27B1,SNAI2	biological_process.txt	oxoacid metabolic process	0.681328282	69	AARS,ABHD5,ACSBG1,ACSL1,ADH7,ALDH1L1,ALDH1L2,ALOX12B,ALOXE3,ARG1,AS3MT,ASNS,ASPG,ASS1,ATF4,BGN,CH25H,CPT1C,CTH,CYP1B1,CYP2C18,CYP2C19,CYP39A1,CYP4F12,CYP4F22,CYP4F3,CYP7B1,DCXR,EDN2,ELOVL4,ELOVL7,FA2H,FABP3,FADS6,FOLR1,GALK1,GATM,GFPT2,GGT6,GLS2,HK2,HPGD,HPSE,HSD17B8,IDH2,LIPE,LRAT,NMNAT3,NOS1,NPL,PCK2,PEMT,PER2,PHGDH,PLA2G3,PLA2G4B,PLA2G4F,PRKAA2,PRODH,PSAT1,RBP1,SLC27A2,SLC27A6,SULT1E1,SULT2B1,…	biological_process.txt
protein localization to extracellular region	0.10954388	3	FBN1,FBN2,LTBP1	biological_process.txt	female gamete generation	0.683952104	11	BCL2,BRCA2,CDC25B,DMC1,FBXO5,HORMAD1,HPGD,PAQR5,WNT4,YBX2,ZMIZ1	biological_process.txt
positive regulation of T-helper 2 cell cytokine production	0.10954388	3	IL6,NLRP3,RSAD2	biological_process.txt	reactive oxygen species metabolic process	0.683952104	11	BCL2,CYP1B1,DUOX1,GCHFR,GLS2,GPX3,LRRK2,NOS1,NOXA1,P2RX7,RORA	biological_process.txt
cellular response to prostaglandin D stimulus	0.10954388	3	AKR1C3,PTGFR,TNC	biological_process.txt	regulation of circadian rhythm	0.683952104	11	EZH2,MAPK10,NR1D1,NR1D2,NR1H3,PER2,PER3,PRKAA2,RORA,RORC,TOP2A	biological_process.txt
epithelial cell proliferation involved in salivary gland morphogenesis	0.10954388	3	IL6,NKX3-1,TNF	biological_process.txt	mesenchymal cell differentiation	0.683952104	14	BCL2,BMP7,FGFR1,FGFR2,FOLR1,FOXC1,HES1,LEF1,SEMA3G,SEMA4A,SEMA4D,TGFBR3,WNT10A,WNT4	biological_process.txt
regulation of interleukin-1-mediated signaling pathway	0.10954388	3	IL1R1,IL1R2,IL6	biological_process.txt	cellular response to dexamethasone stimulus	0.683952104	5	ARG1,ASS1,EIF4EBP1,ERRFI1,FOXO1	biological_process.txt
regulation of toll-like receptor 2 signaling pathway	0.10954388	3	CYBA,LYN,TNFAIP3	biological_process.txt	bicellular tight junction assembly	0.683952104	5	CRB3,MPP7,OCLN,PARD6A,PARD6B	biological_process.txt
regulation of nucleotide-binding oligomerization domain containing 2 signaling pathway	0.10954388	3	PTPN22,TLR4,TNFAIP3	biological_process.txt	neutral lipid catabolic process	0.683952104	5	ABHD6,FABP12,FABP3,FABP5,LIPE	biological_process.txt
negative regulation of glomerular filtration	0.10954388	3	CYBA,F2R,GJA5	biological_process.txt	organ or tissue specific immune response	0.683952104	5	DEFB1,HIST1H2BE,HIST1H2BF,HIST1H2BG,HIST1H2BI	biological_process.txt
ISG15-protein conjugation	0.10954388	3	HERC5,ISG15,UBE2L6	biological_process.txt	acylglycerol catabolic process	0.683952104	5	ABHD6,FABP12,FABP3,FABP5,LIPE	biological_process.txt
negative regulation of metallopeptidase activity	0.10954388	3	RECK,SORL1,TIMP2	biological_process.txt	regulation of keratinocyte proliferation	0.683952104	5	EPB41L4B,EPPK1,SLURP1,TGM1,ZFP36	biological_process.txt
maintenance of protein location in extracellular region	0.10954388	3	FBN1,FBN2,LTBP1	biological_process.txt	organic acid metabolic process	0.690351746	70	AARS,ABHD5,ACSBG1,ACSL1,ADH7,ALDH1L1,ALDH1L2,ALOX12B,ALOXE3,ARG1,AS3MT,ASNS,ASPG,ASS1,ATF4,BGN,CH25H,CPT1C,CTH,CYP1B1,CYP2C18,CYP2C19,CYP39A1,CYP4F12,CYP4F22,CYP4F3,CYP7B1,DCXR,EDN2,ELOVL4,ELOVL7,FA2H,FABP3,FADS6,FMO1,FOLR1,GALK1,GATM,GFPT2,GGT6,GLS2,HK2,HPGD,HPSE,HSD17B8,IDH2,LIPE,LRAT,NMNAT3,NOS1,NPL,PCK2,PEMT,PER2,PHGDH,PLA2G3,PLA2G4B,PLA2G4F,PRKAA2,PRODH,PSAT1,RBP1,SLC27A2,SLC27A6,SULT1E1,SUL…	biological_process.txt
endocardial cushion to mesenchymal transition	0.10954388	3	ACVRL1,EFNA1,ENG	biological_process.txt	forebrain development	0.690673908	30	ARHGAP11B,CNTNAP2,DLX2,EPHB3,EZH2,FGFR1,FGFR2,FOXP2,GNAO1,HAP1,HES1,ID4,LEF1,LRRK2,NCOA1,NOTCH3,NR4A2,OXTR,PITX1,PTN,SLIT1,SLIT2,SOX2,TACC1,TACC2,TRAPPC9,TYRO3,WDR62,WNT4,WNT7B	biological_process.txt
maternal process involved in female pregnancy	0.10954388	10	APOL2,CTSB,CYP27B1,ESR1,LIF,MMP7,NODAL,PTGS2,SPP1,STC1	biological_process.txt	circulatory system development	0.690744475	59	ADAM8,ADAP2,ADM2,BMP7,COL18A1,CRIP1,CYP1B1,DDIT3,DHRS3,DLX3,DSP,E2F8,ECM1,EGF,EGR1,EPHB3,ERBB3,ERRFI1,FGFR1,FGFR2,FOLR1,FOXC1,FOXN1,FOXO1,FZD1,GPC3,GRK2,HES1,HPGD,HPSE,ID1,JUNB,KLF5,LEF1,LMO4,MMRN2,MYLK,NEBL,NOTCH3,NR4A1,NRARP,NRP2,NSD2,OXTR,PDLIM3,PRDM1,PTN,RORA,RYR1,SEMA4A,SGCG,SLIT2,TGFBR3,TNNC1,UNC5B,VEGFD,WNT7B,XBP1,ZMIZ1	biological_process.txt
negative regulation of immune response	0.10954388	16	BST2,CD59,CEACAM1,CR1,DUSP10,IL13RA2,IL33,IL7R,IRAK3,JAK3,LYN,SERPING1,TGFB2,TNF,TNFAIP3,TNFSF4	biological_process.txt	negative regulation of protein kinase activity	0.691615812	21	ASPN,BGN,BMP7,CDKN1B,CDKN1C,CDKN2C,CEBPA,DEPTOR,DUSP1,DUSP2,DUSP8,ERRFI1,GADD45B,KAT2B,LRRC4,PPM1E,PREX2,RTN4RL1,SOCS6,TRIB3,WNK1	biological_process.txt
positive regulation of endothelial cell migration	0.10954388	11	BCAR1,HDAC9,ITGB3,PTGS2,SCARB1,SPARC,SRPX2,THBS1,VEGFC,WNT5A,WNT7A	biological_process.txt	odontogenesis of dentin-containing tooth	0.695253436	9	BMP7,CA2,DLX2,DLX3,FOXC1,FOXO1,LEF1,NECTIN1,NKX2-3	biological_process.txt
negative regulation of transport	0.10954388	44	ABAT,ADORA1,ADRA2C,APC2,ARL6IP5,BANK1,BST2,CAV1,CEACAM1,CHGA,CORO1A,F2R,FN1,GAS6,GSTO1,ICAM1,IL13RA2,IL1R2,IL33,IL6,INHBA,ITGAV,ITGB3,KCNAB1,LIF,LRRC32,MAP1B,NEDD4L,NLRP3,OPRL1,PBLD,PML,PTGS2,PTPN22,RSAD2,SCAMP5,SNAI2,SP100,SRGN,STC1,TCAF2,THBS1,TNF,TNFSF4	biological_process.txt	small molecule biosynthetic process	0.697391364	34	ALOX12B,ALOXE3,ASNS,ASPG,ASS1,ATF3,ATF4,BCO1,BGN,CH25H,CTH,CYP39A1,CYP7B1,EDN2,ELOVL4,ELOVL7,FA2H,FADS6,GATM,GGT6,GLS2,HSD17B8,IMPA2,PCK2,PER2,PHGDH,PLA2G4F,PRKAA2,PSAT1,RBP1,SLC27A2,TM7SF2,UST,XBP1	biological_process.txt
camera-type eye development	0.109675043	31	ACVRL1,ALDH1A2,ATP8A2,COL4A1,COL8A1,CTNNB1,DLG1,DSCAM,EPHB2,FBN1,FBN2,FOXL2,GDF11,HIF1A,INHBA,MYH15,NECTIN3,PDGFRA,SDK1,SMARCD3,TBX2,TGFB2,TGFBR2,THY1,TSKU,TSPAN12,VIM,WNT5A,WNT5B,WNT7A,ZEB1	biological_process.txt	positive regulation of developmental process	0.709941828	83	ADAM8,ADGRL1,ADM2,ARRB2,BAMBI,BCL2,BCL6,BMP6,BMP7,C5,CA2,CAMK1,CAMK1D,CCDC3,CDH4,CEBPA,COBL,CPEB3,CTH,CYP1B1,DDR2,ECM1,EFNA5,EGF,EGR1,ENPP2,EPHB3,ERBB3,EZH2,FGFR1,FGFR2,FLOT1,FOS,FOXC1,FOXN1,FOXP2,GPM6B,HAP1,HES1,HMGA1,HMGB2,HPSE,ID4,IGFBP3,IQGAP3,IRX3,ITPKA,JUNB,JUND,KLF5,LEF1,LMO3,METRNL,NCOA1,NFATC2,NGF,NGFR,NPNT,NSD2,OXTR,P2RX7,PRDM1,PTCH2,PTN,RASGRP1,RNF112,ROR2,SEMA4D,SLIT2,SOX2,STOX1,SULT1…	biological_process.txt
B cell activation	0.109678825	18	BANK1,BST2,CARD11,CD79B,CMTM7,HDAC9,IFNE,IFNK,IL7R,ITGA4,JAK3,LGALS1,PLCL2,POLM,POU2F2,RAG1,SKAP2,TLR4	biological_process.txt	biological adhesion	0.713382784	92	ADAM8,ADGRL1,AOC3,AZGP1,BCAM,BCL2,BMP7,CADM4,CCL5,CCNB2,CDH16,CDH26,CDH4,CEACAM5,CELSR2,CGN,CHL1,CLDN17,CLDN4,CLDN7,CNTNAP2,COL18A1,COL5A3,CRNN,CYP1B1,DDR2,DSC1,DSC3,DSG1,DSP,ECM2,EFS,EGR1,EMP2,EPCAM,EPHB3,EVPL,FOXN1,H1FX,HAS1,HES1,HIST1H3C,HIST1H3D,HIST1H3E,HIST1H3F,HIST1H3I,HPSE,ID1,IGSF9,IGSF9B,ITGA7,ITGB7,IZUMO1,KIF13B,LEF1,LGALS4,LGALS7B,LY6D,MAFB,MPP7,NECTIN1,NECTIN4,NEO1,NKX2-3,NOTCH3,NPNT…	biological_process.txt
regulation of purine nucleotide metabolic process	0.11053563	24	ABCA1,ADCY1,ADCY4,AKAP6,APOE,CBFA2T3,CHGA,CXCL10,CXCL11,CXCL9,EDNRA,GABBR2,GPER1,HIF1A,LPAR1,MRAP2,OPRL1,PALM,PDE4D,PTHLH,RUNDC3A,THBS1,TIMP2,WNT5A	biological_process.txt	regulation of organ morphogenesis	0.719346843	22	ARHGEF19,ARRB2,ASPN,BCL2,BMP7,CELSR2,FGFR1,FGFR2,FOXC1,FOXP2,FZD1,GPC3,GRHL3,HES1,PARD6A,PAX9,PTN,ROR2,STOX1,WNT10A,WNT4,XBP1	biological_process.txt
skeletal system morphogenesis	0.11053563	24	BMP1,COL11A1,COL1A1,COL27A1,COL2A1,CTGF,CTNNB1,DLG1,FBN2,FMN1,HOXA1,MMP13,MMP14,MMP2,NODAL,PDGFRA,RFLNA,SIX1,STC1,TGFB2,TGFBR2,WNT7A,ZEB1,ZNF664-RFLNA	biological_process.txt	regulation of osteoblast proliferation	0.727520688	4	BCL2,FGFR2,HPSE,NPR3	biological_process.txt
tube morphogenesis	0.111372086	35	ACVRL1,CCDC103,COL4A1,CSF1,CSF1R,CTNNB1,CTSZ,DDR1,DLG1,EDNRA,ENG,ESR1,FAT4,FMN1,GDNF,HIF1A,HOXA1,MMP14,NKX3-1,NODAL,PDGFRA,PGF,PML,PRKACB,SEMA3E,SIX1,STARD13,TBX2,TGFB2,TGFBR2,TGM2,TNC,WNT5A,ZEB1,ZEB2	biological_process.txt	cellular response to vitamin	0.727520688	4	BRIP1,FOLR1,PIM1,PTN	biological_process.txt
epithelium migration	0.112977365	12	ARSB,DPP4,FAP,FERMT1,ITGB2,LOXL2,NANOS1,S100A2,SCARB1,STARD13,STAT1,ZEB2	biological_process.txt	pyridine-containing compound biosynthetic process	0.727520688	4	IDH2,NAPRT,NMNAT3,PSAT1	biological_process.txt
positive regulation of neutrophil migration	0.113484378	6	C3AR1,CXCL1,CXCL3,CXCL8,IL1R1,RAC2	biological_process.txt	prostate gland epithelium morphogenesis	0.727520688	4	CYP7B1,FGFR2,ID4,RARG	biological_process.txt
positive regulation of lymphocyte migration	0.113484378	6	CCL20,CXCL10,ITGA4,S100A7,TNFSF14,WNT5A	biological_process.txt	membrane raft organization	0.727520688	4	EMP2,FLOT1,MAL2,MALL	biological_process.txt
positive regulation of granulocyte chemotaxis	0.113484378	6	C3AR1,CXCL1,CXCL3,CXCL8,RAC2,S100A7	biological_process.txt	positive regulation of synaptic transmission, GABAergic	0.727520688	3	CA2,HAP1,OXTR	biological_process.txt
interaction with host	0.116736429	18	ANPEP,CAV1,CLEC5A,CR1,CTSB,DPP4,GAS6,ICAM1,IFIT1,ITGA5,ITGAV,ITGB3,ITGB6,NCAM1,SCARB1,SELPLG,TFRC,TNIP1	biological_process.txt	regulation of defense response to bacterium	0.727520688	3	KLK5,KLK7,SPINK5	biological_process.txt
regulation of sequestering of calcium ion	0.116742273	15	AKAP6,CORO1A,CXCL10,CXCL11,CXCL9,CYBA,ERO1A,F2R,GPER1,GSTO1,LYN,PDE4D,RASA3,THY1,TRPC1	biological_process.txt	kinetochore organization	0.727520688	3	CENPA,CENPH,SMC4	biological_process.txt
detection of external biotic stimulus	0.11681595	5	CD1D,SCARB1,TLR2,TLR4,TREM2	biological_process.txt	urea metabolic process	0.727520688	3	ARG1,ASS1,CEBPA	biological_process.txt
protein hydroxylation	0.11681595	5	EGLN3,P3H1,P4HA1,P4HA2,P4HA3	biological_process.txt	positive regulation of DNA-dependent DNA replication	0.727520688	3	BMP6,E2F8,FGFR1	biological_process.txt
regulation of epithelial cell differentiation involved in kidney development	0.11681595	5	CTNNB1,FAT4,GDNF,LIF,STAT1	biological_process.txt	neuronal stem cell division	0.727520688	3	FGFR1,FGFR2,LEF1	biological_process.txt
aminoglycan catabolic process	0.116988472	11	ARSB,CHI3L2,DCN,FMOD,GPC4,HPSE2,HSPG2,HYAL3,IDUA,SDC3,VCAN	biological_process.txt	one-carbon compound transport	0.727520688	3	AQP3,AQP5,CA2	biological_process.txt
positive regulation of protein metabolic process	0.117420845	126	ACKR3,ACVRL1,ADCY1,ADCY4,ADORA1,ADRA2C,AKAP6,ANXA2,APC2,APOE,APP,ARL6IP5,ARRB1,BANK1,BMP1,BMP10,BMPER,C1QTNF1,C3,CARD11,CAV1,CBFA2T3,CCL2,CCL20,CCND1,CD276,CDH2,CR1,CSF1,CSF1R,CSF2,CSF3,CTGF,CTNNB1,DAB2,DISC1,DLG1,EFNA1,EGLN3,ENG,ESR1,F2R,F3,FN1,FOXL2,GAS6,GCNT2,GDF11,GLIPR2,GPER1,HCLS1,ICAM1,IFI27,IFNE,IFNK,IL15,IL24,IL31RA,IL33,IL6,INHBA,IRAK2,ITGA5,ITGAV,ITGB3,LIF,LPAR1,LTB,LYN,MAGED1,MAP3K7CL…	biological_process.txt	tissue morphogenesis	0.727520688	40	BCL2,BMP7,CA2,COBL,CYP7B1,DSP,EGF,ESRP2,EYA2,FGFR1,FGFR2,FOLR1,FOXC1,FOXN1,FOXQ1,FZD1,GPC3,GRHL3,HES1,ID4,IGFBP5,IRX3,KLF4,KLK14,KRT16,LEF1,LMO4,MYLK,NPNT,NRARP,RARG,SLIT2,TBX6,TGFBR3,TGM3,TMEM79,TNNC1,WNT10A,WNT4,WNT7B	biological_process.txt
embryonic eye morphogenesis	0.117420845	7	FBN1,FBN2,FOXL2,MFAP2,TBX2,WNT5A,ZEB1	biological_process.txt	regulation of biomineral tissue development	0.727520688	9	ANKH,ASPN,BMP6,BMP7,DDR2,ECM1,GPM6B,P2RX7,WNT4	biological_process.txt
steroid metabolic process	0.118993099	26	ABCA1,ACLY,AFP,AKR1C3,APOE,APOL1,APOL2,APP,CYP11A1,CYP1A2,CYP24A1,CYP27B1,CYP2D6,CYP4V2,DHRS2,FABP6,FAXDC2,FDPS,HSD17B11,HSD17B14,HSD17B2,SCARB1,SORL1,STS,SULT4A1,TNFSF4	biological_process.txt	epithelium migration	0.727520688	9	CYP1B1,EMP2,ID1,KRT16,NR4A1,PKN3,PRSS3,S100P,SLIT2	biological_process.txt
cell junction assembly	0.119344426	17	ACTN1,CTNNB1,DLG1,FLNC,FN1,GJA5,GJC1,HEG1,ITGA5,ITGB3,LAMA3,LAMB3,LAMC2,PIP5K1C,PTPRK,RHOC,THY1	biological_process.txt	regulation of cell motility	0.727520688	55	ABHD6,ADAM8,BCL2,C5,CAMK1D,CCL5,CLDN7,COL18A1,CYP1B1,DAPK2,DDR2,DEFB1,ECM1,EDN2,EGF,EMP2,ENPP2,EPB41L4B,EPCAM,EPPK1,ERBB3,FBLN1,FGFR1,GRB7,HAS1,HDAC5,IDH2,IGFBP3,IGFBP5,IRS2,KLF4,KRT16,LEF1,LMO4,MMRN2,MYLK,NRP2,PARD6B,PTGER4,PTN,RAB25,ROR2,SEMA3G,SEMA4A,SEMA4D,SLIT2,SLURP1,SPATA13,TNFRSF18,TRPV4,UNC5D,VEGFD,WNT4,XBP1,ZNF703	biological_process.txt
ossification	0.120660234	28	ATP6V0A4,BMP1,CDH11,CLEC5A,COL11A1,COL1A1,COL2A1,COL5A2,COL6A1,CREB3L1,CTGF,CYP24A1,CYP27B1,FAT4,IFITM1,MMP13,MMP14,MMP2,NPR2,PTGS2,PTHLH,SLC26A2,SNAI2,SPARC,SPP1,STC1,TNC,VCAN	biological_process.txt	negative regulation of cell morphogenesis involved in differentiation	0.727520688	10	EFNA5,FBLN1,ID1,IFRD1,NGEF,NGFR,SEMA3G,SEMA4A,SEMA4D,SLIT2	biological_process.txt
regulation of cellular localization	0.122009578	75	ABLIM3,AKAP6,ANXA2,APC2,ARRB1,BRSK2,BST2,CAV1,CDH2,CDKL2,CEP290,CORO1A,CSF3,CTNNB1,CXCL10,CXCL11,CXCL9,CYBA,DAB2,DDX58,DLG1,DNAJA1,F2R,GAS6,GDNF,GPER1,GPR68,GSTO1,HCLS1,HIF1A,IFI27,IL13RA2,IL6,KCNMB4,LCP1,LIF,LYN,MAP1B,MSN,MX2,NEDD4L,NLRP3,NODAL,P2RX5,PBLD,PDE4D,PML,PRR5L,PTGS2,RAB29,RAC2,RGS19,RIMS1,RIMS2,RIMS4,SEC16B,SH3TC2,SNAI2,SNCG,SORL1,SP100,SPHK1,TCAF2,TDRD12,TGFB2,THY1,TLR2,TLR3,TLR4,TME…	biological_process.txt	glucose homeostasis	0.727520688	16	CEBPA,FGF21,FGFR4,FOXO1,GJB6,HK2,IGFBP5,IRS2,KCNJ11,NGFR,PCK2,PRKAA2,RMI1,RPH3AL,TRPV4,XBP1	biological_process.txt
regulation of mononuclear cell proliferation	0.122009578	23	CARD11,CD1D,CD274,CD276,CD59,CORO1A,CSF1,CTNNB1,DLG1,IL15,IL6,JAK3,LRRC32,LYN,PDCD1LG2,PRKCQ,PTPN22,RAC2,RIPK3,SLC39A10,TFRC,TLR4,TNFSF4	biological_process.txt	carbohydrate homeostasis	0.727520688	16	CEBPA,FGF21,FGFR4,FOXO1,GJB6,HK2,IGFBP5,IRS2,KCNJ11,NGFR,PCK2,PRKAA2,RMI1,RPH3AL,TRPV4,XBP1	biological_process.txt
positive regulation of endopeptidase activity	0.123110896	18	ARL6IP5,ARRB1,CR1,CTGF,EGLN3,F2R,F3,FOXL2,GPER1,IFI27,NKX3-1,NLRP3,NODAL,PML,TNF,TNFSF10,TNFSF15,XDH	biological_process.txt	positive regulation of cell death	0.727520688	46	ADAM8,AIFM2,ARHGEF2,ATF3,ATF4,BARD1,BCL2,BCL6,BMP7,CAMK1D,CCL5,CD248,CDKN1B,COL18A1,CYP1B1,DDIT3,DUSP1,FGD2,FGD3,FOXO1,GADD45B,GADD45G,IGFBP3,IL20RA,IRF5,JMY,LRRK2,MAP2K6,MCF2L,MYBL2,NCOA1,NGEF,NGF,NGFR,NQO2,NUPR1,P2RX7,PRODH,PTN,RARG,SLIT2,SORT1,TOP2A,TXNIP,WWOX,ZBTB16	biological_process.txt
positive regulation of neuron projection development	0.124708164	26	ANKRD1,APOE,ARSB,ATP8A2,BHLHB9,DISC1,DSCAM,ENC1,FEZ1,FN1,IL6,L1CAM,LPAR1,LYN,MAP1B,NEDD4L,NEFL,PAK3,PLPPR5,RIMS1,RIMS2,SHANK3,SYT1,TRPV2,WNT5A,ZEB2	biological_process.txt	mitotic cytokinesis	0.731094041	5	CENPA,CEP55,CIT,KIF4B,NUSAP1	biological_process.txt
glycoprotein metabolic process	0.125679475	37	ADAMTS7,ARSB,ART3,B3GALT5,B3GNT4,B3GNT7,B4GALNT1,CHPF2,CHST12,CHSY3,COL11A1,COL2A1,CYTL1,DCN,EOGT,EXTL2,FBXO2,FOXL1,GCNT1,GCNT2,GNPTAB,HIF1A,HPSE2,HS3ST3B1,IDUA,ISPD,MAN1A1,MGAT5B,MUC1,MUC19,OAS2,PORCN,ST3GAL2,ST3GAL5,THBS1,TNIP1,VCAN	biological_process.txt	morphogenesis of an epithelium	0.739663558	33	BCL2,BMP7,CA2,COBL,CYP7B1,EGF,ESRP2,FGFR1,FGFR2,FOLR1,FOXN1,FOXQ1,FZD1,GPC3,GRHL3,HES1,ID4,IGFBP5,IRX3,KLF4,KLK14,KRT16,LEF1,LMO4,NPNT,NRARP,RARG,SLIT2,TGM3,TMEM79,WNT10A,WNT4,WNT7B	biological_process.txt
connective tissue development	0.128790012	23	BMP1,COL11A1,COL1A1,COL27A1,COL2A1,CSF1,CTGF,CYTL1,HIF1A,HMGA2,HOXC4,HYAL3,MMP13,SLC39A13,SNAI2,STC1,TGFB2,TGFBI,TGFBR2,WNT5A,WNT5B,WNT7A,ZEB1	biological_process.txt	connective tissue development	0.743564856	18	ARRDC3,BARX2,BMP6,BMP7,BMP8B,CRIP1,DLX2,EGR1,FGFR1,ID4,MUSTN1,PITX1,RARG,ROR2,RORC,WNT7B,XBP1,ZBTB16	biological_process.txt
positive regulation of interleukin-8 production	0.129239262	8	DDX58,F2R,SERPINE1,TLR2,TLR3,TLR4,TNF,WNT5A	biological_process.txt	signal release from synapse	0.745213625	12	ADGRL1,P2RX7,PPFIA3,RPH3AL,SLC6A9,STX11,STX19,SYN1,SYT8,SYTL1,TSPOAP1,UNC13C	biological_process.txt
regulation of endothelial cell apoptotic process	0.129239262	8	AKR1C3,ANGPTL4,GAS6,GPER1,ICAM1,SERPINE1,THBS1,TNFAIP3	biological_process.txt	neurotransmitter secretion	0.745213625	12	ADGRL1,P2RX7,PPFIA3,RPH3AL,SLC6A9,STX11,STX19,SYN1,SYT8,SYTL1,TSPOAP1,UNC13C	biological_process.txt
positive regulation of protein modification process	0.129889801	98	ACKR3,ACVRL1,ADCY1,ADCY4,ADORA1,ADRA2C,AKAP6,ANXA2,ARL6IP5,ARRB1,BANK1,BMP1,BMP10,BMPER,C1QTNF1,C3,CAV1,CCL2,CCL20,CCND1,CDH2,CSF1,CSF1R,CSF2,CSF3,CTGF,CTNNB1,DAB2,DISC1,DLG1,EFNA1,ENG,F2R,GAS6,GCNT2,GDF11,GLIPR2,GPER1,HCLS1,ICAM1,IFNE,IFNK,IL15,IL24,IL31RA,IL6,INHBA,IRAK2,ITGA5,ITGAV,ITGB3,LIF,LPAR1,LYN,MAGED1,MAP3K7CL,MAPK11,MAPK8IP2,MUC1,NAP1L2,NKX3-1,NODAL,NOX4,OPRL1,PAK3,PDGFD,PDGFRA,PRKACB,…	biological_process.txt	cellular response to unfolded protein	0.745213625	12	AARS,ASNS,ATF3,ATF4,CTH,DDIT3,DDX11,FGF21,PLA2G4B,PPP1R15A,STC2,XBP1	biological_process.txt
I-kappaB phosphorylation	0.129957907	4	IKBKE,TLR2,TLR3,TLR4	biological_process.txt	imitative learning	0.747172778	2	CNTNAP2,FOXP2	biological_process.txt
cellular response to exogenous dsRNA	0.129957907	4	CAV1,IFIT1,TLR3,TMEM173	biological_process.txt	pharyngeal arch artery morphogenesis	0.747172778	2	FOLR1,HES1	biological_process.txt
positive regulation of macrophage migration	0.129957907	4	C3AR1,CSF1,MMP14,THBS1	biological_process.txt	lacrimal gland development	0.747172778	2	FGFR2,FOXC1	biological_process.txt
dendritic spine morphogenesis	0.129957907	4	EPHB2,PAK3,SHANK3,WNT7A	biological_process.txt	female meiosis I	0.747172778	2	CDC25B,FBXO5	biological_process.txt
postsynapse assembly	0.129957907	4	CDH2,SHANK3,WNT5A,WNT7A	biological_process.txt	positive regulation of hepatocyte proliferation	0.747172778	2	PTN,XBP1	biological_process.txt
regulation of macrophage cytokine production	0.129957907	4	IRAK3,TGFB2,TLR4,WNT5A	biological_process.txt	paraxial mesoderm formation	0.747172778	2	FOXC1,LEF1	biological_process.txt
negative regulation of leukocyte activation	0.129957907	18	ADGRF5,BANK1,CD200,CD274,CEACAM1,DLG1,DUSP3,GPER1,IL13RA2,IL31RA,INHBA,JAK3,LRRC32,LYN,PDCD1LG2,PTPN22,TNFAIP3,TNFSF4	biological_process.txt	T-helper 1 cell differentiation	0.747172778	2	LEF1,SEMA4A	biological_process.txt
negative regulation of endopeptidase activity	0.129957907	26	ANOS1,APP,ARRB1,BST2,C3,CARD16,CR1,GAS6,IFI6,IL6,PCSK1N,RAG1,RECK,SERPINA1,SERPINA3,SERPINB6,SERPINB7,SERPINE1,SERPING1,SORL1,SPOCK1,TFPI,TFPI2,THBS1,TIMP2,TNFSF14	biological_process.txt	amino-acid betaine biosynthetic process	0.747172778	2	BBOX1,CHDH	biological_process.txt
regulation of peptidyl-tyrosine phosphorylation	0.131146609	25	ADORA1,ADRA2C,APP,CAV1,CSF1R,CSF2,CSF3,EFNA1,GAS6,HCLS1,ICAM1,IL15,IL24,IL31RA,IL6,ITGA5,ITGB2,ITGB3,LIF,LYN,MVP,PDGFD,SHC1,TREM2,VEGFC	biological_process.txt	regulation of response to osmotic stress	0.747172778	2	ARHGEF2,TRPV4	biological_process.txt
regulation of blood vessel endothelial cell migration	0.131706023	9	ACVRL1,APOE,EFNA1,HDAC9,PTGS2,SRPX2,STARD13,THBS1,VEGFC	biological_process.txt	negative regulation of cytoplasmic translation	0.747172778	2	CPEB3,HAP1	biological_process.txt
positive regulation of endocytosis	0.132093874	15	ANXA2,ARRB1,C3,CCL2,CYBA,DAB2,DOCK2,GAS6,ITGAV,NEDD4L,SERPINE1,SGIP1,TNF,TSPAN1,WNT5A	biological_process.txt	vocal learning	0.747172778	2	CNTNAP2,FOXP2	biological_process.txt
neuron recognition	0.133320322	7	APP,DSCAM,EPHB2,NRCAM,NTM,OPCML,SEMA3A	biological_process.txt	T-helper 17 type immune response	0.747172778	2	RORA,RORC	biological_process.txt
positive regulation of cytokine-mediated signaling pathway	0.133320322	7	CSF1,GAS6,HIF1A,IL1R1,TREM2,TRIM6,WNT5A	biological_process.txt	fatty acid elongation, monounsaturated fatty acid	0.747172778	2	ELOVL4,ELOVL7	biological_process.txt
positive regulation of heart contraction	0.133320322	7	CHGA,CTGF,PDE4D,RNF207,SLC1A1,TGFB2,TPM1	biological_process.txt	fatty acid elongation, unsaturated fatty acid	0.747172778	2	ELOVL4,ELOVL7	biological_process.txt
regulation of bone resorption	0.133320322	7	CSF1R,IL6,ITGB3,S1PR1,SPP1,TFRC,TNFAIP3	biological_process.txt	fatty acid elongation, polyunsaturated fatty acid	0.747172778	2	ELOVL4,ELOVL7	biological_process.txt
positive regulation of cellular protein metabolic process	0.134102217	119	ACKR3,ACVRL1,ADCY1,ADCY4,ADORA1,ADRA2C,AKAP6,ANXA2,APOE,APP,ARL6IP5,ARRB1,BANK1,BMP1,BMP10,BMPER,C1QTNF1,C3,CAV1,CBFA2T3,CCL2,CCL20,CCND1,CDH2,CR1,CSF1,CSF1R,CSF2,CSF3,CTGF,CTNNB1,DAB2,DISC1,DLG1,EFNA1,EGLN3,ENG,ESR1,F2R,F3,FN1,FOXL2,GAS6,GCNT2,GDF11,GLIPR2,GPER1,HCLS1,ICAM1,IFI27,IFNE,IFNK,IL15,IL24,IL31RA,IL33,IL6,INHBA,IRAK2,ITGA5,ITGAV,ITGB3,LIF,LPAR1,LYN,MAGED1,MAP3K7CL,MAPK11,MAPK8IP2,MELTF…	biological_process.txt	positive regulation of synaptic transmission, dopaminergic	0.747172778	2	ARRB2,FLOT1	biological_process.txt
positive regulation of secretion by cell	0.136256314	34	ABAT,ALOX15B,ANKRD1,ARRB1,C1QTNF1,CD274,CLEC5A,CSF1R,F2R,FOXL2,GDNF,GPER1,GPR68,HIF1A,IL33,IL6,INHBA,MAPK11,MYRIP,NKX3-1,NLRP3,POSTN,PTAFR,PTPN22,RAB8B,SAA1,SCAMP5,SYT1,TGFB2,TNF,TNFSF4,TRIM6,VEGFC,WNT5A	biological_process.txt	fatty acid elongation, saturated fatty acid	0.747172778	2	ELOVL4,ELOVL7	biological_process.txt
positive regulation of cellular component biogenesis	0.141679037	43	ADGRL3,AMIGO2,ARPC1B,BHLHB9,BMP10,CAV1,CDC42EP2,CDC42EP3,CDC42EP5,CHGA,CLSTN3,CSF2,CSF3,CTGF,CTNNB1,DLG1,DNM3,EPHB2,FLRT2,FLRT3,FMN1,ICAM1,LCP1,LPAR1,LRRN1,MMP1,MMP3,MSN,NOX4,PALM,PHLDB1,PIP4K2C,PLPPR5,RAC2,S100A10,SRPX2,SYNPO,TENM2,THBS2,TLR4,TNF,TPM1,WNT7A	biological_process.txt	learned vocalization behavior or vocal learning	0.747172778	2	CNTNAP2,FOXP2	biological_process.txt
regulation of cellular response to growth factor stimulus	0.141679037	26	ACVRL1,BMPER,CAV1,CTNNB1,DAB2,DCN,DKK3,ENG,FBN1,FBN2,HIF1A,ITGA5,ITGB3,LDLRAD4,LTBP1,PBLD,PEG10,PMEPA1,SMURF2,TGFBR2,THBS1,TMEM204,VEGFC,WNT5A,XDH,ZEB1	biological_process.txt	ventricular compact myocardium morphogenesis	0.747172778	2	DSP,TGFBR3	biological_process.txt
secondary metabolite biosynthetic process	0.141679037	5	CYP11A1,CYP1A2,KMO,OCA2,TRPC1	biological_process.txt	regulation of branching involved in prostate gland morphogenesis	0.747172778	2	BMP7,FGFR2	biological_process.txt
regulation of actin cytoskeleton organization	0.143555241	31	ARHGDIB,ARPC1B,BMP10,BST2,CDC42EP2,CDC42EP3,CDC42EP5,CORO1A,CSF1R,CSF3,CTGF,DLG1,FHOD3,FMN1,HCLS1,ICAM1,LPAR1,NOX4,PAK3,PDGFRA,PFN4,S100A10,S1PR1,SEMA3E,SHANK3,SYNPO,TGFB2,TMSB4X,TPM1,TRIOBP,WIPF1	biological_process.txt	cell proliferation involved in metanephros development	0.747172778	2	BMP7,GPC3	biological_process.txt
glycosaminoglycan catabolic process	0.143655568	10	ARSB,DCN,FMOD,GPC4,HPSE2,HSPG2,HYAL3,IDUA,SDC3,VCAN	biological_process.txt	cellular hypotonic response	0.747172778	2	MYLK,TRPV4	biological_process.txt
negative regulation of myeloid leukocyte differentiation	0.143655568	8	CEACAM1,CTNNB1,FBN1,GPR68,INHBA,LYN,TLR3,TLR4	biological_process.txt	meiotic cell cycle checkpoint	0.747172778	2	HORMAD1,HUS1B	biological_process.txt
chondroitin sulfate proteoglycan metabolic process	0.143655568	8	ARSB,CHPF2,CHST12,CHSY3,CYTL1,DCN,IDUA,VCAN	biological_process.txt	T-helper 17 cell differentiation	0.747172778	2	RORA,RORC	biological_process.txt
positive regulation of peptidyl-serine phosphorylation	0.14382727	13	ARRB1,CAV1,CSF3,GAS6,HCLS1,IFNE,IFNK,IL6,LIF,SMYD3,TNF,TRIM6,WNT5A	biological_process.txt	positive regulation of cell differentiation	0.747172778	60	ADAM8,ARRB2,BAMBI,BCL2,BCL6,BMP6,BMP7,CA2,CAMK1,CAMK1D,CCDC3,CDH4,CEBPA,COBL,CPEB3,CTH,DDR2,EFNA5,EZH2,FGFR1,FLOT1,FOS,FOXC1,FOXN1,HAP1,HES1,HMGB2,ID4,IGFBP3,IRX3,ITPKA,JUNB,JUND,KLF5,LEF1,LMO3,METRNL,NCOA1,NFATC2,NGF,NGFR,NPNT,PRDM1,PTCH2,PTN,RASGRP1,RNF112,ROR2,SEMA4D,SLIT2,SOX2,SULT1E1,UNC13D,WNT4,WNT7B,XBP1,ZBTB16,ZBTB7C,ZFP36,ZNF703	biological_process.txt
regulation of transmembrane receptor protein serine/threonine kinase signaling pathway	0.145418374	24	ACVRL1,BMP1,BMP10,BMPER,CAV1,DAB2,DKK3,ENG,FBN1,FBN2,GDF11,INHBA,LDLRAD4,LTBP1,NODAL,PBLD,PEG10,PMEPA1,SMURF2,TGFB2,TGFBR2,THBS1,WNT5A,ZEB1	biological_process.txt	response to heat	0.747172778	9	ASIC3,CD14,CRNN,HSPA2,MKI67,NOS1,PSIP1,STAC,TRPV4	biological_process.txt
positive regulation of extrinsic apoptotic signaling pathway	0.14588766	9	CAV1,G0S2,GPER1,INHBA,PML,SRPX,TGFB2,THBS1,TNFSF10	biological_process.txt	tissue migration	0.747172778	9	CYP1B1,EMP2,ID1,KRT16,NR4A1,PKN3,PRSS3,S100P,SLIT2	biological_process.txt
negative regulation of MAP kinase activity	0.151184865	11	APOE,CAV1,DNAJA1,DUSP10,DUSP3,DUSP4,IRAK3,LYN,PTPN22,SORL1,UCHL1	biological_process.txt	female gonad development	0.747172778	9	ARRB2,BCL2,BRCA2,DMC1,FANCG,FOXC1,SLIT2,WNT4,ZFP42	biological_process.txt
regulation of acute inflammatory response	0.151184865	11	ADORA1,C3,C3AR1,CD59,CFH,CR1,IL6,NLRP3,PTGS2,SERPING1,TNF	biological_process.txt	regulation of anatomical structure morphogenesis	0.747172778	67	ADM2,ARHGEF19,ARRB2,ASPN,BAMBI,BCL2,BCL6,BMP7,C15orf62,C5,CAMK1,CDH4,CELSR2,CHRNA3,CYP1B1,ECM1,EFNA5,EMP2,ENPP2,EPHB3,FBLN1,FGD2,FGD3,FGFR1,FGFR2,FLOT1,FOXC1,FOXP2,FZD1,GPC3,GRHL3,HDAC5,HES1,ID1,IFRD1,ITGA7,ITPKA,KIF13B,KLF4,KRT1,LRRK2,LZTS1,MMRN2,MYH14,NFATC2,NGEF,NGF,NGFR,NRARP,PARD6A,PAX9,PTN,ROR2,SEMA3G,SEMA4A,SEMA4D,SLIT1,SLIT2,SPINK5,STOX1,UNC13D,UST,VEGFD,WNT10A,WNT4,XBP1,XK	biological_process.txt
positive regulation of cell death	0.151184865	56	AKR1C3,ALDH1A2,ANKRD1,ARHGEF6,ARL6IP5,ARRB1,BCL2A1,BNIP3,CAV1,CD274,CDKN2A,CSRNP3,CTGF,CTNNB1,DNAJA1,EGLN3,F2R,F3,FAP,FOXL2,G0S2,GPER1,HMGA2,IFI27,IFIT2,IL6,INHBA,LDHA,LPAR1,LYN,MAGED1,MCF2,MLLT11,MMP3,NKX3-1,NLRP3,NODAL,NOX4,PAK3,PANO1,PLEKHF1,PML,PTGS2,RIPK3,SPDEF,SRPX,TGFB2,TGM2,THBS1,TIAM2,TLR3,TNF,TNFSF10,TNFSF15,WNT5A,XDH	biological_process.txt	positive regulation of MAPK cascade	0.747172778	37	ADAM8,ALOX12B,ARRB2,C5,CCL5,DIRAS2,EGF,EZH2,FGD2,FGF21,FGFR1,FGFR2,FGFR4,FZD10,GADD45B,GADD45G,IGFBP3,IQGAP3,KSR1,KSR2,LRRK2,MAP2K6,MAP3K8,MAPK10,NGF,NGFR,NPNT,NQO2,P2RX7,P2RY1,RASGRP1,ROR2,SOX2,TNFAIP8L3,TNFRSF19,TRPV4,WNT7B	biological_process.txt
positive regulation of NF-kappaB transcription factor activity	0.151446137	17	CARD11,ICAM1,IL6,IRAK2,IRAK3,ITGB2,NLRP3,PRKCQ,RIPK3,SPHK1,TLR2,TLR3,TLR4,TNF,TRAF5,TRIM22,WNT5A	biological_process.txt	regulation of secretion by cell	0.747172778	46	ADAM8,BMP6,C5,CCL5,CD14,CD38,CHRNA3,EFNA5,EXPH5,FAM3D,FGFR1,GAB2,GPR27,GRK2,HAP1,IDH2,IL17RB,ILDR1,IRS2,KCNJ11,LLGL2,LRRK2,NMU,NR1D1,NR1H3,OXTR,P2RX7,P2RY1,PCK2,PER2,PIM3,PTGER4,RAB11FIP1,RASGRP1,RPH3AL,SLC25A5,STXBP6,SYBU,SYN1,SYT8,SYTL1,TLR5,TRPV4,TRPV6,UNC13D,XBP1	biological_process.txt
positive regulation of response to cytokine stimulus	0.152434872	7	CSF1,GAS6,HIF1A,IL1R1,TREM2,TRIM6,WNT5A	biological_process.txt	negative regulation of skeletal muscle hypertrophy	0.747172778	1	IGFBP5	biological_process.txt
regulation of cardiac muscle cell contraction	0.152434872	7	CAV1,CTNNA3,DLG1,GJA5,PDE4D,RNF207,STC1	biological_process.txt	dGDP phosphorylation	0.747172778	1	AK9	biological_process.txt
regulation of axon extension involved in axon guidance	0.152434872	7	DSCAM,PLXNC1,SEMA3A,SEMA3E,SEMA5B,SEMA6A,WNT5A	biological_process.txt	negative regulation of receptor localization to synapse	0.747172778	1	CNIH2	biological_process.txt
ovulation cycle	0.153564818	14	ADAMTS1,AFP,ARRB1,ESR1,FOXL2,ICAM1,INHBA,MMP14,MMP19,MMP7,NHLH2,OPRL1,PDGFRA,TGFB2	biological_process.txt	Wnt signalosome assembly	0.747172778	1	LRRK2	biological_process.txt
epithelial tube morphogenesis	0.153685764	31	ACVRL1,CCDC103,COL4A1,CSF1,CSF1R,CTNNB1,CTSZ,DDR1,DLG1,EDNRA,ENG,ESR1,FAT4,FMN1,GDNF,HIF1A,MMP14,NKX3-1,NODAL,PGF,PML,PRKACB,SEMA3E,SIX1,STARD13,TBX2,TGFB2,TGFBR2,TNC,WNT5A,ZEB2	biological_process.txt	double-strand break repair involved in meiotic recombination	0.747172778	1	BRIP1	biological_process.txt
cardiac epithelial to mesenchymal transition	0.153685764	6	ACVRL1,EFNA1,ENG,SNAI2,TGFB2,TMEM100	biological_process.txt	UDP phosphorylation	0.747172778	1	AK9	biological_process.txt
sarcomere organization	0.153685764	6	ANKRD1,BMP10,FHOD3,KRT19,MYPN,TPM1	biological_process.txt	blood vessel endothelial cell delamination	0.747172778	1	TRPV4	biological_process.txt
regulation of T cell proliferation	0.153685764	18	CARD11,CD1D,CD274,CD276,CD59,CORO1A,CTNNB1,DLG1,IL15,IL6,JAK3,LRRC32,PDCD1LG2,PRKCQ,RAC2,RIPK3,TFRC,TNFSF4	biological_process.txt	positive regulation of plasma cell differentiation	0.747172778	1	XBP1	biological_process.txt
muscle structure development	0.154311559	43	AEBP1,ANKRD1,ASB2,BMP10,BVES,CAV1,CDH2,COL11A1,CTNNB1,CXCL10,DCN,DNER,ENG,FAM228B,FAM65B,FHOD3,FLNC,FOXL2,HEG1,KCNAB1,KIAA1161,KRT19,LAMA2,LGALS1,LIF,MRAS,MYH15,MYL2,MYPN,NEXN,NOX4,PDGFRA,S1PR1,SGCE,SIX1,SMARCD3,SMYD3,TBX2,TGFB2,TMEM204,TPM1,UCHL1,WNT5A	biological_process.txt	positive regulation of bleb assembly	0.747172778	1	P2RX7	biological_process.txt
negative regulation of proteolysis	0.154990521	32	ANOS1,APP,ARRB1,BST2,C3,CARD16,CD59,CR1,GAS6,IFI6,IL1R2,IL6,PANO1,PCSK1N,PLAT,PML,RAG1,RECK,SERPINA1,SERPINA3,SERPINB6,SERPINB7,SERPINE1,SERPING1,SORL1,SPOCK1,TFPI,TFPI2,THBS1,TIMP2,TNFSF14,TRIM21	biological_process.txt	positive regulation of single stranded viral RNA replication via double stranded DNA intermediate	0.747172778	1	TOP2A	biological_process.txt
positive regulation of I-kappaB kinase/NF-kappaB signaling	0.155114029	21	BST2,CARD11,CTNNB1,F2R,IKBKE,LGALS1,LPAR1,NEK6,PTGS2,RHOC,S100A13,SPHK1,TGM2,TLR2,TLR3,TLR4,TNF,TNFSF10,TNFSF14,TRAF5,TRIM22	biological_process.txt	positive regulation of fibronectin-dependent thymocyte migration	0.747172778	1	ADAM8	biological_process.txt
cardiac muscle tissue morphogenesis	0.156419789	10	ANKRD1,BMP10,COL11A1,ENG,HEG1,MYL2,S1PR1,TGFB2,TPM1,WNT5A	biological_process.txt	positive regulation of macrophage inflammatory protein 1 alpha production	0.747172778	1	TRPV4	biological_process.txt
response to steroid hormone	0.156640238	34	AKR1C3,BCHE,CATSPERB,CAV1,CCND1,CNGA3,COL1A1,CTGF,CTNNB1,CYBA,DNAJA1,ENG,ESR1,FBXO32,GPER1,ICAM1,IGFBP7,IL6,NEFL,NKX3-1,PAPPA,PMEPA1,PTAFR,PTGS2,SMYD3,SPARC,SPP1,STC1,TAT,TGFB2,TGFBR2,THBS1,TLR2,TNF	biological_process.txt	extracellular amino acid transport	0.747172778	1	SLC1A5	biological_process.txt
modulation of inhibitory postsynaptic potential	0.156655544	3	ABAT,RIMS1,RIMS2	biological_process.txt	DNA demethylation of male pronucleus	0.747172778	1	TET3	biological_process.txt
regulation of leukocyte tethering or rolling	0.156655544	3	CCL28,ITGA4,PTAFR	biological_process.txt	regulation of endoplasmic reticulum stress-induced eIF2 alpha dephosphorylation	0.747172778	1	PPP1R15A	biological_process.txt
positive regulation of protein localization to synapse	0.156655544	3	CLSTN3,WNT5A,WNT7A	biological_process.txt	glycine secretion, neurotransmission	0.747172778	1	SLC6A9	biological_process.txt
negative regulation of T-helper 1 type immune response	0.156655544	3	IL33,JAK3,TNFSF4	biological_process.txt	protein-pyridoxal-5-phosphate linkage via peptidyl-N6-pyridoxal phosphate-L-lysine	0.747172778	1	CTH	biological_process.txt
positive regulation of cell migration involved in sprouting angiogenesis	0.156655544	3	HDAC9,PTGS2,SRPX2	biological_process.txt	negative regulation of polynucleotide adenylyltransferase activity	0.747172778	1	ZFP36	biological_process.txt
regulation of trophoblast cell migration	0.156655544	3	ARHGDIB,NODAL,SMURF2	biological_process.txt	regulation of CAMKK-AMPK signaling cascade	0.747172778	1	LRRK2	biological_process.txt
collagen-activated tyrosine kinase receptor signaling pathway	0.156655544	3	COL1A1,COL4A1,DDR1	biological_process.txt	germline cell cycle switching, mitotic to meiotic cell cycle	0.747172778	1	OVOL1	biological_process.txt
regulation of long term synaptic depression	0.156655544	3	ADORA1,DGKI,SHANK3	biological_process.txt	meiotic DNA double-strand break processing involved in reciprocal meiotic recombination	0.747172778	1	BRIP1	biological_process.txt
regulation of aerobic respiration	0.156655544	3	BNIP3,CBFA2T3,HIF1A	biological_process.txt	cell cycle comprising mitosis without cytokinesis	0.747172778	1	E2F8	biological_process.txt
positive regulation of inhibitory postsynaptic potential	0.156655544	3	ABAT,RIMS1,RIMS2	biological_process.txt	negative regulation of secretion of lysosomal enzymes	0.747172778	1	NR1H3	biological_process.txt
negative regulation of macrophage activation	0.156655544	3	ADGRF5,CD200,IL31RA	biological_process.txt	fibroblast growth factor receptor signaling pathway involved in negative regulation of apoptotic process in bone marrow	0.747172778	1	FGFR2	biological_process.txt
G-protein coupled receptor signaling pathway involved in heart process	0.156655544	3	CAV1,CHGA,PDE4D	biological_process.txt	negative regulation of tubulin deacetylation	0.747172778	1	FRY	biological_process.txt
regulation of metanephric nephron tubule epithelial cell differentiation	0.156655544	3	FAT4,LIF,STAT1	biological_process.txt	rhombomere 6 development	0.747172778	1	MAFB	biological_process.txt
regulation of protein localization to synapse	0.156655544	3	CLSTN3,WNT5A,WNT7A	biological_process.txt	caudate nucleus development	0.747172778	1	FOXP2	biological_process.txt
axonal transport of mitochondrion	0.156655544	3	HIF1A,NEFL,UCHL1	biological_process.txt	positive regulation of mitotic cell cycle DNA replication	0.747172778	1	FGFR1	biological_process.txt
positive regulation of B cell receptor signaling pathway	0.156655544	3	CMTM3,LYN,SLC39A10	biological_process.txt	negative regulation of keratinocyte migration	0.747172778	1	EPPK1	biological_process.txt
positive regulation of fibroblast proliferation	0.156655544	9	ANXA2,ESR1,FN1,GAS6,PDGFD,PDGFRA,PML,SPHK1,WNT5A	biological_process.txt	histone H2A-S1 phosphorylation	0.747172778	1	RPS6KA5	biological_process.txt
positive regulation of response to wounding	0.156655544	9	ENPP4,F2R,F3,INSL3,SERPINE1,TBXA2R,TGFBR2,THBS1,TLR4	biological_process.txt	hepatocyte homeostasis	0.747172778	1	EZH2	biological_process.txt
negative regulation of phosphorylation	0.156655544	42	APOE,ARRB1,CAMK2N1,CAV1,CBFA2T3,CDKN2A,CEACAM1,DCN,DLG1,DNAJA1,DUSP10,DUSP3,DUSP4,ENG,FLRT2,FLRT3,GCKR,GPER1,IL6,INHBA,IRAK3,LDLRAD4,LIF,LYN,MECOM,MVP,PBLD,PDE4D,PIK3IP1,PMEPA1,PRR5L,PTPN22,PTPRR,SMYD3,SORL1,SPRY4,THY1,TLR4,TNFAIP3,TNIP1,UCHL1,XDH	biological_process.txt	fibroblast growth factor receptor signaling pathway involved in hemopoiesis	0.747172778	1	FGFR2	biological_process.txt
mesenchyme morphogenesis	0.156655544	8	ACVRL1,ENG,SNAI2,TBX2,TGFB2,TGFBR2,TMEM100,WNT5A	biological_process.txt	negative regulation of cellular pH reduction	0.747172778	1	BCL2	biological_process.txt
positive regulation of leukocyte proliferation	0.156655544	17	CARD11,CD1D,CD274,CD276,CD59,CORO1A,CSF1,IL15,IL6,JAK3,LYN,PDCD1LG2,PRKCQ,SLC39A10,TFRC,TLR4,TNFSF4	biological_process.txt	establishment or maintenance of polarity of embryonic epithelium	0.747172778	1	WNT7B	biological_process.txt
negative regulation of blood vessel morphogenesis	0.158833213	11	CXCL10,DCN,PML,SEMA3E,SERPINE1,SPARC,STARD13,STAT1,THBS1,THBS2,XDH	biological_process.txt	glucoside transport	0.747172778	1	SLC50A1	biological_process.txt
positive regulation of sprouting angiogenesis	0.160554218	4	HDAC9,ITGA5,PTGS2,SRPX2	biological_process.txt	seminal clot liquefaction	0.747172778	1	KLK14	biological_process.txt
regulation of chemokine biosynthetic process	0.160554218	4	IL6,TLR3,TNF,WNT5A	biological_process.txt	nucleolar chromatin organization	0.747172778	1	DDX11	biological_process.txt
positive regulation of nitric-oxide synthase biosynthetic process	0.160554218	4	CCL2,CCL20,TLR2,TLR4	biological_process.txt	cardiac fibroblast cell development	0.747172778	1	TGFBR3	biological_process.txt
regulation of nephron tubule epithelial cell differentiation	0.160554218	4	CTNNB1,FAT4,LIF,STAT1	biological_process.txt	positive regulation of neurotrophin production	0.747172778	1	HAP1	biological_process.txt
induction of positive chemotaxis	0.160554218	4	CXCL8,IL16,PGF,VEGFC	biological_process.txt	negative regulation of thioredoxin peroxidase activity	0.747172778	1	LRRK2	biological_process.txt
dermatan sulfate metabolic process	0.160554218	4	CHST12,DCN,IDUA,VCAN	biological_process.txt	'de novo' actin filament nucleation	0.747172778	1	JMY	biological_process.txt
growth plate cartilage development	0.160554218	4	COL27A1,MMP13,STC1,TGFBR2	biological_process.txt	lymphoid lineage cell migration	0.747172778	1	FOXN1	biological_process.txt
long-chain fatty acid metabolic process	0.160554218	13	ABCD1,ACOT1,AKR1C3,ALOX15B,CYP1A2,CYP2D6,CYP2U1,DAGLA,ELOVL3,PLA2G4C,PTGES,PTGS2,SCD5	biological_process.txt	tRNA re-export from nucleus	0.747172778	1	XPOT	biological_process.txt
biological regulation	0.160987552	801	AAMDC,ABAT,ABCA1,ABCA4,ABLIM3,ACER3,ACKR3,ACLY,ACOT11,ACTN1,ACVRL1,ADAMTS1,ADAMTS7,ADCY1,ADCY4,ADGRF5,ADGRL3,ADGRL4,ADORA1,ADRA2C,AEBP1,AFP,AGAP2,AIFM3,AKAP6,AKR1C3,ALDH1A2,ALOX15B,ALOX5AP,AMIGO2,AMTN,ANGPTL4,ANKDD1B,ANKRD1,ANO4,ANO7,ANOS1,ANXA2,ANXA2P2,ANXA6,APBA1,APBA2,APC2,APOE,APOL1,APP,AQP10,ARHGAP22,ARHGAP25,ARHGAP31,ARHGDIB,ARHGEF40,ARHGEF6,ARL14,ARL4C,ARL6IP5,ARNT2,ARPC1B,ARRB1,ARSB,ASB2,…	biological_process.txt	arginine catabolic process to ornithine	0.747172778	1	ARG1	biological_process.txt
activation of immune response	0.161509101	40	ARPC1B,BCAR1,C1RL,C1S,C3,C3AR1,CARD11,CD79B,CFH,CR1,CTSB,CTSS,DDX58,DMBT1,FYB,ICAM3,IFIH1,IKBKE,IRAK2,IRAK3,ITGAM,ITGB2,KLHL6,LYN,PAK3,PDE4D,PRKACB,PRKCQ,PSMB9,SERPING1,SKAP2,THY1,TLR2,TLR3,TLR4,TMEM173,TNFAIP3,TNIP1,TNIP3,WIPF1	biological_process.txt	dCDP phosphorylation	0.747172778	1	AK9	biological_process.txt
negative regulation of biomineral tissue development	0.162936678	5	GAS6,HIF1A,RFLNA,SRGN,ZNF664-RFLNA	biological_process.txt	cellular response to tumor cell	0.747172778	1	TXNIP	biological_process.txt
positive regulation of mononuclear cell migration	0.162936678	5	CXCL10,PDGFD,S100A7,SERPINE1,TNF	biological_process.txt	negative regulation of vesicle transport along microtubule	0.747172778	1	CNIH2	biological_process.txt
regulation of lymphocyte chemotaxis	0.162936678	5	CCL2,CXCL10,S100A7,TNFSF14,WNT5A	biological_process.txt	negative regulation of male gonad development	0.747172778	1	WNT4	biological_process.txt
regulation of leukocyte differentiation	0.169029099	26	CARD11,CEACAM1,CSF1,CTNNB1,FBN1,GAS6,GPR68,HCLS1,IL15,IL6,IL7R,INHBA,JAK3,LGALS1,LIF,LYN,MMP14,NLRP3,RAG1,TGFBR2,TLR3,TLR4,TNF,TNFSF4,VNN1,ZEB1	biological_process.txt	dendrite regeneration	0.747172778	1	MATN2	biological_process.txt
lymphocyte aggregation	0.170993732	25	CARD11,CD1D,CD276,CD8A,CTNNB1,DLG1,DOCK2,DPP4,HSH2D,ICAM1,IFNE,IFNK,IL15,IL6,IL7R,LCP1,PTPN22,RAB29,RAC2,RAG1,RIPK3,RSAD2,STK10,TNFSF14,TNFSF4	biological_process.txt	positive regulation of otic vesicle morphogenesis	0.747172778	1	STOX1	biological_process.txt
icosanoid metabolic process	0.170993732	13	AKR1C3,ALOX15B,ALOX5AP,CYP1A2,CYP2D6,CYP2U1,DAGLA,GGT1,PDPN,PLA2G4C,PTGES,PTGS2,TLR2	biological_process.txt	regulation of homologous chromosome segregation	0.747172778	1	HORMAD1	biological_process.txt
positive regulation of T cell proliferation	0.170993732	13	CARD11,CD1D,CD274,CD276,CD59,CORO1A,IL15,IL6,JAK3,PDCD1LG2,PRKCQ,TFRC,TNFSF4	biological_process.txt	positive regulation of cortisol biosynthetic process	0.747172778	1	WNT4	biological_process.txt
fatty acid derivative metabolic process	0.170993732	13	AKR1C3,ALOX15B,ALOX5AP,CYP1A2,CYP2D6,CYP2U1,DAGLA,GGT1,PDPN,PLA2G4C,PTGES,PTGS2,TLR2	biological_process.txt	positive regulation of hematopoietic stem cell differentiation	0.747172778	1	FOXC1	biological_process.txt
regulation of defense response to virus by host	0.170993732	6	DDX58,IFIT1,IL15,TMEM173,TNFAIP3,TRIM6	biological_process.txt	lymphoid lineage cell migration into thymus	0.747172778	1	FOXN1	biological_process.txt
regulation of neuroblast proliferation	0.170993732	6	CTNNB1,DISC1,HIF1A,KCTD11,SMARCD3,VEGFC	biological_process.txt	positive regulation of mitotic cell cycle, embryonic	0.747172778	1	HES1	biological_process.txt
single-organism catabolic process	0.170993732	70	ABAT,ABCD1,ADORA1,AKR1C3,ALDH1B1,AOX1,APOE,ARSB,BPGM,BRSK2,COL11A1,COL1A1,COL1A2,COL2A1,COL4A1,COL5A2,COL6A1,COL6A2,COL8A1,CTSB,CTSS,CYP1A2,CYP24A1,CYP27B1,DAGLA,DCN,ENPP4,FABP6,FBXO2,FMOD,GALT,HMOX2,HPSE2,HSD17B14,IDUA,KMO,KYNU,LDHA,LIPA,MMP1,MMP10,MMP12,MMP13,MMP14,MMP19,MMP2,MMP3,MMP7,NCEH1,NT5E,PDE1A,PDE4D,PDE9A,PFKFB3,PKM,PLA2G4C,PLCB2,PLCB4,PLCD4,PLCXD2,PNPLA3,QPRT,RBKS,SAMHD1,SCARB1,SPHK1,…	biological_process.txt	negative regulation of matrix metallopeptidase secretion	0.747172778	1	IDH2	biological_process.txt
regulation of morphogenesis of a branching structure	0.170993732	9	CTNNB1,ESR1,GDNF,MAGED1,PGF,SIX1,SNAI2,TNF,WNT5A	biological_process.txt	granuloma formation	0.747172778	1	UNC13D	biological_process.txt
positive regulation of epithelial cell differentiation	0.170993732	9	ACVRL1,ALOX15B,CTNNB1,CYP27B1,GDNF,LIF,PROC,TMEM100,ZEB2	biological_process.txt	positive regulation of lactation	0.747172778	1	XBP1	biological_process.txt
stem cell development	0.170993732	11	ALDH1A2,EDNRA,GDNF,HIF1A,SEMA3A,SEMA3E,SEMA5B,SEMA6A,SNAI2,WNT7A,ZEB2	biological_process.txt	negative regulation of testicular blood vessel morphogenesis	0.747172778	1	WNT4	biological_process.txt
endothelial cell development	0.171009634	8	CTNNB1,ENG,HEG1,ICAM1,MSN,PDE4D,STC1,WNT7A	biological_process.txt	L-asparagine biosynthetic process	0.747172778	1	ASNS	biological_process.txt
muscle fiber development	0.171009634	8	DNER,FAM228B,FAM65B,FLNC,KIAA1161,MYL2,NEXN,UCHL1	biological_process.txt	nicotinate nucleotide biosynthetic process	0.747172778	1	NAPRT	biological_process.txt
dendrite development	0.171248289	12	APP,DSCAM,EPHB2,FMN1,MAP1B,MAP6,MAPK8IP2,MCF2,PAK3,SEMA3A,SHANK3,WNT7A	biological_process.txt	vacuolar phosphate transport	0.747172778	1	FGFR1	biological_process.txt
response to calcium ion	0.174297332	15	ADCY1,AKR1C3,ALOX5AP,CAV1,CCND1,CPNE2,CPNE7,IL6,KCNMB4,PTGES,SPARC,SYT1,THBS1,TRPC1,WNT5A	biological_process.txt	outer medullary collecting duct development	0.747172778	1	WNT7B	biological_process.txt
positive regulation of inflammatory response	0.174297332	15	C3,CCL2,IL15,IL33,IL6,PTGS2,SERPINE1,TGM2,TLR2,TLR3,TLR4,TNF,TNFSF4,TNIP1,WNT5A	biological_process.txt	negative regulation of antimicrobial peptide production	0.747172778	1	SPINK5	biological_process.txt
positive regulation of phosphatidylinositol 3-kinase signaling	0.18035217	10	CSF3,DCN,F2R,GPER1,HCLS1,NKX3-1,PDGFD,PDGFRA,PRR5L,TGFB2	biological_process.txt	beta-carotene metabolic process	0.747172778	1	BCO1	biological_process.txt
regulation of cell size	0.184133084	20	APOE,AQP10,DISC1,DSCAM,FN1,IL7R,L1CAM,MAP1B,MSN,NRCAM,PLXNC1,PRR16,SEMA3A,SEMA3E,SEMA5B,SEMA6A,SHANK3,SPP1,TRPV2,WNT5A	biological_process.txt	regulation of skeletal muscle contraction via regulation of action potential	0.747172778	1	KCNJ2	biological_process.txt
monocarboxylic acid biosynthetic process	0.184133084	20	ABAT,ACLY,AGMO,AKR1C3,ALDH1A2,ALOX15B,ALOX5AP,CHST12,DCN,DECR2,ELOVL3,FADS3,FAXDC2,GGT1,HACD4,PKM,PTGES,PTGS2,SCD5,VCAN	biological_process.txt	corticospinal neuron axon guidance through spinal cord	0.747172778	1	SLIT2	biological_process.txt
chemokine-mediated signaling pathway	0.185167336	11	ACKR3,CCL2,CCL20,CXCL1,CXCL10,CXCL11,CXCL3,CXCL5,CXCL6,CXCL8,CXCL9	biological_process.txt	induction of negative chemotaxis	0.747172778	1	SLIT2	biological_process.txt
tissue migration	0.185414477	12	ARSB,DPP4,FAP,FERMT1,ITGB2,LOXL2,NANOS1,S100A2,SCARB1,STARD13,STAT1,ZEB2	biological_process.txt	histone H3-K79 methylation	0.747172778	1	DOT1L	biological_process.txt
positive regulation of cAMP metabolic process	0.185414477	12	ABCA1,ADCY1,ADCY4,CHGA,CXCL10,CXCL11,CXCL9,EDNRA,GPER1,MRAP2,PTHLH,TIMP2	biological_process.txt	protein sulfhydration	0.747172778	1	CTH	biological_process.txt
receptor metabolic process	0.185414477	12	ACKR3,ARRB1,CAV1,CEACAM1,CXCL8,DNM3,EHD3,GRK4,ITGB2,RAB31,TFRC,TNF	biological_process.txt	nicotinate nucleotide metabolic process	0.747172778	1	NAPRT	biological_process.txt
activation of innate immune response	0.185602928	23	CARD11,CTSB,CTSS,DDX58,DMBT1,ICAM3,IFIH1,IKBKE,IRAK2,IRAK3,ITGAM,ITGB2,LYN,PAK3,PRKACB,PSMB9,TLR2,TLR3,TLR4,TMEM173,TNFAIP3,TNIP1,TNIP3	biological_process.txt	'de novo' L-methionine biosynthetic process	0.747172778	1	CTH	biological_process.txt
regulation of kidney development	0.187274765	9	CTNNB1,FAT4,GDNF,LIF,MAGED1,PDGFD,SERPINB7,SIX1,STAT1	biological_process.txt	nicotinate nucleotide salvage	0.747172778	1	NAPRT	biological_process.txt
regulation of smooth muscle cell migration	0.187274765	9	LPAR1,NOX4,P2RY6,PDGFD,PLAU,POSTN,SERPINE1,SORL1,TPM1	biological_process.txt	regulation of GTP cyclohydrolase I activity	0.747172778	1	GCHFR	biological_process.txt
regulation of lymphocyte proliferation	0.188410012	22	CARD11,CD1D,CD274,CD276,CD59,CORO1A,CTNNB1,DLG1,IL15,IL6,JAK3,LRRC32,LYN,PDCD1LG2,PRKCQ,PTPN22,RAC2,RIPK3,SLC39A10,TFRC,TLR4,TNFSF4	biological_process.txt	fast-twitch skeletal muscle fiber contraction	0.747172778	1	SYNM	biological_process.txt
negative regulation of neuron projection development	0.190238951	16	DNM3,EFNA1,EPHB2,LGALS1,LPAR1,PMP22,RAB29,SEMA3A,SEMA3E,SEMA5B,SEMA6A,SPOCK1,SPP1,THY1,VIM,WNT5A	biological_process.txt	dAMP phosphorylation	0.747172778	1	AK9	biological_process.txt
positive regulation of oxidoreductase activity	0.190374628	8	APOE,CYBA,CYP27B1,GDNF,HIF1A,RIPK3,SCARB1,TNF	biological_process.txt	regulation of vesicle transport along microtubule	0.747172778	1	CNIH2	biological_process.txt
aorta development	0.190374628	8	ACVRL1,ADAMTS6,ENG,LTBP1,NKX3-1,SIX1,TBX2,TGFB2	biological_process.txt	negative regulation of anterograde synaptic vesicle transport	0.747172778	1	CNIH2	biological_process.txt
necroptotic process	0.191788267	5	MLKL,RIPK3,TLR3,TLR4,TNF	biological_process.txt	Golgi to secretory granule transport	0.747172778	1	BICDL1	biological_process.txt
regulation of cAMP-mediated signaling	0.191788267	5	CXCL10,CXCL11,CXCL9,PEX5L,RASD2	biological_process.txt	positive regulation of negative chemotaxis	0.747172778	1	SLIT2	biological_process.txt
uterus development	0.191788267	5	ESR1,FOXL2,TGFB2,WNT5A,WNT7A	biological_process.txt	hormonal regulation of the force of heart contraction	0.747172778	1	EDN2	biological_process.txt
cellular response to virus	0.191788267	5	DDX58,IFIH1,IKBKE,MAPK11,TRIM6	biological_process.txt	immature T cell proliferation in thymus	0.747172778	1	WNT4	biological_process.txt
positive regulation of neuroblast proliferation	0.191788267	5	CTNNB1,DISC1,HIF1A,SMARCD3,VEGFC	biological_process.txt	positive regulation of endoplasmic reticulum stress-induced eIF2 alpha dephosphorylation	0.747172778	1	PPP1R15A	biological_process.txt
branching involved in mammary gland duct morphogenesis	0.191788267	5	CSF1,DDR1,ESR1,PML,WNT5A	biological_process.txt	toll-like receptor 5 signaling pathway	0.747172778	1	TLR5	biological_process.txt
fibrinolysis	0.191788267	5	ANXA2,PLAT,PLAU,SERPINE1,SERPING1	biological_process.txt	galactitol metabolic process	0.747172778	1	GALK1	biological_process.txt
negative regulation of transforming growth factor beta receptor signaling pathway	0.194724482	10	CAV1,FBN1,FBN2,LDLRAD4,LTBP1,PBLD,PEG10,PMEPA1,SMURF2,TGFBR2	biological_process.txt	enterobactin transport	0.747172778	1	ASIC3	biological_process.txt
branching involved in blood vessel morphogenesis	0.194968997	6	COL4A1,CTNNB1,EDNRA,ENG,SEMA3E,TGFBR2	biological_process.txt	pyridine nucleotide salvage	0.747172778	1	NAPRT	biological_process.txt
regulation of macrophage derived foam cell differentiation	0.194968997	6	ABCA1,ALOX15B,CSF1,CSF2,ITGAV,ITGB3	biological_process.txt	intrinsic apoptotic signaling pathway in response to nitrosative stress	0.747172778	1	DDIT3	biological_process.txt
regulation of extracellular matrix organization	0.194968997	6	DDR1,DPP4,FAP,MELTF,PHLDB1,TGFB2	biological_process.txt	negative regulation of thioredoxin peroxidase activity by peptidyl-threonine phosphorylation	0.747172778	1	LRRK2	biological_process.txt
negative regulation of peptidase activity	0.195928825	26	ANOS1,APP,ARRB1,BST2,C3,CARD16,CR1,GAS6,IFI6,IL6,PCSK1N,RAG1,RECK,SERPINA1,SERPINA3,SERPINB6,SERPINB7,SERPINE1,SERPING1,SORL1,SPOCK1,TFPI,TFPI2,THBS1,TIMP2,TNFSF14	biological_process.txt	vitamin A biosynthetic process	0.747172778	1	BCO1	biological_process.txt
activation of protein kinase activity	0.196070874	30	ADCY1,ADCY4,ADORA1,ADRA2C,ARRB1,DLG1,EFNA1,F2R,GAS6,IRAK2,ITGB3,LPAR1,MAP3K7CL,MAPK11,NKX3-1,PAK3,PRKACB,RIPK3,SAA1,SHC1,SHC2,TGFB2,TGFBR2,THBS1,TLR3,TLR4,TNF,TNFSF15,TNIK,WNT5A	biological_process.txt	L-asparagine metabolic process	0.747172778	1	ASNS	biological_process.txt
alkaloid metabolic process	0.196452116	4	BCHE,CYP1A2,CYP2D6,PTGS2	biological_process.txt	positive regulation of adrenergic receptor signaling pathway involved in heart process	0.747172778	1	NOS1	biological_process.txt
positive regulation of T cell cytokine production	0.196452116	4	IL6,NLRP3,RSAD2,TNFSF4	biological_process.txt	cell-abiotic substrate adhesion	0.747172778	1	ID1	biological_process.txt
regulation of ventricular cardiac muscle cell action potential	0.196452116	4	CAV1,CTNNA3,DLG1,RNF207	biological_process.txt	rod bipolar cell differentiation	0.747172778	1	PTN	biological_process.txt
chondroitin sulfate catabolic process	0.196452116	4	ARSB,DCN,IDUA,VCAN	biological_process.txt	negative regulation of locomotion involved in locomotory behavior	0.747172778	1	ARRDC3	biological_process.txt
cell migration involved in heart development	0.196452116	4	BVES,ENG,FLRT3,SNAI2	biological_process.txt	regulation of thioredoxin peroxidase activity	0.747172778	1	LRRK2	biological_process.txt
positive regulation of striated muscle contraction	0.196452116	4	CHGA,CTGF,GSTO1,RNF207	biological_process.txt	aflatoxin metabolic process	0.747172778	1	CYP2W1	biological_process.txt
NAD biosynthetic process	0.196452116	4	KMO,KYNU,NMNAT2,QPRT	biological_process.txt	regulation of epithelium regeneration	0.747172778	1	EPPK1	biological_process.txt
positive regulation of interferon-alpha production	0.196452116	4	DDX58,IFIH1,TLR3,TLR4	biological_process.txt	argininosuccinate metabolic process	0.747172778	1	ASS1	biological_process.txt
regulation of systemic arterial blood pressure	0.196452116	12	ADORA1,CTSZ,CYBA,F2R,GAS6,GJA5,MME,NCALD,PDE4D,POSTN,SOD2,TPM1	biological_process.txt	positive regulation of aortic smooth muscle cell differentiation	0.747172778	1	CTH	biological_process.txt
positive regulation of purine nucleotide metabolic process	0.197200715	16	ABCA1,ADCY1,ADCY4,APOE,CHGA,CXCL10,CXCL11,CXCL9,EDNRA,GPER1,HIF1A,MRAP2,PTHLH,RUNDC3A,TIMP2,WNT5A	biological_process.txt	post-embryonic digestive tract morphogenesis	0.747172778	1	NKX2-3	biological_process.txt
positive regulation of nucleotide metabolic process	0.197200715	16	ABCA1,ADCY1,ADCY4,APOE,CHGA,CXCL10,CXCL11,CXCL9,EDNRA,GPER1,HIF1A,MRAP2,PTHLH,RUNDC3A,TIMP2,WNT5A	biological_process.txt	positive regulation of glucocorticoid metabolic process	0.747172778	1	WNT4	biological_process.txt
oviduct development	0.198147483	2	CTNNB1,WNT7A	biological_process.txt	negative regulation of pancreatic A cell differentiation	0.747172778	1	HES1	biological_process.txt
negative regulation of chondrocyte development	0.198147483	2	RFLNA,ZNF664-RFLNA	biological_process.txt	fluorene metabolic process	0.747172778	1	CYP4B1	biological_process.txt
regulation of smooth muscle cell-matrix adhesion	0.198147483	2	PLAU,SERPINE1	biological_process.txt	epicardium-derived cardiac fibroblast cell development	0.747172778	1	TGFBR3	biological_process.txt
endocardial cushion fusion	0.198147483	2	TGFB2,TGFBR2	biological_process.txt	negative regulation of stomach neuroendocrine cell differentiation	0.747172778	1	HES1	biological_process.txt
regulation of activation of membrane attack complex	0.198147483	2	C3,CD59	biological_process.txt	glycine secretion	0.747172778	1	SLC6A9	biological_process.txt
negative regulation of nucleotide-binding oligomerization domain containing 2 signaling pathway	0.198147483	2	PTPN22,TNFAIP3	biological_process.txt	threonine transport	0.747172778	1	SLC1A4	biological_process.txt
xanthine metabolic process	0.198147483	2	AOX1,XDH	biological_process.txt	negative regulation of determination of dorsal identity	0.747172778	1	DDIT3	biological_process.txt
negative regulation of toll-like receptor 2 signaling pathway	0.198147483	2	LYN,TNFAIP3	biological_process.txt	rhombomere 5 morphogenesis	0.747172778	1	EGR2	biological_process.txt
striatal medium spiny neuron differentiation	0.198147483	2	INHBA,SHANK3	biological_process.txt	spermatogonial cell division	0.747172778	1	BRIP1	biological_process.txt
AV node cell to bundle of His cell communication by electrical coupling	0.198147483	2	GJA5,GJC1	biological_process.txt	positive regulation of deadenylation-independent decapping of nuclear-transcribed mRNA	0.747172778	1	ZFP36	biological_process.txt
positive regulation of fibroblast growth factor production	0.198147483	2	HEG1,PTGS2	biological_process.txt	positive regulation of transcription by galactose	0.747172778	1	NCOA1	biological_process.txt
spermidine acetylation	0.198147483	2	SAT1,SATL1	biological_process.txt	positive regulation of cyclin-dependent protein serine/threonine kinase activity involved in G2/M transition of mitotic cell cycle	0.747172778	1	HSPA2	biological_process.txt
polyamine acetylation	0.198147483	2	SAT1,SATL1	biological_process.txt	cell surface bile acid receptor signaling pathway	0.747172778	1	GPBAR1	biological_process.txt
quinolinate biosynthetic process	0.198147483	2	KMO,KYNU	biological_process.txt	fibroblast growth factor receptor signaling pathway involved in positive regulation of cell proliferation in bone marrow	0.747172778	1	FGFR2	biological_process.txt
negative regulation of T-helper 1 cell differentiation	0.198147483	2	JAK3,TNFSF4	biological_process.txt	signal transduction involved in regulation of aerobic respiration	0.747172778	1	TRPV4	biological_process.txt
B-1 B cell homeostasis	0.198147483	2	HIF1A,TNFAIP3	biological_process.txt	rhombomere formation	0.747172778	1	EGR2	biological_process.txt
B-1 B cell differentiation	0.198147483	2	CMTM7,PLCL2	biological_process.txt	negative regulation of GTP cyclohydrolase I activity	0.747172778	1	GCHFR	biological_process.txt
regulation of voltage-gated potassium channel activity involved in ventricular cardiac muscle cell action potential repolarization	0.198147483	2	DLG1,RNF207	biological_process.txt	negative regulation of peroxidase activity	0.747172778	1	LRRK2	biological_process.txt
vitamin D catabolic process	0.198147483	2	CYP24A1,CYP27B1	biological_process.txt	putamen development	0.747172778	1	FOXP2	biological_process.txt
positive regulation of leukocyte tethering or rolling	0.198147483	2	ITGA4,PTAFR	biological_process.txt	negative regulation of testosterone biosynthetic process	0.747172778	1	WNT4	biological_process.txt
senescence-associated heterochromatin focus assembly	0.198147483	2	CDKN2A,HMGA2	biological_process.txt	arsonoacetate metabolic process	0.747172778	1	AS3MT	biological_process.txt
retrograde transport, plasma membrane to Golgi	0.198147483	2	RAB29,RAB43	biological_process.txt	positive regulation of transcription from RNA polymerase II promoter by galactose	0.747172778	1	NCOA1	biological_process.txt
central nervous system myelin formation	0.198147483	2	TENM4,TLR2	biological_process.txt	sebaceous gland cell differentiation	0.747172778	1	FA2H	biological_process.txt
positive regulation of smooth muscle cell chemotaxis	0.198147483	2	LPAR1,PDGFD	biological_process.txt	negative regulation of podosome assembly	0.747172778	1	ARHGEF2	biological_process.txt
negative regulation of low-density lipoprotein particle receptor biosynthetic process	0.198147483	2	ITGAV,ITGB3	biological_process.txt	negative regulation of heat generation	0.747172778	1	ARRDC3	biological_process.txt
macrophage colony-stimulating factor signaling pathway	0.198147483	2	CSF1,CSF1R	biological_process.txt	positive regulation of glomerular metanephric mesangial cell proliferation	0.747172778	1	EGR1	biological_process.txt
negative regulation of mesenchymal to epithelial transition involved in metanephros morphogenesis	0.198147483	2	CTNNB1,STAT1	biological_process.txt	hydroxyproline transport	0.747172778	1	SLC1A4	biological_process.txt
negative regulation of alkaline phosphatase activity	0.198147483	2	TGFB2,TNF	biological_process.txt	response to tetrachloromethane	0.747172778	1	EZH2	biological_process.txt
positive regulation of odontogenesis of dentin-containing tooth	0.198147483	2	AMTN,CSF1	biological_process.txt	dADP phosphorylation	0.747172778	1	AK9	biological_process.txt
positive regulation of chemokine-mediated signaling pathway	0.198147483	2	HIF1A,TREM2	biological_process.txt	CD8-positive, alpha-beta T cell lineage commitment	0.747172778	1	BCL2	biological_process.txt
nor-spermidine metabolic process	0.198147483	2	SAT1,SATL1	biological_process.txt	negative regulation of antibacterial peptide production	0.747172778	1	SPINK5	biological_process.txt
negative regulation of nucleotide-binding oligomerization domain containing signaling pathway	0.198147483	2	PTPN22,TNFAIP3	biological_process.txt	neural crest cell migration involved in heart formation	0.747172778	1	FOLR1	biological_process.txt
spermine acetylation	0.198147483	2	SAT1,SATL1	biological_process.txt	negative regulation of brown fat cell differentiation	0.747172778	1	TRPV4	biological_process.txt
extraocular skeletal muscle development	0.198147483	2	FOXL2,MYH15	biological_process.txt	response to ciliary neurotrophic factor	0.747172778	1	PTN	biological_process.txt
cell communication by chemical coupling	0.198147483	2	DBN1,GJA5	biological_process.txt	anagen	0.747172778	1	SPINK5	biological_process.txt
putrescine acetylation	0.198147483	2	SAT1,SATL1	biological_process.txt	positive regulation of transcription from RNA polymerase II promoter in response to arsenic-containing substance	0.747172778	1	ATF4	biological_process.txt
axonemal central apparatus assembly	0.198147483	2	HYDIN,SPAG17	biological_process.txt	regulation of deadenylation-independent decapping of nuclear-transcribed mRNA	0.747172778	1	ZFP36	biological_process.txt
positive regulation of sequence-specific DNA binding transcription factor activity	0.198147483	25	BEX1,CARD11,CTNNB1,CYTL1,DDX58,ESR1,ICAM1,IL6,IRAK2,IRAK3,ITGB2,NHLH2,NLRP3,NODAL,PRKCQ,RIPK3,SPHK1,TLR2,TLR3,TLR4,TNF,TRAF5,TRIM21,TRIM22,WNT5A	biological_process.txt	seminal vesicle morphogenesis	0.747172778	1	ID4	biological_process.txt
glial cell migration	0.198147483	7	C16orf45,CCL2,CTNNB1,DISC1,LAMB1,MMP14,TGFB2	biological_process.txt	anterior neural tube closure	0.747172778	1	FOLR1	biological_process.txt
endocardial cushion development	0.198147483	7	ACVRL1,ENG,SNAI2,TBX2,TGFB2,TGFBR2,TMEM100	biological_process.txt	positive regulation of glucocorticoid biosynthetic process	0.747172778	1	WNT4	biological_process.txt
substrate adhesion-dependent cell spreading	0.198147483	7	BVES,EFNA1,FN1,ITGA4,ITGAV,ITGB3,LAMB1	biological_process.txt	rhombomere 5 formation	0.747172778	1	EGR2	biological_process.txt
regulation of membrane lipid distribution	0.198147483	7	ABCA1,ABCA4,ANO4,ANO7,ATP8A2,ATP8B3,PLSCR4	biological_process.txt	regulation of stomach neuroendocrine cell differentiation	0.747172778	1	HES1	biological_process.txt
lymphocyte mediated immunity	0.198147483	15	BTN3A3,C1RL,C1S,C3,CD8A,CORO1A,CR1,DLG1,ICAM1,IL13RA2,IL31RA,KLRC2,POU2F2,SERPING1,SLAMF7	biological_process.txt	negative regulation of eosinophil extravasation	0.747172778	1	PTGER4	biological_process.txt
regulation of cation channel activity	0.198147483	15	AKAP6,CAV1,CRACR2A,CTSS,DLG1,EHD3,GSTO1,KCNAB1,KCNS1,KCNS2,MAPK8IP2,OPRL1,PDE4D,RNF207,SHANK3	biological_process.txt	organic heteropentacyclic compound metabolic process	0.747172778	1	CYP2W1	biological_process.txt
actin filament organization	0.198147483	21	ACTN1,ARPC1B,ARRB1,BCAR1,CDC42EP2,CORO1A,DBN1,DLG1,FHOD3,FMN1,HCLS1,LCP1,NEDD9,PHACTR1,RAC2,RFLNA,TMSB4X,TPM1,TPM2,WIPF1,ZNF664-RFLNA	biological_process.txt	acetylcholine secretion	0.747172778	1	SLC44A4	biological_process.txt
regulation of monooxygenase activity	0.198147483	9	APOE,CAV1,CYGB,CYP27B1,GDNF,HIF1A,NOSTRIN,SCARB1,TNF	biological_process.txt	epithelial cell differentiation involved in salivary gland development	0.747172778	1	XBP1	biological_process.txt
organonitrogen compound catabolic process	0.198147483	36	ABAT,ANPEP,AOX1,ARSB,CHI3L2,CNDP2,CPQ,CYP2D6,DCN,ENPP4,ERAP2,FMOD,GGT1,GPC4,HMOX2,HPSE2,HSPG2,HYAL3,IDUA,KMO,KYNU,MAOA,NT5E,PDE1A,PDE4D,PDE9A,QPRT,SAMHD1,SARDH,SAT1,SATL1,SDC3,SPHK1,TAT,VCAN,XDH	biological_process.txt	mycotoxin metabolic process	0.747172778	1	CYP2W1	biological_process.txt
negative regulation of growth	0.198147483	25	ACVRL1,ALOX15B,BMP10,BST2,CDKN2A,CYP27B1,DCBLD2,HIF1A,INHBA,MAPK11,MT2A,MYL2,NDRG3,PML,SEMA3A,SEMA3E,SEMA5B,SEMA6A,SPP1,TGFB2,TGFBR2,TLL2,TNF,TRO,WNT5A	biological_process.txt	rhombomere 3 formation	0.747172778	1	EGR2	biological_process.txt
negative regulation of cellular response to transforming growth factor beta stimulus	0.198178649	10	CAV1,FBN1,FBN2,LDLRAD4,LTBP1,PBLD,PEG10,PMEPA1,SMURF2,TGFBR2	biological_process.txt	negative regulation of the force of heart contraction by chemical signal	0.747172778	1	GRK2	biological_process.txt
positive regulation of mononuclear cell proliferation	0.198249663	16	CARD11,CD1D,CD274,CD276,CD59,CORO1A,CSF1,IL15,IL6,JAK3,PDCD1LG2,PRKCQ,SLC39A10,TFRC,TLR4,TNFSF4	biological_process.txt	positive regulation of parathyroid hormone secretion	0.747172778	1	FGFR1	biological_process.txt
response to peptidoglycan	0.19883313	3	IL6,IRAK3,TREM2	biological_process.txt	regulation of fibronectin-dependent thymocyte migration	0.747172778	1	ADAM8	biological_process.txt
ovulation from ovarian follicle	0.19883313	3	ADAMTS1,AFP,MMP19	biological_process.txt	regulation of synaptic plasticity by receptor localization to synapse	0.747172778	1	ANKS1B	biological_process.txt
putrescine metabolic process	0.19883313	3	AZIN2,SAT1,SATL1	biological_process.txt	glycolytic process from galactose	0.747172778	1	GALK1	biological_process.txt
negative regulation of complement activation	0.19883313	3	CD59,CR1,SERPING1	biological_process.txt	response to brefeldin A	0.747172778	1	HID1	biological_process.txt
cellular response to interferon-alpha	0.19883313	3	GAS6,IFIT2,IFIT3	biological_process.txt	regulation of pancreatic A cell differentiation	0.747172778	1	HES1	biological_process.txt
regulation of uterine smooth muscle contraction	0.19883313	3	ABAT,ADRA2C,GPER1	biological_process.txt	epicardium-derived cardiac fibroblast cell differentiation	0.747172778	1	TGFBR3	biological_process.txt
sequestering of extracellular ligand from receptor	0.19883313	3	FBN1,FBN2,LTBP1	biological_process.txt	sebum secreting cell proliferation	0.747172778	1	PRDM1	biological_process.txt
bone trabecula formation	0.19883313	3	COL1A1,FBN2,MMP2	biological_process.txt	negative regulation of VCP-NPL4-UFD1 AAA ATPase complex assembly	0.747172778	1	SVIP	biological_process.txt
positive regulation of T-helper 2 cell differentiation	0.19883313	3	IL6,NLRP3,TNFSF4	biological_process.txt	negative regulation of retinal cell programmed cell death	0.747172778	1	BCL2	biological_process.txt
negative regulation of interleukin-6 secretion	0.19883313	3	BANK1,GAS6,PTPN22	biological_process.txt	spongiotrophoblast layer developmental growth	0.747172778	1	PLAC1	biological_process.txt
regulation of membrane repolarization during action potential	0.19883313	3	CAV1,DLG1,RNF207	biological_process.txt	epithelial cell maturation involved in salivary gland development	0.747172778	1	XBP1	biological_process.txt
negative regulation of protein activation cascade	0.19883313	3	CD59,CR1,SERPING1	biological_process.txt	dCMP phosphorylation	0.747172778	1	AK9	biological_process.txt
innate immune response-activating signal transduction	0.19883313	22	CARD11,CTSB,CTSS,DDX58,DMBT1,ICAM3,IFIH1,IKBKE,IRAK2,IRAK3,ITGAM,ITGB2,LYN,PAK3,PRKACB,PSMB9,TLR2,TLR3,TLR4,TNFAIP3,TNIP1,TNIP3	biological_process.txt	regulation of cyclin-dependent protein serine/threonine kinase activity involved in G2/M transition of mitotic cell cycle	0.747172778	1	HSPA2	biological_process.txt
cellular response to ketone	0.19883313	11	ADCY1,FBXO32,GAS6,GNG2,ICAM1,IL6,MSN,P2RY6,POSTN,SMYD3,TNFSF4	biological_process.txt	negative regulation of antimicrobial humoral response	0.747172778	1	SPINK5	biological_process.txt
sensory organ morphogenesis	0.19883313	26	ATP8A2,CEP290,COL11A1,COL2A1,COL5A2,COL8A1,CTNNB1,DSCAM,EPHB2,FBN1,FBN2,FOXL2,GDF11,HIF1A,HOXA1,MFAP2,NECTIN3,PDZD7,SDK1,SIX1,TBX2,THY1,TSKU,TSPAN12,WNT5A,ZEB1	biological_process.txt	cardiac muscle thin filament assembly	0.747172778	1	NEBL	biological_process.txt
leukocyte aggregation	0.202057496	25	CARD11,CD1D,CD276,CD8A,CTNNB1,DLG1,DOCK2,DPP4,HSH2D,ICAM1,IFNE,IFNK,IL15,IL6,IL7R,LCP1,PTPN22,RAB29,RAC2,RAG1,RIPK3,RSAD2,STK10,TNFSF14,TNFSF4	biological_process.txt	TDP phosphorylation	0.747172778	1	AK9	biological_process.txt
negative regulation of protein phosphorylation	0.205020079	38	APOE,ARRB1,CAMK2N1,CAV1,CDKN2A,CEACAM1,DCN,DLG1,DNAJA1,DUSP10,DUSP3,DUSP4,ENG,FLRT2,FLRT3,GPER1,IL6,IRAK3,LDLRAD4,LIF,LYN,MECOM,MVP,PBLD,PDE4D,PMEPA1,PRR5L,PTPN22,PTPRR,SMYD3,SORL1,SPRY4,THY1,TLR4,TNFAIP3,TNIP1,UCHL1,XDH	biological_process.txt	negative regulation of leukocyte adhesion to arterial endothelial cell	0.747172778	1	KLF4	biological_process.txt
establishment of endothelial barrier	0.206001838	6	CTNNB1,ENG,ICAM1,MSN,PDE4D,WNT7A	biological_process.txt	aflatoxin B1 metabolic process	0.747172778	1	CYP2W1	biological_process.txt
face morphogenesis	0.206001838	6	COL1A1,CRISPLD1,MMP2,PDGFRA,RRAS,TGFB2	biological_process.txt	negative regulation of hydrolase activity	0.747172778	31	ARFGEF3,ARRB2,C5,ECM1,FETUB,FZD10,GCHFR,GPC3,HMSD,KLF4,LAMP3,LEF1,LRRK2,NGF,NGFR,NOS1,PPP1R15A,PXK,SEMA4D,SERPINA12,SERPINB10,SERPINB11,SERPINB12,SERPINB9,SH2D4A,SLIT2,SLPI,SORT1,SPINK5,WFDC5,WNK1	biological_process.txt
chondroitin sulfate proteoglycan biosynthetic process	0.206001838	6	CHPF2,CHST12,CHSY3,CYTL1,DCN,VCAN	biological_process.txt	cellular response to decreased oxygen levels	0.747172778	13	ADAM8,BCL2,BMP7,BRIP1,CCNA2,CLCA1,EGR1,EIF4EBP1,MDM4,PTN,RORA,STC2,STOX1	biological_process.txt
regulation of dendritic spine development	0.206001838	9	APOE,BHLHB9,DISC1,DNM3,EFNA1,LPAR1,PAK3,SDK1,SHANK3	biological_process.txt	positive regulation of transferase activity	0.747172778	47	ACSL1,ADAM8,ARRDC3,C5,CAMK1,CAMKK1,CARD14,CCL5,CDC25B,CDC6,CDKN1B,CHRNA3,CKS1B,DDR2,DIRAS2,DSCC1,EFNA5,EGF,EMP2,ERBB3,EZH2,FBXO5,FGD2,FGFR1,FZD10,GADD45B,GADD45G,HSPA2,IQGAP3,KLF4,LMO4,LRRK2,MAP2K6,MAP3K8,MAPK10,NGF,P2RX7,PARM1,PRLR,RASGRP1,ROR2,STOX1,TNFAIP8L3,TRIB3,UBE2C,WNK1,WNT7B	biological_process.txt
proteoglycan biosynthetic process	0.206001838	9	CHPF2,CHST12,CHSY3,CYTL1,DCN,EXTL2,FOXL1,HS3ST3B1,VCAN	biological_process.txt	negative regulation of smooth muscle cell proliferation	0.747172778	5	CDKN1B,IGFBP3,IGFBP5,KLF4,NPR3	biological_process.txt
positive regulation of collagen biosynthetic process	0.207661003	5	CREB3L1,CTGF,ENG,F2R,SERPINB7	biological_process.txt	organ growth	0.747172778	8	BCL2,BNC2,DDR2,FGFR2,FOXC1,PSAPL1,RARG,TGFBR3	biological_process.txt
negative regulation of anion transport	0.207661003	5	ABAT,ADORA1,ARL6IP5,TCAF2,THBS1	biological_process.txt	reciprocal meiotic recombination	0.747172778	6	BRIP1,DMC1,MND1,MSH5,RNF212,TOP2A	biological_process.txt
negative regulation of amine transport	0.207661003	5	ABAT,ADORA1,ADRA2C,ARL6IP5,CHGA	biological_process.txt	regulation of microtubule polymerization or depolymerization	0.747172778	6	ARHGEF2,CDKN1B,EML2,INPP5J,SKA3,TRPV4	biological_process.txt
positive regulation of neutrophil chemotaxis	0.207661003	5	C3AR1,CXCL1,CXCL3,CXCL8,RAC2	biological_process.txt	reciprocal DNA recombination	0.747172778	6	BRIP1,DMC1,MND1,MSH5,RNF212,TOP2A	biological_process.txt
negative regulation of cytokine production involved in immune response	0.207661003	5	BST2,IRAK3,JAK3,TGFB2,TNF	biological_process.txt	heterophilic cell-cell adhesion via plasma membrane cell adhesion molecules	0.747172778	6	ADGRL1,CADM4,CDH4,LGALS7B,NECTIN1,NECTIN4	biological_process.txt
regulation of tyrosine phosphorylation of STAT protein	0.211171296	10	CAV1,CSF1R,CSF2,HCLS1,IL15,IL24,IL31RA,IL6,LIF,LYN	biological_process.txt	regulation of epithelial cell differentiation	0.747172778	12	AQP3,BMP6,CDKN1B,CDKN1C,ERRFI1,EZH2,FOXN1,GRHL1,HES1,ID1,PTCH2,ZFP36	biological_process.txt
regulation of symbiosis, encompassing mutualism through parasitism	0.211171296	23	APOE,BST2,C19orf66,CAV1,CXCL8,EXOC7,HMGA2,HSPA8,IFIT1,IFITM1,ISG15,ITGAV,LGALS1,MX1,OAS1,OAS3,PML,RSAD2,STAT1,TNF,TNIP1,TRIM21,TRIM6	biological_process.txt	carboxylic acid transmembrane transport	0.747172778	10	PRKAA2,SLC16A11,SLC16A5,SLC16A6,SLC16A7,SLC1A4,SLC1A5,SLC43A1,SLC6A9,SLC7A11	biological_process.txt
lymphocyte costimulation	0.211266055	11	CARD11,CAV1,CD274,DPP4,IL6,LGALS1,LYN,PAK3,PDCD1LG2,TNFSF14,TNFSF4	biological_process.txt	apoptotic nuclear changes	0.747172778	4	DNASE1L3,H1F0,HMGB2,TOP2A	biological_process.txt
ovulation cycle process	0.211266055	11	ADAMTS1,AFP,ARRB1,ESR1,FOXL2,ICAM1,INHBA,MMP14,MMP19,PDGFRA,TGFB2	biological_process.txt	triglyceride catabolic process	0.747172778	4	FABP12,FABP3,FABP5,LIPE	biological_process.txt
artery development	0.211266055	11	ACVRL1,ADAMTS6,APOE,ENG,GJA5,HOXA1,LTBP1,NKX3-1,SIX1,TBX2,TGFB2	biological_process.txt	regulation of cell adhesion	0.747172778	47	ABI3BP,ADAM8,ASS1,BCL2,BCL6,BMP7,CCL5,CD55,CELSR2,CLDN7,CYP1B1,ECM2,EFNA5,EMP2,EPB41L4B,EPCAM,EPHB3,ERBB3,FBLN1,FLOT1,FOXN1,GPM6B,HES1,KLF4,LAG3,LEF1,LMO7,MAP3K8,MUC21,NPNT,NRARP,PRDM1,PTN,RASGRP1,RND1,SEMA4D,SOCS6,SOX2,SPINK5,TNFRSF18,TRPV4,UNC13D,WNT4,XBP1,ZBTB16,ZBTB7B,ZNF703	biological_process.txt
mucopolysaccharide metabolic process	0.211266055	14	ARSB,B3GNT4,B3GNT7,CHPF2,CHST12,CHST2,CHSY3,DCN,FMOD,HYAL3,IDUA,IL15,ST3GAL2,VCAN	biological_process.txt	hormone-mediated signaling pathway	0.747172778	15	ACSL1,BMP7,LEF1,NCOA1,NR1D1,NR1D2,NR1H3,NR4A1,NR4A2,PAQR5,PAQR6,PRLR,RARG,RORA,RORC	biological_process.txt
regulation of molecular function	0.211614538	220	ADCY1,ADCY4,ADORA1,ADRA2C,AGAP2,AKAP6,ALOX5AP,ANGPTL4,ANOS1,ANXA2,ANXA2P2,APC2,APOE,APP,ARHGAP22,ARHGAP25,ARHGAP31,ARHGDIB,ARHGEF40,ARHGEF6,ARL6IP5,ARRB1,AZIN2,BEX1,BRSK2,BST2,BVES,C3,CAMK2N1,CARD11,CARD16,CAV1,CCL2,CCL20,CCND1,CDC42EP2,CDC42EP3,CDC42EP5,CDKN2A,CEACAM1,CHN1,CR1,CRACR2A,CSF1,CSF1R,CSF2,CSF3,CSRNP3,CTGF,CTNNB1,CTSB,CTSS,CXCL1,CXCL10,CYBA,CYGB,CYP27B1,CYP2D6,CYTH4,CYTL1,DAB2,DCN,DDX…	biological_process.txt	response to monosaccharide	0.747172778	13	APOM,CDKN1B,EGR1,FGF21,GJB6,GYS2,IRS2,KCNJ11,KHK,PCK2,RMI1,TXNIP,XBP1	biological_process.txt
regulation of intracellular protein transport	0.211906108	36	ABLIM3,AKAP6,APC2,BRSK2,CDKL2,CEP290,CSF3,DAB2,DDX58,GAS6,HCLS1,IFI27,IL6,LCP1,NLRP3,NODAL,PBLD,PRR5L,PTGS2,RAB29,RAC2,RGS19,SEC16B,SH3TC2,SNAI2,SORL1,SP100,SPHK1,TCAF2,TDRD12,TLR2,TLR3,TLR4,TMEM173,TNF,TNFSF14	biological_process.txt	meiotic chromosome segregation	0.747172778	9	BRIP1,DMC1,ESPL1,HORMAD1,MSH5,RNF212,SMC4,TEX15,TOP2A	biological_process.txt
face development	0.211906108	8	ALDH1A2,COL1A1,CRISPLD1,MMP2,PDGFRA,RRAS,TGFB2,WNT5A	biological_process.txt	actin-mediated cell contraction	0.747172778	9	CACNA2D1,EMP2,KCNE1,KCNJ2,MYH3,SCN4B,TNNC1,TNNI2,TNNT3	biological_process.txt
regulation of actin filament-based movement	0.212590619	7	CAV1,CTNNA3,DLG1,GJA5,PDE4D,RNF207,STC1	biological_process.txt	apoptotic DNA fragmentation	0.747172778	3	DNASE1L3,H1F0,HMGB2	biological_process.txt
cellular response to glucagon stimulus	0.212590619	7	ADCY1,ADCY4,GLP2R,GNB4,GNG11,GNG2,PRKACB	biological_process.txt	nitrogen cycle metabolic process	0.747172778	3	ARG1,ASS1,CEBPA	biological_process.txt
anatomical structure maturation	0.212590619	7	ACVRL1,ALDH1A2,FAT4,MMP2,RECK,S1PR1,TGFB2	biological_process.txt	glutathione biosynthetic process	0.747172778	3	CHAC1,GGT6,OPLAH	biological_process.txt
regulation of axon guidance	0.212590619	7	DSCAM,PLXNC1,SEMA3A,SEMA3E,SEMA5B,SEMA6A,WNT5A	biological_process.txt	response to follicle-stimulating hormone	0.747172778	3	ASNS,EFNA5,TGFBR3	biological_process.txt
vesicle-mediated transport	0.212590619	104	ABCA1,ACKR3,ACTN1,ADORA1,ANXA2,APOE,APOL1,APP,ARL4C,ARPC1B,ARRB1,ATP8A2,BRSK2,BVES,CAV1,CD163L1,CD59,CEACAM1,CHGA,CLTCL1,CORO1A,CTNNB1,CTSZ,CXCL8,DAB2,DMBT1,DNER,DNM3,DOCK2,DYSF,EHD3,EXOC7,FCHO1,FN1,GAS6,GRK4,HHIPL1,HSPA8,ICAM3,ITGA4,ITGAV,ITGB2,ITGB3,KCNB2,KDELR3,KIF3C,LGALS3BP,LOXL2,LRP1B,LYN,NCALD,NOSTRIN,NRBP2,OLR1,OPTN,PALM,PIP5K1C,PROC,PSTPIP1,PTAFR,RAB17,RAB20,RAB29,RAB31,RAB43,RAB6B,RAB8B…	biological_process.txt	regulation of lipoprotein lipase activity	0.747172778	3	ABHD5,NR1H3,SORT1	biological_process.txt
epithelium development	0.213009622	77	ACVRL1,AKR1C3,ALDH1A2,BMPER,CA9,CCDC103,CCND1,CDH2,CEACAM1,CEP290,COL2A1,COL4A1,CSF1,CSF1R,CTNNB1,CTSB,CTSZ,DAB2,DDR1,DLG1,DLL3,DMBT1,EDNRA,ENG,ESR1,FAT4,FLRT3,FMN1,FOXL2,GDF11,GDNF,GJA5,HEG1,HIF1A,HYDIN,ICAM1,IL31RA,IL6,INHBA,ITGA5,LCP1,MMP12,MMP14,MSN,NKX3-1,NODAL,PDE4D,PDZD7,PGF,PML,PRKACB,RGS19,RHOC,ROS1,S100A7,S1PR1,SEMA3A,SEMA3E,SIX1,SNAI2,SPDEF,STARD13,STAT1,STC1,TBX2,TCHH,TGFB2,TGFBR2,TGM…	biological_process.txt	serine family amino acid biosynthetic process	0.747172778	3	CTH,PHGDH,PSAT1	biological_process.txt
response to mechanical stimulus	0.213106021	22	ANKRD1,ATP8A2,BNIP3,COL11A1,COL1A1,CXCL10,CYBA,DCN,ENG,IL6,MMP14,MMP7,PDZD7,POSTN,PTGS2,SHANK3,TGFBR2,THBS1,TLR3,TLR4,TNC,TNFSF14	biological_process.txt	long term synaptic depression	0.747172778	3	ABHD6,CD38,GRID2IP	biological_process.txt
positive regulation of leukocyte differentiation	0.215313581	16	CSF1,GAS6,GPR68,HCLS1,IL15,IL6,IL7R,LGALS1,LIF,MMP14,NLRP3,RAG1,TGFBR2,TNF,TNFSF4,VNN1	biological_process.txt	histone H3-K4 trimethylation	0.747172778	3	HIST1H1D,HIST1H1E,TET3	biological_process.txt
response to organophosphorus	0.215313581	16	AKAP6,APP,CNGA3,COL1A1,HCN2,LDHA,LPAR1,MMP19,NOX4,P2RX5,P2RX6,PTAFR,PTGS2,SPARC,STAT1,STC1	biological_process.txt	response to manganese ion	0.747172778	3	ARG1,ATF4,LRRK2	biological_process.txt
negative regulation of neurogenesis	0.21824646	26	APP,BRINP1,C16orf45,CTNNB1,DLL3,DNM3,DUSP10,EFNA1,EPHB2,FUOM,KCTD11,LGALS1,LPAR1,PMP22,RAB29,SEMA3A,SEMA3E,SEMA5B,SEMA6A,SORL1,SPOCK1,SPP1,THY1,VIM,WNT5A,WNT7A	biological_process.txt	cell fate commitment	0.747172778	20	BCL2,DLX2,EYA2,FGFR2,FOXN1,HES1,IFRD1,KLF4,NOTCH3,PITX1,PRDM1,PTCH2,ROR2,RORA,RORC,SOX2,TBX6,WNT10A,WNT4,WNT7B	biological_process.txt
establishment of mitochondrion localization, microtubule-mediated	0.223241024	4	HIF1A,MAP1B,NEFL,UCHL1	biological_process.txt	regulation of synapse structure or activity	0.747172778	12	ADGRL1,CAMK1,EFNA5,EPHB3,IGSF9,IL10RA,KLK8,LRRC4,NECTIN1,OXTR,PTN,SLIT1	biological_process.txt
mitochondrion transport along microtubule	0.223241024	4	HIF1A,MAP1B,NEFL,UCHL1	biological_process.txt	anion transmembrane transport	0.747172778	21	ANKH,CLCA1,CLDN17,GABRB3,GABRE,GABRQ,LRRC8B,LRRC8E,PRKAA2,SLC16A11,SLC16A5,SLC16A6,SLC16A7,SLC1A4,SLC1A5,SLC20A2,SLC26A4,SLC26A9,SLC43A1,SLC6A9,SLC7A11	biological_process.txt
positive regulation of endothelial cell differentiation	0.223241024	4	ACVRL1,CTNNB1,PROC,TMEM100	biological_process.txt	DNA repair	0.747172778	38	BARD1,BRCA2,BRIP1,CHAF1B,DDX11,DMC1,DOT1L,EEPD1,EYA2,FANCE,FANCG,FOXM1,HIST1H4B,HIST1H4C,HIST1H4D,HIST1H4E,HIST1H4F,HIST1H4I,HIST1H4K,HIST1H4L,HMGB2,HUS1B,JMY,MND1,MSH5,NEIL3,NSD2,PCLAF,POLE,RMI1,RMI2,RPAIN,SSRP1,TCEA1,TEX15,TREX1,TREX2,USP1	biological_process.txt
adenylate cyclase-modulating G-protein coupled receptor signaling pathway	0.22440413	19	ADCY1,ADCY4,ADORA1,ADRA2C,CHGA,GLP2R,GNAZ,GNG2,GPER1,GRK5,LPAR1,OPRL1,PDE4D,PRKACB,PTGFR,PTHLH,S1PR1,S1PR3,TBXA2R	biological_process.txt	embryonic pattern specification	0.747172778	7	BMP7,COBL,FGFR2,NRARP,SIM2,TBX6,ZBTB16	biological_process.txt
positive regulation of peptidyl-tyrosine phosphorylation	0.22440413	19	ADORA1,ADRA2C,CSF1R,CSF2,CSF3,EFNA1,GAS6,HCLS1,ICAM1,IL15,IL24,IL31RA,IL6,ITGA5,ITGB3,LIF,LYN,TREM2,VEGFC	biological_process.txt	homologous chromosome segregation	0.747172778	7	BRIP1,DMC1,ESPL1,HORMAD1,MSH5,RNF212,TEX15	biological_process.txt
negative regulation of vasculature development	0.226112434	11	CXCL10,DCN,PML,SEMA3E,SERPINE1,SPARC,STARD13,STAT1,THBS1,THBS2,XDH	biological_process.txt	negative regulation of angiogenesis	0.747172778	8	FOXC1,HDAC5,KLF4,MMRN2,NGFR,PTN,SEMA4A,SPINK5	biological_process.txt
positive regulation of production of molecular mediator of immune response	0.226345434	10	CD226,IL33,IL6,NLRP3,RSAD2,TFRC,TLR4,TNFSF4,TRIM6,WNT5A	biological_process.txt	digestion	0.747172778	13	ADM2,AKR1B10,AQP5,CHRM3,CYP39A1,LIPM,LIPN,NMU,NPR3,P2RX7,PRSS3,SLC15A1,SLC5A1	biological_process.txt
stem cell differentiation	0.227889866	17	ALDH1A2,BCHE,EDNRA,GDNF,HIF1A,HMGA2,LIF,SEMA3A,SEMA3E,SEMA5B,SEMA6A,SHC4,SNAI2,TBX2,TGFB2,WNT7A,ZEB2	biological_process.txt	leukocyte mediated cytotoxicity	0.747172778	5	EMP2,RAET1E,RAET1G,ULBP1,UNC13D	biological_process.txt
cardiac atrium morphogenesis	0.231449806	6	BMP10,ENG,GJA5,HEG1,TGFB2,WNT5A	biological_process.txt	positive regulation of bone mineralization	0.747172778	5	BMP6,BMP7,GPM6B,P2RX7,WNT4	biological_process.txt
regulation of vascular endothelial growth factor production	0.231449806	6	C3,C3AR1,HIF1A,IL6,NODAL,PTGS2	biological_process.txt	ER-nucleus signaling pathway	0.747172778	5	ASNS,ATF3,ATF4,DDIT3,XBP1	biological_process.txt
myofibril assembly	0.232649496	8	ANKRD1,BMP10,FHOD3,KRT19,MYL2,MYPN,PDGFRA,TPM1	biological_process.txt	regulation of mesenchymal cell proliferation	0.747172778	5	FGFR1,FGFR2,FOXP2,IRS2,PTN	biological_process.txt
negative regulation of type I interferon production	0.237284788	7	DDX58,HERC5,IFIH1,IKBKE,ISG15,TNFAIP3,UBE2L6	biological_process.txt	regulation of heart rate by cardiac conduction	0.747172778	5	CACNA2D1,DSP,KCNE1,KCNJ2,SCN4B	biological_process.txt
positive regulation of cation channel activity	0.237284788	7	AKAP6,CRACR2A,CTSS,EHD3,GSTO1,RNF207,SHANK3	biological_process.txt	cell cycle arrest	0.747172778	14	BARD1,CDKN1B,CDKN1C,CDKN2C,CDKN3,DDIT3,DUSP1,GAS7,JMY,KAT2B,MAP2K6,PPP1R15A,PRKAA2,SOX2	biological_process.txt
regulation of intracellular transport	0.237284788	46	ABLIM3,AKAP6,ANXA2,APC2,BRSK2,BST2,CDKL2,CEP290,CSF3,DAB2,DDX58,GAS6,HCLS1,IFI27,IL13RA2,IL6,LCP1,LYN,MAP1B,MSN,MX2,NLRP3,NODAL,PBLD,PRR5L,PTGS2,RAB29,RAC2,RGS19,RIMS1,RIMS2,RIMS4,SEC16B,SH3TC2,SNAI2,SORL1,SP100,SPHK1,TCAF2,TDRD12,TLR2,TLR3,TLR4,TMEM173,TNF,TNFSF14	biological_process.txt	regulation of carbohydrate metabolic process	0.747172778	14	EGF,FOXO1,IGFBP3,IGFBP5,IRS2,KAT2B,NR1D1,P2RX7,P2RY1,PPP1R3D,PRKAA2,RORA,RORC,SERPINA12	biological_process.txt
regulation of type I interferon production	0.237284788	14	CTNNB1,DDX58,HERC5,IFIH1,IKBKE,ISG15,PTPN22,TLR2,TLR3,TLR4,TMEM173,TNFAIP3,TRIM21,UBE2L6	biological_process.txt	secondary metabolic process	0.747172778	6	AKR1B10,AS3MT,BCL2,CYP1B1,CYP2W1,FMO1	biological_process.txt
negative regulation of cell morphogenesis involved in differentiation	0.238098636	12	DNM3,EFNA1,EPHB2,MELTF,POSTN,SEMA3A,SEMA3E,SEMA5B,SEMA6A,SPP1,THY1,WNT5A	biological_process.txt	positive regulation of molecular function	0.747172778	124	ABHD5,ACSL1,ADAM8,ADAP2,ADRB1,AKTIP,ALDH1A1,ARAP2,ARFGEF3,ARHGAP11B,ARHGAP19,ARHGAP30,ARHGEF19,ARHGEF2,ARHGEF26,ARRDC3,BAMBI,BCL2,C15orf62,C5,CACNA2D1,CAMK1,CAMK1D,CAMKK1,CARD14,CCL5,CDC25B,CDC6,CDKN1B,CHP2,CHRNA3,CKS1B,CNKSR3,CTH,DDR2,DDX11,DENND2C,DEPDC1,DEPDC1B,DIRAS2,DSCC1,EDN2,EFNA5,EGF,ELMOD1,EMP2,ERBB3,ERRFI1,EZH2,FBLN1,FBXO5,FGD2,FGD3,FGFR1,FGFR2,FGFR4,FLOT1,FZD1,FZD10,GADD45B,GADD45G,GNA…	biological_process.txt
glial cell differentiation	0.238589958	17	BNIP3,CDH2,CTNNB1,DNER,DUSP10,FGF5,LAMA2,LPAR1,LYN,MMP24,MXRA8,PRDM8,SH3TC2,TENM4,TLR2,TLR4,VIM	biological_process.txt	regulation of Ras protein signal transduction	0.747172778	18	ARFGEF3,ARHGEF19,ARHGEF2,ARHGEF26,BCL6,FGD2,FGD3,FLOT1,FOXM1,LPAR6,MCF2L,NGEF,NGF,PLEKHG6,PREX2,RALGPS1,RASGRP1,SPATA13	biological_process.txt
regulation of dopamine secretion	0.238589958	5	ABAT,CHRNA6,GDNF,SNCG,SYT1	biological_process.txt	presynaptic process involved in chemical synaptic transmission	0.747172778	12	ADGRL1,P2RX7,PPFIA3,RPH3AL,SLC6A9,STX11,STX19,SYN1,SYT8,SYTL1,TSPOAP1,UNC13C	biological_process.txt
cellular biogenic amine catabolic process	0.238589958	5	KMO,KYNU,SARDH,SAT1,SATL1	biological_process.txt	blood vessel endothelial cell migration	0.747172778	4	EMP2,ID1,NR4A1,SLIT2	biological_process.txt
positive regulation of collagen metabolic process	0.238589958	5	CREB3L1,CTGF,ENG,F2R,SERPINB7	biological_process.txt	positive regulation of transcription from RNA polymerase II promoter in response to stress	0.747172778	4	ATF3,ATF4,DDIT3,KLF2	biological_process.txt
regulation of metanephros development	0.238589958	5	CTNNB1,FAT4,GDNF,LIF,STAT1	biological_process.txt	negative regulation of cyclin-dependent protein kinase activity	0.747172778	4	CDKN1B,CDKN2C,CEBPA,KAT2B	biological_process.txt
positive regulation of multicellular organismal metabolic process	0.238589958	5	CREB3L1,CTGF,ENG,F2R,SERPINB7	biological_process.txt	establishment of mitotic spindle localization	0.747172778	4	ARHGEF2,CENPA,ESPL1,NUSAP1	biological_process.txt
renal system process involved in regulation of systemic arterial blood pressure	0.238589958	5	ADORA1,CYBA,F2R,GAS6,GJA5	biological_process.txt	regulation of fatty acid transport	0.747172778	4	ERFE,IRS2,MAP2K6,P2RX7	biological_process.txt
positive regulation of tyrosine phosphorylation of STAT protein	0.240812733	9	CSF1R,CSF2,HCLS1,IL15,IL24,IL31RA,IL6,LIF,LYN	biological_process.txt	negative regulation of cyclin-dependent protein serine/threonine kinase activity	0.747172778	4	CDKN1B,CDKN2C,CEBPA,KAT2B	biological_process.txt
muscle organ morphogenesis	0.241355503	11	ANKRD1,BMP10,COL11A1,ENG,HEG1,LIF,MYL2,S1PR1,TGFB2,TPM1,WNT5A	biological_process.txt	natural killer cell mediated cytotoxicity	0.747172778	4	RAET1E,RAET1G,ULBP1,UNC13D	biological_process.txt
developmental cell growth	0.241355503	11	APP,DDR1,FLRT3,FMOD,FOXL2,MAP1B,POSTN,SEMA3A,SEMA5B,TGFBR2,ZEB2	biological_process.txt	cell surface receptor signaling pathway involved in cell-cell signaling	0.747172778	31	APCDD1,ARHGEF19,ARRB2,CCDC88C,CELSR2,CHRNA3,DDIT3,EGF,FRAT1,FZD1,FZD10,GABRB3,GNAO1,GRHL3,KLF4,KREMEN1,LEF1,LRRK2,NR4A2,PARD6A,PDE6B,PRKAA2,PYGO1,RARG,ROR2,TBL1X,WNT10A,WNT4,WNT7B,WWOX,ZBED3	biological_process.txt
dicarboxylic acid transport	0.243053628	10	APBA1,ARL6IP5,FOLR3,PDPN,PPFIA4,RIMS1,SLC1A1,SLC26A2,SLC26A7,SYT1	biological_process.txt	regulation of bone mineralization	0.747172778	8	ANKH,BMP6,BMP7,DDR2,ECM1,GPM6B,P2RX7,WNT4	biological_process.txt
neural crest cell development	0.243053628	10	ALDH1A2,EDNRA,GDNF,HIF1A,SEMA3A,SEMA3E,SEMA5B,SEMA6A,SNAI2,ZEB2	biological_process.txt	positive regulation of B cell activation	0.747172778	8	BCL2,BCL6,CD38,IRS2,NFATC2,NSD2,PRDM1,XBP1	biological_process.txt
myeloid leukocyte activation	0.244257009	13	CHGA,CSF1,CSF2,CXCL8,DHRS2,DOCK2,IL33,LYN,S100A13,TGFBR2,TLR2,TLR3,TLR4	biological_process.txt	cellular response to DNA damage stimulus	0.747172778	54	BARD1,BCL2,BCL6,BRCA2,BRD4,BRIP1,CCDC13,CDKN1B,CHAF1B,CNOT6L,CRIP1,DDIT3,DDX11,DMC1,DOT1L,EEPD1,EYA2,FANCE,FANCG,FOXM1,FOXO1,HIST1H4B,HIST1H4C,HIST1H4D,HIST1H4E,HIST1H4F,HIST1H4I,HIST1H4K,HIST1H4L,HMGB2,HUS1B,JMY,MACROD1,MAP2K6,MDM4,MND1,MSH5,NEIL3,NFATC2,NSD2,NUPR1,PCLAF,POLE,PPP1R15A,RMI1,RMI2,RPAIN,SSRP1,TCEA1,TEX15,TOP2A,TREX1,TREX2,USP1	biological_process.txt
positive regulation of intracellular protein transport	0.254340638	26	ABLIM3,AKAP6,CDKL2,CEP290,CSF3,DAB2,DDX58,GAS6,HCLS1,IL6,NODAL,PRR5L,PTGS2,RAB29,RAC2,SEC16B,SORL1,SPHK1,TCAF2,TDRD12,TLR2,TLR3,TLR4,TMEM173,TNF,TNFSF14	biological_process.txt	glycerolipid metabolic process	0.747172778	30	ABHD5,ABHD6,ACSL1,EGF,ENPP2,ERBB3,FABP12,FABP3,FABP5,FGFR1,FGFR2,FGFR4,GPAT3,IMPA2,INPP5J,IRS2,LIPE,MBOAT1,NKX2-3,PEMT,PIK3C2B,PIK3C2G,PITPNM3,PLA2G3,PLA2G4B,PLA2G4F,PLBD1,PLD1,SLC44A4,THEM5	biological_process.txt
collagen-activated signaling pathway	0.258072988	3	COL1A1,COL4A1,DDR1	biological_process.txt	cellular response to oxygen levels	0.747172778	14	ADAM8,BCL2,BMP7,BRIP1,CCNA2,CLCA1,EGR1,EIF4EBP1,FOXO1,MDM4,PTN,RORA,STC2,STOX1	biological_process.txt
gas homeostasis	0.258072988	3	CAV1,HIF1A,SOD2	biological_process.txt	regulation of bone resorption	0.747172778	5	ADAM8,CA2,CD38,IL20RA,P2RX7	biological_process.txt
regulation of vitamin D biosynthetic process	0.258072988	3	CYP27B1,SNAI2,TNF	biological_process.txt	exocrine system development	0.747172778	6	BMP7,ESRP2,FGFR1,FGFR2,FOXC1,XBP1	biological_process.txt
dorsal aorta development	0.258072988	3	ACVRL1,ENG,NKX3-1	biological_process.txt	negative regulation of locomotion	0.747172778	23	ABHD6,ARRDC3,BCL2,C5,CYP1B1,EPPK1,FBLN1,HAS1,HDAC5,IDH2,IGFBP3,IGFBP5,KLF4,KRT16,MMRN2,PTGER4,PTN,SEMA3G,SEMA4A,SEMA4D,SLIT2,SLURP1,WNT4	biological_process.txt
positive regulation of cAMP-mediated signaling	0.258072988	3	CXCL10,CXCL11,CXCL9	biological_process.txt	positive regulation of endothelial cell proliferation	0.747172778	8	ARG1,BMP6,ECM1,HMGB2,NR4A1,NRARP,NRP2,VEGFD	biological_process.txt
excitatory synapse assembly	0.258072988	3	SHANK3,WNT5A,WNT7A	biological_process.txt	enzyme linked receptor protein signaling pathway	0.747172778	52	ARRB2,ATP6V0E2,BAMBI,BLNK,BMP6,BMP7,BMP8B,CEP57,CGN,CHRNA3,DDR2,EFNA3,EFNA5,EGF,EGR1,EIF4EBP1,EPHB3,EPHB6,ERBB3,ESRP1,ESRP2,FGF21,FGFR1,FGFR2,FGFR4,FOS,FOXC1,FOXO1,GAB2,GRB7,HAP1,HPGD,ID1,INHBE,IRS2,LEF1,NGEF,NGF,NGFR,NRP2,PARD6A,PPM1L,PRLR,PTN,RGMA,ROR2,RPS6KA5,SORT1,TEC,TGFBR3,TXNIP,VEGFD	biological_process.txt
regulation of apoptotic cell clearance	0.258072988	3	C3,CCL2,ITGAV	biological_process.txt	positive regulation of steroid biosynthetic process	0.747172778	3	BMP6,NR1D1,WNT4	biological_process.txt
negative regulation of cell adhesion mediated by integrin	0.258072988	3	MUC1,SERPINE1,SNAI2	biological_process.txt	adenohypophysis development	0.747172778	3	HES1,SOX2,WNT4	biological_process.txt
negative regulation of bone development	0.258072988	3	FBN1,RFLNA,ZNF664-RFLNA	biological_process.txt	mitotic chromosome condensation	0.747172778	3	NCAPD2,NUSAP1,SMC4	biological_process.txt
gamma-aminobutyric acid transport	0.258072988	3	APBA1,SLC6A12,SLC6A13	biological_process.txt	ethanol metabolic process	0.747172778	3	ADH7,ALDH1A1,ALDH3B2	biological_process.txt
negative regulation of adaptive immune response based on somatic recombination of immune receptors built from immunoglobulin superfamily domains	0.258072988	6	CEACAM1,CR1,IL33,IL7R,JAK3,TNFSF4	biological_process.txt	organic hydroxy compound catabolic process	0.747172778	7	ADH7,AKR1B10,ALDH3B2,CYP39A1,CYP4F12,CYP4F3,IMPA2	biological_process.txt
regulation of sensory perception of pain	0.258072988	6	ADORA1,ADRA2C,F2R,OPRL1,PTAFR,TMEM100	biological_process.txt	positive regulation of catalytic activity	0.747172778	107	ABHD5,ACSL1,ADAM8,ADAP2,ADRB1,ALDH1A1,ARAP2,ARFGEF3,ARHGAP11B,ARHGAP19,ARHGAP30,ARHGEF19,ARHGEF2,ARHGEF26,ARRDC3,BCL2,C15orf62,C5,CAMK1,CAMKK1,CARD14,CCL5,CDC25B,CDC6,CDKN1B,CHP2,CHRNA3,CKS1B,DDR2,DDX11,DENND2C,DEPDC1,DEPDC1B,DIRAS2,DSCC1,EDN2,EFNA5,EGF,ELMOD1,EMP2,ERBB3,ERRFI1,EZH2,FBLN1,FBXO5,FGD2,FGD3,FGFR1,FGFR2,FGFR4,FZD10,GADD45B,GADD45G,GNAO1,GRHL3,GRTP1,HMGB2,HSPA2,IGFBP3,IQGAP3,IRS2,KLF4…	biological_process.txt
regulation of sensory perception	0.258072988	6	ADORA1,ADRA2C,F2R,OPRL1,PTAFR,TMEM100	biological_process.txt	striated muscle tissue development	0.747172778	23	ATF3,BMP7,DSP,EGR1,EGR2,EYA2,FGFR2,FOS,FOXC1,FOXP2,HLF,IFRD1,KLF5,MYH14,NEBL,NUPR1,PITX1,RYR1,SGCG,STAC3,TGFBR3,TNNC1,XK	biological_process.txt
positive regulation of interleukin-12 production	0.258072988	6	LTB,MAPK11,TLR2,TLR3,TLR4,TNFSF4	biological_process.txt	modulation of synaptic transmission	0.747172778	24	ABHD6,ARRB2,CA2,CD38,CHRNA3,CPEB3,EGR2,FLOT1,GRID2IP,HAP1,IGSF9B,ITPKA,LRRK2,LZTS1,NMU,OPHN1,OXTR,PPFIA3,PTN,PXK,ROR2,SHISA9,SYN1,UNC13C	biological_process.txt
myeloid cell differentiation	0.258072988	21	ACTN1,ANXA2,CBFA2T3,CLEC5A,CSF1,CSF1R,CSF2,CSF3,CTNNB1,DHRS2,FLI1,GAB3,HCLS1,IL31RA,INHBA,LYN,PML,SNX10,TFRC,TGFBR2,TNF	biological_process.txt	positive regulation of protein serine/threonine kinase activity	0.747172778	25	ACSL1,ADAM8,C5,CAMK1,CARD14,CDC6,CDKN1B,CKS1B,DIRAS2,EGF,EZH2,FGD2,FGFR1,FZD10,GADD45B,GADD45G,HSPA2,IQGAP3,LRRK2,MAP2K6,MAPK10,P2RX7,RASGRP1,ROR2,WNT7B	biological_process.txt
G-protein coupled receptor signaling pathway, coupled to cyclic nucleotide second messenger	0.258072988	21	ADCY1,ADCY4,ADORA1,ADRA2C,CCL2,CHGA,GLP2R,GNAZ,GNG2,GPER1,GRK5,HTR4,LPAR1,OPRL1,PDE4D,PRKACB,PTGFR,PTHLH,S1PR1,S1PR3,TBXA2R	biological_process.txt	negative regulation of epithelial cell proliferation involved in prostate gland development	0.747172778	2	CDKN1B,EAF2	biological_process.txt
response to oxidative stress	0.258072988	34	AKR1C3,APOE,APP,ARL6IP5,BNIP3,COL1A1,CYBA,CYGB,DHRS2,ERO1A,HIF1A,HMOX2,IL6,LDHA,MMP14,MMP3,MSRB3,NOX4,NOX5,PDGFD,PDGFRA,PML,PON2,PRR5L,PTGS2,PTPRK,PXDN,S100A7,SOD2,STX2,TAT,TNFAIP3,TPM1,VNN1	biological_process.txt	rhombomere development	0.747172778	2	EGR2,MAFB	biological_process.txt
regulation of hydrolase activity	0.258072988	109	AGAP2,AKAP6,ANGPTL4,ANOS1,APC2,APP,ARHGAP22,ARHGAP25,ARHGAP31,ARHGDIB,ARHGEF40,ARHGEF6,ARL6IP5,ARRB1,BRSK2,BST2,BVES,C3,CARD16,CAV1,CCL2,CCL20,CDC42EP2,CDC42EP3,CDC42EP5,CHN1,CR1,CSF2,CSRNP3,CTGF,CYTH4,DGKI,DOCK2,EDNRA,EGLN3,ELFN1,ELFN2,ESR1,F2R,F3,FGF5,FN1,FOXL2,GAS6,GDNF,GPER1,ICAM1,IFI27,IFI6,IFIT1,IL6,JAK3,LPAR1,MCF2,MMP14,NCAM1,NEFL,NKX3-1,NLRP3,NODAL,NUAK1,OAS3,PCSK1N,PDGFRA,PLCB2,PML,PSMB9…	biological_process.txt	positive regulation of antimicrobial humoral response	0.747172778	2	KLK5,KLK7	biological_process.txt
chondroitin sulfate metabolic process	0.259198072	7	ARSB,CHPF2,CHST12,CHSY3,DCN,IDUA,VCAN	biological_process.txt	regulation of chloride transport	0.747172778	2	CA2,GABRE	biological_process.txt
regulation of catecholamine secretion	0.259198072	7	ABAT,ADRA2C,CHGA,CHRNA6,GDNF,SNCG,SYT1	biological_process.txt	negative regulation of apoptotic process involved in morphogenesis	0.747172778	2	BMP7,FOXC1	biological_process.txt
negative regulation of angiogenesis	0.259946963	10	CXCL10,DCN,PML,SEMA3E,SERPINE1,SPARC,STARD13,STAT1,THBS1,THBS2	biological_process.txt	regulation of microvillus assembly	0.747172778	2	KLF5,PLD1	biological_process.txt
cellular response to interferon-beta	0.264636356	4	STAT1,TLR3,TMEM173,TRIM6	biological_process.txt	cardiac neural crest cell development involved in outflow tract morphogenesis	0.747172778	2	FOLR1,HES1	biological_process.txt
dermatan sulfate proteoglycan metabolic process	0.264636356	4	CHST12,DCN,IDUA,VCAN	biological_process.txt	positive regulation of mammary gland epithelial cell proliferation	0.747172778	2	IQGAP3,ZNF703	biological_process.txt
negative regulation of T cell receptor signaling pathway	0.264636356	4	CEACAM1,DUSP3,PTPN22,THY1	biological_process.txt	plasma membrane raft assembly	0.747172778	2	EMP2,FLOT1	biological_process.txt
lymph node development	0.264636356	4	IL15,IL7R,LTB,RIPK3	biological_process.txt	regulation of NK T cell differentiation	0.747172778	2	PRDM1,ZBTB16	biological_process.txt
retina vasculature development in camera-type eye	0.264636356	4	ACVRL1,COL4A1,HIF1A,PDGFRA	biological_process.txt	positive regulation of epithelial cell proliferation involved in lung morphogenesis	0.747172778	2	FGFR2,FOXP2	biological_process.txt
vocalization behavior	0.264636356	4	BRINP1,SHANK2,SHANK3,SRPX2	biological_process.txt	response to oleic acid	0.747172778	2	ACSL1,ASS1	biological_process.txt
regulation of cell proliferation involved in heart morphogenesis	0.264636356	4	BMP10,CTNNB1,ENG,SIX1	biological_process.txt	positive regulation of cell proliferation in bone marrow	0.747172778	2	FGFR2,LEF1	biological_process.txt
protein targeting to plasma membrane	0.273176181	5	ANXA2,EHD3,GAS6,KCNB2,PALM	biological_process.txt	muscular septum morphogenesis	0.747172778	2	FZD1,TGFBR3	biological_process.txt
positive regulation of blood vessel endothelial cell migration	0.273176181	5	HDAC9,PTGS2,SRPX2,THBS1,VEGFC	biological_process.txt	forebrain ventricular zone progenitor cell division	0.747172778	2	FGFR1,FGFR2	biological_process.txt
lymphocyte homeostasis	0.275115949	8	CORO1A,HIF1A,JAK3,LYN,RAG1,RIPK3,TNFAIP3,TNFSF14	biological_process.txt	intermediate filament bundle assembly	0.747172778	2	NEFM,PKP1	biological_process.txt
regulation of protein processing	0.275115949	11	C3,C3AR1,CD59,CFH,CR1,IL1R2,MELTF,PRKACB,SERPINE1,SERPING1,THBS1	biological_process.txt	lung vasculature development	0.747172778	2	ERRFI1,ID1	biological_process.txt
negative regulation of cellular response to growth factor stimulus	0.278469499	15	BMPER,CAV1,DCN,FBN1,FBN2,LDLRAD4,LTBP1,PBLD,PEG10,PMEPA1,SMURF2,TGFBR2,THBS1,WNT5A,XDH	biological_process.txt	plasma membrane raft organization	0.747172778	2	EMP2,FLOT1	biological_process.txt
organ growth	0.280331882	10	BMP10,COL27A1,ESR1,HEG1,MMP13,S1PR1,STC1,TENM4,TGFB2,TGFBR2	biological_process.txt	mammary gland involution	0.747172778	2	ARG1,IGFBP5	biological_process.txt
cellular response to mechanical stimulus	0.280331882	10	ANKRD1,BNIP3,COL1A1,CYBA,ENG,MMP7,PTGS2,TLR3,TLR4,TNFSF14	biological_process.txt	negative regulation of apoptotic process involved in development	0.747172778	2	BMP7,FOXC1	biological_process.txt
negative regulation of nervous system development	0.280394434	27	APP,BRINP1,C16orf45,CTNNB1,DLL3,DNM3,DUSP10,EFNA1,EPHB2,FUOM,KCTD11,LGALS1,LPAR1,PMP22,PRKACB,RAB29,SEMA3A,SEMA3E,SEMA5B,SEMA6A,SORL1,SPOCK1,SPP1,THY1,VIM,WNT5A,WNT7A	biological_process.txt	non-canonical Wnt signaling pathway via MAPK cascade	0.747172778	2	FZD10,WNT4	biological_process.txt
lymphocyte differentiation	0.28684916	23	CARD11,CD1D,CD79B,CD8A,CMTM7,CTNNB1,DOCK2,HDAC9,IFNE,IFNK,IL15,IL6,IL7R,ITGA4,JAK3,LGALS1,PLCL2,POLM,POU2F2,PTPN22,RAG1,RIPK3,RSAD2	biological_process.txt	B cell chemotaxis	0.747172778	2	CH25H,CYP7B1	biological_process.txt
negative regulation of protein processing	0.288211228	6	CD59,CR1,IL1R2,SERPINE1,SERPING1,THBS1	biological_process.txt	cellular response to hypoxia	0.747172778	13	ADAM8,BCL2,BMP7,BRIP1,CCNA2,CLCA1,EGR1,EIF4EBP1,MDM4,PTN,RORA,STC2,STOX1	biological_process.txt
dendritic cell differentiation	0.288211228	6	CSF2,DHRS2,GAS6,LYN,TGFBR2,TREM2	biological_process.txt	monocarboxylic acid transport	0.747172778	13	ACSL1,FABP3,NCOA1,PLA2G3,PLA2G4F,PRKAA2,SLC16A11,SLC16A14,SLC16A5,SLC16A6,SLC16A7,SLC27A2,SLC27A6	biological_process.txt
negative regulation of protein maturation	0.288211228	6	CD59,CR1,IL1R2,SERPINE1,SERPING1,THBS1	biological_process.txt	response to organophosphorus	0.747172778	13	ALDH3A1,ASS1,DUOX1,DUSP1,FOS,FOSB,IGFBP5,JUNB,JUND,KCNE1,KCNJ11,P2RX7,THBD	biological_process.txt
regulation of actin cytoskeleton reorganization	0.288211228	6	ARHGDIB,CSF1R,CSF3,HCLS1,PDGFRA,SEMA3E	biological_process.txt	response to hexose	0.747172778	13	APOM,CDKN1B,EGR1,FGF21,GJB6,GYS2,IRS2,KCNJ11,KHK,PCK2,RMI1,TXNIP,XBP1	biological_process.txt
negative regulation of signal transduction in absence of ligand	0.288211228	6	COL2A1,CSF2,GDNF,IFI6,SNAI2,TNF	biological_process.txt	regulation of synapse organization	0.747172778	12	ADGRL1,CAMK1,EFNA5,EPHB3,IGSF9,IL10RA,KLK8,LRRC4,NECTIN1,OXTR,PTN,SLIT1	biological_process.txt
negative regulation of extrinsic apoptotic signaling pathway in absence of ligand	0.288211228	6	COL2A1,CSF2,GDNF,IFI6,SNAI2,TNF	biological_process.txt	positive regulation of transmembrane transport	0.747172778	12	CA2,CACNA2D1,CNKSR3,HAP1,HSPA2,HTR3A,KCNE1,KCNJ11,KCNJ2,NOS1,P2RX7,WNK1	biological_process.txt
salivary gland development	0.288211228	6	IL6,NKX3-1,SEMA3A,TGFB2,TGM2,TNF	biological_process.txt	glutamine metabolic process	0.747172778	4	ASNS,GFPT2,GLS2,PHGDH	biological_process.txt
cellular response to nutrient	0.288211228	6	COL1A1,CYP24A1,GAS6,IL15,POSTN,TNC	biological_process.txt	neurotrophin signaling pathway	0.747172778	4	HAP1,NGF,NGFR,SORT1	biological_process.txt
regulation of neurotransmitter levels	0.289067051	21	ABAT,APBA1,DAGLA,DGKI,GDNF,GPER1,HSPA8,KCNMB4,MAOA,PIP5K1C,PPFIA4,RIMS1,RIMS2,RIMS4,SLC6A2,SNCG,STX2,SYT1,SYT14,SYT16,WNT7A	biological_process.txt	response to purine-containing compound	0.747172778	14	ALDH3A1,ASS1,DUOX1,DUSP1,FOS,FOSB,IGFBP5,JUNB,JUND,KCNE1,KCNJ11,P2RX7,RYR1,THBD	biological_process.txt
respiratory system development	0.289067051	21	ALDH1A2,CTGF,CTNNB1,CTSZ,CYP1A2,HEG1,HYDIN,KCNAB1,LIF,LIPA,MMP14,NODAL,PDGFRA,PDPN,SIX1,SPARC,SPDEF,TGFBR2,TNC,TNS3,WNT5A	biological_process.txt	synapsis	0.747172778	6	BRIP1,DMC1,HORMAD1,MSH5,RNF212,TEX15	biological_process.txt
muscle organ development	0.289067051	28	AEBP1,ANKRD1,ASB2,BMP10,BVES,CAV1,COL11A1,CXCL10,DCN,DNER,ENG,FAM228B,FAM65B,FOXL2,HEG1,KCNAB1,KIAA1161,LAMA2,LIF,MRAS,MYH15,MYL2,S1PR1,SGCE,SIX1,TGFB2,TPM1,WNT5A	biological_process.txt	nerve development	0.747172778	8	EGR2,ERBB3,GABRB3,HES1,MAFB,NPTX1,NRP2,RNF165	biological_process.txt
activation of cysteine-type endopeptidase activity involved in apoptotic process	0.29327809	11	EGLN3,F2R,F3,IFI27,NKX3-1,NLRP3,PML,TNF,TNFSF10,TNFSF15,XDH	biological_process.txt	cell-cell signaling by wnt	0.747172778	29	APCDD1,ARHGEF19,ARRB2,CCDC88C,CELSR2,DDIT3,EGF,FRAT1,FZD1,FZD10,GNAO1,GRHL3,KLF4,KREMEN1,LEF1,LRRK2,NR4A2,PARD6A,PDE6B,PRKAA2,PYGO1,RARG,ROR2,TBL1X,WNT10A,WNT4,WNT7B,WWOX,ZBED3	biological_process.txt
regulation of steroid biosynthetic process	0.299731966	8	AKR1C3,APOE,CYP27B1,DKK3,IGFBP7,SEC14L2,SNAI2,TNF	biological_process.txt	BMP signaling pathway	0.747172778	9	BMP6,BMP7,BMP8B,EGR1,ID1,LEF1,RGMA,ROR2,TGFBR3	biological_process.txt
mammary gland epithelium development	0.299731966	8	CCND1,CSF1,CSF1R,DDR1,ESR1,HIF1A,PML,WNT5A	biological_process.txt	salivary gland development	0.747172778	5	BMP7,ESRP2,FGFR1,FGFR2,XBP1	biological_process.txt
regulation of supramolecular fiber organization	0.299731966	28	APC2,ARPC1B,BMP10,C16orf45,CDC42EP2,CDC42EP3,CDC42EP5,CORO1A,CSF3,CTGF,DLG1,FHOD3,FMN1,HCLS1,HSPA8,ICAM1,LPAR1,NOX4,PAK3,PFN4,S100A10,S1PR1,SHANK3,SYNPO,TMSB4X,TPM1,TRIOBP,WIPF1	biological_process.txt	positive regulation of cyclin-dependent protein kinase activity	0.747172778	5	CDC6,CDKN1B,CKS1B,HSPA2,STOX1	biological_process.txt
cardiac ventricle morphogenesis	0.300082805	10	BMP10,COL11A1,ENG,HEG1,HIF1A,MYL2,SMARCD3,TGFB2,TGFBR2,TPM1	biological_process.txt	fat-soluble vitamin metabolic process	0.747172778	5	BCO1,CYP4F12,FGFR1,LRAT,RBP1	biological_process.txt
adherens junction organization	0.300082805	10	ACTN1,CDH10,CDH11,CDH2,CTNNB1,NECTIN3,PIP5K1C,PTPRK,RAB8B,THY1	biological_process.txt	negative regulation of immune system process	0.747172778	30	ARRB2,BCL6,C5,CD14,CD55,HES1,HIST1H4B,HIST1H4C,HIST1H4D,HIST1H4E,HIST1H4F,HIST1H4I,HIST1H4K,HIST1H4L,LAG3,MAFB,NR1D1,NR1H3,NRARP,PGLYRP3,PRDM1,PTGER4,SERPINB9,SLIT2,SOCS6,SPINK5,TSC22D3,TYRO3,ZBTB16,ZFP36	biological_process.txt
positive regulation of interferon-gamma production	0.303167967	9	CD226,CD276,PDE4D,PTPN22,TLR3,TLR4,TNF,TNFSF4,WNT5A	biological_process.txt	myotube differentiation	0.747172778	7	BARX2,NFATC2,NOS1,RYR1,SORT1,STAC3,XK	biological_process.txt
positive regulation of voltage-gated potassium channel activity	0.30476434	2	AKAP6,RNF207	biological_process.txt	endothelial cell migration	0.747172778	7	CYP1B1,EMP2,ID1,NR4A1,PRSS3,S100P,SLIT2	biological_process.txt
positive regulation of mesenchymal to epithelial transition involved in metanephros morphogenesis	0.30476434	2	GDNF,LIF	biological_process.txt	negative regulation of ERK1 and ERK2 cascade	0.747172778	7	ATF3,CNKSR3,DUSP1,ERRFI1,FBLN1,KLF4,LMO3	biological_process.txt
granzyme-mediated apoptotic signaling pathway	0.30476434	2	BNIP3,SRGN	biological_process.txt	negative regulation of protein modification process	0.747172778	44	ARRB2,ASPN,ATF3,BGN,BMP7,CDKN1B,CDKN1C,CDKN2C,CEBPA,CNKSR3,DEPTOR,DUSP1,DUSP2,DUSP8,ERRFI1,FAM129A,FBLN1,FBXO5,FOXM1,FOXO1,FRY,GADD45B,IGFBP3,INPP5J,KAT2B,KLF15,KLF4,LMO3,LRRC4,LRRK2,P2RX7,PARD6A,PER2,PPM1E,PPP1R15A,PREX2,RTN4RL1,SEMA4D,SLIT2,SOCS6,TRIB3,UBE2C,WNK1,ZBED3	biological_process.txt
alpha-beta T cell proliferation	0.30476434	2	DOCK2,IL15	biological_process.txt	columnar/cuboidal epithelial cell differentiation	0.747172778	10	BMP6,DLX3,FGFR1,FGFR2,HES1,KLF5,LEF1,PRDM1,RARG,WNT4	biological_process.txt
leukemia inhibitory factor signaling pathway	0.30476434	2	LIF,LIFR	biological_process.txt	ameboidal-type cell migration	0.747172778	15	CYP1B1,EMP2,FOLR1,ID1,ITGB7,KRT16,LEF1,NR4A1,PKN3,PRSS3,S100P,SEMA3G,SEMA4A,SEMA4D,SLIT2	biological_process.txt
growth plate cartilage chondrocyte development	0.30476434	2	COL27A1,TGFBR2	biological_process.txt	developmental growth	0.747172778	28	BCL2,BNC2,BRCA2,CDKN1C,COBL,DDR2,EFNA5,EZH2,FGFR2,FOXC1,IFRD1,KLF2,LARGE1,MUSTN1,NRP2,PLAC1,PSAPL1,RAPH1,RARG,RMI1,SLIT1,SLIT2,SOX2,SPTBN2,TEC,TGFBR3,WNT7B,ZMIZ1	biological_process.txt
negative regulation of extracellular matrix disassembly	0.30476434	2	DPP4,FAP	biological_process.txt	negative regulation of kinase activity	0.747172778	22	ASPN,BGN,BMP7,CDKN1B,CDKN1C,CDKN2C,CEBPA,DEPTOR,DUSP1,DUSP2,DUSP8,ERRFI1,GADD45B,IRS2,KAT2B,LRRC4,PPM1E,PREX2,RTN4RL1,SOCS6,TRIB3,WNK1	biological_process.txt
negative regulation of cell proliferation involved in contact inhibition	0.30476434	2	FAP,SRPX	biological_process.txt	locomotion	0.747172778	78	ACKR2,ADAM8,APCDD1,ARRB2,BAMBI,BMP7,C5,CCL5,CD248,CDH4,CH25H,CHL1,CXCR2,CYP1B1,CYP7B1,DAPK2,DEFB1,DEPDC1B,EDN2,EFNA3,EFNA5,EGR2,EMP2,ENPP2,EPHB3,FGFR1,FGFR4,FOLR1,FOXC1,FOXN1,GRB7,HES1,HMGB2,ID1,IER2,ITGB7,JMY,KIAA0319,KIF26A,KRT16,LEF1,LRRK2,LSP1,MATN2,NECTIN1,NEO1,NFATC2,NGFR,NKX2-3,NR4A1,NR4A2,NRP2,OPHN1,P2RY1,PIK3C2G,PKN3,PLA2G3,PLD1,PRSS3,RNF165,ROR2,RPS6KA5,S100P,SEMA3G,SEMA4A,SEMA4D,SLC7A1…	biological_process.txt
regulation of membrane repolarization during ventricular cardiac muscle cell action potential	0.30476434	2	DLG1,RNF207	biological_process.txt	microtubule cytoskeleton organization	0.747172778	31	ARHGEF2,BRCA2,CAPN6,CCDC13,CCDC88C,CENPA,CEP57,ESPL1,FBXO5,GAS2L3,HAUS4,HAUS8,HOOK1,KIF11,KIF4B,LLGL2,MAP2,MYBL2,NUSAP1,PARD6A,PCLAF,PLA2G3,PRC1,SPAG5,TACC1,TACC2,TPPP3,TRPV4,TUBE1,WDR62,WEE1	biological_process.txt
negative regulation of p38MAPK cascade	0.30476434	2	DLG1,PTPN22	biological_process.txt	negative regulation of cell cycle	0.754266797	36	BARD1,BCL2,BMP7,BRIP1,CCNF,CDC6,CDKN1B,CDKN1C,CDKN2C,CDKN3,CEBPA,CNOT6L,DDIT3,DOT1L,DUSP1,E2F8,ESPL1,EZH2,FANCG,FBXO5,FOXC1,GAS7,HORMAD1,HPGD,HUS1B,JMY,KAT2B,MAP2K6,MDM4,NR4A1,NUPR1,OVOL1,PPP1R15A,PRKAA2,SOX2,TOP2A	biological_process.txt
positive regulation of mast cell chemotaxis	0.30476434	2	PGF,VEGFC	biological_process.txt	anatomical structure formation involved in morphogenesis	0.76343888	58	ADAM8,ADM2,BCL6,BMP7,COBL,COL18A1,CYP1B1,DUSP1,DUSP2,E2F8,ECM1,EGF,EGR2,EPHB3,EYA2,FGFR1,FGFR2,FOLR1,FOXC1,FOXO1,FZD1,GRHL3,HOPX,HPSE,ID1,IRX3,ITGA7,JUNB,KLF4,KLF5,LEF1,LMO4,MAFB,MMRN2,MPIG6B,MYH3,NBEAL2,NEBL,NECTIN1,NOS1,NOTCH3,NR4A1,NRARP,NRP2,PLA2G3,RARG,ROR2,RORA,SEMA4A,SLIT2,SOX2,TBX6,TGFBR3,UNC13D,UNC5B,VEGFD,WNT4,XBP1	biological_process.txt
negative regulation of bone mineralization involved in bone maturation	0.30476434	2	RFLNA,ZNF664-RFLNA	biological_process.txt	regulation of protein secretion	0.766320938	30	ADAM8,BMP6,C5,CCL5,CD14,CD38,EFNA5,EXPH5,FAM3D,GPR27,IDH2,IL17RB,IRS2,KCNJ11,LLGL2,NR1D1,NR1H3,P2RX7,PCK2,PER2,PIM3,PTGER4,RAB11FIP1,RASGRP1,RPH3AL,SLC25A5,SYBU,TLR5,TRPV4,XBP1	biological_process.txt
positive regulation of protein localization to early endosome	0.30476434	2	MSN,SORL1	biological_process.txt	mitotic nuclear division	0.786526102	30	ARHGEF2,CCNA1,CCNA2,CCNB2,CCNF,CDC25B,CDC6,CENPA,CEP55,CEP57,CIT,DSCC1,ESPL1,FBXO5,HAUS4,HAUS8,KIF11,KIF15,KIF4B,MYBL2,NCAPD2,NUSAP1,PRC1,SKA3,SMC4,SPAG5,STOX1,UBE2C,WDR62,WEE1	biological_process.txt
negative regulation of trophoblast cell migration	0.30476434	2	ARHGDIB,NODAL	biological_process.txt	formation of primary germ layer	0.786752362	11	BMP7,DUSP1,DUSP2,EYA2,FGFR2,FOXC1,ITGA7,KLF4,LEF1,SOX2,TBX6	biological_process.txt
regulation of vascular wound healing	0.30476434	2	SERPINE1,TNFAIP3	biological_process.txt	positive regulation of ion transmembrane transport	0.786752362	11	CACNA2D1,CNKSR3,HAP1,HSPA2,HTR3A,KCNE1,KCNJ11,KCNJ2,NOS1,P2RX7,WNK1	biological_process.txt
epithelial cell proliferation involved in mammary gland duct elongation	0.30476434	2	ESR1,WNT5A	biological_process.txt	regulation of glucose metabolic process	0.787901846	10	FOXO1,IGFBP3,IGFBP5,IRS2,KAT2B,NR1D1,PPP1R3D,RORA,RORC,SERPINA12	biological_process.txt
negative regulation of B cell receptor signaling pathway	0.30476434	2	LPXN,PLCL2	biological_process.txt	phosphatidylcholine acyl-chain remodeling	0.788095832	4	PLA2G3,PLA2G4B,PLA2G4F,PLBD1	biological_process.txt
regulation of renin secretion into blood stream	0.30476434	2	F2R,GJA5	biological_process.txt	establishment of spindle orientation	0.788095832	4	ARHGEF2,CENPA,LLGL2,SPAG5	biological_process.txt
positive regulation of cytokine secretion involved in immune response	0.30476434	2	TRIM6,WNT5A	biological_process.txt	regulation of transcription involved in G1/S transition of mitotic cell cycle	0.788095832	4	BRD4,CCNA1,CDC6,FBXO5	biological_process.txt
connective tissue replacement involved in inflammatory response wound healing	0.30476434	2	F2R,HIF1A	biological_process.txt	cellular response to osmotic stress	0.788095832	4	ARHGEF2,ERRFI1,MYLK,TRPV4	biological_process.txt
positive regulation of heart rate by epinephrine-norepinephrine	0.30476434	2	PDE4D,TPM1	biological_process.txt	natural killer cell mediated immunity	0.788095832	4	RAET1E,RAET1G,ULBP1,UNC13D	biological_process.txt
NMDA glutamate receptor clustering	0.30476434	2	APOE,SHANK3	biological_process.txt	negative regulation of toll-like receptor signaling pathway	0.788095832	4	ARRB2,CD14,NR1D1,TYRO3	biological_process.txt
biological phase	0.30476434	2	FOXL2,TGFB2	biological_process.txt	cofactor transport	0.788095832	4	ABCB6,FOLR1,P2RX7,SLC48A1	biological_process.txt
positive regulation of epithelial tube formation	0.30476434	2	GDNF,SIX1	biological_process.txt	cellular response to angiotensin	0.788738784	3	BRIP1,CA2,CDC6	biological_process.txt
regulation of homophilic cell adhesion	0.30476434	2	CEACAM1,PTPRR	biological_process.txt	regulation of macrophage chemotaxis	0.788738784	3	C5,CCL5,TRPV4	biological_process.txt
cell-cell adhesion mediated by cadherin	0.30476434	2	CDH2,MMP24	biological_process.txt	regulation of toll-like receptor 4 signaling pathway	0.788738784	3	FLOT1,NR1D1,NR1H3	biological_process.txt
positive regulation of Fc receptor mediated stimulatory signaling pathway	0.30476434	2	CD226,LYN	biological_process.txt	positive regulation of fatty acid transport	0.788738784	3	ERFE,MAP2K6,P2RX7	biological_process.txt
negative regulation of metalloendopeptidase activity	0.30476434	2	RECK,SORL1	biological_process.txt	intrinsic apoptotic signaling pathway in response to oxidative stress	0.788738784	3	BCL2,CYP1B1,PRODH	biological_process.txt
glutamate receptor clustering	0.30476434	2	APOE,SHANK3	biological_process.txt	positive regulation of cell communication	0.788738784	104	ACPP,ADAM8,ADRB1,ALOX12B,ARRB2,ARRDC3,ATF3,BAMBI,BCL2,BLNK,BMP6,BMP7,BMP8B,BRD4,C5,CA2,CARD14,CCL5,CD38,CDKN1C,CHP2,CTH,CYP1B1,DDIT3,DEPDC1B,DIRAS2,ECM1,EGF,EMP2,ERBB3,EZH2,FGD2,FGF21,FGFBP3,FGFR1,FGFR2,FGFR4,FLOT1,FZD10,GADD45B,GADD45G,GPC3,GPR27,GRB7,HAP1,HES1,HPSE,IGFBP3,IGFBP5,IGSF9B,IL20RA,ILDR1,INHBE,IQGAP3,IRS2,KLK14,KLK5,KSR1,KSR2,LMO3,LPAR6,LRRK2,MAP2K6,MAP3K8,MAPK10,MPP7,NEO1,NGF,NGFR,N…	biological_process.txt
corpus callosum morphogenesis	0.30476434	2	TSKU,ZEB2	biological_process.txt	ventricular septum morphogenesis	0.788924956	5	FGFR2,FZD1,HES1,NSD2,TGFBR3	biological_process.txt
purine nucleobase catabolic process	0.30476434	2	AOX1,XDH	biological_process.txt	lung alveolus development	0.788924956	5	EDN2,ERRFI1,FGFR2,FOXP2,IGFBP5	biological_process.txt
positive regulation of delayed rectifier potassium channel activity	0.30476434	2	AKAP6,RNF207	biological_process.txt	negative regulation of catalytic activity	0.794407009	59	ARFGEF3,ARRB2,ASPN,BGN,BMP7,C5,CDKN1B,CDKN1C,CDKN2C,CEBPA,DEPTOR,DUSP1,DUSP2,DUSP8,ECM1,ERRFI1,FBXO5,FETUB,FRY,FZD10,GADD45B,GCHFR,GPC3,HMSD,IRS2,KAT2B,KLF4,LAMP3,LEF1,LRRC4,LRRK2,NGF,NGFR,NOS1,NPR3,PPM1E,PPP1R15A,PREX2,PTN,PXK,RTN4RL1,SEMA4D,SERPINA12,SERPINB10,SERPINB11,SERPINB12,SERPINB9,SH2D4A,SLIT2,SLPI,SOCS6,SORT1,SPINK5,TRIB3,TXNIP,UBE2C,WFDC5,WNK1,ZFP36	biological_process.txt
trigeminal ganglion development	0.30476434	2	SEMA3A,SIX1	biological_process.txt	cellular glucose homeostasis	0.794407009	8	FGF21,FOXO1,GJB6,HK2,IRS2,KCNJ11,PCK2,XBP1	biological_process.txt
negative regulation of interleukin-1-mediated signaling pathway	0.30476434	2	IL1R2,IL6	biological_process.txt	defense response to Gram-positive bacterium	0.794407009	8	DEFB1,HIST1H2BE,HIST1H2BF,HIST1H2BG,HIST1H2BI,HMGB2,P2RX7,PGLYRP3	biological_process.txt
positive regulation of synapse structural plasticity	0.30476434	2	FRMPD4,SHANK3	biological_process.txt	mesenchymal cell development	0.794407009	8	BCL2,FOLR1,FOXC1,HES1,LEF1,SEMA3G,SEMA4A,SEMA4D	biological_process.txt
adrenergic receptor signaling pathway involved in heart process	0.30476434	2	CHGA,PDE4D	biological_process.txt	cardiac muscle contraction	0.794407009	8	CACNA2D1,GRK2,KCNE1,KCNJ2,MAP2K6,SCN4B,TNNC1,TNNI2	biological_process.txt
positive regulation of ureteric bud formation	0.30476434	2	GDNF,SIX1	biological_process.txt	regulation of cell-cell adhesion	0.808210437	30	ADAM8,ASS1,BCL6,BMP7,CCL5,CD55,CELSR2,EFNA5,EPCAM,EPHB3,FLOT1,FOXN1,HES1,KLF4,LAG3,LEF1,MAP3K8,MUC21,NRARP,PRDM1,RASGRP1,SOCS6,SOX2,SPINK5,TRPV4,WNT4,XBP1,ZBTB16,ZBTB7B,ZNF703	biological_process.txt
cell migration involved in endocardial cushion formation	0.30476434	2	ENG,SNAI2	biological_process.txt	movement of cell or subcellular component	0.808210437	91	ADAM8,APCDD1,ARRB2,BAMBI,BMP7,C5,CACNA2D1,CCL5,CD248,CDH4,CH25H,CHL1,CXCR2,CYP1B1,CYP7B1,DAPK2,DEPDC1B,EDN2,EFNA3,EFNA5,EGR2,EMP2,ENPP2,EPHB3,FGFR1,FGFR4,FOLR1,FOXC1,FOXN1,GRB7,HAP1,HES1,HMGB2,ID1,IER2,ITGB7,JMY,KCNE1,KCNJ2,KIAA0319,KIF11,KIF13B,KIF15,KIF21B,KIF26A,KIF4B,KRT16,LEF1,LRRK2,LSP1,MATN2,MYH14,MYH3,NECTIN1,NEO1,NFATC2,NGF,NGFR,NKX2-3,NR4A1,NR4A2,NRP2,OPHN1,P2RY1,PKN3,PLA2G3,PLD1,PRSS3,…	biological_process.txt
regulation of protein localization to early endosome	0.30476434	2	MSN,SORL1	biological_process.txt	regulation of lipid metabolic process	0.809005337	23	ABHD5,ABHD6,BMP6,CCDC3,EGR1,ERFE,FABP3,FGF21,FGFR4,IRS2,KLF4,NR1D1,NR1D2,NR1H3,PRKAA2,PSAPL1,RBL1,RORA,RORC,SERPINA12,TNFAIP8L3,TRIB3,WNT4	biological_process.txt
negative regulation of epithelial cell differentiation involved in kidney development	0.30476434	2	CTNNB1,STAT1	biological_process.txt	secretion by tissue	0.810385124	7	AQP5,CHRM3,HK2,NCOA1,NPR3,OXTR,PRLR	biological_process.txt
positive regulation of sensory perception of pain	0.30476434	2	OPRL1,PTAFR	biological_process.txt	organic acid transmembrane transport	0.810778746	10	PRKAA2,SLC16A11,SLC16A5,SLC16A6,SLC16A7,SLC1A4,SLC1A5,SLC43A1,SLC6A9,SLC7A11	biological_process.txt
calcium activated phosphatidylserine scrambling	0.30476434	2	ANO4,ANO7	biological_process.txt	phosphatidylinositol-3-phosphate biosynthetic process	0.810846956	6	FGFR1,FGFR2,FGFR4,IRS2,PIK3C2B,PIK3C2G	biological_process.txt
positive regulation of protein localization to endosome	0.30476434	2	MSN,SORL1	biological_process.txt	response to carbohydrate	0.828212019	14	APOM,CDKN1B,EGR1,FGF21,GJB6,GYS2,IRS2,KCNJ11,KHK,MAP2K6,PCK2,RMI1,TXNIP,XBP1	biological_process.txt
AMPA glutamate receptor clustering	0.30476434	2	APOE,SHANK3	biological_process.txt	negative regulation of cell motility	0.836416257	19	ABHD6,BCL2,C5,CYP1B1,EPPK1,FBLN1,HAS1,HDAC5,IDH2,IGFBP3,IGFBP5,KLF4,KRT16,MMRN2,PTGER4,PTN,SLIT2,SLURP1,WNT4	biological_process.txt
mammary gland lobule development	0.30476434	4	CCND1,DDR1,ESR1,HIF1A	biological_process.txt	cellular modified amino acid biosynthetic process	0.85114432	5	CHAC1,CHDH,GATM,GGT6,OPLAH	biological_process.txt
negative regulation of organic acid transport	0.30476434	4	ABAT,ADORA1,ARL6IP5,THBS1	biological_process.txt	positive regulation of B cell proliferation	0.85114432	5	BCL2,BCL6,CD38,IRS2,NFATC2	biological_process.txt
parturition	0.30476434	4	NODAL,PLA2G4C,PTAFR,PTGFR	biological_process.txt	regulation of DNA binding	0.85114432	10	DDIT3,DOT1L,EGF,HES1,HMGB2,ID1,KLF4,LEF1,PER2,ZBTB7C	biological_process.txt
mammary gland alveolus development	0.30476434	4	CCND1,DDR1,ESR1,HIF1A	biological_process.txt	water-soluble vitamin metabolic process	0.85114432	9	ACPP,ALDH1L1,ALDH1L2,AMN,FOLR1,NAPRT,PRSS3,PSAT1,VNN3	biological_process.txt
positive regulation of antigen receptor-mediated signaling pathway	0.30476434	4	CMTM3,LYN,RAB29,SLC39A10	biological_process.txt	positive regulation of muscle organ development	0.852457471	7	ARRB2,BCL2,ERBB3,FGFR1,FGFR2,FLOT1,TGFBR3	biological_process.txt
regulation of immunoglobulin secretion	0.30476434	4	IL33,IL6,TNF,TNFSF4	biological_process.txt	monosaccharide catabolic process	0.852457471	7	ALDH1A1,DCXR,FUT1,FUT6,GALK1,HK2,KHK	biological_process.txt
negative regulation of blood pressure	0.30476434	7	ABAT,ADORA1,GJA5,OPRL1,PTAFR,SOD2,VEGFC	biological_process.txt	positive regulation of lipid biosynthetic process	0.852457471	7	ABHD6,BMP6,CCDC3,FABP3,NR1D1,NR1H3,WNT4	biological_process.txt
regulation of bone remodeling	0.30476434	7	CSF1R,IL6,ITGB3,S1PR1,SPP1,TFRC,TNFAIP3	biological_process.txt	positive regulation of striated muscle tissue development	0.852457471	7	ARRB2,BCL2,ERBB3,FGFR1,FGFR2,FLOT1,TGFBR3	biological_process.txt
regulation of vascular endothelial growth factor receptor signaling pathway	0.30476434	5	HIF1A,ITGA5,ITGB3,TMEM204,VEGFC	biological_process.txt	positive regulation of mesenchymal cell proliferation	0.852457471	4	FGFR1,FGFR2,FOXP2,IRS2	biological_process.txt
chondroitin sulfate biosynthetic process	0.30476434	5	CHPF2,CHST12,CHSY3,DCN,VCAN	biological_process.txt	negative regulation of axon guidance	0.852457471	4	SEMA3G,SEMA4A,SEMA4D,SLIT2	biological_process.txt
negative regulation of axon extension involved in axon guidance	0.30476434	5	SEMA3A,SEMA3E,SEMA5B,SEMA6A,WNT5A	biological_process.txt	motor neuron axon guidance	0.852457471	4	EGR2,RNF165,SLIT1,SLIT2	biological_process.txt
protein localization to cell periphery	0.30476434	18	ANXA2,CAV1,CDH2,DLG1,EHD3,FYB,GAS6,KCNB2,KCNIP3,OPTN,PALM,PLEKHF1,RAB29,RAB31,S100A10,TNF,TNIK,TSPAN15	biological_process.txt	viral genome replication	0.852457471	4	ATG16L2,DEK,GRK2,PIK3C2G	biological_process.txt
regulation of embryonic development	0.30476434	14	COL5A2,CTNNB1,GDNF,LAMA1,LAMA2,LAMA3,NODAL,PHLDB1,PRKACB,RNF207,SIX1,TBX2,TENM4,WNT5A	biological_process.txt	negative regulation of lymphocyte apoptotic process	0.852457471	4	BCL6,CCL5,IRS2,TSC22D3	biological_process.txt
cellular component disassembly	0.30476434	38	BMP1,BNIP3,CAV1,CTNNB1,CTSS,DCN,FAM134B,FBN1,FBN2,FN1,FOXL2,GPER1,GSPT2,HSPA8,HSPG2,LAMA3,LAMB3,LAMC2,LCP1,MMP1,MMP10,MMP12,MMP13,MMP14,MMP19,MMP2,MMP3,MMP7,NCKAP5L,NEK6,NFE2,OPTN,PRKCQ,SMARCD3,SNAI2,SPP1,TIMP2,TLL2	biological_process.txt	response to gonadotropin	0.852457471	4	ASNS,CCNA2,EFNA5,TGFBR3	biological_process.txt
positive regulation of STAT cascade	0.304800834	10	CSF1R,CSF2,F2R,HCLS1,IL15,IL24,IL31RA,IL6,LIF,LYN	biological_process.txt	positive regulation of signaling	0.852457471	104	ACPP,ADAM8,ADRB1,ALOX12B,ARRB2,ARRDC3,ATF3,BAMBI,BCL2,BLNK,BMP6,BMP7,BMP8B,BRD4,C5,CA2,CARD14,CCL5,CD38,CDKN1C,CHP2,CTH,CYP1B1,DDIT3,DEPDC1B,DIRAS2,ECM1,EGF,EMP2,ERBB3,EZH2,FGD2,FGF21,FGFBP3,FGFR1,FGFR2,FGFR4,FLOT1,FZD10,GADD45B,GADD45G,GPC3,GPR27,GRB7,HAP1,HES1,HPSE,IGFBP3,IGFBP5,IGSF9B,IL20RA,ILDR1,INHBE,IQGAP3,IRS2,KLK14,KLK5,KSR1,KSR2,LMO3,LPAR6,LRRK2,MAP2K6,MAP3K8,MAPK10,MPP7,NEO1,NGF,NGFR,N…	biological_process.txt
positive regulation of JAK-STAT cascade	0.304800834	10	CSF1R,CSF2,F2R,HCLS1,IL15,IL24,IL31RA,IL6,LIF,LYN	biological_process.txt	cell-cell adhesion via plasma-membrane adhesion molecules	0.856803514	18	ADGRL1,CADM4,CDH16,CDH26,CDH4,CELSR2,CLDN17,CLDN4,CLDN7,DSC1,DSC3,DSG1,IGSF9,IGSF9B,LGALS7B,NECTIN1,NECTIN4,PCDH1	biological_process.txt
mesenchymal cell development	0.304800834	10	ALDH1A2,EDNRA,GDNF,HIF1A,SEMA3A,SEMA3E,SEMA5B,SEMA6A,SNAI2,ZEB2	biological_process.txt	tissue regeneration	0.860673481	6	EZH2,IFRD1,LARGE1,MUSTN1,SOX2,TEC	biological_process.txt
negative regulation of cAMP biosynthetic process	0.304800834	6	AKAP6,EDNRA,GABBR2,LPAR1,OPRL1,PALM	biological_process.txt	regulation of exit from mitosis	0.868817202	3	CDKN1B,CDKN1C,UBE2C	biological_process.txt
heart trabecula morphogenesis	0.304800834	6	ADAMTS1,BMP10,ENG,HEG1,S1PR1,TGFB2	biological_process.txt	glomerulus vasculature development	0.868817202	3	EGR1,HES1,NOTCH3	biological_process.txt
positive regulation of phospholipase C activity	0.304800834	6	EDNRA,ESR1,LPAR1,PDGFRA,PLCB2,PTAFR	biological_process.txt	regulation of collateral sprouting	0.868817202	3	EFNA5,IFRD1,SEMA4D	biological_process.txt
regulation of alcohol biosynthetic process	0.304800834	6	APOE,CYP27B1,GPER1,PTAFR,SEC14L2,TNF	biological_process.txt	phosphatidylserine acyl-chain remodeling	0.868817202	3	MBOAT1,PLA2G4B,PLA2G4F	biological_process.txt
negative regulation of innate immune response	0.304800834	6	CEACAM1,CR1,DUSP10,IRAK3,SERPING1,TNFAIP3	biological_process.txt	folic acid metabolic process	0.868817202	3	ALDH1L1,ALDH1L2,FOLR1	biological_process.txt
regulation of protein kinase activity	0.304800834	63	ADCY1,ADCY4,ADORA1,ADRA2C,APOE,APP,ARRB1,CAMK2N1,CAV1,CCND1,CDKN2A,CEACAM1,CSF1,CSF1R,CXCL10,DCN,DLG1,DNAJA1,DUSP10,DUSP3,DUSP4,EFNA1,F2R,FLRT2,FLRT3,GAS6,HERC5,IL6,IRAK2,IRAK3,ITGB3,LPAR1,LYN,MAGED1,MAP3K7CL,MAPK11,MVP,NKX3-1,NOX4,PAK3,PDGFD,PRKACB,PTPN22,RAC2,RIPK3,SAA1,SHC1,SHC2,SMYD3,SORL1,TGFB2,TGFBR2,THBS1,THY1,TLR3,TLR4,TNF,TNFAIP3,TNFSF15,TNIK,UCHL1,WNT5A,ZEB2	biological_process.txt	positive regulation of transcription from RNA polymerase I promoter	0.868817202	3	ATF4,DDX11,PPP1R15A	biological_process.txt
regulation of tube diameter	0.306433961	15	ADORA1,ADRA2C,APOE,CAV1,CHGA,EDNRA,F2R,GJA5,GPER1,ICAM1,KCNMB4,PTAFR,PTGS2,SOD2,TBXA2R	biological_process.txt	regulation of transcription involved in cell fate commitment	0.868817202	3	DLX2,RORA,RORC	biological_process.txt
positive regulation of lymphocyte proliferation	0.306433961	15	CARD11,CD1D,CD274,CD276,CD59,CORO1A,IL15,IL6,JAK3,PDCD1LG2,PRKCQ,SLC39A10,TFRC,TLR4,TNFSF4	biological_process.txt	nonribosomal peptide biosynthetic process	0.868817202	3	CHAC1,GGT6,OPLAH	biological_process.txt
regulation of blood vessel diameter	0.306433961	15	ADORA1,ADRA2C,APOE,CAV1,CHGA,EDNRA,F2R,GJA5,GPER1,ICAM1,KCNMB4,PTAFR,PTGS2,SOD2,TBXA2R	biological_process.txt	segment specification	0.868817202	3	COBL,IRX3,MAFB	biological_process.txt
cell-cell junction organization	0.306871176	18	ACTN1,CDH10,CDH11,CDH2,CSF1R,CTNNB1,DLG1,GJA5,GJC1,HEG1,NECTIN3,PIP5K1C,PTPRK,RAB8B,RHOC,SNAI2,TGFB2,THY1	biological_process.txt	filopodium assembly	0.868817202	3	FGD2,FGD3,SPATA13	biological_process.txt
actin filament network formation	0.30699893	3	ACTN1,FHOD3,LCP1	biological_process.txt	membrane depolarization during cardiac muscle cell action potential	0.868817202	3	CACNA2D1,KCNJ2,SCN4B	biological_process.txt
membrane raft assembly	0.30699893	3	ANXA2,CAV1,S100A10	biological_process.txt	metanephric tubule development	0.868817202	3	HES1,WNT4,WNT7B	biological_process.txt
positive regulation of T cell chemotaxis	0.30699893	3	S100A7,TNFSF14,WNT5A	biological_process.txt	linoleic acid metabolic process	0.868817202	3	ACSL1,ALOX12B,ALOXE3	biological_process.txt
negative regulation of platelet aggregation	0.30699893	3	ABAT,C1QTNF1,CEACAM1	biological_process.txt	arginine metabolic process	0.868817202	3	ARG1,ASS1,NOS1	biological_process.txt
[truncated: 10,367 more rows]
