# Supplementary material for: Insights into epithelial cell senescence from transcriptome and secretome analysis of human oral keratinocytes
Source: Aging (Albany NY). 2021 Feb 12;13(4):4747–77. doi: 10.18632/aging.202658 (PMC7950289; doi:10.18632/aging.202658)
Supplement: Supplementary Table 3 [file aging-13-202658-s004.txt]

Supplementary Table 3. Mass spectrometry results�proteins in conditioned medium and EV pellet.
/data1/ip2_data//jdiedrich/Gerald_Shadel_Rachael_Schwartz/GSRS_01_2019_01_28_12_5961/search/projects2020_01_02_08_14679/	/data1/ip2_data//jdiedrich/Gerald_Shadel_Rachael_Schwartz/GSRS_09_5A_2019_08_04_18_6947/search/projects2020_01_02_08_14680/	/data1/ip2_data//jdiedrich/Gerald_Shadel_Rachael_Schwartz/GSRS_10_5B_2019_08_04_18_6949/search/projects2020_01_02_08_14681/	/data1/ip2_data//jdiedrich/Gerald_Shadel_Rachael_Schwartz/GSRS_11_11A_2019_08_04_18_6950/search/projects2020_01_02_08_14682/	/data1/ip2_data//jdiedrich/Gerald_Shadel_Rachael_Schwartz/GSRS_12_11B_2019_08_04_18_6951/search/projects2020_01_02_08_14683/	/data1/ip2_data//jdiedrich/Gerald_Shadel_Rachael_Schwartz/GSRS_13_16A_2019_08_04_18_6953/search/projects2020_01_02_08_14684/	/data1/ip2_data//jdiedrich/Gerald_Shadel_Rachael_Schwartz/GSRS_14_16B_2019_08_04_18_6954/search/projects2020_01_02_08_14685/	/data1/ip2_data//jdiedrich/Gerald_Shadel_Rachael_Schwartz/GSRS_16_6A_2019_10_18_16_7186/search/projects2020_01_02_08_14686/	/data1/ip2_data//jdiedrich/Gerald_Shadel_Rachael_Schwartz/GSRS_17_6B_2019_10_18_16_7187/search/projects2020_01_02_08_14687/	/data1/ip2_data//jdiedrich/Gerald_Shadel_Rachael_Schwartz/GSRS_18_9A_2019_10_18_16_7188/search/projects2020_01_02_08_14688/	/data1/ip2_data//jdiedrich/Gerald_Shadel_Rachael_Schwartz/GSRS_19_9B_2019_10_18_16_7189/search/projects2020_01_02_08_14689/	/data1/ip2_data//jdiedrich/Gerald_Shadel_Rachael_Schwartz/GSRS_20_12A_2019_10_18_16_7190/search/projects2020_01_02_08_14690/	/data1/ip2_data//jdiedrich/Gerald_Shadel_Rachael_Schwartz/GSRS_21_12B_2019_10_18_16_7191/search/projects2020_01_02_08_14691/	/data1/ip2_data//jdiedrich/Gerald_Shadel_Rachael_Schwartz/GSRS_24_6P_2019_12_27_15_7312/search/projects2020_01_02_08_14692/	/data1/ip2_data//jdiedrich/Gerald_Shadel_Rachael_Schwartz/GSRS_25_9P_2019_12_27_15_7313/search/projects2020_01_02_08_14693/	/data1/ip2_data//jdiedrich/Gerald_Shadel_Rachael_Schwartz/GSRS_26_12P_2019_12_27_15_7314/search/projects2020_01_02_08_14694/	/data1/ip2_data//jdiedrich/Gerald_Shadel_Rachael_Schwartz/GSRS_27_6M_2019_12_27_15_7315/search/projects2020_01_02_08_14695/	/data1/ip2_data//jdiedrich/Gerald_Shadel_Rachael_Schwartz/GSRS_28_9M_2019_12_27_15_7316/search/projects2020_01_02_08_14696/	/data1/ip2_data//jdiedrich/Gerald_Shadel_Rachael_Schwartz/GSRS_29_12M_2019_12_27_15_7317/search/projects2020_01_02_08_14697/	/data1/ip2_data//jdiedrich/Gerald_Shadel_Rachael_Schwartz/GSRS_30_RES_5P_1_2020_03_23_11_7490/search/projects2020_03_23_13_15234/	/data1/ip2_data//jdiedrich/Gerald_Shadel_Rachael_Schwartz/GSRS_31_RES_5P_2_2020_03_23_11_7491/search/projects2020_03_23_13_15235/	/data1/ip2_data//jdiedrich/Gerald_Shadel_Rachael_Schwartz/GSRS_32_RES_5M_1_2020_03_23_11_7492/search/projects2020_03_23_13_15236/	/data1/ip2_data//jdiedrich/Gerald_Shadel_Rachael_Schwartz/GSRS_33_RES_5M_2_2020_03_23_11_7493/search/projects2020_03_23_13_15237/	/data1/ip2_data//jdiedrich/Gerald_Shadel_Rachael_Schwartz/GSRS_34_RES_9P_1_2020_03_23_11_7494/search/projects2020_03_23_13_15238/	/data1/ip2_data//jdiedrich/Gerald_Shadel_Rachael_Schwartz/GSRS_35_RES_9P_2_2020_03_23_11_7495/search/projects2020_03_23_13_15239/	/data1/ip2_data//jdiedrich/Gerald_Shadel_Rachael_Schwartz/GSRS_36_RES_9M_1_2020_03_23_11_7496/search/projects2020_03_23_13_15240/	/data1/ip2_data//jdiedrich/Gerald_Shadel_Rachael_Schwartz/GSRS_37_RES_9M_2_2020_03_23_11_7497/search/projects2020_03_23_13_15241/	/data1/ip2_data//jdiedrich/Gerald_Shadel_Rachael_Schwartz/GSRS_38_RES_13P_1_2020_03_23_11_7498/search/projects2020_03_23_13_15242/	/data1/ip2_data//jdiedrich/Gerald_Shadel_Rachael_Schwartz/GSRS_39_RES_13P_2_2020_03_23_11_7499/search/projects2020_03_23_13_15243/	/data1/ip2_data//jdiedrich/Gerald_Shadel_Rachael_Schwartz/GSRS_40_RES_13M_1_2020_03_23_11_7500/search/projects2020_03_23_13_15244/	/data1/ip2_data//jdiedrich/Gerald_Shadel_Rachael_Schwartz/GSRS_41_RES_13M_2_2020_03_23_11_7501/search/projects2020_03_23_13_15245/
H	Summary
H	SCFiller:false
H	path	/data1/ip2_data//jdiedrich/Gerald_Shadel_Rachael_Schwartz/GSRS_01_2019_01_28_12_5961/search/projects2020_01_02_08_14679/
H	path	/data1/ip2_data//jdiedrich/Gerald_Shadel_Rachael_Schwartz/GSRS_09_5A_2019_08_04_18_6947/search/projects2020_01_02_08_14680/
H	path	/data1/ip2_data//jdiedrich/Gerald_Shadel_Rachael_Schwartz/GSRS_10_5B_2019_08_04_18_6949/search/projects2020_01_02_08_14681/
H	path	/data1/ip2_data//jdiedrich/Gerald_Shadel_Rachael_Schwartz/GSRS_11_11A_2019_08_04_18_6950/search/projects2020_01_02_08_14682/
H	path	/data1/ip2_data//jdiedrich/Gerald_Shadel_Rachael_Schwartz/GSRS_12_11B_2019_08_04_18_6951/search/projects2020_01_02_08_14683/
H	path	/data1/ip2_data//jdiedrich/Gerald_Shadel_Rachael_Schwartz/GSRS_13_16A_2019_08_04_18_6953/search/projects2020_01_02_08_14684/
H	path	/data1/ip2_data//jdiedrich/Gerald_Shadel_Rachael_Schwartz/GSRS_14_16B_2019_08_04_18_6954/search/projects2020_01_02_08_14685/
H	path	/data1/ip2_data//jdiedrich/Gerald_Shadel_Rachael_Schwartz/GSRS_16_6A_2019_10_18_16_7186/search/projects2020_01_02_08_14686/
H	path	/data1/ip2_data//jdiedrich/Gerald_Shadel_Rachael_Schwartz/GSRS_17_6B_2019_10_18_16_7187/search/projects2020_01_02_08_14687/
H	path	/data1/ip2_data//jdiedrich/Gerald_Shadel_Rachael_Schwartz/GSRS_18_9A_2019_10_18_16_7188/search/projects2020_01_02_08_14688/
H	path	/data1/ip2_data//jdiedrich/Gerald_Shadel_Rachael_Schwartz/GSRS_19_9B_2019_10_18_16_7189/search/projects2020_01_02_08_14689/
H	path	/data1/ip2_data//jdiedrich/Gerald_Shadel_Rachael_Schwartz/GSRS_20_12A_2019_10_18_16_7190/search/projects2020_01_02_08_14690/
H	path	/data1/ip2_data//jdiedrich/Gerald_Shadel_Rachael_Schwartz/GSRS_21_12B_2019_10_18_16_7191/search/projects2020_01_02_08_14691/
H	path	/data1/ip2_data//jdiedrich/Gerald_Shadel_Rachael_Schwartz/GSRS_24_6P_2019_12_27_15_7312/search/projects2020_01_02_08_14692/
H	path	/data1/ip2_data//jdiedrich/Gerald_Shadel_Rachael_Schwartz/GSRS_25_9P_2019_12_27_15_7313/search/projects2020_01_02_08_14693/
H	path	/data1/ip2_data//jdiedrich/Gerald_Shadel_Rachael_Schwartz/GSRS_26_12P_2019_12_27_15_7314/search/projects2020_01_02_08_14694/
H	path	/data1/ip2_data//jdiedrich/Gerald_Shadel_Rachael_Schwartz/GSRS_27_6M_2019_12_27_15_7315/search/projects2020_01_02_08_14695/
H	path	/data1/ip2_data//jdiedrich/Gerald_Shadel_Rachael_Schwartz/GSRS_28_9M_2019_12_27_15_7316/search/projects2020_01_02_08_14696/
H	path	/data1/ip2_data//jdiedrich/Gerald_Shadel_Rachael_Schwartz/GSRS_29_12M_2019_12_27_15_7317/search/projects2020_01_02_08_14697/
H	path	/data1/ip2_data//jdiedrich/Gerald_Shadel_Rachael_Schwartz/GSRS_30_RES_5P_1_2020_03_23_11_7490/search/projects2020_03_23_13_15234/
H	path	/data1/ip2_data//jdiedrich/Gerald_Shadel_Rachael_Schwartz/GSRS_31_RES_5P_2_2020_03_23_11_7491/search/projects2020_03_23_13_15235/
H	path	/data1/ip2_data//jdiedrich/Gerald_Shadel_Rachael_Schwartz/GSRS_32_RES_5M_1_2020_03_23_11_7492/search/projects2020_03_23_13_15236/
H	path	/data1/ip2_data//jdiedrich/Gerald_Shadel_Rachael_Schwartz/GSRS_33_RES_5M_2_2020_03_23_11_7493/search/projects2020_03_23_13_15237/
H	path	/data1/ip2_data//jdiedrich/Gerald_Shadel_Rachael_Schwartz/GSRS_34_RES_9P_1_2020_03_23_11_7494/search/projects2020_03_23_13_15238/
H	path	/data1/ip2_data//jdiedrich/Gerald_Shadel_Rachael_Schwartz/GSRS_35_RES_9P_2_2020_03_23_11_7495/search/projects2020_03_23_13_15239/
H	path	/data1/ip2_data//jdiedrich/Gerald_Shadel_Rachael_Schwartz/GSRS_36_RES_9M_1_2020_03_23_11_7496/search/projects2020_03_23_13_15240/
H	path	/data1/ip2_data//jdiedrich/Gerald_Shadel_Rachael_Schwartz/GSRS_37_RES_9M_2_2020_03_23_11_7497/search/projects2020_03_23_13_15241/
H	path	/data1/ip2_data//jdiedrich/Gerald_Shadel_Rachael_Schwartz/GSRS_38_RES_13P_1_2020_03_23_11_7498/search/projects2020_03_23_13_15242/
H	path	/data1/ip2_data//jdiedrich/Gerald_Shadel_Rachael_Schwartz/GSRS_39_RES_13P_2_2020_03_23_11_7499/search/projects2020_03_23_13_15243/
H	path	/data1/ip2_data//jdiedrich/Gerald_Shadel_Rachael_Schwartz/GSRS_40_RES_13M_1_2020_03_23_11_7500/search/projects2020_03_23_13_15244/
H	path	/data1/ip2_data//jdiedrich/Gerald_Shadel_Rachael_Schwartz/GSRS_41_RES_13M_2_2020_03_23_11_7501/search/projects2020_03_23_13_15245/
SLine	dataset	intersection	intersection	intersection	intersection	intersection	intersection	intersection	intersection	intersection	intersection	intersection	intersection	intersection	intersection	intersection	intersection	intersection	intersection	intersection	intersection	intersection	intersection	intersection	intersection	intersection	intersection	intersection	intersection	intersection	intersection	intersection	unique	all_union
S	dataset	GSRS-01(searched:2020-01-02)	GSRS-09_5A(searched:2020-01-02)	GSRS-10_5B(searched:2020-01-02)	GSRS-11_11A(searched:2020-01-02)	GSRS-12_11B(searched:2020-01-02)	GSRS-13_16A(searched:2020-01-02)	GSRS-14_16B(searched:2020-01-02)	GSRS-16_6A(searched:2020-01-02)	GSRS-17_6B(searched:2020-01-02)	GSRS-18_9A(searched:2020-01-02)	GSRS-19_9B(searched:2020-01-02)	GSRS-20_12A(searched:2020-01-02)	GSRS-21_12B(searched:2020-01-02)	GSRS-24_6P(searched:2020-01-02)	GSRS-25_9P(searched:2020-01-02)	GSRS-26_12P(searched:2020-01-02)	GSRS-27_6M(searched:2020-01-02)	GSRS-28_9M(searched:2020-01-02)	GSRS-29_12M(searched:2020-01-02)	GSRS-30_RES-5P-1(searched:2020-03-23)	GSRS-31_RES-5P-2(searched:2020-03-23)	GSRS-32_RES-5M-1(searched:2020-03-23)	GSRS-33_RES-5M-2(searched:2020-03-23)	GSRS-34_RES-9P-1(searched:2020-03-23)	GSRS-35_RES-9P-2(searched:2020-03-23)	GSRS-36_RES-9M-1(searched:2020-03-23)	GSRS-37_RES-9M-2(searched:2020-03-23)	GSRS-38_RES-13P-1(searched:2020-03-23)	GSRS-39_RES-13P-2(searched:2020-03-23)	GSRS-40_RES-13M-1(searched:2020-03-23)	GSRS-41_RES-13M-2(searched:2020-03-23)
S	GSRS-01(searched:2020-01-02)	111	78	85	73	81	75	84	88	86	68	88	58	90	100	103	100	96	101	64	87	87	66	45	93	89	56	43	92	90	76	52	2	2862
S	GSRS-09_5A(searched:2020-01-02)	78	536	461	366	439	342	430	465	447	360	430	309	421	399	461	482	431	483	313	450	486	382	303	479	477	306	282	437	467	327	287	6	2862
S	GSRS-10_5B(searched:2020-01-02)	85	461	749	397	618	365	594	565	606	377	532	323	569	566	630	668	545	539	321	579	664	407	318	650	642	315	286	588	640	360	305	7	2862
S	GSRS-11_11A(searched:2020-01-02)	73	366	397	520	465	412	455	484	460	359	415	334	431	431	434	461	473	433	290	427	460	348	301	461	458	287	259	459	478	365	310	1	2862
S	GSRS-12_11B(searched:2020-01-02)	81	439	618	465	917	403	732	721	778	402	590	355	676	736	706	769	715	598	319	634	773	423	339	739	748	308	279	727	806	399	342	13	2862
S	GSRS-13_16A(searched:2020-01-02)	75	342	365	412	403	445	409	418	394	344	375	330	384	364	390	403	404	389	281	381	410	318	281	412	402	284	264	404	419	353	310	2	2862
S	GSRS-14_16B(searched:2020-01-02)	84	430	594	455	732	409	842	680	730	399	573	365	670	670	667	721	661	576	324	616	717	415	331	725	709	310	277	706	769	400	342	12	2862
S	GSRS-16_6A(searched:2020-01-02)	88	465	565	484	721	418	680	1177	886	438	572	380	715	921	811	886	1003	714	335	681	866	495	348	817	840	333	295	794	955	427	365	30	2862
S	GSRS-17_6B(searched:2020-01-02)	86	447	606	460	778	394	730	886	1145	409	613	363	795	928	826	897	879	660	324	697	928	450	332	868	892	313	279	846	978	394	345	17	2862
S	GSRS-18_9A(searched:2020-01-02)	68	360	377	359	402	344	399	438	409	484	416	336	401	363	425	442	403	443	310	397	435	359	276	447	443	309	275	414	442	347	295	2	2862
S	GSRS-19_9B(searched:2020-01-02)	88	430	532	415	590	375	573	572	613	416	704	346	615	545	618	654	539	553	330	549	622	409	317	658	643	313	284	616	644	377	319	2	2862
S	GSRS-20_12A(searched:2020-01-02)	58	309	323	334	355	330	365	380	363	336	346	408	363	331	365	378	366	362	275	343	374	292	254	370	374	262	248	363	380	313	290	2	2862
S	GSRS-21_12B(searched:2020-01-02)	90	421	569	431	676	384	670	715	795	401	615	363	913	717	734	802	709	602	320	627	773	431	317	776	771	302	270	745	817	379	339	6	2862
S	GSRS-24_6P(searched:2020-01-02)	100	399	566	431	736	364	670	921	928	363	545	331	717	1596	928	963	1004	649	297	650	902	426	300	840	895	276	239	872	1103	373	323	230	2862
S	GSRS-25_9P(searched:2020-01-02)	103	461	630	434	706	390	667	811	826	425	618	365	734	928	1221	1020	826	735	347	655	874	451	318	887	917	319	286	824	960	387	329	31	2862
S	GSRS-26_12P(searched:2020-01-02)	100	482	668	461	769	403	721	886	897	442	654	378	802	963	1020	1456	916	797	361	727	974	502	345	971	981	347	304	871	1062	424	366	81	2862
S	GSRS-27_6M(searched:2020-01-02)	96	431	545	473	715	404	661	1003	879	403	539	366	709	1004	826	916	1272	719	322	661	871	481	337	807	837	308	272	805	978	422	364	33	2862
S	GSRS-28_9M(searched:2020-01-02)	101	483	539	433	598	389	576	714	660	443	553	362	602	649	735	797	719	934	355	597	704	479	328	717	713	336	298	647	738	403	344	27	2862
S	GSRS-29_12M(searched:2020-01-02)	64	313	321	290	319	281	324	335	324	310	330	275	320	297	347	361	322	355	372	322	344	289	247	351	351	272	254	341	349	289	264	1	2862
S	GSRS-30_RES-5P-1(searched:2020-03-23)	87	450	579	427	634	381	616	681	697	397	549	343	627	650	655	727	661	597	322	840	794	471	354	731	724	323	288	676	746	390	331	7	2862
S	GSRS-31_RES-5P-2(searched:2020-03-23)	87	486	664	460	773	410	717	866	928	435	622	374	773	902	874	974	871	704	344	794	1256	493	355	955	974	339	298	892	1042	425	360	30	2862
S	GSRS-32_RES-5M-1(searched:2020-03-23)	66	382	407	348	423	318	415	495	450	359	409	292	431	426	451	502	481	479	289	471	493	552	329	474	465	305	268	432	472	338	300	4	2862
S	GSRS-33_RES-5M-2(searched:2020-03-23)	45	303	318	301	339	281	331	348	332	276	317	254	317	300	318	345	337	328	247	354	355	329	378	346	339	261	250	330	347	295	268	1	2862
S	GSRS-34_RES-9P-1(searched:2020-03-23)	93	479	650	461	739	412	725	817	868	447	658	370	776	840	887	971	807	717	351	731	955	474	346	1222	1038	342	306	927	1074	430	368	13	2862
S	GSRS-35_RES-9P-2(searched:2020-03-23)	89	477	642	458	748	402	709	840	892	443	643	374	771	895	917	981	837	713	351	724	974	465	339	1038	1259	335	298	953	1102	419	359	18	2862
S	GSRS-36_RES-9M-1(searched:2020-03-23)	56	306	315	287	308	284	310	333	313	309	313	262	302	276	319	347	308	336	272	323	339	305	261	342	335	373	283	317	334	326	282	0	2862
S	GSRS-37_RES-9M-2(searched:2020-03-23)	43	282	286	259	279	264	277	295	279	275	284	248	270	239	286	304	272	298	254	288	298	268	250	306	298	283	321	287	298	282	267	1	2862
S	GSRS-38_RES-13P-1(searched:2020-03-23)	92	437	588	459	727	404	706	794	846	414	616	363	745	872	824	871	805	647	341	676	892	432	330	927	953	317	287	1134	1063	422	363	13	2862
S	GSRS-39_RES-13P-2(searched:2020-03-23)	90	467	640	478	806	419	769	955	978	442	644	380	817	1103	960	1062	978	738	349	746	1042	472	347	1074	1102	334	298	1063	1612	440	371	106	2862
S	GSRS-40_RES-13M-1(searched:2020-03-23)	76	327	360	365	399	353	400	427	394	347	377	313	379	373	387	424	422	403	289	390	425	338	295	430	419	326	282	422	440	476	349	0	2862
S	GSRS-41_RES-13M-2(searched:2020-03-23)	52	287	305	310	342	310	342	365	345	295	319	290	339	323	329	366	364	344	264	331	360	300	268	368	359	282	267	363	371	349	400	2	2862
S	CumulativeProteinCounts	111	569	847	945	1158	1166	1238	1577	1708	1722	1741	1745	1788	2224	2334	2484	2538	2571	2572	2592	2637	2642	2643	2690	2726	2726	2727	2754	2860	2860	2862
PLine	Accession	peptide_count_GSRS-01(searched:2020-01-02)	peptide_count_GSRS-09_5A(searched:2020-01-02)	peptide_count_GSRS-10_5B(searched:2020-01-02)	peptide_count_GSRS-11_11A(searched:2020-01-02)	peptide_count_GSRS-12_11B(searched:2020-01-02)	peptide_count_GSRS-13_16A(searched:2020-01-02)	peptide_count_GSRS-14_16B(searched:2020-01-02)	peptide_count_GSRS-16_6A(searched:2020-01-02)	peptide_count_GSRS-17_6B(searched:2020-01-02)	peptide_count_GSRS-18_9A(searched:2020-01-02)	peptide_count_GSRS-19_9B(searched:2020-01-02)	peptide_count_GSRS-20_12A(searched:2020-01-02)	peptide_count_GSRS-21_12B(searched:2020-01-02)	peptide_count_GSRS-24_6P(searched:2020-01-02)	peptide_count_GSRS-25_9P(searched:2020-01-02)	peptide_count_GSRS-26_12P(searched:2020-01-02)	peptide_count_GSRS-27_6M(searched:2020-01-02)	peptide_count_GSRS-28_9M(searched:2020-01-02)	peptide_count_GSRS-29_12M(searched:2020-01-02)	peptide_count_GSRS-30_RES-5P-1(searched:2020-03-23)	peptide_count_GSRS-31_RES-5P-2(searched:2020-03-23)	peptide_count_GSRS-32_RES-5M-1(searched:2020-03-23)	peptide_count_GSRS-33_RES-5M-2(searched:2020-03-23)	peptide_count_GSRS-34_RES-9P-1(searched:2020-03-23)	peptide_count_GSRS-35_RES-9P-2(searched:2020-03-23)	peptide_count_GSRS-36_RES-9M-1(searched:2020-03-23)	peptide_count_GSRS-37_RES-9M-2(searched:2020-03-23)	peptide_count_GSRS-38_RES-13P-1(searched:2020-03-23)	peptide_count_GSRS-39_RES-13P-2(searched:2020-03-23)	peptide_count_GSRS-40_RES-13M-1(searched:2020-03-23)	peptide_count_GSRS-41_RES-13M-2(searched:2020-03-23)	NSAF_GSRS-01(searched:2020-01-02)	NSAF_GSRS-09_5A(searched:2020-01-02)	NSAF_GSRS-10_5B(searched:2020-01-02)	NSAF_GSRS-11_11A(searched:2020-01-02)	NSAF_GSRS-12_11B(searched:2020-01-02)	NSAF_GSRS-13_16A(searched:2020-01-02)	NSAF_GSRS-14_16B(searched:2020-01-02)	NSAF_GSRS-16_6A(searched:2020-01-02)	NSAF_GSRS-17_6B(searched:2020-01-02)	NSAF_GSRS-18_9A(searched:2020-01-02)	NSAF_GSRS-19_9B(searched:2020-01-02)	NSAF_GSRS-20_12A(searched:2020-01-02)	NSAF_GSRS-21_12B(searched:2020-01-02)	NSAF_GSRS-24_6P(searched:2020-01-02)	NSAF_GSRS-25_9P(searched:2020-01-02)	NSAF_GSRS-26_12P(searched:2020-01-02)	NSAF_GSRS-27_6M(searched:2020-01-02)
P	Q86XE0	0	0	0	0	0	0	0	0	0	0	0	0	0	2	0	0	0	0	0	0	0	0	0	0	0	0	0	0	0	0	0	0	0	0	0	0	0	0	0	0	0	0	0	0	4.56E-05	0	0	0
P	Q9UKV3	0	0	0	0	0	0	0	0	0	0	0	0	0	0	0	0	0	0	0	5	8	0	0	0	0	0	0	0	0	0	0	0	0	0	0	0	0	0	0	0	0	0	0	0	0	0	0	0
P	Reverse_sp|P04264|K2C1_HUMAN	0	0	0	0	0	0	0	0	0	0	0	0	0	0	2	0	0	0	0	0	0	0	0	0	0	0	0	0	0	0	0	0	0	0	0	0	0	0	0	0	0	0	0	0	0	4.32E-05	0	0
P	Q9UL15	0	0	0	0	0	0	0	0	0	0	0	0	0	0	0	0	0	0	0	0	0	0	0	2	0	0	0	0	0	0	0	0	0	0	0	0	0	0	0	0	0	0	0	0	0	0	0	0
P	Q9UL26	0	0	0	0	0	0	0	0	0	0	0	0	0	0	0	2	0	0	0	0	0	0	0	0	0	0	0	0	0	0	0	0	0	0	0	0	0	0	0	0	0	0	0	0	0	0	8.05E-05	0
P	Q9UL25	0	0	0	0	0	0	0	0	0	0	0	0	0	3	0	0	0	0	0	0	2	0	0	0	0	0	0	0	0	0	0	0	0	0	0	0	0	0	0	0	0	0	0	0	8.18E-05	0	0	0
P	Q8WXF1	0	0	0	0	0	0	0	0	0	0	0	0	0	0	0	0	0	0	0	0	0	0	0	0	0	0	0	0	2	0	0	0	0	0	0	0	0	0	0	0	0	0	0	0	0	0	0	0
P	Q9UKR3	0	0	0	0	0	0	0	0	0	0	0	0	0	0	0	0	0	0	0	0	0	0	0	0	2	0	0	0	2	0	0	0	0	0	0	0	0	0	0	0	0	0	0	0	0	0	0	0
P	P41567	0	0	0	0	0	0	0	0	0	0	0	0	0	0	0	2	2	0	0	0	0	0	0	0	0	0	0	0	0	0	0	0	0	0	0	0	0	0	0	0	0	0	0	0	0	0	1.38E-04	1.49E-04
P	Q8WXE1	0	0	0	0	0	0	0	0	0	0	0	0	0	2	2	0	0	0	0	0	0	0	0	0	0	0	0	0	0	0	0	0	0	0	0	0	0	0	0	0	0	0	0	0	2.33E-05	2.34E-05	0	0
P	Q9UL46	0	0	0	0	0	0	0	5	0	0	2	0	4	5	2	9	6	0	0	0	0	0	0	4	3	0	0	3	8	0	0	0	0	0	0	0	0	0	1.53E-04	0	0	7.85E-05	0	1.26E-04	1.54E-04	1.55E-04	4.90E-04	2.47E-04
P	Q9UKS6	0	0	0	0	0	0	0	0	0	0	0	0	0	4	2	4	0	0	0	0	0	0	0	4	4	0	0	0	0	0	0	0	0	0	0	0	0	0	0	0	0	0	0	0	7.23E-05	4.37E-05	7.36E-05	0
P	Q9UKM9	0	0	0	0	0	0	0	0	0	0	0	0	0	6	0	0	0	0	0	0	0	0	0	0	0	0	0	0	0	0	0	0	0	0	0	0	0	0	0	0	0	0	0	0	1.20E-04	0	0	0
P	Q8WX93	0	0	0	0	0	0	0	2	0	0	0	0	0	6	0	0	7	0	0	0	0	0	0	0	0	0	0	3	6	0	0	0	0	0	0	0	0	0	1.58E-05	0	0	0	0	0	2.66E-05	0	0	4.26E-05
P	Q96QR8	0	0	0	0	0	0	0	0	2	0	0	0	0	2	0	0	2	0	0	0	0	0	0	0	0	0	0	0	4	0	0	0	0	0	0	0	0	0	0	4.68E-05	0	0	0	0	3.93E-05	0	0	5.40E-05
P	Q99985	0	7	11	2	5	3	7	8	12	2	11	0	12	7	69	78	5	34	3	13	21	2	0	45	49	0	0	9	27	0	0	0	3.33E-04	1.87E-04	2.98E-05	4.48E-05	8.39E-05	6.15E-05	9.72E-05	2.14E-04	7.65E-05	3.25E-04	0	2.20E-04	5.72E-05	0.002270239	0.002182826	5.61E-05
P	Q99988	0	0	0	0	0	0	0	0	0	0	0	0	0	0	0	7	0	0	0	4	6	0	0	5	0	0	0	0	0	0	0	0	0	0	0	0	0	0	0	0	0	0	0	0	0	0	1.77E-04	0
P	Q9UL01	0	0	0	0	0	0	0	0	0	0	0	0	0	0	2	2	0	0	0	2	3	0	0	4	4	0	0	0	3	0	0	0	0	0	0	0	0	0	0	0	0	0	0	0	0	1.93E-05	1.63E-05	0
P	Reverse_tr|J3KRL7|J3KRL7_HUMAN	0	0	0	0	0	0	0	0	0	0	0	0	0	0	0	0	0	2	0	0	0	0	0	0	0	0	0	0	0	0	0	0	0	0	0	0	0	0	0	0	0	0	0	0	0	0	0	0
P	Reverse_sp|Q6VMQ6|MCAF1_HUMAN	0	0	0	0	0	0	0	0	0	0	0	0	0	0	0	0	2	0	0	0	2	0	0	0	0	0	0	0	0	0	0	0	0	0	0	0	0	0	0	0	0	0	0	0	0	0	0	1.33E-05
P	Q9NWV8	0	0	0	0	0	0	0	0	0	0	0	0	0	2	0	0	2	0	0	0	0	0	0	0	0	0	0	0	0	0	0	0	0	0	0	0	0	0	0	0	0	0	0	0	3.73E-05	0	0	5.12E-05
P	Q96QV6	0	10	12	6	13	4	13	11	9	5	7	3	7	10	9	8	10	7	6	10	13	7	4	12	10	6	3	8	11	4	3	0	0.009823153	0.001995014	0.004887041	0.001315536	0.005484462	0.001958112	0.008412488	0.002839624	0.012281438	0.002076276	0.001570304	0.001204984	7.49E-04	9.90E-04	6.55E-04	0.001285677
P	P16520	0	0	4	0	2	0	4	0	2	0	2	0	2	2	2	3	0	0	0	0	2	0	0	2	2	0	0	2	2	0	0	0	0	2.81E-04	0	1.24E-04	0	3.02E-04	0	8.58E-05	0	2.76E-04	0	1.55E-04	1.80E-04	3.00E-04	2.30E-04	0
P	Q9UKK3	0	0	0	0	5	0	6	0	0	0	5	0	8	12	15	28	0	0	0	0	0	0	0	2	0	0	0	10	10	0	0	0	0	0	0	1.95E-05	0	2.98E-05	0	0	0	2.72E-05	0	5.23E-05	4.98E-05	8.60E-05	1.68E-04	0
P	Q149N8	0	0	0	0	0	0	0	0	0	0	0	0	0	2	2	0	0	0	0	0	0	0	0	0	0	0	0	0	0	0	0	0	0	0	0	0	0	0	0	0	0	0	0	0	1.46E-05	2.20E-05	0	0
P	Q9UKK9	0	0	2	0	7	0	3	3	3	0	0	0	4	0	0	18	6	3	0	0	7	0	0	6	7	0	0	4	6	2	0	0	0	5.82E-05	0	1.92E-04	0	9.37E-05	1.33E-04	2.00E-04	0	0	0	2.75E-04	0	0	9.98E-04	3.08E-04
P	Q8WWZ8	0	0	0	0	0	0	0	0	0	0	0	0	0	2	0	0	0	0	0	0	0	0	0	0	0	0	0	0	0	0	0	0	0	0	0	0	0	0	0	0	0	0	0	0	2.25E-05	0	0	0
P	Q9ULF5	0	0	0	0	0	0	0	0	0	0	2	0	0	0	0	5	0	0	0	0	0	0	0	0	0	0	0	0	0	0	0	0	0	0	0	0	0	0	0	0	0	2.26E-05	0	0	0	0	4.70E-05	0
P	Q96RM1	0	0	0	5	4	2	2	0	0	0	0	0	0	0	0	0	0	0	0	0	0	0	0	0	0	0	0	0	0	0	0	0	0	0	0.012435944	0.008990389	3.50E-04	0.002066352	0	0	0	0	0	0	0	0	0	0
P	A6ND36	0	0	0	0	0	0	0	0	0	0	0	0	0	2	0	0	0	0	0	0	0	0	0	0	0	0	0	0	0	0	0	0	0	0	0	0	0	0	0	0	0	0	0	0	1.49E-05	0	0	0
P	Q86Y46	3	4	3	8	10	4	9	4	7	2	10	0	6	6	8	6	5	5	0	4	5	0	0	9	8	0	0	8	6	2	0	2.05E-04	8.17E-05	1.06E-04	4.97E-04	4.59E-04	4.20E-04	4.85E-04	0.002986877	0.00194505	5.32E-05	0.005175842	0	0.002575203	3.18E-04	0.001081037	2.46E-04	1.56E-04
P	Q9NY65	0	4	4	7	14	5	7	17	8	3	5	3	5	40	20	18	33	13	3	3	8	2	0	7	12	2	2	9	18	2	2	0	2.78E-04	8.52E-05	3.89E-04	4.59E-04	3.51E-04	1.94E-04	0.001072794	4.06E-04	2.88E-04	3.76E-04	2.14E-04	3.01E-04	0.001488625	8.87E-04	6.26E-04	0.001294124
P	Q86Y38	0	0	0	0	0	0	0	0	0	0	0	0	0	0	0	0	0	0	0	0	0	0	0	2	0	0	0	0	0	0	0	0	0	0	0	0	0	0	0	0	0	0	0	0	0	0	0	0
P	contaminant_GR73_TOBAC	0	0	0	0	0	0	0	0	2	0	0	0	0	2	2	2	2	2	0	0	2	0	0	2	2	0	0	2	2	0	0	0	0	0	0	0	0	0	0	1.74E-04	0	0	0	0	8.40E-04	4.41E-04	0.001115172	0.001604035
P	Q8WXW3	0	0	0	0	0	0	0	0	0	0	0	0	0	2	0	0	0	0	0	0	0	0	0	0	0	0	0	0	0	0	0	0	0	0	0	0	0	0	0	0	0	0	0	0	1.62E-05	0	0	0
P	Q86XX4	0	0	0	0	0	0	0	0	0	0	0	0	0	0	5	0	0	0	0	0	0	0	0	0	3	0	0	0	0	0	0	0	0	0	0	0	0	0	0	0	0	0	0	0	0	1.16E-05	0	0
P	Q9ULC4	0	0	0	0	0	0	0	0	0	0	0	0	0	2	0	2	0	0	0	0	2	0	0	0	2	0	0	0	2	0	0	0	0	0	0	0	0	0	0	0	0	0	0	0	6.78E-05	0	8.63E-05	0
P	Q96RP9	0	0	0	0	0	0	0	0	0	0	0	0	0	2	0	0	0	0	0	0	0	0	0	0	0	0	0	0	0	0	0	0	0	0	0	0	0	0	0	0	0	0	0	0	1.63E-05	0	0	0
P	Q86Y82	0	0	0	0	0	0	0	0	0	0	0	0	0	0	0	2	0	0	0	0	2	0	0	3	2	0	0	3	4	0	0	0	0	0	0	0	0	0	0	0	0	0	0	0	0	0	5.66E-05	0
P	Q9NXR1	0	0	0	0	0	0	0	0	0	0	0	0	0	0	0	2	0	0	0	0	0	0	0	0	0	0	0	0	0	0	0	0	0	0	0	0	0	0	0	0	0	0	0	0	0	0	1.86E-04	0
P	Q9NY33	0	0	0	0	0	0	0	7	0	0	0	0	0	0	0	3	13	4	0	0	0	3	0	0	0	2	0	0	0	2	2	0	0	0	0	0	0	0	7.92E-05	0	0	0	0	0	0	0	3.18E-05	1.60E-04
P	Q8WXH0	0	0	0	0	0	0	0	0	2	0	0	0	0	4	0	0	0	0	0	0	0	0	0	0	0	0	0	0	2	0	0	0	0	0	0	0	0	0	0	2.12E-06	0	0	0	0	3.56E-06	0	0	0
P	Q9UKY7	0	0	0	0	0	0	0	0	0	0	0	0	0	0	0	0	0	2	0	0	0	0	0	0	0	0	0	0	0	0	0	0	0	0	0	0	0	0	0	0	0	0	0	0	0	0	0	0
P	Reverse_sp|Q9H0G5|NSRP1_HUMAN	0	0	0	0	0	0	0	0	0	0	0	0	0	2	0	0	0	0	0	0	0	0	0	0	0	0	0	0	0	0	0	0	0	0	0	0	0	0	0	0	0	0	0	0	2.20E-05	0	0	0
P	Q9UK41	0	0	5	0	4	0	2	0	0	0	3	0	5	7	14	7	0	0	0	0	0	0	0	5	7	0	0	2	4	0	0	0	0	1.73E-04	0	9.51E-05	0	4.64E-05	0	0	0	1.70E-04	0	2.38E-04	2.50E-04	0.001006266	2.83E-04	0
P	P02042	0	2	0	0	0	0	0	2	0	0	0	0	0	0	3	0	2	2	0	0	2	0	0	0	0	0	0	0	0	0	0	0	1.50E-04	0	0	0	0	0	9.93E-05	0	0	0	0	0	0	1.89E-04	0	1.15E-04
P	Q96PY6	0	0	0	0	0	0	0	0	0	0	0	0	0	0	0	0	0	0	0	0	0	0	0	2	0	0	0	0	0	0	0	0	0	0	0	0	0	0	0	0	0	0	0	0	0	0	0	0
P	Q96PY5	0	0	2	0	0	0	0	0	0	0	0	0	0	0	0	0	0	0	0	0	2	0	0	0	0	0	0	0	0	0	0	0	0	1.17E-05	0	0	0	0	0	0	0	0	0	0	0	0	0	0
P	Q9UJU6	0	0	0	0	0	0	0	3	0	0	0	0	0	0	0	0	5	2	0	0	3	0	0	0	0	0	0	2	0	0	0	0	0	0	0	0	0	0	5.09E-05	0	0	0	0	0	0	0	0	1.18E-04
P	P53675	0	0	0	0	0	0	0	6	0	0	0	0	0	11	2	0	7	2	0	0	0	0	0	0	2	0	0	5	7	0	0	0	0	0	0	0	0	0	5.79E-05	0	0	0	0	0	5.23E-05	1.13E-05	0	3.59E-05
P	Q14914	0	0	0	0	0	0	0	9	5	0	0	0	2	8	2	2	5	0	0	0	0	0	0	0	0	0	0	0	7	0	0	0	0	0	0	0	0	0	2.22E-04	2.88E-04	0	0	0	6.85E-05	2.05E-04	5.63E-05	4.75E-05	1.79E-04
P	Q14919	0	0	0	0	0	0	0	2	2	0	0	0	0	0	2	0	0	0	0	0	0	0	0	0	0	0	0	0	0	0	0	0	0	0	0	0	0	0	7.12E-05	2.13E-04	0	0	0	0	0	9.04E-05	0	0
P	P26006	0	2	30	0	14	0	11	4	15	0	11	0	17	27	51	34	0	3	0	11	19	0	2	27	20	2	2	14	14	0	0	0	9.80E-05	0.003087084	0	0.001059823	0	7.13E-04	2.78E-05	0.001145099	0	0.002186361	0	9.01E-04	3.62E-04	0.001128499	6.09E-04	0
P	P53602	0	0	0	0	0	0	0	2	3	0	0	0	0	8	0	0	5	0	0	0	2	0	0	0	0	0	0	0	0	0	0	0	0	0	0	0	0	0	1.46E-04	5.47E-05	0	0	0	0	2.30E-04	0	0	1.05E-04
P	P53618	0	0	0	0	0	0	0	5	2	0	0	0	3	15	0	2	3	0	0	0	2	0	0	2	3	0	0	3	8	0	0	0	0	0	0	0	0	0	3.83E-05	1.53E-05	0	0	0	2.37E-05	1.03E-04	0	1.64E-05	2.65E-05
P	P53621	0	0	0	0	0	0	0	5	19	0	0	0	3	110	8	3	6	0	0	0	6	0	0	0	4	0	0	7	17	0	0	0	0	0	0	0	0	0	3.58E-05	1.85E-04	0	0	0	1.84E-05	8.17E-04	6.81E-05	1.91E-05	4.13E-05
P	O43175	0	0	2	0	4	0	0	2	3	0	0	0	0	20	3	0	9	0	0	0	4	0	0	0	0	0	0	0	0	0	0	0	0	2.39E-05	0	4.73E-05	0	0	4.11E-05	4.11E-05	0	0	0	0	2.76E-04	5.22E-05	0	1.42E-04
P	P26038	0	17	20	14	26	8	26	43	42	11	19	16	41	45	27	129	95	48	8	22	33	17	9	37	25	4	4	20	46	5	4	0	6.88E-04	4.42E-04	4.50E-04	4.52E-04	4.48E-04	7.20E-04	0.00155578	0.001264114	0.001668021	0.001056565	0.003208645	0.002357959	9.03E-04	5.14E-04	0.004992182	0.002685437
P	Q9UK22	0	0	0	0	0	0	0	0	0	0	0	2	2	8	7	2	8	4	0	0	0	0	0	0	0	0	0	0	3	0	0	0	0	0	0	0	0	0	0	0	0	0	2.32E-04	5.08E-05	2.28E-04	2.82E-04	5.27E-05	3.41E-04
P	P53634	0	0	6	0	0	0	0	4	0	0	0	0	0	0	2	0	5	3	0	0	0	0	0	0	0	0	0	0	0	0	0	0	0	2.07E-04	0	0	0	0	9.46E-05	0	0	0	0	0	0	4.00E-05	0	1.09E-04
P	O43155	0	0	4	0	0	0	0	0	0	0	3	0	0	0	10	17	0	8	0	2	5	0	0	7	5	0	0	0	2	0	0	0	0	4.83E-05	0	0	0	0	0	0	0	5.68E-05	0	0	0	1.40E-04	2.48E-04	0
P	P04632	0	0	0	0	6	0	5	3	2	0	0	0	0	8	3	2	8	0	0	0	4	0	0	4	12	0	0	5	13	2	2	0	0	0	0	1.88E-04	0	2.49E-04	1.36E-04	1.09E-04	0	0	0	0	2.75E-04	1.38E-04	5.83E-05	2.83E-04
P	O43157	0	0	0	0	0	0	0	0	0	0	0	0	0	0	0	7	0	0	0	0	0	0	0	0	0	0	0	0	0	0	0	0	0	0	0	0	0	0	0	0	0	0	0	0	0	0	2.56E-05	0
P	P16615	0	0	0	0	0	0	0	0	0	0	0	0	0	8	0	2	0	0	0	0	0	0	0	5	8	0	0	2	15	0	0	0	0	0	0	0	0	0	0	0	0	0	0	0	4.71E-05	0	1.50E-05	0
P	Q9HDC9	0	0	0	0	0	0	0	0	0	0	0	0	0	0	0	0	0	0	0	0	0	0	0	0	0	0	0	0	2	0	0	0	0	0	0	0	0	0	0	0	0	0	0	0	0	0	0	0
P	Q99880	0	8	6	3	9	0	10	7	8	0	6	0	8	16	14	17	19	17	0	7	12	8	2	11	9	0	0	13	8	0	0	0	0.00268455	0.001467104	0.001314657	0.001567897	0	0.003420169	9.85E-04	0.005557285	0	0.001116553	0	0.00298286	0.00340669	0.002720978	0.004398733	0.002406052
P	Q99877	0	8	6	3	9	0	10	7	8	0	6	0	8	16	14	17	19	17	0	7	12	8	2	11	9	0	0	13	8	0	0	0	0.00268455	0.001467104	0.001314657	0.001567897	0	0.003420169	9.85E-04	0.005557285	0	0.001116553	0	0.00298286	0.00340669	0.002720978	0.004398733	0.002406052
P	Q99873	0	0	0	0	2	0	0	7	0	0	0	0	0	14	9	4	12	2	0	0	0	0	0	0	0	0	0	0	4	0	0	0	0	0	0	2.27E-05	0	0	1.97E-04	0	0	0	0	0	3.47E-04	2.75E-04	1.05E-04	2.95E-04
P	Q99878	0	10	11	7	13	4	13	13	8	5	7	3	11	22	23	22	20	8	6	8	10	7	5	10	8	6	4	9	15	4	3	0	0.010053383	0.001942174	0.005771055	0.001346369	0.005613004	0.002004005	0.008837726	0.002849194	0.012569285	0.002124939	0.001607108	0.002583903	0.00182045	0.00246129	0.002073523	0.002302667
P	Q99879	0	7	6	3	9	0	10	7	8	0	6	0	8	16	14	17	19	17	0	7	12	8	2	11	9	0	0	13	8	0	0	0	0.001634074	0.001467104	0.001314657	0.001567897	0	0.003420169	9.85E-04	0.005557285	0	0.001116553	0	0.00298286	0.00340669	0.002720978	0.004398733	0.002406052
P	O43143	0	0	0	0	0	0	0	0	5	0	0	0	2	33	0	0	6	0	0	0	2	0	0	0	0	0	0	0	4	0	0	0	0	0	0	0	0	0	0	4.59E-05	0	0	0	1.89E-05	3.63E-04	0	0	6.36E-05
P	P04626	0	0	0	0	0	0	0	0	0	0	0	0	0	0	2	2	0	0	0	0	2	0	0	2	2	0	0	0	0	0	0	0	0	0	0	0	0	0	0	0	0	0	0	0	0	1.48E-05	1.24E-05	0
P	Q9NVZ3	0	0	0	0	0	0	0	0	0	0	0	0	0	0	0	0	0	0	0	0	0	0	0	2	0	0	0	0	0	0	0	0	0	0	0	0	0	0	0	0	0	0	0	0	0	0	0	0
P	Q9NVS9	0	0	0	0	0	0	0	0	0	0	0	0	0	3	3	2	2	0	0	0	0	0	0	0	0	0	0	0	0	0	0	0	0	0	0	0	0	0	0	0	0	0	0	0	7.05E-05	1.07E-04	5.98E-05	6.45E-05
P	P02008	0	0	0	0	0	0	0	0	0	0	0	0	0	2	2	2	0	2	0	0	0	0	0	0	0	0	0	0	0	0	0	0	0	0	0	0	0	0	0	0	0	0	0	0	1.30E-04	1.96E-04	2.20E-04	0
P	Q8WVY7	0	0	0	0	0	0	0	0	2	0	0	0	2	0	0	0	0	0	0	0	0	0	0	0	0	0	0	0	0	0	0	0	0	0	0	0	0	0	0	4.59E-05	0	0	0	7.09E-05	0	0	0	0
P	Q86VZ4	0	0	0	0	0	0	0	0	0	0	0	0	0	0	0	2	0	0	0	0	0	0	0	2	0	0	0	0	0	0	0	0	0	0	0	0	0	0	0	0	0	0	0	0	0	0	3.12E-05	0
P	Q9UKD2	0	0	0	0	0	0	0	0	0	0	0	0	0	0	0	0	2	0	0	0	0	0	0	0	0	0	0	0	0	0	0	0	0	0	0	0	0	0	0	0	0	0	0	0	0	0	0	7.05E-05
P	Q9NX24	0	0	0	0	0	0	0	0	0	0	0	0	0	2	0	0	0	0	0	2	0	0	0	0	0	0	0	0	0	0	0	0	0	0	0	0	0	0	0	0	0	0	0	0	8.02E-05	0	0	0
P	Q8WWQ8	0	0	0	0	0	0	0	0	0	0	0	0	0	0	0	0	0	0	0	0	0	0	0	2	2	0	0	2	0	0	0	0	0	0	0	0	0	0	0	0	0	0	0	0	0	0	0	0
P	Q96QK1	0	0	0	0	2	0	0	2	4	0	0	0	4	12	6	3	0	2	0	0	4	0	0	0	4	0	0	5	9	0	0	0	0	0	0	2.64E-05	0	0	1.83E-05	4.58E-05	0	0	0	7.55E-05	1.23E-04	6.98E-05	2.94E-05	0
P	Q6DKJ4	0	0	0	0	0	0	0	0	0	0	0	0	0	2	0	2	0	0	0	0	0	0	0	0	0	0	0	0	2	0	0	0	0	0	0	0	0	0	0	0	0	0	0	0	2.82E-05	0	3.59E-05	0
P	Q86X29	0	9	0	2	0	0	0	0	0	2	0	0	0	0	0	5	0	8	0	2	5	0	0	2	2	0	0	0	0	0	0	0	6.23E-04	0	1.38E-05	0	0	0	0	0	4.43E-05	0	0	0	0	0	6.01E-05	0
P	Q99962	0	0	0	0	4	0	0	0	0	0	0	0	0	0	0	2	0	0	0	0	2	0	0	0	0	0	0	0	0	0	0	0	0	0	0	9.55E-05	0	0	0	0	0	0	0	0	0	0	4.44E-05	0
P	Q99961	0	0	0	0	4	0	0	0	3	0	0	0	0	0	0	3	0	0	0	0	2	0	0	0	0	0	0	0	3	0	0	0	0	0	0	9.14E-05	0	0	0	5.95E-05	0	0	0	0	0	0	6.36E-05	0
P	Q9NWN3	0	0	0	0	0	0	0	0	0	0	0	0	0	0	0	0	0	0	0	0	0	0	0	0	0	0	0	0	0	0	2	0	0	0	0	0	0	0	0	0	0	0	0	0	0	0	0	0
P	Q00341	0	0	0	0	0	0	2	0	3	0	0	0	0	15	0	0	0	0	0	0	2	0	0	2	4	0	0	5	5	0	0	0	0	0	0	0	0	8.09E-06	0	1.73E-05	0	0	0	0	7.25E-05	0	0	0
P	Reverse_sp|Q68DA7|FMN1_HUMAN	0	0	0	0	0	0	0	0	0	0	0	0	0	2	0	0	0	0	0	0	0	0	0	0	0	0	0	0	0	0	0	0	0	0	0	0	0	0	0	0	0	0	0	0	8.64E-06	0	0	0
P	Q02985	0	0	0	0	0	0	0	0	0	0	0	0	0	0	0	2	0	2	0	0	0	0	0	0	0	0	0	0	0	0	0	0	0	0	0	0	0	0	0	0	0	0	0	0	0	0	1.18E-04	0
P	Q8WWI5	0	0	2	0	0	0	0	0	0	0	0	0	0	6	4	4	0	0	0	0	2	0	0	2	2	0	0	0	0	0	0	0	0	2.91E-05	0	0	0	0	0	0	0	0	0	0	5.60E-05	7.05E-05	4.75E-05	0
P	Q14974	0	0	5	3	10	2	3	18	11	3	6	0	3	30	14	13	14	4	2	4	11	2	0	9	8	2	2	11	17	2	2	0	0	4.37E-05	5.11E-05	1.20E-04	2.88E-05	1.17E-04	2.58E-04	2.41E-04	8.20E-05	2.36E-04	0	6.01E-05	4.90E-04	2.43E-04	1.25E-04	1.63E-04
P	Q14978	0	0	4	0	0	0	0	0	0	0	0	0	0	0	0	0	0	0	0	3	5	0	0	0	0	0	0	0	0	0	0	0	0	4.56E-05	0	0	0	0	0	0	0	0	0	0	0	0	0	0
P	Q14980	0	0	0	0	0	0	0	2	0	0	0	0	0	0	0	0	2	0	0	0	0	0	0	0	0	0	0	0	0	0	0	0	0	0	0	0	0	0	6.90E-06	0	0	0	0	0	0	0	0	7.96E-06
P	Q96QA5	0	0	0	0	0	0	0	0	0	0	0	0	0	0	0	0	0	0	0	0	0	0	0	0	0	0	0	0	3	0	0	0	0	0	0	0	0	0	0	0	0	0	0	0	0	0	0	0
P	O94766	0	0	0	0	0	0	0	0	0	0	2	0	0	0	0	4	0	0	0	0	0	0	0	0	3	0	0	0	0	0	0	0	0	0	0	0	0	0	0	0	0	8.40E-05	0	0	0	0	1.17E-04	0
P	O94776	0	0	0	0	0	0	0	0	0	0	0	0	0	6	0	0	0	0	0	0	0	0	0	0	0	0	0	0	0	0	0	0	0	0	0	0	0	0	0	0	0	0	0	0	5.51E-05	0	0	0
P	Q8WWM9	0	0	0	0	0	0	2	0	0	0	3	0	3	0	2	13	0	0	0	0	0	0	0	4	3	0	0	3	6	0	0	0	0	0	0	0	0	1.35E-04	0	0	0	1.48E-04	0	4.75E-04	0	9.75E-05	7.40E-04	0
P	O94788	0	0	0	0	0	0	0	0	0	0	0	0	0	0	0	2	0	0	0	0	0	0	0	0	0	0	0	0	0	0	0	0	0	0	0	0	0	0	0	0	0	0	0	0	0	0	6.03E-05	0
P	Q5XKE5	6	2	6	6	12	4	13	8	10	3	15	2	13	19	19	13	14	9	0	6	7	3	0	15	10	2	0	13	6	4	0	6.97E-04	2.75E-05	1.55E-04	2.01E-04	3.38E-04	1.88E-04	4.41E-04	8.46E-04	4.50E-04	2.15E-04	0.001174572	1.28E-04	0.001180209	7.34E-04	9.01E-04	3.79E-04	6.30E-04
P	Q9UJW0	0	0	0	0	0	0	0	0	0	0	0	0	0	2	0	0	0	0	0	0	0	0	0	0	0	0	0	0	0	0	0	0	0	0	0	0	0	0	0	0	0	0	0	0	2.67E-05	0	0	0
P	Q9UJX3	0	0	0	0	0	0	0	0	0	0	0	0	0	2	0	0	0	0	0	0	0	0	0	0	0	0	0	0	0	0	0	0	0	0	0	0	0	0	0	0	0	0	0	0	2.05E-05	0	0	0
P	A6NEC2	0	0	0	0	0	0	0	5	0	0	0	0	0	7	0	0	10	0	0	0	0	0	0	0	0	0	0	0	0	0	0	0	0	0	0	0	0	0	9.16E-05	0	0	0	0	0	1.92E-04	0	0	3.52E-04
P	Q96QD8	0	0	0	0	0	0	0	0	0	0	0	0	0	2	6	10	0	0	0	0	0	0	0	2	0	0	0	0	0	0	0	0	0	0	0	0	0	0	0	0	0	0	0	0	3.64E-05	1.46E-04	2.78E-04	0
P	P55957	0	0	0	0	0	0	0	0	0	0	0	0	0	0	0	2	0	0	0	0	0	2	0	0	0	0	0	0	0	0	0	0	0	0	0	0	0	0	0	0	0	0	0	0	0	0	8.01E-05	0
P	P67936	0	14	18	11	17	7	22	24	25	9	9	7	28	3	5	76	61	20	0	14	25	6	5	18	4	0	0	2	21	0	0	0	0.001393575	0.001387955	7.58E-04	7.63E-04	4.83E-04	0.002006591	0.002030562	0.002617582	0.001737689	0.001134561	0.002267232	0.005061721	7.42E-05	2.24E-04	0.006043512	0.004787849
P	P31942	0	0	0	0	0	0	0	0	0	0	0	0	0	0	0	0	0	0	0	0	0	0	0	3	2	0	0	4	3	2	2	0	0	0	0	0	0	0	0	0	0	0	0	0	0	0	0	0
P	Q9NVA2	0	0	0	0	2	0	4	2	3	2	0	0	3	0	0	0	3	0	0	0	0	0	0	3	4	0	0	4	8	0	0	0	0	0	0	3.92E-05	0	9.57E-05	5.10E-05	6.80E-05	1.34E-04	0	0	1.05E-04	0	0	0	5.89E-05
P	P31944	0	0	0	0	0	0	0	0	0	0	4	0	0	0	3	2	0	0	0	0	0	0	0	0	0	0	0	0	0	0	0	0	0	0	0	0	0	0	0	0	0	3.10E-04	0	0	0	1.15E-04	6.45E-05	0
P	P31943	0	0	0	0	0	0	0	6	4	0	0	0	0	7	0	2	22	5	0	0	0	0	0	0	2	0	0	2	7	0	0	0	0	0	0	0	0	0	1.95E-04	6.50E-05	0	0	0	0	1.37E-04	0	3.48E-05	5.63E-04
P	P31946	0	11	22	14	20	13	21	16	19	11	12	11	18	22	16	38	37	14	3	15	19	9	9	20	12	5	5	15	23	8	8	0	0.0031984	0.002902127	0.006679012	0.002135823	0.004867646	0.003712134	0.005132509	0.003676618	0.005605813	0.003965123	0.007135733	0.006050114	0.002143722	0.001506672	0.002697265	0.004518683
P	P31948	0	0	0	0	3	0	0	11	0	2	0	0	0	0	0	0	29	7	0	0	0	0	0	0	0	0	0	0	0	0	0	0	0	0	0	2.32E-05	0	0	2.02E-04	0	7.94E-05	0	0	0	0	0	0	7.29E-04
P	P31947	0	40	40	46	58	35	46	52	37	21	30	21	31	85	76	70	100	34	10	24	36	24	18	35	33	8	9	39	53	14	15	0	0.017138006	0.012106055	0.029406996	0.015050523	0.015882866	0.012970437	0.019334478	0.026028764	0.020215116	0.01947664	0.015815323	0.013063484	0.017975783	0.020699121	0.00717667	0.014363548
P	Q96P63	0	0	0	0	0	0	0	0	0	0	2	0	2	0	3	0	0	0	0	0	0	0	0	0	0	0	0	0	0	0	0	0	0	0	0	0	0	0	0	0	0	6.95E-05	0	3.71E-05	0	6.86E-05	0	0
P	P31949	0	0	3	8	10	8	13	7	3	0	2	3	4	13	9	15	11	3	0	4	9	0	3	11	10	0	0	13	12	2	0	0	0	0.002003356	0.00362419	0.004003142	0.003361238	0.009625331	0.001807186	7.64E-04	0	0.001875808	0.001436703	0.001718127	0.003328823	0.00211795	0.003642895	0.002005043
P	P04350	0	13	2	13	35	8	29	23	16	2	3	9	9	47	24	22	31	11	0	3	13	0	0	17	24	0	0	25	28	5	5	0	4.14E-04	4.31E-05	0.001441897	0.002338322	0.001362664	0.00199895	0.002153313	0.001363506	6.47E-05	1.06E-04	0.00117372	5.76E-04	0.002458341	0.001022603	5.98E-04	0.001706996
P	P28370	0	0	0	0	0	0	0	0	0	0	0	0	0	4	0	0	0	0	0	0	0	0	0	0	0	0	0	0	0	0	0	0	0	0	0	0	0	0	0	0	0	0	0	0	2.33E-05	0	0	0
P	Q9HCM2	0	0	0	0	0	0	0	0	0	0	0	0	0	0	0	3	0	0	0	0	0	0	0	0	0	0	0	0	0	0	0	0	0	0	0	0	0	0	0	0	0	0	0	0	0	0	1.24E-05	0
P	Reverse_sp|Q8N4P2|TT30B_HUMAN	0	0	0	0	0	0	0	0	0	0	0	0	0	0	0	0	0	0	0	0	0	0	0	0	0	0	0	2	0	0	0	0	0	0	0	0	0	0	0	0	0	0	0	0	0	0	0	0
P	Q14839	0	0	0	0	0	0	0	0	0	0	0	0	0	4	0	0	0	0	0	0	0	0	0	0	0	0	0	0	0	0	0	0	0	0	0	0	0	0	0	0	0	0	0	0	1.28E-05	0	0	0
P	Q86V85	0	0	0	0	0	0	0	0	0	0	0	0	0	0	0	0	0	0	0	0	0	0	0	0	2	0	0	0	2	0	0	0	0	0	0	0	0	0	0	0	0	0	0	0	0	0	0	0
P	Q86V81	0	0	0	0	0	0	0	0	2	0	0	0	0	0	0	7	2	0	0	2	4	0	0	0	0	0	0	0	0	0	0	0	0	0	0	0	0	0	0	2.27E-04	0	0	0	0	0	0	2.73E-04	1.31E-04
P	Q9NUU7	0	0	0	0	2	0	0	0	0	0	0	0	0	3	0	0	0	0	0	0	0	0	0	0	0	0	0	0	0	0	0	0	0	0	0	2.64E-05	0	0	0	0	0	0	0	0	3.85E-05	0	0	0
P	Q9NV70	0	0	0	0	0	0	0	0	0	0	0	0	0	6	0	0	0	0	0	0	0	0	0	0	0	0	0	0	0	0	0	0	0	0	0	0	0	0	0	0	0	0	0	0	4.80E-05	0	0	0
P	Q8WV41	0	0	0	0	0	0	0	0	0	0	0	0	0	0	5	0	0	0	0	0	0	0	0	0	0	0	0	0	0	0	0	0	0	0	0	0	0	0	0	0	0	0	0	0	0	8.07E-05	0	0
P	Q99733	0	0	4	0	11	0	7	0	5	0	0	0	2	15	5	10	7	4	0	4	9	0	0	3	3	0	0	3	3	0	0	0	0	1.53E-04	0	6.16E-04	0	3.01E-04	0	2.14E-04	0	0	0	1.40E-04	3.76E-04	1.48E-04	2.29E-04	1.57E-04
P	Q9UID3	0	0	0	0	0	0	0	0	0	0	0	0	0	2	0	0	0	0	0	0	0	0	0	0	0	0	0	0	0	0	0	0	0	0	0	0	0	0	0	0	0	0	0	0	1.57E-05	0	0	0
P	Q9NUQ9	0	0	0	2	2	2	3	2	3	2	2	2	2	2	2	7	2	3	0	2	2	0	2	3	4	0	0	2	5	2	2	0	0	0	6.91E-05	2.59E-05	3.89E-05	6.33E-05	4.51E-05	1.13E-04	1.77E-04	1.45E-04	1.69E-04	1.39E-04	3.79E-05	5.72E-05	2.41E-04	7.80E-05
P	Q02818	0	19	25	0	11	0	18	8	12	4	14	0	11	2	62	73	0	13	0	7	15	0	0	33	17	0	0	8	20	0	0	0	0.001961952	0.002239997	0	2.46E-04	0	5.79E-04	1.58E-04	3.16E-04	2.18E-04	0.001078285	0	3.42E-04	2.66E-05	0.002291383	0.002116649	0
P	P31939	0	0	0	0	0	0	0	2	0	0	0	0	0	15	0	0	3	0	0	0	0	0	0	0	0	0	0	0	5	0	0	0	0	0	0	0	0	0	2.47E-05	0	0	0	0	0	1.86E-04	0	0	4.27E-05
P	Q9HCE1	0	0	0	0	0	0	0	0	0	0	0	0	0	0	0	0	0	0	0	0	0	0	0	0	0	0	0	0	2	0	0	0	0	0	0	0	0	0	0	0	0	0	0	0	0	0	0	0
P	Q99798	0	0	0	0	0	0	0	0	0	0	0	0	0	8	0	0	0	0	0	0	2	3	0	0	0	0	0	0	0	0	0	0	0	0	0	0	0	0	0	0	0	0	0	0	7.08E-05	0	0	0
P	Q02809	0	2	0	0	0	0	0	2	0	0	0	0	0	2	5	7	0	6	0	0	2	0	0	3	2	0	0	0	3	0	0	0	3.03E-05	0	0	0	0	0	2.01E-05	0	0	0	0	0	1.69E-05	6.37E-05	9.66E-05	0
P	Q8WV92	0	0	0	0	0	0	0	0	0	0	0	0	0	0	2	0	0	0	0	0	0	0	0	0	0	0	0	0	0	0	0	0	0	0	0	0	0	0	0	0	0	0	0	0	0	7.44E-05	0	0
P	Q86W24	0	0	0	0	0	0	0	0	2	0	0	0	0	2	0	0	0	0	0	0	0	0	0	0	0	0	0	0	0	0	0	0	0	0	0	0	0	0	0	2.67E-05	0	0	0	0	3.37E-05	0	0	0
P	Q99805	0	0	0	0	0	0	0	0	0	0	0	0	0	2	0	0	0	0	0	0	0	0	0	0	0	0	0	0	4	0	0	0	0	0	0	0	0	0	0	0	0	0	0	0	1.85E-05	0	0	0
P	contaminant_GR78_YEAST	0	0	0	0	0	0	0	2	5	0	0	0	4	6	6	7	6	6	0	0	4	3	0	4	5	0	0	4	6	0	0	0	0	0	0	0	0	0	1.07E-04	9.63E-05	0	0	0	4.74E-04	3.33E-04	2.85E-04	4.69E-04	6.91E-04
P	Q86VP6	0	0	2	0	4	0	3	11	6	0	0	0	4	20	5	0	4	0	0	0	4	0	0	2	4	0	0	4	10	0	0	0	0	1.04E-05	0	1.71E-05	0	1.25E-05	8.31E-05	5.34E-05	0	0	0	3.06E-05	1.10E-04	3.77E-05	0	2.74E-05
P	Q9HCY8	0	2	17	2	15	2	9	7	12	2	5	2	11	12	12	16	8	4	0	5	10	0	2	12	12	0	2	10	15	2	2	0	1.41E-04	0.01789711	3.01E-04	0.006224116	3.03E-04	0.002565126	0.001192983	0.003787236	9.67E-04	0.001713479	7.91E-04	0.002529695	0.001356125	0.002405605	0.00217673	7.29E-04
P	Q8WVM8	0	0	0	0	0	0	0	0	0	0	0	0	0	2	0	0	0	0	0	0	0	0	0	0	0	0	0	0	0	0	0	0	0	0	0	0	0	0	0	0	0	0	0	0	2.87E-05	0	0	0
P	Q86VN1	0	0	0	0	0	0	0	0	0	0	0	0	0	2	2	0	0	0	0	0	0	0	0	0	0	0	0	0	0	0	0	0	0	0	0	0	0	0	0	0	0	0	0	0	3.18E-05	7.20E-05	0	0
P	Q5ZPR3	0	0	0	0	0	0	0	0	0	0	0	0	0	0	0	6	0	0	0	0	0	0	0	0	0	0	0	0	0	0	0	0	0	0	0	0	0	0	0	0	0	0	0	0	0	0	1.02E-04	0
P	contaminant_GR71_TOBAC	0	0	0	0	0	0	0	0	2	0	0	0	0	2	2	2	2	2	0	0	2	0	0	2	2	0	0	2	2	0	0	0	0	0	0	0	0	0	0	1.01E-04	0	0	0	0	4.86E-04	2.56E-04	6.46E-04	9.29E-04
P	Q99832	0	0	8	3	21	0	8	12	10	2	4	0	6	66	41	20	25	8	0	5	12	3	2	8	14	0	0	10	16	0	0	0	0	1.53E-04	2.47E-05	4.26E-04	0	1.51E-04	2.42E-04	2.28E-04	5.29E-05	6.91E-05	0	1.66E-04	0.001309976	0.001092129	3.59E-04	4.65E-04
P	Q02880	0	0	0	0	0	0	0	0	0	0	0	0	0	2	0	0	0	0	0	0	0	0	0	0	0	0	0	0	0	0	0	0	0	0	0	0	0	0	0	0	0	0	0	0	7.54E-06	0	0	0
P	Q86VS8	0	0	0	0	0	0	0	0	0	0	0	0	0	0	0	0	0	0	0	0	0	0	0	0	0	0	0	0	2	0	0	0	0	0	0	0	0	0	0	0	0	0	0	0	0	0	0	0
P	Q8WVQ1	0	0	0	0	0	0	0	0	0	0	0	0	0	0	0	0	0	4	0	2	2	0	0	3	3	2	0	0	0	0	0	0	0	0	0	0	0	0	0	0	0	0	0	0	0	0	0	0
P	Q02878	0	0	2	0	4	0	4	11	13	0	0	0	5	37	6	8	9	0	0	5	10	2	2	0	2	0	0	0	4	0	0	0	0	8.85E-05	0	7.30E-05	0	8.91E-05	3.80E-04	0.001468918	0	0	0	3.39E-04	0.002533726	2.25E-04	2.98E-04	4.97E-04
P	Q99829	0	0	0	0	0	0	0	0	0	0	0	0	0	5	0	0	0	0	0	0	0	0	0	0	0	0	0	0	0	0	0	0	0	0	0	0	0	0	0	0	0	0	0	0	5.71E-05	0	0	0
P	Q99816	0	0	2	0	0	0	0	0	0	0	0	0	2	0	6	3	0	0	0	0	3	0	0	5	3	0	0	0	0	0	0	0	0	3.27E-05	0	0	0	0	0	0	0	0	0	3.85E-05	0	1.43E-04	6.00E-05	0
P	Q9NVN8	0	0	0	0	0	0	0	0	0	0	0	0	0	0	0	0	2	0	0	0	0	0	0	0	0	0	0	0	0	0	0	0	0	0	0	0	0	0	0	0	0	0	0	0	0	0	0	2.89E-05
P	Q8WW12	0	0	4	0	2	0	0	0	0	0	0	0	0	0	0	3	2	0	0	2	5	0	0	0	2	0	0	0	0	0	0	0	0	3.22E-04	0	7.08E-05	0	0	0	0	0	0	0	0	0	0	1.32E-04	1.42E-04
P	Q14847	0	0	0	0	0	0	0	0	0	0	0	0	0	0	0	2	0	0	0	2	6	0	0	0	0	0	0	0	2	0	0	0	0	0	0	0	0	0	0	0	0	0	0	0	0	0	8.97E-05	0
P	P41252	0	0	0	0	0	0	0	7	3	0	0	0	0	44	15	2	8	0	0	0	4	0	0	0	2	0	0	3	12	0	0	0	0	0	0	0	0	0	5.78E-05	2.31E-05	0	0	0	0	2.92E-04	1.32E-04	1.24E-05	6.01E-05
P	Q86VI3	0	0	0	0	0	0	0	0	0	0	0	0	2	2	0	2	0	0	0	0	0	0	0	0	0	0	0	2	2	0	0	0	0	0	0	0	0	0	0	0	0	0	0	1.38E-05	7.52E-06	0	9.57E-06	0
P	P41250	0	0	0	3	0	2	0	7	0	0	0	2	0	29	15	0	21	4	0	2	4	0	0	0	2	0	0	5	13	0	0	0	0	0	3.03E-05	0	1.71E-05	0	8.89E-05	0	0	0	3.71E-05	0	3.40E-04	2.26E-04	0	3.76E-04
P	Q9HD26	0	0	0	0	0	0	0	0	0	0	0	0	0	0	0	0	0	0	0	0	0	0	0	0	0	0	0	0	2	0	0	0	0	0	0	0	0	0	0	0	0	0	0	0	0	0	0	0
P	Q9HD15	0	0	0	0	0	0	0	0	0	0	0	0	0	0	0	0	0	0	0	0	3	0	0	0	0	0	0	0	0	0	0	0	0	0	0	0	0	0	0	0	0	0	0	0	0	0	0	0
P	P41236	0	0	0	0	0	0	2	0	0	0	0	0	0	0	0	0	0	0	0	0	0	0	0	0	0	0	0	0	0	0	0	0	0	0	0	0	0	1.00E-04	0	0	0	0	0	0	0	0	0	0
P	P41223	0	0	0	0	0	0	0	0	0	0	0	0	0	0	0	0	0	0	0	0	3	0	0	0	0	0	0	0	0	0	0	0	0	0	0	0	0	0	0	0	0	0	0	0	0	0	0	0
P	P16298	0	0	0	0	0	0	0	0	2	0	0	0	2	0	0	7	0	0	0	0	0	0	0	0	0	0	0	2	2	0	0	0	0	0	0	0	0	0	0	4.18E-05	0	0	0	7.17E-05	0	0	1.19E-04	0
P	P41221	0	0	0	0	0	0	0	0	0	0	0	0	0	0	0	0	0	0	0	0	0	0	0	4	2	0	0	0	0	0	0	0	0	0	0	0	0	0	0	0	0	0	0	0	0	0	0	0
P	Q9NVJ2	0	0	0	0	0	0	0	0	0	0	0	0	0	0	0	0	0	0	0	0	0	0	0	0	0	0	0	0	2	0	0	0	0	0	0	0	0	0	0	0	0	0	0	0	0	0	0	0
P	P41227	0	0	0	0	0	0	0	0	3	0	0	0	2	7	0	0	6	0	0	0	0	0	0	0	0	0	0	0	3	0	0	0	0	0	0	0	0	0	0	1.24E-04	0	0	0	6.40E-05	2.09E-04	0	0	2.51E-04
P	Q86VF7	0	0	0	0	0	0	0	0	2	0	0	0	0	0	0	0	0	0	0	0	0	0	0	0	0	0	0	0	0	0	0	0	0	0	0	0	0	0	0	8.43E-06	0	0	0	0	0	0	0	0
P	Q96PD5	6	3	5	0	0	0	0	2	0	2	4	2	4	0	14	8	0	3	0	0	0	0	0	3	2	0	0	2	2	0	0	4.32E-04	5.11E-05	1.11E-04	0	0	0	0	2.53E-05	0	9.98E-05	1.47E-04	1.67E-04	7.83E-05	0	2.90E-04	1.63E-04	0
P	Q9UJ70	0	0	0	0	0	0	0	3	0	0	0	0	0	8	0	0	0	0	0	0	0	0	0	0	0	0	0	2	0	0	0	0	0	0	0	0	0	0	6.36E-05	0	0	0	0	0	2.32E-04	0	0	0
P	Q9UIV8	0	0	0	0	4	0	0	7	2	0	0	0	0	0	0	0	9	3	0	0	2	0	0	0	0	0	0	2	5	2	0	0	0	0	0	8.60E-05	0	0	1.87E-04	9.33E-05	0	0	0	0	0	0	0	2.15E-04
P	P55884	0	0	0	0	2	0	0	10	11	0	0	0	6	28	9	5	24	5	0	2	7	0	2	4	6	0	0	4	18	0	0	0	0	0	0	1.55E-05	0	0	1.26E-04	1.43E-04	0	0	0	5.54E-05	3.01E-04	1.25E-04	4.79E-05	2.48E-04
P	Q9NVD7	0	0	0	0	0	0	0	0	0	0	0	0	0	0	0	2	0	0	0	0	0	0	0	0	0	0	0	0	0	0	0	0	0	0	0	0	0	0	0	0	0	0	0	0	0	0	4.20E-05	0
P	Q9UIW2	0	0	0	0	0	0	0	0	0	0	0	0	0	0	0	16	0	0	0	0	0	0	0	0	0	0	0	0	0	0	0	0	0	0	0	0	0	0	0	0	0	0	0	0	0	0	7.41E-05	0
P	P67870	0	0	0	0	0	0	0	3	2	0	0	0	2	0	0	3	2	0	0	0	2	0	0	0	2	0	0	2	0	2	2	0	0	0	0	0	0	0	2.38E-04	1.36E-04	0	0	0	2.45E-04	0	0	1.45E-04	7.83E-05
P	Q9HD45	0	0	0	0	0	0	0	0	0	0	0	0	0	0	0	0	0	0	0	0	0	0	0	0	2	0	0	2	4	0	0	0	0	0	0	0	0	0	0	0	0	0	0	0	0	0	0	0
P	Q9HD42	0	0	0	0	0	0	2	0	2	0	0	0	0	0	0	4	0	0	0	0	0	0	0	3	2	0	0	3	3	0	0	0	0	0	0	0	0	7.85E-05	0	1.86E-04	0	0	0	0	0	0	1.59E-04	0
P	Q9UI15	0	3	4	4	4	3	4	2	2	2	2	0	2	2	2	2	2	2	2	2	2	2	2	2	2	2	2	2	2	2	2	0	4.80E-04	0.001281269	6.75E-04	9.72E-04	1.58E-04	0.001160107	1.83E-04	5.13E-04	9.38E-04	7.07E-04	0	0.00117096	2.47E-04	2.33E-04	3.14E-04	2.96E-04
P	Q9UI30	0	0	0	0	0	0	0	0	2	0	0	0	0	0	0	0	0	0	0	0	2	0	0	0	0	0	0	0	2	0	0	0	0	0	0	0	0	0	0	1.17E-04	0	0	0	0	0	0	0	0
P	Q9UHR4	0	0	0	0	0	0	0	0	0	0	0	0	0	0	0	0	0	0	0	0	0	0	0	2	2	0	0	0	3	0	0	0	0	0	0	0	0	0	0	0	0	0	0	0	0	0	0	0
P	P28482	0	0	0	0	0	0	0	5	0	0	0	0	0	7	3	0	7	2	0	0	0	0	0	0	0	0	0	0	2	0	0	0	0	0	0	0	0	0	1.62E-04	0	0	0	0	0	1.36E-04	7.72E-05	0	2.34E-04
P	Q8WUA8	0	0	0	0	0	0	0	0	0	0	0	0	0	0	4	3	0	0	0	0	0	0	0	0	2	0	0	0	0	0	0	0	0	0	0	0	0	0	0	0	0	0	0	0	0	1.57E-04	6.63E-05	0
P	Q96NY7	0	0	0	0	0	0	0	2	0	0	0	0	0	4	0	3	0	0	0	0	0	0	0	0	0	0	0	0	0	0	0	0	0	0	0	0	0	0	3.11E-05	0	0	0	0	0	6.97E-05	0	3.33E-05	0
P	A0A0G2JRQ6	0	0	0	0	0	0	0	0	0	0	0	0	0	0	2	2	0	0	0	0	0	0	0	0	0	0	0	0	2	0	0	0	0	0	0	0	0	0	0	0	0	0	0	0	0	1.58E-04	2.00E-04	0
P	P04406	3	19	12	18	16	14	13	22	11	10	8	4	10	76	50	60	46	13	8	11	13	13	10	11	11	4	4	14	32	6	5	1.24E-04	0.003314487	7.04E-04	0.002993536	6.78E-04	0.001523845	7.50E-04	0.002461798	0.001088647	0.001800972	0.002043791	5.32E-04	0.001211664	0.002965346	0.002904279	0.002609835	0.00246351
P	Q99627	0	0	0	0	0	0	0	0	0	0	0	0	0	2	0	0	0	0	0	0	0	0	0	0	3	0	0	0	4	0	0	0	0	0	0	0	0	0	0	0	0	0	0	0	5.87E-05	0	0	0
P	Q9UHI8	0	5	6	0	0	0	0	7	4	4	4	3	3	0	30	35	2	16	6	4	7	0	0	13	14	2	2	7	9	0	2	0	9.89E-05	5.93E-05	0	0	0	0	7.55E-05	5.28E-05	2.97E-04	7.76E-05	1.42E-04	6.22E-05	0	3.74E-04	3.96E-04	2.61E-05
P	Q9UHI6	0	0	0	0	0	0	0	0	0	0	0	0	0	4	0	0	0	0	0	0	0	0	0	0	0	0	0	0	0	0	0	0	0	0	0	0	0	0	0	0	0	0	0	0	2.98E-05	0	0	0
P	Q99613	0	0	0	0	0	0	0	13	4	0	0	0	0	28	8	7	20	4	0	0	6	0	0	6	6	0	0	4	11	0	0	0	0	0	0	0	0	0	1.44E-04	3.99E-05	0	0	0	0	2.82E-04	8.12E-05	5.99E-05	2.03E-04
P	Q99615	0	0	0	0	0	0	0	0	0	0	0	0	0	5	0	0	0	0	0	0	0	0	0	0	0	0	0	0	0	0	0	0	0	0	0	0	0	0	0	0	0	0	0	0	7.45E-05	0	0	0
P	P04433	2	0	0	0	0	0	0	0	0	0	0	0	0	2	0	0	2	3	0	0	0	0	0	0	0	0	0	0	0	0	0	6.01E-04	0	0	0	0	0	0	0	0	0	0	0	0	1.07E-04	0	0	1.46E-04
P	P04439	0	4	5	0	5	0	4	2	2	6	4	0	3	4	13	15	2	9	2	3	5	0	0	6	7	0	0	4	6	0	0	0	3.83E-04	1.40E-04	0	6.91E-05	0	5.62E-05	4.00E-05	9.99E-05	0.001062609	1.80E-04	0	1.85E-04	1.01E-04	5.84E-04	4.71E-04	4.61E-05
P	Q9UHB6	0	0	0	0	0	0	0	2	0	0	0	0	2	0	0	0	3	0	0	3	4	0	0	0	2	0	0	0	4	0	0	0	0	0	0	0	0	0	2.88E-05	0	0	0	0	2.97E-05	0	0	0	3.33E-05
P	Q9UHB9	0	0	0	0	0	0	0	0	2	0	0	0	0	0	0	0	0	0	0	0	0	0	0	0	0	0	0	0	0	0	0	0	0	0	0	0	0	0	0	2.33E-05	0	0	0	0	0	0	0	0
P	A0A0J9YXX1	0	0	0	0	0	0	0	2	0	0	0	0	0	0	0	0	0	0	0	0	0	0	0	0	0	0	0	0	0	0	0	0	0	0	0	0	0	0	1.25E-04	0	0	0	0	0	0	0	0	0
P	Q86TY3	0	0	0	0	0	0	0	0	2	0	0	0	0	0	0	0	0	0	0	0	0	0	0	0	0	0	0	0	0	0	0	0	0	0	0	0	0	0	0	1.88E-05	0	0	0	0	0	0	0	0
P	Q8WTV0	0	0	0	0	0	0	0	0	0	0	0	0	2	0	2	2	0	0	0	0	0	0	0	2	0	0	0	0	2	0	0	0	0	0	0	0	0	0	0	0	0	0	0	6.81E-05	0	3.36E-05	4.24E-05	0
P	Q9UHD1	0	0	0	0	0	0	0	2	0	0	0	0	0	0	0	4	2	0	0	0	0	0	0	0	3	0	0	0	3	0	0	0	0	0	0	0	0	0	6.59E-05	0	0	0	0	0	0	0	9.41E-05	5.07E-05
P	Q9UHD8	0	0	0	0	3	0	4	3	7	0	0	0	4	10	0	4	2	0	0	5	8	0	0	0	3	0	0	2	4	0	0	0	0	0	0	2.87E-05	0	6.13E-05	7.47E-05	9.96E-05	0	0	0	6.41E-05	1.05E-04	0	5.33E-05	4.31E-05
P	Q9UHD9	0	0	0	0	3	2	0	0	0	0	0	0	0	4	0	0	5	0	0	0	0	0	0	2	0	0	0	2	4	2	2	0	0	0	0	4.04E-05	8.08E-05	0	0	0	0	0	0	0	3.93E-05	0	0	8.10E-05
P	P16403	0	6	15	0	8	0	3	8	12	0	4	0	6	12	9	17	15	2	0	9	19	9	2	6	4	0	0	0	0	0	0	0	4.49E-04	0.002723298	0	4.34E-04	0	1.69E-04	5.82E-04	0.001712192	0	3.96E-04	0	5.29E-04	0.001122768	8.70E-04	0.001612549	0.001383762
P	P16402	0	6	15	0	8	0	3	8	12	0	4	0	6	12	9	17	15	2	0	9	19	9	2	6	4	0	0	0	0	0	0	0	4.33E-04	0.002624717	0	4.18E-04	0	1.62E-04	5.61E-04	0.001650212	0	3.82E-04	0	5.10E-04	0.001082125	8.39E-04	0.001554176	0.001333671
P	P16401	0	4	7	0	3	0	3	8	12	0	2	0	5	11	2	16	21	3	0	11	14	8	3	8	2	0	0	0	2	0	0	0	6.51E-04	0.002030755	0	2.23E-04	0	6.81E-05	5.49E-04	0.00135551	0	2.08E-04	0	6.65E-04	5.97E-04	1.64E-04	0.00141617	0.00178857
P	Q99653	0	0	0	0	0	0	0	0	0	0	0	0	0	0	0	0	0	0	0	0	0	0	0	0	0	0	0	0	2	0	0	0	0	0	0	0	0	0	0	0	0	0	0	0	0	0	0	0
P	P04430	0	0	0	0	0	0	0	0	0	0	0	0	0	0	2	2	0	0	0	0	0	0	0	0	0	0	0	0	2	0	0	0	0	0	0	0	0	0	0	0	0	0	0	0	0	1.58E-04	2.00E-04	0
P	P04432	0	0	0	0	0	0	0	0	0	0	0	0	0	0	4	2	0	0	0	0	0	0	0	0	0	0	0	0	2	0	0	0	0	0	0	0	0	0	0	0	0	0	0	0	0	3.17E-04	2.00E-04	0
P	Q8WUM4	0	3	32	3	17	3	17	17	16	3	21	4	22	60	99	83	15	8	0	8	22	3	0	39	33	0	0	20	30	0	0	0	4.24E-05	5.51E-04	4.13E-05	1.79E-04	2.18E-05	2.72E-04	2.19E-04	2.69E-04	2.32E-04	7.02E-04	2.21E-04	4.07E-04	6.50E-04	0.001836126	0.001025239	1.84E-04
P	Reverse_sp|P82094|TMF1_HUMAN	0	0	0	0	0	0	0	0	0	0	0	0	0	0	0	2	2	2	0	0	0	2	0	0	0	0	0	0	0	0	0	0	0	0	0	0	0	0	0	0	0	0	0	0	0	0	1.43E-05	5.39E-05
P	Q9UIA9	0	0	0	0	0	0	0	0	0	0	0	0	0	2	0	0	0	0	0	0	0	0	0	0	0	0	0	0	0	0	0	0	0	0	0	0	0	0	0	0	0	0	0	0	1.13E-05	0	0	0
P	Q02790	0	3	6	5	5	4	4	13	9	2	3	2	5	25	15	18	20	3	0	5	8	3	4	7	3	0	0	4	11	2	3	0	6.41E-05	1.25E-04	7.80E-05	6.41E-05	9.61E-05	6.71E-05	6.04E-04	3.50E-04	9.39E-05	1.23E-04	5.98E-05	1.64E-04	4.01E-04	3.23E-04	4.42E-04	4.77E-04
P	Q99729	0	2	2	0	0	0	2	2	0	0	0	0	0	5	0	3	7	0	0	2	4	0	0	4	4	0	0	4	5	2	2	0	1.55E-04	3.84E-05	0	0	0	7.73E-05	4.40E-05	0	0	0	0	0	1.11E-04	0	1.18E-04	2.28E-04
P	Q8WUP2	0	0	0	0	0	0	0	2	0	0	0	0	0	0	0	0	3	0	0	0	0	0	0	0	0	0	0	0	0	0	0	0	0	0	0	0	0	0	3.91E-05	0	0	0	0	0	0	0	0	9.03E-05
P	Q9NUJ1	0	0	0	0	0	0	0	0	0	0	0	0	0	0	0	0	0	0	0	0	2	0	0	0	0	0	0	0	0	0	0	0	0	0	0	0	0	0	0	0	0	0	0	0	0	0	0	0
P	Q99715	0	19	3	6	5	0	3	21	0	16	5	4	4	0	52	19	3	31	7	3	4	2	0	23	23	2	2	4	12	0	0	0	9.36E-05	6.24E-06	8.77E-06	8.23E-06	0	6.70E-06	5.72E-05	0	1.69E-04	1.53E-05	5.82E-05	9.82E-06	0	1.85E-04	5.35E-05	8.25E-06
P	Q99714	0	0	0	0	0	0	2	0	0	0	0	0	0	0	0	0	0	0	0	0	0	0	0	0	0	0	0	0	2	0	0	0	0	0	0	0	0	1.77E-04	0	0	0	0	0	0	0	0	0	0
P	Q86V21	0	0	0	0	0	0	0	0	0	0	0	0	0	4	0	0	0	0	0	0	0	0	0	0	0	0	0	0	0	0	0	0	0	0	0	0	0	0	0	0	0	0	0	0	3.65E-05	0	0	0
P	Q86UP2	0	0	0	0	0	0	0	3	2	0	0	2	3	7	5	2	10	0	0	0	2	0	0	0	3	0	0	3	9	2	2	0	0	0	0	0	0	0	1.61E-05	1.61E-05	0	0	4.04E-05	1.66E-05	3.16E-05	3.41E-05	1.15E-05	7.45E-05
P	Q8WUD1	0	0	0	0	0	0	0	0	0	0	0	0	0	5	0	2	0	0	0	0	0	0	0	0	0	0	0	2	2	0	0	0	0	0	0	0	0	0	0	0	0	0	0	0	1.42E-04	0	7.23E-05	0
P	Q14738	0	0	0	0	0	0	0	0	0	0	0	0	0	4	0	0	0	0	0	0	0	0	0	0	0	0	0	0	0	0	0	0	0	0	0	0	0	0	0	0	0	0	0	0	4.07E-05	0	0	0
P	Q9UHX1	0	0	0	0	0	0	0	2	0	0	0	0	0	3	0	0	3	0	0	0	0	0	0	2	2	0	0	0	5	0	0	0	0	0	0	0	0	0	2.61E-05	0	0	0	0	0	3.29E-05	0	0	4.52E-05
P	Q86UE4	0	0	0	0	0	0	0	0	0	0	0	0	0	0	0	0	0	0	0	0	3	0	0	0	0	0	0	0	0	0	0	0	0	0	0	0	0	0	0	0	0	0	0	0	0	0	0	0
P	P53396	0	2	2	8	9	4	5	29	9	4	2	7	6	79	40	30	36	13	0	6	9	3	0	14	15	0	0	23	45	2	2	0	2.00E-05	1.74E-05	2.48E-04	1.15E-04	6.87E-05	1.07E-04	3.31E-04	9.27E-05	5.22E-05	1.70E-05	2.99E-04	9.56E-05	7.41E-04	4.12E-04	2.41E-04	3.14E-04
P	Q86UD1	0	0	9	0	0	0	0	0	0	0	0	0	0	0	6	7	0	2	0	2	3	0	0	11	6	0	0	0	2	0	0	0	0	5.84E-04	0	0	0	0	0	0	0	0	0	0	0	2.72E-04	2.57E-04	0
P	Q14766	0	0	0	0	0	0	0	0	0	0	0	0	0	0	0	0	0	2	0	2	2	2	0	0	4	0	0	0	0	0	0	0	0	0	0	0	0	0	0	0	0	0	0	0	0	0	0	0
P	Q14764	0	0	17	8	54	6	55	11	25	4	16	9	51	126	125	175	21	9	0	6	17	0	0	31	23	0	0	55	65	3	4	0	0	1.93E-04	4.51E-05	6.78E-04	1.48E-04	0.001005369	1.47E-04	3.76E-04	8.04E-05	8.30E-04	4.76E-04	0.002441068	0.001771631	0.002697837	0.003251856	2.73E-04
P	Q14767	0	10	0	0	0	0	0	0	0	5	0	3	0	0	4	0	0	38	9	0	0	0	0	0	5	0	0	0	0	0	0	0	1.01E-04	0	0	0	0	0	0	0	3.47E-04	0	8.28E-05	0	0	2.04E-05	0	0
P	Q9UI42	0	5	14	0	4	0	2	5	4	4	9	0	2	0	16	11	0	24	0	7	10	3	2	9	4	0	2	6	9	0	0	0	1.40E-04	3.79E-04	0	5.99E-05	0	3.66E-05	8.67E-05	1.21E-04	5.46E-04	9.36E-04	0	3.57E-05	0	4.84E-04	2.04E-04	0
P	Q9UI47	0	0	0	0	0	0	0	0	0	0	0	0	0	0	0	2	0	0	0	0	0	0	0	0	0	0	0	0	0	0	0	0	0	0	0	0	0	0	0	0	0	0	0	0	0	0	1.74E-05	0
P	Q08J23	0	0	0	0	0	0	0	0	0	0	0	0	0	6	0	0	0	0	0	0	0	0	0	0	0	0	0	0	2	0	0	0	0	0	0	0	0	0	0	0	0	0	0	0	4.80E-05	0	0	0
P	Q14789	0	0	0	0	0	0	0	0	0	0	0	0	0	0	0	0	0	0	0	0	0	0	0	0	0	0	0	0	3	0	0	0	0	0	0	0	0	0	0	0	0	0	0	0	0	0	0	0
P	Q9HC38	0	0	0	2	2	0	0	3	0	0	0	0	0	0	0	0	2	0	0	0	0	0	2	0	0	0	0	0	0	2	0	0	0	0	7.15E-05	4.03E-05	0	0	1.17E-04	0	0	0	0	0	0	0	0	8.07E-05
P	Q00169	0	0	0	0	0	0	0	2	2	0	0	0	0	0	2	0	2	0	0	0	0	0	0	0	0	0	0	0	0	0	0	0	0	0	0	0	0	0	8.11E-05	8.10E-05	0	0	0	0	0	6.86E-05	0	6.24E-05
P	Q9UHV9	0	0	0	0	0	0	0	0	8	0	0	0	6	5	6	4	4	0	0	3	7	0	0	3	5	0	0	0	4	0	0	0	0	0	0	0	0	0	0	9.47E-04	0	0	0	8.30E-04	2.79E-04	4.81E-04	3.04E-04	2.19E-04
P	Q12824	0	0	0	0	0	0	0	0	0	0	0	0	0	0	0	0	0	0	0	0	0	0	0	2	0	0	0	0	2	0	0	0	0	0	0	0	0	0	0	0	0	0	0	0	0	0	0	0
P	Q00839	0	0	0	0	0	0	0	5	7	0	0	0	3	49	10	4	17	0	0	3	8	0	0	4	7	0	0	5	10	0	0	0	0	0	0	0	0	0	6.19E-05	1.77E-04	0	0	0	2.73E-05	5.43E-04	1.24E-04	3.78E-05	1.74E-04
P	Q12840	0	0	0	0	4	0	2	2	3	0	0	0	0	7	2	0	4	0	0	0	0	0	0	0	2	0	0	0	2	0	0	0	0	0	0	2.44E-05	0	9.94E-06	2.83E-05	3.53E-05	0	0	0	0	5.35E-05	1.80E-05	0	3.26E-05
P	Q12841	0	14	31	0	15	2	10	7	0	4	3	0	0	0	9	26	0	5	0	2	3	5	2	10	0	4	4	6	4	3	0	0	0.002124826	0.00703658	0	7.51E-04	2.05E-04	3.00E-04	3.08E-04	0	0.001026064	2.13E-04	0	0	0	3.01E-04	0.001495344	0
P	Q12846	0	0	0	0	0	0	0	0	0	0	0	0	0	0	0	4	0	0	0	0	0	0	0	0	0	0	0	0	0	0	0	0	0	0	0	0	0	0	0	0	0	0	0	0	0	0	1.05E-04	0
P	P26373	0	4	9	0	7	0	8	6	12	0	6	0	5	59	18	10	12	3	0	6	9	5	0	2	5	0	0	5	9	0	0	0	1.74E-04	4.53E-04	0	3.39E-04	0	2.92E-04	7.61E-04	0.001590147	0	4.45E-04	0	3.56E-04	0.005260188	0.001185701	5.55E-04	0.001117503
P	Reverse_sp|P98160|PGBM_HUMAN	0	0	0	0	2	0	0	0	0	0	0	0	0	0	0	0	0	0	0	0	2	0	0	0	0	0	0	0	0	0	0	0	0	0	0	1.91E-06	0	0	0	0	0	0	0	0	0	0	0	0
P	Reverse_sp|Q12879|NMDE1_HUMAN	0	0	0	0	0	0	0	0	0	0	0	0	0	0	0	0	0	2	0	0	0	0	0	0	0	0	0	0	0	0	0	0	0	0	0	0	0	0	0	0	0	0	0	0	0	0	0	0
P	P26368	0	0	0	0	0	0	0	0	0	0	0	0	0	3	0	0	0	0	0	0	0	0	0	0	3	0	0	0	7	0	0	0	0	0	0	0	0	0	0	0	0	0	0	0	3.87E-05	0	0	0
P	Q12873	0	0	0	0	0	0	0	0	0	0	0	0	0	2	0	0	0	0	0	0	0	0	0	0	0	0	0	0	0	0	0	0	0	0	0	0	0	0	0	0	0	0	0	0	6.13E-06	0	0	0
P	Q12874	0	0	0	0	0	0	0	0	0	0	0	0	0	2	3	2	0	2	0	0	0	0	0	0	0	0	0	2	0	0	0	0	0	0	0	0	0	0	0	0	0	0	0	0	4.90E-05	9.25E-05	3.12E-05	0
P	Q12884	0	0	0	0	0	0	0	0	0	0	0	0	0	0	0	2	0	0	0	0	0	0	0	0	0	0	0	0	0	0	0	0	0	0	0	0	0	0	0	0	0	0	0	0	0	0	2.05E-05	0
P	P53985	0	0	2	0	0	0	0	0	0	0	0	0	0	0	0	5	0	0	0	0	0	0	0	0	0	0	0	0	0	0	0	0	0	6.37E-05	0	0	0	0	0	0	0	0	0	0	0	0	7.81E-05	0
P	P53992	0	0	0	0	0	0	0	2	0	0	0	0	0	0	0	0	4	0	0	0	0	0	0	3	2	0	0	0	6	0	0	0	0	0	0	0	0	0	1.33E-05	0	0	0	0	0	0	0	0	3.08E-05
P	P53990	0	0	0	0	3	0	0	0	3	0	2	0	3	2	12	13	0	0	0	2	4	0	0	8	5	0	0	2	7	0	0	0	0	0	0	3.46E-05	0	0	0	1.40E-04	0	1.55E-04	0	1.65E-04	3.37E-05	4.07E-04	4.50E-04	0
P	P53999	0	6	3	0	0	0	0	2	0	0	2	0	2	0	0	2	5	5	0	0	4	4	0	2	3	0	0	0	0	0	0	0	0.001331706	3.51E-04	0	0	0	0	1.15E-04	0	0	4.43E-04	0	2.37E-04	0	0	1.23E-04	4.64E-04
P	P14314	0	0	15	4	15	4	16	7	18	3	11	4	15	0	2	26	15	14	0	9	17	6	3	14	11	3	2	7	17	2	4	0	0	6.40E-04	3.90E-04	4.06E-04	5.37E-04	0.001068803	2.76E-04	0.001022256	1.36E-04	0.00133225	9.09E-04	9.68E-04	0	3.51E-05	4.73E-04	3.35E-04
P	P16989	0	0	6	0	4	0	2	0	0	0	0	0	0	0	0	3	0	0	0	4	7	0	0	0	0	0	0	0	0	0	0	0	0	2.23E-04	0	1.24E-04	0	5.52E-05	0	0	0	0	0	0	0	0	6.30E-05	0
P	P14324	0	0	0	5	2	6	3	9	2	3	4	4	5	17	10	13	24	7	0	3	6	3	4	9	6	0	3	9	10	4	3	0	0	0	3.85E-04	3.01E-05	4.21E-04	6.12E-05	4.70E-04	5.22E-05	3.09E-04	1.34E-04	4.58E-04	2.51E-04	3.22E-04	3.10E-04	3.73E-04	6.63E-04
P	O43493	0	0	0	0	0	0	0	0	0	0	0	0	0	0	0	0	0	0	0	0	0	0	0	0	0	0	0	0	2	0	0	0	0	0	0	0	0	0	0	0	0	0	0	0	0	0	0	0
P	O43488	0	0	0	0	0	0	0	0	0	0	0	0	0	2	0	0	2	0	0	0	0	0	0	0	0	0	0	2	2	0	0	0	0	0	0	0	0	0	0	0	0	0	0	0	3.42E-05	0	0	4.69E-05
P	Q12805	0	31	16	17	5	9	3	11	4	11	6	6	3	0	4	2	2	30	5	4	6	2	2	8	9	2	5	4	5	2	0	0	0.005548558	6.98E-04	7.45E-04	7.67E-05	2.68E-04	4.16E-05	3.26E-04	5.92E-05	0.001573437	2.85E-04	5.01E-04	6.10E-05	0	1.13E-04	3.17E-05	3.42E-05
P	O43464	0	0	0	0	0	0	0	0	0	0	0	0	0	0	2	2	0	2	0	0	0	0	0	0	2	0	0	0	0	0	0	0	0	0	0	0	0	0	0	0	0	0	0	0	0	6.07E-05	5.11E-05	0
P	Reverse_sp|Q9H7U1|CCSE2_HUMAN	0	0	0	0	0	0	0	0	0	0	0	0	0	0	0	0	0	0	0	0	0	0	0	2	0	0	0	0	0	0	0	0	0	0	0	0	0	0	0	0	0	0	0	0	0	0	0	0
P	Q9UPN3	0	0	0	0	0	0	0	10	6	0	0	0	2	30	0	0	13	0	0	0	3	0	0	11	17	0	0	15	28	0	0	0	0	0	0	0	0	0	1.09E-05	6.91E-06	0	0	0	2.03E-06	2.57E-05	0	0	1.71E-05
P	P04908	0	10	11	7	13	4	13	10	8	5	7	3	10	19	18	17	14	7	6	9	10	7	5	9	8	6	4	8	12	4	3	0	0.009898716	0.001912294	0.005716708	0.001325656	0.005526651	0.001973174	0.008421059	0.00280536	0.012375912	0.002092248	0.001582383	0.002486329	0.001273578	0.001710652	0.00132105	0.00155468
P	P16949	0	0	0	0	0	0	0	2	0	0	0	0	0	0	0	6	0	3	0	3	0	2	0	0	0	0	0	0	0	0	0	0	0	0	0	0	0	0	9.80E-05	0	0	0	0	0	0	0	5.76E-04	0
P	O43504	0	0	0	0	0	0	0	0	0	0	0	0	0	0	0	2	0	0	0	0	0	0	0	2	2	0	0	0	3	0	0	0	0	0	0	0	0	0	0	0	0	0	0	0	0	0	2.57E-04	0
P	O43505	0	0	2	0	0	0	0	0	0	0	0	0	0	0	0	0	0	0	0	0	0	0	0	0	0	0	0	0	0	0	0	0	0	6.14E-05	0	0	0	0	0	0	0	0	0	0	0	0	0	0
P	Q6P1J9	0	0	0	0	0	0	0	0	0	0	0	0	0	0	0	2	0	0	0	0	0	0	0	0	0	0	0	0	0	0	0	0	0	0	0	0	0	0	0	0	0	0	0	0	0	0	2.94E-05	0
P	M0R0U3	0	0	0	7	0	0	0	3	2	0	2	0	0	2	0	4	2	2	0	0	0	0	0	2	3	0	0	0	2	0	0	0	0	0	3.00E-04	0	0	0	2.85E-04	1.22E-04	0	2.10E-04	0	0	1.71E-04	0	2.18E-04	1.41E-04
P	P63244	0	0	0	0	0	0	0	15	10	0	0	0	2	41	16	13	26	6	0	2	4	3	0	3	8	0	0	7	19	0	0	0	0	0	0	0	0	0	6.91E-04	8.51E-04	0	0	0	4.74E-05	0.001508831	5.26E-04	3.69E-04	9.56E-04
P	P63241	0	0	0	2	0	0	0	11	15	0	0	0	10	29	13	27	22	0	0	4	6	2	2	9	8	0	0	8	21	0	0	0	0	0	1.16E-04	0	0	0	0.001232172	0.003078609	0	0	0	0.001757176	0.001990923	9.63E-04	0.002078275	0.001859222
P	P63267	0	26	27	24	36	22	35	25	22	10	16	12	18	53	43	39	61	38	11	18	24	13	9	23	26	6	7	27	32	7	9	0	0.02280315	0.018309198	0.023182454	0.015315212	0.02257773	0.018092327	0.010753274	0.003414183	0.033734582	0.004065914	0.041762006	0.004817954	0.010975703	0.010202493	0.003446356	0.010907222
P	P63261	0	34	37	37	57	33	55	59	38	19	25	16	30	131	101	96	117	56	17	22	34	19	13	47	48	8	11	56	79	14	13	0	0.024138536	0.020210823	0.029153833	0.018909242	0.028957061	0.021410253	0.015530678	0.005601743	0.041447517	0.006402759	0.049224067	0.006715015	0.015779788	0.012997155	0.005287401	0.017224124
P	P63279	0	0	0	0	0	0	0	4	0	0	0	0	0	0	0	3	3	0	0	0	2	0	0	0	0	0	0	0	0	0	0	0	0	0	0	0	0	0	1.85E-04	0	0	0	0	0	0	0	1.48E-04	1.60E-04
P	Q6P1M0	0	0	0	0	0	0	0	0	0	0	0	0	0	0	0	0	0	0	0	0	0	0	0	2	0	0	0	0	2	0	0	0	0	0	0	0	0	0	0	0	0	0	0	0	0	0	0	0
P	P0CG04	12	5	5	0	4	0	3	0	3	0	4	0	2	7	8	7	12	9	2	3	4	0	0	4	4	0	0	4	3	2	0	0.010684993	0.002705471	7.82E-04	0	4.36E-04	0	9.20E-04	0	0.002477186	0	0.003362298	0	0.002127398	8.68E-04	0.001486062	0.001178295	0.001191677
P	A0A0C4DH73	0	0	0	0	0	0	0	0	0	0	0	0	0	0	2	0	0	0	0	0	0	0	0	0	0	0	0	0	0	0	0	0	0	0	0	0	0	0	0	0	0	0	0	0	0	1.58E-04	0	0
P	A0A0C4DH72	0	0	0	0	0	0	0	0	0	0	0	0	0	0	2	0	0	0	0	0	0	0	0	0	0	0	0	0	0	0	0	0	0	0	0	0	0	0	0	0	0	0	0	0	0	1.58E-04	0	0
P	P0CG47	0	10	12	9	13	10	11	8	8	6	8	6	7	24	34	35	11	9	2	7	8	6	4	11	9	4	4	10	8	4	4	0	0.007032225	0.008350629	0.003538542	0.003212128	0.005284042	0.003584456	0.003951891	0.003694745	0.007527457	0.006921651	0.005150231	0.007254211	0.003427517	0.011167794	0.006953997	0.002758029
P	P0CG48	0	10	12	9	13	10	11	8	8	6	8	6	7	24	34	35	11	9	2	7	8	6	4	11	9	4	4	10	8	4	4	0	0.002426063	0.00279167	0.001261386	0.001079972	0.001849294	0.001205797	0.001310489	0.001245826	0.002516478	0.002313953	0.001721756	0.002458051	0.00123536	0.003760521	0.002290579	9.10E-04
P	Q9UNW1	0	0	2	0	0	0	0	0	0	0	2	0	0	0	0	4	0	0	0	2	0	0	0	4	6	0	0	0	0	0	0	0	0	2.62E-05	0	0	0	0	0	0	0	7.70E-05	0	0	0	0	6.41E-05	0
P	Q9UNX3	0	0	0	0	0	0	0	3	5	0	0	0	0	8	0	4	0	0	0	2	3	2	0	0	0	0	0	0	0	0	0	0	0	0	0	0	0	0	3.52E-04	4.02E-04	0	0	0	0	5.07E-04	0	2.15E-04	0
P	Q12768	0	0	0	0	0	0	0	0	0	0	0	0	0	2	0	0	0	0	0	0	0	0	0	0	0	0	0	0	2	0	0	0	0	0	0	0	0	0	0	0	0	0	0	0	1.06E-05	0	0	0
P	Q12765	0	0	0	0	0	0	0	0	0	0	0	0	0	0	3	0	0	0	0	0	2	0	0	3	0	0	0	0	3	0	0	0	0	0	0	0	0	0	0	0	0	0	0	0	0	6.71E-05	0	0
P	P51452	0	0	0	0	0	0	0	0	0	0	0	0	0	2	3	3	0	0	0	0	0	0	0	0	0	0	0	0	2	0	0	0	0	0	0	0	0	0	0	0	0	0	0	0	6.63E-05	1.50E-04	1.69E-04	0
P	P0CG39	0	5	10	7	12	6	12	15	10	4	3	2	10	13	13	12	17	10	2	3	3	2	0	7	8	0	0	9	14	2	2	0	0.003145356	0.002161617	0.002048696	0.001064998	0.001979342	0.001141704	0.002777273	6.25E-04	0.00322449	8.58E-04	0.002166757	0.001368667	6.03E-04	4.82E-04	2.71E-04	6.33E-04
P	P0CG38	0	6	10	9	13	7	13	17	10	4	4	2	10	15	14	12	22	11	2	4	5	2	0	8	9	0	0	11	14	2	2	0	0.003071298	0.002087217	0.0020115	0.001032252	0.001940529	0.001131042	0.002715628	6.04E-04	0.003113508	8.38E-04	0.00209218	0.00132156	6.10E-04	4.74E-04	2.61E-04	6.82E-04
P	Q9UNZ2	0	0	2	2	11	0	6	4	12	0	5	3	7	2	0	3	11	3	2	6	13	0	3	8	8	0	0	5	7	3	3	0	0	3.45E-05	3.63E-05	1.59E-04	0	1.39E-04	1.58E-04	4.93E-04	0	2.03E-04	4.08E-04	3.25E-04	3.31E-05	0	1.05E-04	3.19E-04
P	P02452	0	18	6	8	3	7	2	8	3	14	3	10	0	0	11	4	11	36	2	5	3	4	5	9	12	3	5	4	6	0	0	0	0.001049758	6.97E-05	1.38E-04	8.61E-06	9.90E-05	7.01E-06	9.97E-05	6.48E-05	0.003718781	2.56E-05	0.002473014	0	0	8.86E-05	2.13E-05	1.38E-04
P	P38405	0	0	0	0	0	0	0	0	0	0	0	0	0	0	0	3	0	0	0	0	0	0	0	0	0	0	0	0	0	0	0	0	0	0	0	0	0	0	0	0	0	0	0	0	0	0	8.20E-05	0
P	contaminant_GR78_RAT	0	24	21	30	31	28	36	41	35	11	16	16	37	78	75	91	101	64	14	27	39	34	21	54	50	18	10	40	72	19	17	0	8.21E-04	4.09E-04	0.001430704	4.50E-04	0.001339484	8.08E-04	0.001740867	0.001316031	8.79E-04	0.001061237	9.23E-04	0.001252801	0.001518946	0.002167742	0.001718797	0.002510903
P	Q00796	0	0	0	2	0	0	0	8	0	0	0	0	0	10	4	8	6	0	0	0	0	0	0	0	0	0	0	0	0	0	0	0	0	0	2.51E-05	0	0	0	2.45E-04	0	0	0	0	0	1.72E-04	1.04E-04	1.75E-04	2.12E-04
P	Q9UNS2	0	0	0	0	0	0	0	0	2	0	0	0	0	2	0	0	2	2	0	3	5	0	0	6	5	0	0	2	5	0	0	0	0	0	0	0	0	0	0	5.17E-05	0	0	0	0	2.90E-05	0	0	5.97E-05
P	P02462	0	2	0	0	0	0	0	0	0	0	0	0	0	0	2	0	0	5	0	0	0	0	0	0	0	0	0	0	0	0	0	0	1.23E-04	0	0	0	0	0	0	0	0	0	0	0	0	1.11E-05	0	0
P	P02461	0	0	0	0	0	0	0	0	0	0	0	0	0	0	0	0	2	0	0	0	0	0	0	3	2	0	0	0	0	0	0	0	0	0	0	0	0	0	0	0	0	0	0	0	0	0	0	1.72E-05
P	P02458	0	0	0	0	0	0	0	0	0	0	0	0	0	0	0	0	4	0	0	0	0	0	0	0	0	0	0	0	0	0	0	0	0	0	0	0	0	0	0	0	0	0	0	0	0	0	0	2.27E-05
P	O43598	0	0	0	2	0	0	0	0	2	0	0	0	0	6	0	0	0	0	0	0	0	0	0	0	0	0	0	0	0	0	0	0	0	0	5.15E-05	0	0	0	0	8.38E-05	0	0	0	0	2.47E-04	0	0	0
P	Q9UNN8	0	0	0	0	0	0	0	0	0	0	0	0	0	0	0	7	0	7	0	0	0	0	0	0	0	0	0	0	0	0	0	0	0	0	0	0	0	0	0	0	0	0	0	0	0	0	2.30E-04	0
P	O43570	0	0	0	0	0	0	0	0	0	0	0	0	0	0	5	2	0	2	0	0	3	0	0	0	0	0	0	0	0	0	0	0	0	0	0	0	0	0	0	0	0	0	0	0	0	1.31E-04	4.41E-05	0
P	O43670	0	0	0	0	0	0	3	0	0	0	0	0	0	0	0	0	0	0	0	0	0	0	0	0	0	0	0	0	0	0	0	0	0	0	0	0	0	3.22E-05	0	0	0	0	0	0	0	0	0	0
P	O43681	0	0	0	0	0	0	0	0	0	0	0	0	0	2	0	0	0	0	0	0	0	0	0	0	0	0	0	0	0	0	0	0	0	0	0	0	0	0	0	0	0	0	0	0	3.52E-05	0	0	0
P	O43684	0	0	0	0	0	0	0	2	3	0	0	0	0	10	0	0	3	0	0	0	2	0	0	0	2	0	0	2	5	0	0	0	0	0	0	0	0	0	4.45E-05	8.90E-05	0	0	0	0	2.43E-04	0	0	7.70E-05
P	O43657	0	0	0	0	0	0	0	0	0	0	0	0	2	0	10	4	0	0	0	0	0	0	0	2	0	0	0	0	0	0	0	0	0	0	0	0	0	0	0	0	0	0	0	6.14E-05	0	4.16E-04	1.27E-04	0
P	O43665	0	0	0	0	0	0	0	0	0	0	0	0	0	0	0	0	0	0	0	0	0	0	0	0	0	0	0	0	2	0	0	0	0	0	0	0	0	0	0	0	0	0	0	0	0	0	0	0
P	O43633	0	0	4	0	5	0	3	0	2	0	0	0	0	3	6	7	0	0	0	2	0	0	0	3	0	0	0	0	0	0	0	0	0	1.72E-04	0	1.70E-04	0	9.24E-05	0	6.57E-05	0	0	0	0	8.29E-05	3.34E-04	2.81E-04	0
P	Q6E0U4	0	0	0	0	0	0	0	0	0	0	0	0	0	0	0	0	0	2	0	0	0	0	0	0	0	0	0	0	0	0	0	0	0	0	0	0	0	0	0	0	0	0	0	0	0	0	0	0
P	O43617	0	0	0	0	0	0	0	0	0	0	0	0	0	2	2	0	0	0	0	0	0	0	0	2	0	0	0	0	3	0	0	0	0	0	0	0	0	0	0	0	0	0	0	0	1.02E-04	1.03E-04	0	0
P	Q12792	0	0	0	0	2	0	2	0	2	0	0	0	0	6	0	7	3	2	0	0	3	0	0	2	2	0	0	3	6	2	0	0	0	0	0	3.60E-05	0	2.93E-05	0	4.17E-05	0	0	0	0	1.23E-04	0	1.78E-04	7.22E-05
P	P0CF74	9	8	8	3	4	4	3	3	5	2	6	0	4	6	6	5	7	7	4	4	4	2	0	5	6	0	0	6	5	0	0	0.012900176	0.004023521	0.001142566	5.91E-04	4.36E-04	8.32E-04	9.20E-04	7.57E-04	0.002683618	6.78E-04	0.003716224	0	0.002623791	0.00104129	0.001748308	0.001031008	8.74E-04
P	A0A0G2JPF8	0	0	0	0	0	0	2	3	10	0	0	0	5	4	2	5	5	0	0	3	7	0	0	9	5	0	0	2	8	0	0	0	0	0	0	0	0	5.25E-05	9.96E-05	6.72E-04	0	0	0	3.08E-04	1.05E-04	6.32E-05	1.33E-04	1.44E-04
P	Q96TA2	0	0	0	0	0	0	0	0	0	0	0	0	0	0	0	0	0	0	0	0	0	0	0	2	0	0	0	0	2	0	0	0	0	0	0	0	0	0	0	0	0	0	0	0	0	0	0	0
P	Q96TA1	0	0	0	0	7	0	3	7	3	0	0	0	2	8	3	5	4	0	0	0	0	0	0	0	0	0	0	2	4	0	0	0	0	0	0	6.20E-05	0	2.06E-05	7.83E-05	3.91E-05	0	0	0	5.04E-05	8.22E-05	3.73E-05	5.23E-05	4.52E-05
P	Q9UMY4	0	0	0	0	0	0	0	0	0	0	0	0	0	2	0	0	0	0	0	0	0	0	0	0	0	0	0	0	0	0	0	0	0	0	0	0	0	0	0	0	0	0	0	0	7.57E-05	0	0	0
P	P28799	0	0	6	0	2	0	0	0	0	0	0	0	0	0	3	0	0	3	0	0	0	0	0	0	0	0	0	0	0	0	0	0	0	9.67E-05	0	1.42E-05	0	0	0	0	0	0	0	0	0	4.69E-05	0	0
P	P53778	0	0	0	0	0	0	0	0	0	0	0	0	0	2	0	0	0	0	0	0	0	0	0	0	0	0	0	0	0	0	0	0	0	0	0	0	0	0	0	0	0	0	0	0	3.34E-05	0	0	0
P	P38117	0	0	0	0	0	0	0	0	0	0	0	0	0	0	0	0	0	0	0	0	0	0	0	0	0	0	0	0	2	0	0	0	0	0	0	0	0	0	0	0	0	0	0	0	0	0	0	0
P	P14174	0	0	0	3	0	4	0	4	0	0	0	2	0	3	0	2	4	2	0	3	0	3	4	2	0	0	2	3	2	5	3	0	0	0	3.89E-04	0	6.58E-04	0	0.001776965	0	0	0	0.001073269	0	1.60E-04	0	1.36E-04	2.93E-04
P	Q9NZH8	0	0	0	0	3	0	0	0	0	0	0	0	0	0	0	0	0	0	0	0	0	0	0	0	0	0	0	0	0	0	0	0	0	0	0	9.95E-05	0	0	0	0	0	0	0	0	0	0	0	0
P	P14136	0	0	0	0	0	0	0	0	0	0	0	0	0	0	0	0	0	0	0	0	0	0	0	0	2	0	0	2	2	0	0	0	0	0	0	0	0	0	0	0	0	0	0	0	0	0	0	0
P	P63104	0	21	27	28	36	17	33	37	31	13	14	7	22	52	33	63	79	26	6	18	33	20	11	32	27	10	8	22	40	14	12	0	0.005912679	0.003460342	0.013083628	0.004512113	0.00848884	0.005046493	0.023860812	0.006847369	0.004104257	0.003981307	0.003302552	0.005154382	0.003203679	0.003139105	0.004014619	0.007905599
P	A0A0G2JMI3	0	0	0	0	0	0	0	2	0	0	0	0	0	0	0	0	0	0	0	0	0	0	0	0	0	0	0	0	0	0	0	0	0	0	0	0	0	0	1.25E-04	0	0	0	0	0	0	0	0	0
P	Q9NZB2	0	0	0	0	0	0	0	0	0	0	0	0	0	4	0	0	0	0	0	0	0	0	0	0	0	0	0	0	0	0	0	0	0	0	0	0	0	0	0	0	0	0	0	0	2.19E-05	0	0	0
P	Q6KB66	0	0	0	0	0	0	0	0	0	0	0	0	0	0	0	0	0	0	0	0	0	0	0	2	0	0	0	0	0	0	0	0	0	0	0	0	0	0	0	0	0	0	0	0	0	0	0	0
P	P26196	0	0	0	0	2	0	0	3	4	0	0	0	0	19	0	2	2	0	0	0	0	0	0	0	0	0	0	0	5	0	0	0	0	0	0	3.48E-05	0	0	4.53E-05	6.04E-05	0	0	0	0	2.67E-04	0	3.23E-05	3.49E-05
P	P38159	0	0	0	0	0	0	2	4	0	0	0	0	0	0	0	4	6	0	0	3	6	0	0	3	0	0	0	2	2	0	0	0	0	0	0	0	0	3.94E-05	1.87E-04	0	0	0	0	0	0	0	1.20E-04	1.51E-04
P	Q4VNC1	0	0	0	0	0	0	0	0	0	0	0	0	0	2	0	0	2	0	0	0	0	0	0	0	0	0	0	0	0	0	0	0	0	0	0	0	0	0	0	0	0	0	0	0	3.59E-05	0	0	2.82E-05
P	Reverse_sp|Q70CQ4|UBP31_HUMAN	0	0	0	0	0	0	0	0	0	0	0	0	0	0	0	0	0	0	0	0	0	0	0	0	0	0	0	0	2	0	0	0	0	0	0	0	0	0	0	0	0	0	0	0	0	0	0	0
P	Q9NZD2	0	0	0	0	2	0	0	0	2	0	0	0	0	2	0	0	0	0	0	0	0	0	0	0	0	0	0	0	3	0	0	0	0	0	0	4.02E-05	0	0	0	1.74E-04	0	0	0	0	5.87E-05	0	0	0
P	Q9UN86	0	0	0	0	0	0	0	2	0	0	0	0	0	2	0	0	0	0	0	0	0	0	0	0	0	0	0	0	0	0	0	0	0	0	0	0	0	0	3.03E-05	0	0	0	0	0	2.54E-05	0	0	0
P	Q9UMX0	0	0	0	0	0	0	0	0	0	0	0	0	0	5	0	0	5	0	0	0	0	0	0	0	0	0	0	0	2	0	0	0	0	0	0	0	0	0	0	0	0	0	0	0	5.21E-05	0	0	8.58E-05
P	Q9UMX5	0	0	0	0	0	0	0	0	0	0	0	0	0	0	0	0	0	2	0	0	0	0	0	0	0	0	0	0	0	0	0	0	0	0	0	0	0	0	0	0	0	0	0	0	0	0	0	0
P	O43278	0	7	12	0	5	0	6	3	3	6	10	0	8	0	4	38	0	24	2	8	12	4	2	15	13	3	5	7	14	0	0	0	1.81E-04	2.53E-04	0	7.95E-05	0	9.70E-05	4.14E-05	4.14E-05	2.99E-04	4.61E-04	0	2.27E-04	0	7.01E-05	7.67E-04	0
P	Q6ZN66	0	0	0	4	17	0	0	3	0	0	0	0	0	10	0	0	3	0	0	0	0	0	0	0	0	0	0	0	0	0	0	0	0	0	2.62E-04	6.37E-04	0	0	8.07E-05	0	0	0	0	0	1.07E-04	0	0	5.32E-05
P	O43291	0	0	0	0	0	0	0	0	0	0	0	0	0	0	0	2	0	0	0	0	0	0	0	0	0	0	0	0	0	0	0	0	0	0	0	0	0	0	0	0	0	0	0	0	0	0	6.20E-05	0
P	P04732	0	4	0	0	0	3	0	0	0	0	0	2	0	0	0	0	0	0	0	0	0	0	2	0	0	2	2	0	0	2	2	0	0.003495846	0	0	0	0.003202819	0	0	0	0	0	0.014613264	0	0	0	0	0
P	Q6ZMR3	0	4	3	4	4	4	4	2	2	2	2	2	2	6	6	6	3	6	0	2	2	2	2	2	2	2	2	2	2	2	2	0	0.001461807	7.68E-04	0.00110575	6.96E-04	0.001765409	8.50E-04	2.64E-04	7.69E-04	0.003504689	0.001327756	0.003800261	9.06E-04	4.06E-04	6.70E-04	5.64E-04	3.04E-04
P	Q9UMR2	0	0	0	0	2	0	0	0	0	0	0	0	0	3	0	0	0	0	0	0	0	0	0	0	0	0	0	0	0	0	0	0	0	0	0	2.63E-05	0	0	0	0	0	0	0	0	3.84E-05	0	0	0
P	Q9UN37	0	0	0	0	2	0	0	0	0	0	0	0	0	0	0	0	0	0	0	0	0	0	0	0	0	0	0	0	0	0	0	0	0	0	0	1.92E-05	0	0	0	0	0	0	0	0	0	0	0	0
P	Q9UN36	0	0	0	2	2	0	0	0	0	0	0	0	0	0	0	0	0	0	0	0	0	0	0	0	0	0	0	0	0	0	0	0	0	0	3.62E-05	5.66E-05	0	0	0	0	0	0	0	0	0	0	0	0
P	P02100	0	2	0	0	0	0	0	0	0	0	0	0	0	0	0	0	2	2	0	0	2	0	0	0	0	0	0	0	0	0	0	0	1.50E-04	0	0	0	0	0	0	0	0	0	0	0	0	0	0	1.15E-04
P	Q9UMS4	0	0	0	0	0	0	0	2	3	0	0	0	0	17	0	0	0	0	0	0	0	0	0	0	0	0	0	0	3	0	0	0	0	0	0	0	0	0	2.90E-05	5.79E-05	0	0	0	0	2.56E-04	0	0	0
P	Q9NZA1	0	0	0	0	0	0	0	2	0	0	0	0	0	4	0	3	0	0	0	0	0	0	0	0	0	0	0	0	0	0	0	0	0	0	0	0	0	0	5.34E-05	0	0	0	0	0	1.20E-04	0	5.71E-05	0
P	O43237	0	0	0	0	2	0	0	0	0	0	0	0	0	0	0	0	0	0	0	0	0	0	0	0	0	0	0	0	0	0	0	0	0	0	0	1.71E-05	0	0	0	0	0	0	0	0	0	0	0	0
P	O43242	0	0	0	0	3	0	0	10	10	0	2	0	2	35	21	0	10	3	0	0	4	0	0	2	7	0	0	7	15	0	0	0	0	0	0	3.15E-05	0	0	1.78E-04	2.19E-04	0	5.27E-05	0	2.82E-05	5.97E-04	4.16E-04	0	1.58E-04
P	O43240	0	3	0	3	5	0	0	10	0	0	0	0	0	0	3	0	20	18	0	2	7	4	0	3	9	0	0	5	5	0	0	0	1.33E-04	0	4.87E-05	2.13E-04	0	0	4.50E-04	0	0	0	0	0	0	1.01E-04	0	0.001037392
P	Q8WZA9	0	0	0	0	0	0	0	0	4	0	0	0	0	2	0	0	0	0	0	0	0	0	0	2	0	0	0	0	0	0	0	0	0	0	0	0	0	0	0	5.85E-05	0	0	0	0	1.97E-05	0	0	0
P	Q8WZA0	0	0	0	0	0	0	0	0	0	0	0	0	0	0	0	0	2	0	0	0	0	0	0	0	0	0	0	0	0	0	0	0	0	0	0	0	0	0	0	0	0	0	0	0	0	0	0	8.86E-05
P	Q00610	0	0	0	5	0	2	0	30	7	3	0	4	2	63	20	6	53	12	0	0	5	0	0	9	17	0	0	23	33	0	0	0	0	0	4.54E-05	0	3.39E-05	0	2.14E-04	4.79E-05	8.58E-05	0	3.19E-04	8.98E-06	3.44E-04	1.27E-04	3.26E-05	4.78E-04
P	P04792	0	20	17	37	62	15	32	30	29	7	10	8	14	48	21	27	62	26	7	13	20	5	5	16	19	2	2	20	26	5	6	0	0.005308747	0.001212674	0.025747865	0.020729441	0.018107643	0.011336607	0.007405054	0.014552292	0.00210218	9.61E-04	0.003010387	0.00304339	0.005354319	0.003073611	0.002551296	0.021278888
P	O43324	0	0	0	0	0	0	0	0	0	0	0	0	0	3	0	0	0	0	0	0	0	0	0	0	0	0	0	0	0	0	0	0	0	0	0	0	0	0	0	0	0	0	0	0	1.06E-04	0	0	0
P	O94808	0	0	0	0	0	0	0	0	0	0	0	0	0	5	0	0	0	0	0	0	0	0	0	0	0	0	0	0	0	0	0	0	0	0	0	0	0	0	0	0	0	0	0	0	4.50E-05	0	0	0
P	Q9UNM6	0	0	0	0	3	0	2	6	6	0	2	0	6	17	4	2	3	0	0	0	0	0	0	2	3	0	0	3	11	0	0	0	0	0	0	5.59E-05	0	5.46E-05	1.36E-04	2.33E-04	0	4.99E-05	0	1.80E-04	3.91E-04	9.86E-05	4.15E-05	6.72E-05
P	Q9NZZ3	0	0	2	0	2	0	3	0	2	0	0	0	2	0	6	3	0	0	0	0	0	0	0	0	2	0	0	0	0	0	0	0	0	5.82E-05	0	3.84E-05	0	7.03E-05	0	6.66E-05	0	0	0	2.06E-04	0	3.38E-04	1.43E-04	0
P	Q9UNF0	0	0	0	0	0	0	0	0	0	0	0	0	0	2	2	4	0	0	0	0	0	0	0	0	3	0	0	0	2	0	0	0	0	0	0	0	0	0	0	0	0	0	0	0	2.52E-05	3.81E-05	6.42E-05	0
P	O94826	0	0	0	0	0	0	0	0	0	0	0	0	0	3	0	0	0	0	0	0	0	0	0	0	0	0	0	0	0	0	0	0	0	0	0	0	0	0	0	0	0	0	0	0	3.03E-05	0	0	0
P	O94832	0	0	0	0	0	0	0	0	0	0	0	0	0	4	0	6	0	0	0	0	0	0	0	0	0	0	0	0	0	0	0	0	0	0	0	0	0	0	0	0	0	0	0	0	4.27E-05	0	5.43E-05	0
P	P63096	0	0	2	0	0	0	0	0	0	0	0	0	0	9	4	24	0	0	0	0	2	0	0	0	2	0	0	3	0	0	0	0	0	3.60E-05	0	0	0	0	0	0	0	0	0	0	2.08E-04	1.05E-04	6.62E-04	0
P	Reverse_sp|Q9H4L7|SMRCD_HUMAN	0	2	0	0	0	0	0	0	0	0	0	0	0	0	0	0	0	0	0	0	0	0	0	0	0	0	0	0	0	0	0	0	1.43E-05	0	0	0	0	0	0	0	0	0	0	0	0	0	0	0
P	Q9NZU0	0	0	0	0	0	0	0	0	0	0	2	0	0	0	2	9	0	5	0	0	0	0	0	0	0	0	0	0	0	0	0	0	0	0	0	0	0	0	0	0	0	4.34E-05	0	0	0	2.86E-05	1.20E-04	0
P	Q9UNH7	0	0	0	0	0	0	0	0	0	0	0	0	0	11	0	2	0	0	0	0	0	0	0	0	0	0	0	0	0	0	0	0	0	0	0	0	0	0	0	0	0	0	0	0	1.81E-04	0	3.85E-05	0
P	Q09028	0	0	0	0	0	0	0	0	0	0	0	0	0	2	0	0	4	0	0	0	0	0	0	0	0	0	0	0	0	0	0	0	0	0	0	0	0	0	0	0	0	0	0	0	2.89E-05	0	0	7.93E-05
P	Q9NZV1	0	4	4	0	0	0	0	2	0	5	0	0	0	0	0	0	0	4	0	3	2	0	0	4	4	0	0	0	0	0	0	0	5.68E-05	3.08E-05	0	0	0	0	1.41E-05	0	2.36E-04	0	0	0	0	0	0	0
P	Q00688	0	0	0	0	0	0	0	4	4	0	0	0	2	3	2	13	6	2	0	0	2	0	0	0	0	0	0	0	0	0	0	0	0	0	0	0	0	0	1.63E-04	2.93E-04	0	0	0	6.71E-05	1.10E-04	8.27E-05	5.23E-04	3.76E-04
P	O94874	0	0	0	0	0	0	0	0	0	0	0	0	0	2	0	0	0	0	0	0	0	0	0	0	0	0	0	0	0	0	0	0	0	0	0	0	0	0	0	0	0	0	0	0	1.54E-05	0	0	0
P	A8MTJ3	0	0	0	0	0	0	0	0	0	0	0	0	0	0	0	2	0	0	0	0	0	0	0	0	0	0	0	0	0	0	0	0	0	0	0	0	0	0	0	0	0	0	0	0	0	0	6.62E-05	0
P	P53680	0	0	0	0	0	0	0	2	0	0	0	0	0	3	2	2	0	0	0	0	0	0	0	0	0	0	0	0	2	0	0	0	0	0	0	0	0	0	1.54E-04	0	0	0	0	0	1.73E-04	1.31E-04	1.10E-04	0
P	P63000	0	0	7	0	6	0	5	2	3	0	6	2	4	14	11	26	3	2	0	6	10	0	0	7	9	0	0	9	6	0	0	0	0	6.97E-04	0	2.41E-04	0	2.40E-04	1.14E-04	4.18E-04	0	5.86E-04	3.57E-04	4.70E-04	7.98E-04	6.76E-04	0.001748264	1.32E-04
P	P63010	0	0	0	0	0	0	0	6	4	0	0	0	0	11	0	2	0	0	0	0	4	0	0	3	11	0	0	8	11	0	0	0	0	0	0	0	0	0	4.67E-05	3.11E-05	0	0	0	0	8.51E-05	0	1.67E-05	0
P	Q9NZL4	0	0	0	0	0	0	0	0	0	0	0	0	0	2	0	0	0	0	0	0	0	0	0	0	0	0	0	0	0	0	0	0	0	0	0	0	0	0	0	0	0	0	0	0	3.42E-05	0	0	0
P	Q9NZL9	0	0	0	0	0	0	0	0	0	0	0	0	0	0	0	0	2	0	0	0	0	0	0	0	0	0	0	0	0	0	0	0	0	0	0	0	0	0	0	0	0	0	0	0	0	0	0	5.04E-05
P	Q9NZM1	0	0	0	0	0	0	0	0	0	0	0	0	0	0	3	3	0	0	0	0	0	0	0	0	6	0	0	5	5	0	0	0	0	0	0	0	0	0	0	0	0	0	0	0	0	1.35E-05	1.14E-05	0
P	Q9NZN3	0	0	0	0	0	0	0	0	0	0	0	0	0	3	7	16	0	0	0	0	0	0	0	0	0	0	0	0	0	0	0	0	0	0	0	0	0	0	0	0	0	0	0	0	3.44E-05	1.56E-04	2.63E-04	0
P	Q9NZN4	0	0	4	0	0	0	0	0	0	0	0	0	0	8	22	11	0	0	0	0	0	0	0	3	0	0	0	0	3	0	0	0	0	7.04E-05	0	0	0	0	0	0	0	0	0	0	9.03E-05	5.29E-04	2.01E-04	0
P	P63208	0	0	0	0	0	0	0	0	3	0	2	0	2	3	2	4	0	0	0	3	5	0	0	3	2	0	0	3	2	0	0	0	0	0	0	0	0	0	0	1.79E-04	0	1.15E-04	0	2.31E-04	1.13E-04	1.14E-04	2.39E-04	0
P	P63220	0	0	0	0	0	0	0	0	0	0	0	0	0	0	2	0	4	3	0	0	2	0	0	0	0	0	0	0	0	0	0	0	0	0	0	0	0	0	0	0	0	0	0	0	0	2.23E-04	0	5.07E-04
P	Reverse_sp|P49137|MAPK2_HUMAN	0	0	0	0	0	0	0	0	0	0	0	0	0	0	0	0	0	0	0	0	0	0	0	2	0	0	0	0	0	0	0	0	0	0	0	0	0	0	0	0	0	0	0	0	0	0	0	0
P	Q9ULZ3	0	0	2	0	3	0	3	0	3	0	4	0	4	0	0	3	0	0	0	2	3	0	0	4	4	2	0	5	4	2	2	0	0	1.63E-04	0	2.37E-04	0	1.84E-04	0	1.50E-04	0	6.25E-04	0	2.70E-04	0	0	1.20E-04	0
P	A8MUU1	0	0	0	0	8	0	4	6	8	0	4	0	7	15	14	13	16	8	0	4	8	0	0	8	5	0	0	6	8	0	0	0	0	0	0	0.004785935	0	0.001269865	0.001806498	0.005199638	0	0.001207203	0	0.002158291	0.002732098	0.002385315	0.001545783	0.004835926
P	Q9UM47	0	0	0	0	0	0	0	0	0	0	0	0	0	0	0	0	0	2	0	0	0	0	0	0	0	0	0	0	0	0	0	0	0	0	0	0	0	0	0	0	0	0	0	0	0	0	0	0
P	Q9UM54	0	0	0	0	0	0	0	0	0	0	0	0	0	2	0	0	0	0	0	0	0	0	0	0	0	0	0	0	0	0	0	0	0	0	0	0	0	0	0	0	0	0	0	0	9.48E-06	0	0	0
P	Q9ULV4	0	0	2	0	7	0	3	9	5	0	0	0	0	19	0	21	18	2	0	3	8	0	0	8	4	0	0	4	13	0	0	0	0	4.03E-05	0	1.86E-04	0	1.52E-04	2.46E-04	2.77E-04	0	0	0	0	3.62E-04	0	4.12E-04	4.44E-04
P	O43396	0	0	0	0	3	0	0	4	3	0	0	0	2	12	6	3	5	0	0	0	3	0	0	2	3	0	0	0	2	0	0	0	0	0	0	8.73E-05	0	0	1.26E-04	1.77E-04	0	0	0	5.20E-05	2.97E-04	2.24E-04	1.35E-04	2.33E-04
P	O43399	0	0	0	0	0	0	0	0	0	0	0	0	0	2	0	0	3	2	0	0	3	0	0	0	0	0	0	0	0	0	0	0	0	0	0	0	0	0	0	0	0	0	0	0	5.95E-05	0	0	1.23E-04
P	P28838	0	0	0	0	0	0	0	4	0	0	0	0	0	7	0	0	0	0	0	0	0	2	0	0	0	0	0	0	0	0	2	0	0	0	0	0	0	0	5.62E-05	0	0	0	0	0	8.27E-05	0	0	0
P	Q9UM01	0	0	3	0	2	0	0	0	2	0	2	0	0	2	0	0	0	0	0	0	0	0	0	0	2	0	0	0	0	0	0	0	0	3.74E-05	0	1.65E-05	0	0	0	4.28E-05	0	3.67E-05	0	0	2.40E-05	0	0	0
P	P14210	0	0	0	0	0	0	0	0	2	0	0	0	0	0	0	0	0	0	0	0	0	0	0	0	0	0	0	0	0	0	0	0	0	0	0	0	0	0	0	4.01E-05	0	0	0	0	0	0	0	0
P	Q96S44	0	0	0	0	0	0	0	0	0	0	0	0	0	2	0	0	0	0	0	0	0	0	0	0	0	0	0	0	0	0	0	0	0	0	0	0	0	0	0	0	0	0	0	0	4.85E-05	0	0	0
P	Q96RS6	0	0	0	0	0	0	0	0	0	0	0	0	0	0	0	0	0	0	0	0	0	0	0	0	2	0	0	2	2	0	0	0	0	0	0	0	0	0	0	0	0	0	0	0	0	0	0	0
P	P28827	0	0	0	0	0	0	0	0	0	0	0	0	0	0	0	3	0	0	0	0	0	0	0	0	0	0	0	0	0	0	0	0	0	0	0	0	0	0	0	0	0	0	0	0	0	0	1.61E-05	0
P	O43390	0	0	0	0	0	0	0	5	7	0	0	0	0	16	3	5	13	3	0	2	6	0	0	10	7	0	0	8	13	0	0	0	0	0	0	0	0	0	1.04E-04	1.73E-04	0	0	0	0	1.74E-04	4.39E-05	6.17E-05	2.13E-04
P	Q86YB8	0	0	0	0	0	0	0	0	2	2	2	0	2	0	2	2	0	0	0	0	0	0	0	0	2	0	0	2	3	0	0	0	0	0	0	0	0	0	0	3.12E-05	6.15E-05	8.03E-05	0	6.44E-05	0	3.97E-05	3.34E-05	0
P	P26232	0	0	0	0	0	0	0	0	3	0	0	0	2	4	4	10	2	0	0	0	4	0	0	4	4	0	0	3	4	0	0	0	0	0	0	0	0	0	0	3.83E-05	0	0	0	1.58E-05	3.22E-05	5.83E-05	1.56E-04	1.77E-05
P	A6NCN2	0	0	0	0	0	0	14	0	0	0	0	0	0	0	0	0	0	0	0	0	0	0	0	0	0	0	0	0	2	0	0	0	0	0	0	0	0	0.001287593	0	0	0	0	0	0	0	0	0	0
P	Q9NY97	0	0	0	0	0	0	0	0	0	0	0	0	0	0	2	2	0	0	0	0	0	0	0	0	2	0	0	0	0	0	0	0	0	0	0	0	0	0	0	0	0	0	0	0	0	4.67E-05	5.90E-05	0
P	A0A0G2JNQ3	0	0	0	0	0	0	2	3	10	0	0	0	5	4	2	6	7	0	0	3	7	0	0	9	5	0	0	2	8	0	0	0	0	0	0	0	0	5.25E-05	9.96E-05	6.72E-04	0	0	0	3.08E-04	1.05E-04	6.32E-05	1.60E-04	2.59E-04
P	Q96S97	0	0	0	0	0	0	0	0	0	0	0	0	0	0	0	2	0	0	0	0	0	0	0	0	0	0	0	0	0	0	0	0	0	0	0	0	0	0	0	0	0	0	0	0	0	0	4.85E-05	0
P	P04899	0	0	7	0	3	0	0	0	3	0	0	0	3	12	8	46	3	0	0	0	3	0	0	2	2	0	0	3	3	0	0	0	0	1.62E-04	0	3.55E-05	0	0	0	6.16E-05	0	0	0	6.35E-05	2.76E-04	2.61E-04	0.001407315	7.12E-05
P	O43432	0	0	0	0	0	0	0	0	0	0	0	0	0	5	0	0	0	0	0	0	0	0	0	0	0	0	0	0	0	0	0	0	0	0	0	0	0	0	0	0	0	0	0	0	2.32E-05	0	0	0
P	Q9NYU2	0	0	0	0	0	0	0	0	0	0	0	0	0	0	0	0	3	0	0	0	0	0	0	0	2	0	0	0	5	0	0	0	0	0	0	0	0	0	0	0	0	0	0	0	0	0	0	1.62E-05
P	O94901	0	0	0	0	0	0	0	0	0	0	0	0	0	0	0	0	0	0	0	0	0	0	0	0	0	0	0	0	2	0	0	0	0	0	0	0	0	0	0	0	0	0	0	0	0	0	0	0
P	O94907	0	0	6	0	0	0	0	0	0	0	0	0	0	0	0	0	0	0	0	0	0	0	0	2	0	0	0	0	0	0	0	0	0	0.002348431	0	0	0	0	0	0	0	0	0	0	0	0	0	0
P	O43447	0	0	0	0	0	0	0	0	0	0	0	0	0	2	0	0	0	0	0	0	0	0	0	0	0	0	0	0	0	0	0	0	0	0	0	0	0	0	0	0	0	0	0	0	6.93E-05	0	0	0
P	O94915	0	0	0	0	0	0	0	0	0	0	0	0	0	2	0	0	0	0	0	0	0	0	0	0	0	0	0	0	0	0	0	0	0	0	0	0	0	0	0	0	0	0	0	0	4.07E-06	0	0	0
P	O94919	0	0	0	0	0	0	0	0	0	0	0	0	0	0	0	0	0	0	0	0	0	0	0	0	0	0	0	0	3	0	0	0	0	0	0	0	0	0	0	0	0	0	0	0	0	0	0	0
P	Reverse_sp|Q9NUQ6|SPS2L_HUMAN	0	0	0	0	0	0	0	0	0	0	0	0	0	0	0	0	0	0	0	0	2	0	0	0	0	0	0	0	0	0	0	0	0	0	0	0	0	0	0	0	0	0	0	0	0	0	0	0
P	Q4KMQ2	0	0	0	0	0	0	0	0	0	0	0	0	0	0	0	3	0	0	0	0	0	0	0	0	0	0	0	0	0	0	0	0	0	0	0	0	0	0	0	0	0	0	0	0	0	0	2.57E-05	0
P	Q9UMD9	0	10	0	0	0	0	0	0	0	2	0	0	0	0	7	17	0	2	0	0	2	0	0	2	2	0	0	3	3	0	0	0	4.18E-04	0	0	0	0	0	0	0	9.60E-05	0	0	0	0	4.95E-05	1.20E-04	0
P	Q9NYQ7	0	0	0	0	0	0	0	0	0	0	0	0	0	0	0	0	0	0	0	0	0	0	0	2	0	0	0	0	0	0	0	0	0	0	0	0	0	0	0	0	0	0	0	0	0	0	0	0
P	Q9NYQ8	0	0	0	0	0	0	0	2	0	3	0	0	0	0	41	0	0	8	0	2	0	0	0	8	7	0	0	0	0	0	0	0	0	0	0	0	0	0	3.36E-06	0	9.91E-06	0	0	0	0	1.15E-04	0	0
P	P04843	0	0	0	0	0	0	0	0	0	0	0	0	0	2	0	0	0	0	0	0	0	0	0	0	0	0	0	2	2	0	0	0	0	0	0	0	0	0	0	0	0	0	0	0	2.02E-05	0	0	0
P	Q86YZ3	0	0	0	0	0	0	0	0	0	0	0	0	3	6	10	2	0	0	0	0	0	2	0	12	0	0	0	2	0	0	0	0	0	0	0	0	0	0	0	0	0	0	0	1.05E-05	1.51E-05	5.85E-05	5.48E-06	0
P	P04844	0	0	0	0	0	0	0	0	0	0	0	0	0	0	0	0	0	0	0	0	0	0	0	0	2	0	0	3	3	0	0	0	0	0	0	0	0	0	0	0	0	0	0	0	0	0	0	0
P	Q6DN03	0	0	0	0	0	0	0	4	4	0	0	0	2	7	5	5	9	6	0	2	4	2	0	5	5	0	0	2	5	0	0	0	0	0	0	0	0	0	3.78E-04	6.05E-04	0	0	0	1.95E-04	3.18E-04	4.80E-04	4.04E-04	5.24E-04
P	Q8WZ82	0	0	0	0	0	0	0	0	0	0	0	0	0	0	0	0	0	0	0	0	0	0	0	0	2	0	0	0	2	0	0	0	0	0	0	0	0	0	0	0	0	0	0	0	0	0	0	0
P	Q00577	0	0	0	0	0	0	0	0	0	0	0	0	0	2	0	3	2	0	0	0	0	0	0	0	0	0	0	0	3	0	0	0	0	0	0	0	0	0	0	0	0	0	0	0	3.81E-05	0	7.27E-05	5.23E-05
P	O94973	0	0	0	0	0	0	0	0	0	0	0	0	0	9	0	0	2	0	0	0	0	0	0	0	0	0	0	0	0	0	0	0	0	0	0	0	0	0	0	0	0	0	0	0	6.53E-05	0	0	1.79E-05
P	O94979	0	0	0	0	0	0	0	3	0	0	0	0	0	14	0	0	8	0	0	0	0	0	0	2	3	0	0	0	7	0	0	0	0	0	0	0	0	0	1.79E-05	0	0	0	0	0	7.54E-05	0	0	6.90E-05
P	Q9NYL9	0	0	0	0	0	0	0	0	0	0	0	0	0	0	0	0	4	0	0	0	0	0	0	0	0	0	0	2	6	0	0	0	0	0	0	0	0	0	0	0	0	0	0	0	0	0	0	9.57E-05
P	O94985	0	35	60	17	25	14	23	32	24	16	25	7	23	4	85	125	27	49	10	21	25	19	11	39	31	15	13	16	26	13	9	0	0.004250091	0.002482149	6.43E-04	4.11E-04	6.49E-04	4.50E-04	6.03E-04	4.76E-04	0.00357292	0.002017306	4.33E-04	6.90E-04	2.50E-05	0.001445161	0.00189386	2.66E-04
P	P63167	0	0	0	2	5	0	0	6	5	0	0	0	3	10	4	3	8	0	0	2	5	0	0	4	3	0	0	5	6	0	0	0	0	0	1.01E-04	2.36E-04	0	0	0.001066037	7.38E-04	0	0	0	4.22E-04	0.001240188	5.21E-04	2.63E-04	9.46E-04
P	P63162	0	0	0	0	0	0	0	2	0	0	0	0	0	2	0	2	0	0	0	0	2	0	0	0	0	0	0	0	4	0	0	0	0	0	0	0	0	0	6.08E-05	0	0	0	0	0	5.11E-05	0	6.51E-05	0
P	P63165	0	0	0	0	0	0	0	0	0	0	0	0	0	0	0	3	2	0	0	0	0	0	0	0	0	0	0	0	0	0	0	0	0	0	0	0	0	0	0	0	0	0	0	0	0	0	2.32E-04	1.67E-04
P	P63173	0	0	0	0	0	0	0	2	0	0	0	0	0	16	2	6	4	0	0	0	0	0	0	0	0	0	0	0	0	0	0	0	0	0	0	0	0	0	3.13E-04	0	0	0	0	0	0.002540417	5.29E-04	0.001226689	7.22E-04
P	Q9NZ08	0	0	0	0	0	0	0	0	0	0	0	0	0	0	0	0	0	0	0	0	0	3	0	0	2	0	0	0	2	2	2	0	0	0	0	0	0	0	0	0	0	0	0	0	0	0	0	0
P	P51148	0	0	0	0	0	0	0	0	2	0	0	0	0	0	2	0	0	0	0	0	0	0	0	0	2	0	0	4	7	0	0	0	0	0	0	0	0	0	0	1.01E-04	0	0	0	0	0	8.58E-05	0	0
P	P51149	0	0	0	0	0	0	0	0	0	0	0	0	2	3	0	5	0	0	0	0	4	0	0	2	5	0	0	6	10	0	0	0	0	0	0	0	0	0	0	0	0	0	0	1.45E-04	1.18E-04	0	1.89E-04	0
P	Q6ZMG9	0	0	0	0	0	0	0	0	0	0	0	0	0	2	0	0	0	0	0	0	0	0	0	0	0	0	0	0	0	0	0	0	0	0	0	0	0	0	0	0	0	0	0	0	1.12E-04	0	0	0
P	P51153	0	0	0	0	0	0	0	0	0	0	0	0	0	0	0	2	0	0	0	0	0	0	0	0	0	0	0	0	0	0	0	0	0	0	0	0	0	0	0	0	0	0	0	0	0	0	7.69E-05	0
P	contaminant_GR78_PIG	0	5	3	5	9	5	12	7	8	2	4	4	7	12	14	20	19	11	3	8	10	7	5	12	14	6	2	10	20	6	5	0	4.78E-04	1.27E-04	9.40E-04	6.09E-04	8.19E-04	0.00141082	0.001569124	0.002005833	0.001005543	9.85E-04	6.17E-04	0.001616114	8.89E-04	0.001760546	0.001327055	0.001431601
P	Q8WYP5	0	0	0	0	0	0	0	0	0	0	0	0	0	0	0	0	0	0	0	2	4	0	0	0	0	0	0	0	0	0	0	0	0	0	0	0	0	0	0	0	0	0	0	0	0	0	0	0
P	Q96SI9	0	0	0	0	0	0	0	2	0	0	0	0	0	0	2	0	3	0	0	0	0	0	0	0	0	0	0	0	0	0	0	0	0	0	0	0	0	0	9.77E-05	0	0	0	0	0	0	2.76E-05	0	5.01E-05
P	P51178	0	0	0	0	0	0	0	0	0	0	0	0	0	7	0	2	2	0	0	0	0	0	0	0	0	0	0	2	0	0	0	0	0	0	0	0	0	0	0	0	0	0	0	0	6.49E-05	0	2.07E-05	2.23E-05
P	Q86YP4	0	0	0	0	0	0	0	0	0	0	0	0	0	0	0	0	0	0	0	0	2	0	0	0	0	0	0	0	0	0	0	0	0	0	0	0	0	0	0	0	0	0	0	0	0	0	0	0
P	P63151	0	0	0	0	5	0	3	2	2	0	0	0	0	6	0	0	4	0	0	0	0	0	0	0	2	0	0	3	3	0	0	0	0	0	0	5.64E-05	0	4.59E-05	3.27E-05	3.26E-05	0	0	0	0	9.60E-05	0	0	1.32E-04
P	P48163	0	0	0	3	2	0	3	5	5	0	0	0	0	0	0	3	6	0	0	0	0	0	0	2	0	2	2	0	0	2	2	0	0	0	1.10E-04	5.88E-05	0	1.08E-04	1.28E-04	2.04E-04	0	0	0	0	0	0	4.09E-05	1.33E-04
P	P61158	0	0	4	6	10	3	4	16	8	4	2	2	4	30	7	12	18	5	2	2	5	4	2	2	0	0	0	6	12	0	0	0	0	9.15E-05	1.18E-04	2.31E-04	9.05E-05	1.10E-04	5.94E-04	2.79E-04	4.12E-04	1.57E-04	4.92E-04	7.19E-05	8.95E-04	1.77E-04	3.55E-04	5.44E-04
P	P61163	0	0	0	0	0	0	0	7	2	0	0	0	0	25	5	3	9	0	0	3	5	0	0	0	5	0	0	3	13	0	0	0	0	0	0	0	0	0	1.75E-04	7.76E-05	0	0	0	0	5.38E-04	1.73E-04	6.23E-05	2.46E-04
P	P61160	0	0	0	4	7	4	2	6	7	0	2	2	6	20	10	13	16	2	0	3	7	0	0	4	10	0	0	9	12	0	0	0	0	0	9.09E-05	1.07E-04	6.40E-05	2.60E-05	2.41E-04	2.41E-04	0	9.52E-05	6.96E-05	2.29E-04	5.91E-04	3.06E-04	3.17E-04	5.13E-04
P	P48147	0	0	0	0	0	0	0	3	0	0	0	0	0	5	0	0	2	0	0	0	0	0	0	0	0	0	0	2	2	0	0	0	0	0	0	0	0	0	3.08E-05	0	0	0	0	0	4.32E-05	0	0	2.37E-05
P	P61106	0	0	0	0	0	0	0	0	0	0	0	0	0	3	0	0	0	0	0	0	0	0	0	0	0	0	0	0	3	0	0	0	0	0	0	0	0	0	0	0	0	0	0	0	8.56E-05	0	0	0
P	Q07065	0	0	0	0	0	0	0	0	0	0	0	0	0	0	0	0	0	0	0	0	0	0	0	3	4	0	0	8	8	2	0	0	0	0	0	0	0	0	0	0	0	0	0	0	0	0	0	0
P	P02795	0	4	0	0	0	5	0	0	0	2	0	4	0	0	0	0	0	0	0	0	0	0	2	0	0	4	2	0	0	2	3	0	0.003495846	0	0	0	0.004545936	0	0	0	0.004003332	0	0.030800264	0	0	0	0	0
P	P02794	0	0	0	0	0	0	0	2	0	0	0	0	0	0	0	3	0	0	0	0	0	0	0	0	0	0	0	0	0	0	0	0	0	0	0	0	0	0	7.98E-05	0	0	0	0	0	0	0	1.28E-04	0
P	P14780	0	0	2	0	0	0	0	0	0	0	0	0	0	0	0	2	0	0	0	0	0	3	0	28	19	9	0	0	0	0	0	0	0	1.80E-05	0	0	0	0	0	0	0	0	0	0	0	0	2.21E-05	0
P	P00167	0	0	0	0	0	0	0	0	0	0	0	0	0	2	0	0	0	0	0	0	0	0	0	0	0	0	0	0	0	0	0	0	0	0	0	0	0	0	0	0	0	0	0	0	9.15E-05	0	0	0
P	A0A0A0MRZ7	0	0	3	0	0	0	0	0	0	0	0	0	0	0	2	0	0	0	0	0	0	0	0	0	0	0	0	0	0	0	0	0	0	3.19E-04	0	0	0	0	0	0	0	0	0	0	0	1.54E-04	0	0
P	A0A0A0MRZ8	2	0	0	0	0	0	0	0	0	0	0	0	0	2	0	0	2	3	0	0	0	0	0	0	0	0	0	0	0	0	0	6.01E-04	0	0	0	0	0	0	0	0	0	0	0	0	1.07E-04	0	0	1.46E-04
P	Q07020	0	4	3	2	6	0	3	9	14	2	0	0	5	38	7	5	13	6	0	3	7	3	0	3	3	0	0	4	7	0	0	0	5.08E-04	1.36E-04	4.76E-05	1.34E-04	0	8.19E-05	0.001164615	0.001590699	2.29E-04	0	0	5.60E-04	0.002772466	5.91E-04	2.08E-04	8.51E-04
P	Q07021	0	0	0	0	0	0	0	0	0	0	0	0	0	0	0	0	0	0	0	0	0	0	0	0	0	0	0	2	0	0	0	0	0	0	0	0	0	0	0	0	0	0	0	0	0	0	0	0
P	Q07011	0	0	0	0	0	0	0	0	0	0	0	0	0	0	0	2	0	0	0	0	0	0	0	0	0	0	0	0	0	0	0	0	0	0	0	0	0	0	0	0	0	0	0	0	0	0	6.12E-05	0
P	Q09666	0	0	2	0	13	0	22	4	50	0	7	2	54	71	50	63	37	5	0	27	33	0	0	18	18	0	0	18	55	0	0	0	0	2.16E-06	0	1.21E-05	0	2.79E-05	9.91E-06	1.05E-04	0	1.43E-05	4.66E-06	1.07E-04	8.43E-05	9.60E-05	1.01E-04	5.86E-05
P	contaminant_GR78_TOBAC	0	0	0	0	0	0	0	0	2	0	0	0	0	2	2	2	2	2	0	0	2	0	0	2	2	0	0	2	2	0	0	0	0	0	0	0	0	0	0	9.96E-05	0	0	0	0	4.81E-04	2.53E-04	6.39E-04	9.20E-04
P	Q6N069	0	0	0	0	0	0	0	2	0	0	0	0	0	3	0	0	2	0	0	0	0	0	0	0	0	0	0	0	0	0	0	0	0	0	0	0	0	0	1.69E-05	0	0	0	0	0	2.84E-05	0	0	1.95E-05
P	P02749	0	0	0	0	0	0	0	0	0	0	0	0	0	0	0	2	3	0	0	0	0	0	0	0	0	0	0	0	0	0	0	0	0	0	0	0	0	0	0	0	0	0	0	0	0	0	4.53E-05	1.46E-04
P	Q93008	0	0	0	0	0	0	0	0	0	0	0	0	0	4	0	0	2	0	0	0	0	0	0	0	0	0	0	0	2	0	0	0	0	0	0	0	0	0	0	0	0	0	0	0	9.54E-06	0	0	6.55E-06
P	P02771	0	0	0	3	3	4	5	5	2	2	4	2	3	0	0	0	9	2	0	2	2	2	2	4	4	2	0	0	4	2	0	0	0	0	3.97E-04	1.24E-04	5.48E-04	3.71E-04	3.95E-04	2.52E-04	0.00233518	0.001309062	0.001553802	5.31E-04	0	0	0	3.87E-04
P	Q93063	0	5	10	0	2	0	0	0	2	0	4	0	0	0	3	10	0	7	0	2	2	0	0	10	8	0	2	0	0	0	0	0	1.64E-04	3.91E-04	0	2.34E-05	0	0	0	2.03E-05	0	1.18E-04	0	0	0	5.16E-05	1.63E-04	0
P	P02768	18	19	29	21	41	27	42	25	23	19	25	20	29	25	39	50	27	32	7	18	24	15	6	33	27	13	10	21	25	12	10	0.003470087	0.001847389	0.003129589	0.005881038	0.010622131	0.010731538	0.017420957	0.009742985	0.009042564	0.01464795	0.007500153	0.011574694	0.009812581	8.96E-04	0.002236628	0.001794529	0.002793233
P	P02765	0	3	6	11	18	13	19	7	7	6	6	7	6	11	14	14	17	14	3	10	10	9	6	10	10	7	5	9	9	7	8	0	2.00E-04	0.002935311	0.015699787	0.014980696	0.023251614	0.019598404	0.001193175	0.002404813	0.016752522	0.006644553	0.030791076	0.00417828	0.003425255	0.006816972	0.006466173	0.008076992
P	P12109	0	0	0	0	0	0	0	0	0	2	3	0	2	2	11	27	3	9	2	0	0	2	0	5	4	0	0	2	2	0	0	0	0	0	0	0	0	0	0	0	4.19E-05	2.74E-05	0	2.19E-05	1.19E-05	1.08E-04	2.81E-04	3.28E-05
P	Q93050	0	0	0	0	0	0	0	0	0	0	0	0	0	0	0	0	0	0	0	0	0	0	0	0	0	0	0	2	2	0	0	0	0	0	0	0	0	0	0	0	0	0	0	0	0	0	0	0
P	P02751	0	4	0	12	0	42	11	2	5	48	14	30	12	0	50	78	5	91	54	0	0	0	0	16	40	0	6	7	9	4	3	0	1.78E-05	0	5.96E-05	0	5.83E-04	6.63E-05	1.77E-05	3.53E-05	0.002331324	1.29E-04	0.001317694	5.46E-05	0	2.81E-04	4.00E-04	1.70E-05
P	P02792	0	0	0	0	0	0	0	3	0	0	0	0	0	0	0	0	0	0	0	0	0	0	0	0	0	0	0	0	0	0	0	0	0	0	0	0	0	0	2.09E-04	0	0	0	0	0	0	0	0	0
P	P02790	88	58	92	20	51	21	54	58	45	40	47	44	73	106	192	194	119	101	12	38	51	44	15	84	65	14	17	71	105	21	22	0.043260626	0.020134121	0.019219521	0.004409108	0.006832636	0.004815409	0.00707353	0.006429411	0.008241201	0.013836319	0.015225716	0.016890168	0.015098695	0.007897327	0.03551979	0.022033092	0.01046268
P	Q07092	0	6	4	2	2	2	4	0	0	3	3	0	0	0	3	5	0	9	2	0	0	0	0	6	5	2	0	3	3	2	0	0	1.70E-04	1.55E-04	3.63E-05	2.62E-05	3.93E-05	8.00E-05	0	0	2.33E-04	2.34E-05	0	0	0	2.31E-05	2.92E-05	0
P	P14735	0	0	0	0	0	0	0	0	6	0	0	0	2	3	0	2	0	0	0	0	0	0	0	0	2	0	0	0	0	0	0	0	0	0	0	0	0	0	0	4.29E-05	0	0	0	1.48E-05	1.81E-05	0	1.53E-05	0
P	Q14C86	0	0	0	0	0	0	0	0	0	0	0	0	0	4	0	0	0	0	0	0	0	0	0	0	2	0	0	0	0	0	0	0	0	0	0	0	0	0	0	0	0	0	0	0	1.66E-05	0	0	0
P	Q93045	0	0	0	0	0	0	0	0	0	0	0	0	0	0	0	0	0	2	0	0	0	2	0	0	0	0	0	0	0	0	0	0	0	0	0	0	0	0	0	0	0	0	0	0	0	0	0	0
P	P02788	2	5	8	7	7	8	6	6	2	2	3	2	3	0	3	3	12	3	2	0	2	3	0	0	2	0	0	2	0	2	0	3.89E-05	1.04E-04	1.17E-04	3.40E-04	8.29E-05	7.37E-04	1.01E-04	4.21E-04	5.14E-05	1.21E-04	2.11E-04	7.73E-05	1.16E-04	0	5.22E-05	3.30E-05	2.02E-04
P	P02787	422	264	321	217	259	214	267	448	164	153	121	185	160	236	392	653	633	491	113	207	198	204	155	212	193	180	179	162	255	226	230	0.47240868	0.2055035	0.1663714	0.11780509	0.075141504	0.16968411	0.10544213	0.101663165	0.04970953	0.13766016	0.07450829	0.13187432	0.05345764	0.006922707	0.04970204	0.09056537	0.078782685
P	P02786	0	0	0	0	0	0	0	0	0	0	0	0	0	2	3	4	0	3	0	0	0	0	0	0	3	0	0	6	4	0	0	0	0	0	0	0	0	0	0	0	0	0	0	0	1.61E-05	3.66E-05	4.11E-05	0
P	Reverse_sp|Q16832|DDR2_HUMAN	0	0	0	0	0	0	0	0	0	0	0	0	0	2	0	0	0	0	0	0	0	0	0	0	0	0	0	0	0	0	0	0	0	0	0	0	0	0	0	0	0	0	0	0	1.43E-05	0	0	0
P	P02774	0	0	0	0	2	4	4	8	7	0	0	0	4	12	14	12	18	6	0	3	3	0	0	8	0	0	0	3	6	0	0	0	0	0	0	2.66E-05	3.19E-04	8.66E-05	1.85E-04	8.31E-04	0	0	0	1.11E-04	2.85E-04	4.50E-04	2.31E-04	5.86E-04
P	Q6P5R6	0	0	0	0	0	0	0	0	0	0	0	0	0	0	0	2	0	0	0	0	2	0	0	2	0	0	0	0	0	0	0	0	0	0	0	0	0	0	0	0	0	0	0	0	0	0	1.28E-04	0
P	P61081	0	0	0	0	2	0	0	0	0	0	0	0	0	4	0	3	0	0	0	0	0	0	0	0	0	0	0	0	0	0	0	0	0	0	0	4.59E-05	0	0	0	0	0	0	0	0	1.34E-04	0	1.28E-04	0
P	P61077	0	0	0	0	2	0	0	0	5	0	2	0	2	0	0	4	0	0	0	3	4	0	0	6	6	0	0	4	5	0	0	0	0	0	0	5.72E-05	0	0	0	3.47E-04	0	6.38E-04	0	2.56E-04	0	0	3.19E-04	0
P	P61086	0	0	2	0	2	0	3	5	2	0	4	0	0	2	0	10	8	0	0	0	0	0	0	2	3	0	0	0	11	0	0	0	0	9.56E-05	0	8.41E-05	0	1.28E-04	1.82E-04	1.09E-04	0	2.34E-04	0	0	6.13E-05	0	5.46E-04	3.79E-04
P	P61088	0	0	3	4	12	5	11	4	8	2	5	3	6	4	6	10	8	0	0	5	7	0	2	11	10	2	2	8	14	2	2	0	0	6.71E-04	0.001590492	0.001327358	0.002114594	0.001957596	9.12E-04	0.001151674	7.56E-04	0.001480901	0.002165366	0.001730844	3.23E-04	6.10E-04	9.76E-04	4.99E-04
P	P61289	0	0	0	0	0	0	0	2	2	0	0	0	0	10	4	4	5	0	0	0	2	0	0	2	2	0	0	0	3	0	0	0	0	0	0	0	0	0	5.75E-05	1.15E-04	0	0	0	0	3.14E-04	1.46E-04	1.23E-04	1.66E-04
P	Q10567	0	0	0	0	0	0	0	6	6	0	0	0	0	7	0	0	0	0	0	0	5	0	0	5	15	0	0	9	12	0	0	0	0	0	0	0	0	0	4.61E-05	6.15E-05	0	0	0	0	5.82E-05	0	0	0
P	P61221	0	0	0	0	0	0	0	2	9	0	0	0	0	31	0	4	7	0	0	0	5	0	0	0	2	0	0	2	4	0	0	0	0	0	0	0	0	0	2.44E-05	1.83E-04	0	0	0	0	4.61E-04	0	5.21E-05	9.84E-05
P	P61225	0	0	0	0	0	0	0	0	0	0	0	0	0	0	2	6	0	0	0	0	2	0	0	0	2	0	0	2	3	0	0	0	0	0	0	0	0	0	0	0	0	0	0	0	0	1.01E-04	3.41E-04	0
P	P61224	0	0	4	0	2	0	3	2	3	0	0	0	4	10	9	13	0	0	0	2	3	0	0	2	3	0	0	3	5	0	0	0	0	3.12E-04	0	6.85E-05	0	8.36E-05	7.93E-05	2.77E-04	0	0	0	3.27E-04	4.00E-04	5.54E-04	6.36E-04	0
P	Q10570	0	0	0	0	0	0	0	0	0	0	0	0	0	2	0	0	0	0	0	0	0	0	0	0	0	0	0	0	0	0	0	0	0	0	0	0	0	0	0	0	0	0	0	0	8.50E-06	0	0	0
P	P61247	0	6	15	2	16	2	15	16	23	0	8	0	8	88	18	17	25	0	2	12	26	5	2	11	11	0	0	10	21	0	2	0	4.46E-04	8.45E-04	6.78E-05	6.85E-04	9.55E-05	5.64E-04	9.95E-04	0.002044512	0	6.39E-04	0	7.69E-04	0.004366757	8.07E-04	7.98E-04	0.001084546
P	P61254	0	0	0	0	0	0	0	3	5	0	0	0	0	8	0	4	0	0	0	2	3	2	0	0	0	0	0	0	0	0	0	0	0	0	0	0	0	0	3.52E-04	4.02E-04	0	0	0	0	5.07E-04	0	2.15E-04	0
P	P12259	0	0	0	0	0	0	0	0	0	0	0	0	0	2	0	0	0	0	0	0	0	0	0	0	0	0	0	0	0	0	0	0	0	0	0	0	0	0	0	0	0	0	0	0	5.51E-06	0	0	0
P	P12268	0	0	0	0	0	0	0	3	0	0	0	0	0	12	0	0	2	0	0	0	0	0	0	0	0	0	0	0	3	0	0	0	0	0	0	0	0	0	5.68E-05	0	0	0	0	0	1.91E-04	0	0	3.28E-05
P	P12273	0	0	0	0	0	0	0	0	0	0	2	0	2	0	0	0	0	0	0	0	0	0	0	0	0	0	0	0	2	0	0	0	0	0	0	0	0	0	0	0	0	1.93E-04	0	3.60E-04	0	0	0	0
P	P12272	0	0	4	0	9	2	14	2	3	2	7	2	4	0	6	43	0	11	2	2	2	0	0	8	9	0	0	6	10	0	0	0	0	2.16E-04	0	0.001139878	1.07E-04	0.00582588	8.25E-05	5.77E-04	0.011037434	0.00895513	0.001782044	0.001401439	0	0.002774575	0.006703632	0
P	Reverse_sp|O15534|PER1_HUMAN	0	0	0	0	0	0	0	0	0	0	0	0	0	0	0	0	0	2	0	0	0	0	0	0	0	0	0	0	0	0	0	0	0	0	0	0	0	0	0	0	0	0	0	0	0	0	0	0
P	P12270	0	0	0	0	0	0	0	4	0	0	0	0	0	0	0	0	2	0	0	0	2	0	0	3	3	0	0	0	4	0	0	0	0	0	0	0	0	0	1.54E-05	0	0	0	0	0	0	0	0	7.13E-06
P	P51884	0	0	0	0	0	0	0	0	2	0	2	0	0	0	0	0	0	0	0	0	0	0	0	0	0	0	0	0	0	0	0	0	0	0	0	0	0	0	0	4.32E-05	0	1.11E-04	0	0	0	0	0	0
P	P61204	0	0	4	0	7	0	5	3	5	0	0	0	0	4	5	7	2	0	0	0	3	0	0	0	0	0	0	2	4	0	0	0	0	1.76E-04	0	3.25E-04	0	1.42E-04	1.21E-04	3.22E-04	0	0	0	0	2.37E-04	2.56E-04	3.88E-04	9.31E-05
P	P61201	0	0	0	0	0	0	0	0	0	0	0	0	0	5	2	2	0	0	0	0	0	0	0	0	0	0	0	0	0	0	0	0	0	0	0	0	0	0	0	0	0	0	0	0	6.92E-05	4.18E-05	3.52E-05	0
P	Reverse_sp|Q92887|MRP2_HUMAN	0	0	0	0	0	0	0	0	0	2	0	0	0	0	0	0	0	0	0	0	0	0	0	0	0	0	0	0	0	0	0	0	0	0	0	0	0	0	0	0	1.86E-05	0	0	0	0	0	0	0
P	P26885	0	0	0	0	0	0	0	0	0	0	2	0	0	0	0	3	0	2	0	0	0	0	0	3	0	0	0	2	4	0	0	0	0	0	0	0	0	0	0	0	0	1.32E-04	0	0	0	0	1.65E-04	0
P	P12277	0	0	0	0	2	0	0	0	0	2	2	0	0	0	0	2	0	0	0	0	0	0	0	2	2	0	0	4	6	2	0	0	0	0	0	2.21E-05	0	0	0	0	7.54E-05	4.92E-05	0	0	0	0	4.10E-05	0
P	P51858	0	2	5	0	3	2	4	7	6	0	0	0	2	0	0	6	14	6	0	2	3	5	0	2	0	0	0	0	2	0	2	0	1.53E-04	1.86E-04	0	1.05E-04	5.25E-05	1.50E-04	4.26E-04	2.13E-04	0	0	0	6.26E-05	0	0	2.60E-04	0.001122824
P	P51805	0	0	0	0	0	0	0	0	0	0	0	0	0	0	0	2	0	0	0	0	0	0	0	0	0	0	0	0	0	0	0	0	0	0	0	0	0	0	0	0	0	0	0	0	0	0	8.34E-06	0
P	P14868	0	0	0	0	6	0	0	8	13	0	0	0	2	46	13	0	19	0	0	2	5	0	0	2	5	0	0	2	10	0	0	0	0	0	0	6.71E-05	0	0	1.89E-04	2.77E-04	0	0	0	3.00E-05	9.67E-04	2.77E-04	0	3.53E-04
P	P14866	0	0	0	0	0	0	0	2	0	0	0	0	0	13	0	0	7	0	0	0	0	0	0	3	0	0	0	0	6	0	0	0	0	0	0	0	0	0	2.48E-05	0	0	0	0	0	1.46E-04	0	0	1.00E-04
P	Q6ZT62	0	0	0	0	2	0	0	0	0	0	0	0	0	4	0	2	0	0	0	0	4	0	0	0	2	0	0	0	2	0	0	0	0	0	0	3.10E-05	0	0	0	0	0	0	0	0	3.62E-05	0	2.31E-05	0
P	B9A064	12	5	5	0	4	0	3	3	3	0	4	0	3	7	8	7	14	9	2	3	4	0	0	4	4	0	0	4	3	2	0	0.005292567	0.001340093	3.87E-04	0	2.16E-04	0	4.55E-04	2.39E-04	0.001227017	0	0.001665437	0	0.001124009	4.30E-04	7.36E-04	5.84E-04	7.87E-04
P	P26599	0	0	0	0	0	0	0	0	3	0	0	0	0	0	0	0	4	0	0	0	0	0	0	2	3	0	0	5	12	0	0	0	0	0	0	0	0	0	0	6.87E-05	0	0	0	0	0	0	0	6.34E-05
P	Reverse_sp|Q08AH3|ACS2A_HUMAN	0	0	2	0	0	0	0	0	0	0	0	0	0	0	0	0	0	0	0	0	0	0	0	0	0	0	0	0	0	0	0	0	0	3.31E-05	0	0	0	0	0	0	0	0	0	0	0	0	0	0
P	Q10472	0	0	2	0	0	0	2	0	0	0	0	0	0	0	2	2	0	3	0	0	0	0	0	5	3	0	0	0	0	0	0	0	0	2.28E-05	0	0	0	1.84E-05	0	0	0	0	0	0	0	3.32E-05	2.79E-05	0
P	Q10471	0	4	3	0	0	0	0	0	3	4	3	0	2	3	7	17	0	10	0	3	5	2	0	7	9	2	0	4	6	0	0	0	9.01E-05	3.35E-05	0	0	0	0	0	5.11E-05	1.51E-04	6.57E-05	0	2.63E-05	4.30E-05	1.30E-04	3.01E-04	0
P	P51572	0	0	0	0	0	0	0	0	0	0	0	0	0	3	4	0	0	0	0	0	2	0	0	2	3	0	0	3	3	0	0	0	0	0	0	0	0	0	0	0	0	0	0	0	7.48E-05	1.51E-04	0	0
P	Reverse_sp|Q5VTL8|PR38B_HUMAN	0	0	0	0	0	0	0	0	0	0	0	0	0	2	0	0	0	0	0	0	0	0	0	0	0	0	0	0	0	0	0	0	0	0	0	0	0	0	0	0	0	0	0	0	2.25E-05	0	0	0
P	P14550	0	0	0	0	0	0	0	4	0	0	0	0	0	0	0	3	5	0	0	0	2	3	0	0	0	0	0	0	0	0	0	0	0	0	0	0	0	0	2.25E-04	0	0	0	0	0	0	0	7.21E-05	1.81E-04
P	P26583	0	0	0	0	0	0	0	5	0	0	0	0	0	0	0	0	10	0	0	0	2	4	0	0	0	0	0	0	0	0	0	0	0	0	0	0	0	0	2.44E-04	0	0	0	0	0	0	0	0	6.85E-04
P	P26572	0	0	0	0	0	0	0	0	0	0	0	0	0	0	0	6	0	0	0	0	0	0	0	0	2	0	0	0	0	0	0	0	0	0	0	0	0	0	0	0	0	0	0	0	0	0	1.23E-04	0
P	Q6DRA6	0	0	0	0	0	0	0	4	4	0	0	0	2	7	5	5	9	6	0	2	4	2	0	5	5	0	0	2	5	0	0	0	0	0	0	0	0	0	4.45E-04	7.12E-04	0	0	0	2.29E-04	3.74E-04	5.65E-04	4.76E-04	6.16E-04
P	O43790	0	0	0	0	0	0	40	0	0	0	0	0	0	0	0	0	0	3	0	0	0	0	0	0	0	0	0	0	5	0	0	0	0	0	0	0	0	0.002322336	0	0	0	0	0	0	0	0	0	0
P	O43795	0	0	0	0	0	0	0	0	2	0	0	0	0	28	2	17	2	0	0	0	0	0	0	0	0	0	0	0	6	0	0	0	0	0	0	0	0	0	0	1.28E-05	0	0	0	0	2.00E-04	1.63E-05	1.37E-04	1.48E-05
P	Reverse_sp|P09884|DPOLA_HUMAN	0	0	0	0	0	0	0	0	0	0	0	0	0	0	0	0	0	0	0	0	0	0	0	0	2	0	0	0	0	0	0	0	0	0	0	0	0	0	0	0	0	0	0	0	0	0	0	0
P	O43776	0	0	0	0	0	0	0	6	5	0	0	0	0	24	0	3	12	0	0	0	3	0	0	3	2	0	0	3	5	0	0	0	0	0	0	0	0	0	9.32E-05	9.32E-05	0	0	0	0	3.02E-04	0	4.27E-05	2.00E-04
P	O43752	0	0	0	0	0	0	0	0	0	0	0	0	0	0	0	2	0	0	0	0	0	0	0	2	0	0	0	0	2	0	0	0	0	0	0	0	0	0	0	0	0	0	0	0	0	0	6.12E-05	0
P	contaminant_UBIQUITIN10	0	0	0	2	3	2	0	5	0	2	2	0	0	5	6	4	5	6	0	3	3	6	3	2	3	0	2	3	5	3	0	0	0	0	9.73E-05	7.31E-05	2.74E-04	0	2.86E-04	0	1.25E-04	8.16E-05	0	0	1.60E-04	2.42E-04	1.36E-04	1.83E-04
P	O43765	0	0	0	0	0	0	2	3	3	0	0	2	4	9	2	0	5	2	0	2	5	0	0	2	0	0	0	2	3	0	0	0	0	0	0	0	0	4.92E-05	9.33E-05	9.32E-05	0	0	3.51E-04	9.61E-05	1.96E-04	8.88E-05	0	1.35E-04
P	contaminant_UBIQUITIN02	0	0	5	12	16	3	7	14	7	4	2	7	3	54	16	9	26	7	0	2	7	0	0	3	9	0	0	8	15	0	0	0	0	3.01E-05	1.02E-04	1.19E-04	2.38E-05	5.82E-05	1.52E-04	8.27E-05	1.22E-04	2.66E-05	1.94E-04	2.13E-05	5.74E-04	1.66E-04	7.38E-05	2.47E-04
P	contaminant_UBIQUITIN05	0	0	0	0	0	0	0	0	0	0	0	0	0	0	0	0	0	0	0	0	0	0	0	0	0	0	0	0	2	0	0	0	0	0	0	0	0	0	0	0	0	0	0	0	0	0	0	0
P	P02511	0	0	0	0	3	0	0	3	2	0	0	0	0	6	0	0	6	0	0	0	0	0	0	0	0	0	0	0	0	0	0	0	0	0	0	3.12E-04	0	0	1.25E-04	2.08E-04	0	0	0	0	2.80E-04	0	0	3.37E-04
P	contaminant_UBIQUITIN08	0	10	12	9	13	10	11	8	8	6	8	6	7	24	34	35	11	9	2	7	8	6	4	11	9	4	4	10	8	4	4	0	0.020221662	0.025161764	0.010249836	0.00967865	0.015009474	0.010800532	0.011619584	0.011036877	0.022681417	0.020732617	0.015338011	0.02156137	0.009762856	0.032553032	0.020029074	0.008088766
P	P02545	0	12	17	12	30	13	37	49	58	11	15	13	28	46	58	48	138	50	3	24	45	16	8	45	41	4	2	29	56	10	10	0	5.09E-04	5.76E-04	4.25E-04	5.57E-04	7.02E-04	9.43E-04	0.002517017	0.003075756	4.54E-04	6.07E-04	0.001776209	0.00136978	6.37E-04	0.001451306	6.58E-04	0.003462323
P	P02538	19	13	16	21	49	15	34	58	52	8	36	6	58	101	84	62	104	27	6	17	20	7	3	63	35	7	0	44	43	11	6	0.004212264	0.001003912	0.001243217	0.00183364	0.001490532	0.00175437	0.001691892	0.006470081	0.004603974	5.60E-04	0.008181717	0.001313041	0.008503055	0.003011659	0.005043745	0.001674735	0.003419238
P	P02533	19	14	29	23	39	23	37	56	37	6	28	10	43	97	92	63	110	30	12	14	24	7	4	68	29	12	6	43	41	18	12	0.006145307	0.001729279	0.002687475	0.004837371	0.002413335	0.004085826	0.003097716	0.003726438	0.003121557	0.00185648	0.007928469	0.003370386	0.006593132	0.003040038	0.004318913	0.002133475	0.004531737
P	O43707	0	27	29	33	46	33	47	72	46	18	21	16	29	53	37	72	161	76	10	27	42	21	16	48	63	13	15	40	73	23	21	0	9.36E-04	3.71E-04	0.001277722	7.15E-04	0.001632654	0.001041819	0.002731837	9.93E-04	0.001687205	8.75E-04	0.001791399	9.82E-04	5.86E-04	6.41E-04	0.00124248	0.003105946
P	Q6ZRP7	0	0	0	0	0	0	0	0	0	0	0	0	0	0	4	0	0	3	0	0	0	0	0	3	3	0	0	0	0	0	0	0	0	0	0	0	0	0	0	0	0	0	0	0	0	5.31E-05	0	0
P	P61020	0	0	0	0	0	0	0	0	2	0	0	0	0	0	2	0	0	0	0	0	0	0	0	2	3	0	0	0	3	0	0	0	0	0	0	0	0	0	0	1.02E-04	0	0	0	0	0	8.62E-05	0	0
P	P61026	0	0	0	0	4	0	0	0	0	0	0	0	0	2	2	3	0	0	0	0	2	0	0	3	0	0	0	0	0	0	0	0	0	0	0	2.31E-04	0	0	0	0	0	0	0	0	1.53E-04	7.41E-04	7.03E-04	0
P	Q12959	0	0	0	0	0	0	0	0	0	0	0	0	0	0	0	3	0	0	0	0	2	0	0	3	2	0	0	0	3	0	0	0	0	0	0	0	0	0	0	0	0	0	0	0	0	0	2.59E-05	0
P	Q12965	0	0	0	0	0	0	0	0	4	0	0	0	0	11	0	0	0	0	0	0	0	0	0	0	0	0	0	0	0	0	0	0	0	0	0	0	0	0	0	2.63E-05	0	0	0	0	6.64E-05	0	0	0
P	P12081	0	0	0	0	2	0	3	5	8	0	5	0	8	2	5	12	10	4	0	3	7	3	0	17	9	0	0	9	16	0	0	0	0	0	0	1.65E-05	0	4.03E-05	8.60E-05	2.58E-04	0	2.21E-04	0	2.22E-04	2.41E-05	9.10E-05	2.30E-04	1.65E-04
P	Q9UQB8	0	0	0	0	0	0	0	0	2	0	0	0	0	0	0	0	0	0	0	0	0	0	0	2	0	0	0	3	3	0	0	0	0	0	0	0	0	0	0	2.64E-05	0	0	0	0	0	0	0	0
P	P48029	0	0	0	0	0	0	0	0	0	0	0	0	0	0	0	3	0	0	0	0	0	0	0	0	0	0	0	0	0	0	0	0	0	0	0	0	0	0	0	0	0	0	0	0	0	0	3.69E-05	0
P	Q9UQC9	0	0	3	0	0	0	2	0	0	0	0	0	0	0	6	5	0	2	0	3	3	0	0	6	6	0	0	4	7	0	0	0	0	6.76E-05	0	0	0	3.26E-05	0	0	0	0	0	0	0	6.88E-05	4.14E-05	0
P	P51665	0	0	0	0	0	0	0	4	2	0	0	0	0	20	11	4	2	2	0	0	0	0	0	0	0	0	0	0	2	0	0	0	0	0	0	0	0	0	1.13E-04	9.00E-05	0	0	0	0	5.49E-04	4.00E-04	9.64E-05	1.04E-04
P	P61006	0	0	0	0	0	0	0	0	0	0	0	0	0	3	0	2	0	0	0	0	0	0	0	0	0	0	0	0	0	0	0	0	0	0	0	0	0	0	0	0	0	0	0	0	1.48E-04	0	1.13E-04	0
P	P51693	0	2	0	0	0	0	0	0	0	0	0	0	0	0	0	0	0	0	0	0	0	0	0	0	0	0	0	0	0	0	0	0	2.26E-05	0	0	0	0	0	0	0	0	0	0	0	0	0	0	0
P	P61011	0	0	0	0	3	0	0	0	0	0	0	0	0	0	0	0	0	0	0	0	0	0	0	0	0	0	0	0	0	0	0	0	0	0	0	3.34E-05	0	0	0	0	0	0	0	0	0	0	0	0
P	Reverse_sp|Q7Z333|SETX_HUMAN	0	0	0	0	0	0	0	0	0	0	0	0	0	0	2	0	0	0	0	0	0	0	0	0	0	0	0	0	0	0	0	0	0	0	0	0	0	0	0	0	0	0	0	0	0	1.04E-05	0	0
P	P61019	0	0	0	0	0	0	0	2	2	0	2	0	3	5	2	2	0	0	0	0	0	0	0	0	0	0	0	4	4	0	0	0	0	0	0	0	0	0	1.03E-04	1.03E-04	0	8.85E-05	0	1.06E-04	1.45E-04	8.74E-05	7.36E-05	0
P	P14678	0	0	0	0	0	0	0	2	0	0	0	0	0	2	0	2	0	0	0	0	2	0	0	0	0	0	0	0	4	0	0	0	0	0	0	0	0	0	6.08E-05	0	0	0	0	0	5.11E-05	0	6.51E-05	0
P	P38646	0	0	2	0	0	0	0	0	0	0	0	0	0	12	0	0	2	0	0	4	8	2	0	2	4	0	0	3	12	0	0	0	0	1.88E-05	0	0	0	0	0	0	0	0	0	0	1.17E-04	0	0	2.48E-05
P	Q9UQ80	0	3	6	3	9	3	6	18	14	0	4	4	10	30	14	11	15	7	0	9	18	6	5	9	11	0	3	6	20	2	2	0	2.80E-04	1.62E-04	4.20E-04	2.67E-04	5.92E-04	1.82E-04	0.001129932	8.15E-04	0	2.38E-04	9.75E-04	6.11E-04	8.56E-04	5.41E-04	2.77E-04	6.20E-04
P	P26641	0	0	3	6	14	3	3	17	9	0	0	0	5	33	17	11	24	6	0	6	12	3	0	11	14	0	0	10	19	0	2	0	0	4.38E-05	2.36E-04	3.46E-04	4.33E-05	3.52E-05	5.68E-04	3.67E-04	0	0	0	1.20E-04	0.00124886	5.30E-04	2.68E-04	9.83E-04
P	P26640	0	0	0	0	0	0	0	11	4	0	0	0	0	55	4	0	7	2	0	0	3	0	0	0	0	0	0	2	4	0	0	0	0	0	0	0	0	0	7.51E-05	2.31E-05	0	0	0	0	3.83E-04	2.93E-05	0	7.99E-05
P	P26639	0	2	0	0	0	0	2	11	11	0	2	2	0	24	21	5	16	4	0	5	10	2	0	12	14	0	0	8	14	3	0	0	3.05E-05	0	0	0	0	4.97E-05	4.95E-04	2.12E-04	0	5.19E-05	5.69E-05	0	2.80E-04	2.82E-04	5.40E-05	2.33E-04
P	P12004	0	0	0	0	0	0	0	6	7	0	0	0	0	20	9	5	3	0	0	2	9	4	0	3	10	0	0	0	4	0	0	0	0	0	0	0	0	0	1.68E-04	4.75E-04	0	0	0	0	7.28E-04	3.55E-04	1.50E-04	9.68E-05
P	P24043	0	0	0	0	0	0	0	0	0	0	0	0	0	0	0	0	0	0	0	0	0	0	0	0	2	0	0	0	0	0	0	0	0	0	0	0	0	0	0	0	0	0	0	0	0	0	0	0
P	Q9UQ35	0	0	0	0	0	0	0	0	0	0	0	0	0	0	0	0	0	0	0	0	7	0	0	0	0	0	0	0	0	0	0	0	0	0	0	0	0	0	0	0	0	0	0	0	0	0	0	0
P	Q12904	0	0	0	0	0	0	0	6	3	0	0	0	0	14	7	3	12	0	0	0	3	0	0	2	0	0	0	0	4	0	0	0	0	0	0	0	0	0	1.40E-04	7.01E-05	0	0	0	0	3.54E-04	2.08E-04	7.51E-05	3.51E-04
P	Q12907	0	0	0	0	0	0	0	0	0	0	0	0	0	0	0	6	0	0	0	0	0	0	0	0	0	0	0	2	2	0	0	0	0	0	0	0	0	0	0	0	0	0	0	0	0	0	1.32E-04	0
P	Q12905	0	0	0	0	2	0	3	8	5	0	0	0	4	4	2	2	6	0	0	2	6	0	0	3	6	0	0	4	7	0	0	0	0	0	0	2.16E-05	0	6.58E-05	2.81E-04	1.31E-04	0	0	0	1.93E-04	7.86E-05	4.75E-05	4.00E-05	1.73E-04
P	Q12906	0	0	0	0	2	0	5	15	8	0	4	0	3	6	2	3	23	4	0	0	5	2	0	6	4	0	0	4	13	0	0	0	0	0	0	1.88E-05	0	4.02E-05	2.29E-04	1.14E-04	0	5.25E-05	0	4.20E-05	4.80E-05	2.07E-05	2.62E-05	3.20E-04
P	Reverse_sp|A0A1B0GVG6|TEX54_HUMAN	0	0	0	0	0	0	0	0	0	0	0	0	0	2	0	0	0	0	0	0	0	0	0	0	0	0	0	0	0	0	0	0	0	0	0	0	0	0	0	0	0	0	0	0	9.89E-05	0	0	0
P	Q9UPT5	0	0	0	0	0	0	0	0	0	0	0	0	0	2	0	0	0	0	0	0	0	0	0	0	0	0	0	0	0	0	0	0	0	0	0	0	0	0	0	0	0	0	0	0	1.67E-05	0	0	0
P	P12035	3	0	2	7	11	5	9	9	8	0	15	0	11	21	24	15	15	7	0	5	4	0	0	15	11	0	0	14	7	2	0	1.76E-04	0	3.05E-05	1.92E-04	1.47E-04	1.81E-04	1.47E-04	9.30E-04	2.09E-04	0	0.0010305	0	7.54E-04	4.78E-04	6.79E-04	2.86E-04	3.49E-04
P	P12034	0	0	0	0	0	0	0	0	0	0	0	0	0	0	0	2	0	0	0	0	0	0	0	0	0	0	0	0	0	0	0	0	0	0	0	0	0	0	0	0	0	0	0	0	0	0	8.74E-05	0
P	P12036	0	3	2	5	6	0	5	2	4	0	4	0	5	2	4	2	0	0	0	2	2	0	0	5	6	0	0	5	6	0	0	0	3.58E-05	4.97E-05	1.92E-04	1.93E-04	0	2.05E-04	0.001259055	9.53E-04	0	0.002468169	0	0.001267454	1.14E-04	4.79E-04	7.61E-05	0
P	Q12931	0	0	0	0	0	0	0	0	0	0	0	0	0	3	0	0	0	0	0	0	4	0	0	0	0	0	0	0	2	0	0	0	0	0	0	0	0	0	0	0	0	0	0	0	2.61E-05	0	0	0
P	Reverse_sp|Q8WUJ3|CEMIP_HUMAN	0	0	0	0	0	0	0	0	0	0	0	0	0	0	0	0	0	0	0	0	0	0	0	0	2	0	0	2	2	0	0	0	0	0	0	0	0	0	0	0	0	0	0	0	0	0	0	0
P	O43897	0	0	0	0	0	0	0	0	0	0	0	0	0	0	2	2	0	0	0	0	0	0	0	0	0	0	0	0	2	0	0	0	0	0	0	0	0	0	0	0	0	0	0	0	0	2.74E-05	2.31E-05	0
P	Q53EL6	0	0	0	0	0	0	0	0	0	0	0	0	0	5	0	0	0	0	0	0	0	0	0	0	0	0	0	0	0	0	0	0	0	0	0	0	0	0	0	0	0	0	0	0	6.54E-05	0	0	0
P	P38606	0	0	2	0	3	0	3	3	5	0	2	0	4	13	4	4	3	0	0	0	0	0	0	2	3	0	0	4	4	0	0	0	0	2.07E-05	0	4.09E-05	0	3.33E-05	7.10E-05	1.06E-04	0	3.04E-05	0	6.09E-05	1.79E-04	6.01E-05	5.06E-05	4.09E-05
P	P02649	2	3	9	0	22	5	29	4	6	13	23	3	23	13	74	56	4	32	3	6	8	0	0	42	37	3	3	32	47	4	3	1.74E-04	2.32E-04	3.42E-04	0	7.03E-04	1.59E-04	0.002249543	1.84E-04	2.30E-04	0.002764223	0.004082989	3.89E-04	0.003153739	2.90E-04	0.005612234	0.0025364	1.06E-04
P	P02647	0	0	0	0	4	0	3	0	2	2	3	2	0	0	12	6	0	0	0	0	3	0	0	0	0	0	0	0	0	0	0	0	0	0	0	1.10E-04	0	9.61E-05	0	5.46E-05	3.23E-04	1.41E-04	0.001335444	0	0	6.59E-04	2.05E-04	0
P	P14649	0	5	8	7	8	7	8	4	4	3	3	2	3	4	4	4	4	4	4	3	4	3	2	4	4	2	3	4	4	4	3	0	4.24E-04	9.81E-04	0.001506663	0.001353947	0.001333183	0.001183905	9.82E-04	7.36E-04	0.00138124	8.12E-04	0.00151645	5.42E-04	2.65E-04	3.12E-04	3.00E-04	3.24E-04
P	Q9UQM7	0	0	0	0	0	0	0	0	0	0	0	0	0	2	0	0	0	0	0	0	0	0	0	0	0	0	0	0	0	0	0	0	0	0	0	0	0	0	0	0	0	0	0	0	2.57E-05	0	0	0
P	P14618	0	14	18	20	48	22	37	37	33	6	19	8	20	131	55	47	78	14	7	13	23	5	3	28	32	2	0	30	59	3	3	0	9.69E-04	5.52E-04	7.42E-04	0.001915628	9.50E-04	9.85E-04	0.001663067	0.001373623	8.93E-04	0.001024453	3.87E-04	8.07E-04	0.005254386	0.002198719	0.001337786	0.002759483
P	O43852	0	0	10	0	0	0	0	0	0	0	4	0	2	0	0	7	0	0	0	0	3	0	0	0	0	0	0	0	2	0	0	0	0	3.44E-04	0	0	0	0	0	0	0	2.68E-04	0	4.77E-05	0	0	1.98E-04	0
P	Q9UQN3	0	0	0	0	2	0	0	0	0	0	0	0	0	0	0	2	0	0	0	0	0	0	0	2	0	0	0	0	2	0	0	0	0	0	0	7.89E-05	0	0	0	0	0	0	0	0	0	0	7.33E-05	0
P	P14625	0	15	22	8	25	13	33	35	34	12	24	12	52	75	112	126	62	41	6	19	33	12	3	55	46	3	3	34	62	4	5	0	3.57E-04	3.25E-04	2.79E-04	3.77E-04	5.57E-04	6.01E-04	7.36E-04	8.08E-04	6.44E-04	0.00206736	0.001075942	0.002826994	0.001069098	0.003207917	0.002517816	9.86E-04
P	O43865	0	0	0	0	0	0	0	0	0	0	0	0	0	4	0	0	0	0	0	0	0	0	0	0	0	0	0	0	2	0	0	0	0	0	0	0	0	0	0	0	0	0	0	0	5.78E-05	0	0	0
P	P02656	0	0	0	0	0	0	0	2	2	0	0	0	0	2	0	0	0	0	0	0	3	0	0	2	0	0	0	0	2	0	0	0	0	0	0	0	0	0	1.47E-04	4.42E-04	0	0	0	0	1.24E-04	0	0	0
P	P02654	0	0	0	0	0	0	0	0	0	0	0	0	0	2	2	9	0	0	0	0	0	0	0	0	0	0	0	0	0	0	0	0	0	0	0	0	0	0	0	0	0	0	0	0	1.48E-04	3.35E-04	0.001316709	0
P	P02652	3	0	0	0	0	0	0	0	0	0	0	0	0	4	2	2	0	0	0	0	0	0	0	0	0	0	0	0	0	0	0	0.001519354	0	0	0	0	0	0	0	0	0	0	0	0	3.07E-04	0.001204584	3.12E-04	0
P	O43847	0	0	0	0	0	0	2	2	2	0	0	0	2	0	0	0	0	0	0	0	2	0	0	0	0	0	0	2	0	0	0	0	0	0	0	0	0	8.91E-06	1.90E-05	1.27E-05	0	0	0	1.96E-05	0	0	0	0
P	O43813	0	0	0	0	0	0	0	0	0	0	0	0	0	6	0	0	0	0	0	0	0	0	0	0	0	0	0	0	0	0	0	0	0	0	0	0	0	0	0	0	0	0	0	0	1.23E-04	0	0	0
P	O43818	0	0	0	0	0	0	0	2	2	0	0	0	0	0	0	0	0	0	0	0	0	0	0	0	0	0	0	0	0	0	0	0	0	0	0	0	0	0	3.07E-05	3.07E-05	0	0	0	0	0	0	0	0
P	O43829	2	0	0	0	0	0	0	0	0	0	0	0	0	0	0	0	0	0	0	0	0	0	0	0	0	0	0	0	0	0	0	6.15E-05	0	0	0	0	0	0	0	0	0	0	0	0	0	0	0	0
P	O43809	0	0	0	0	0	0	0	0	0	0	0	0	0	3	0	0	0	0	0	0	0	0	0	0	0	0	0	0	2	0	0	0	0	0	0	0	0	0	0	0	0	0	0	0	8.10E-05	0	0	0
P	Q9UQE7	0	0	0	0	0	0	0	0	5	0	0	0	0	11	0	0	0	0	0	0	0	0	0	0	0	0	0	0	0	0	0	0	0	0	0	0	0	0	0	4.20E-05	0	0	0	0	5.54E-05	0	0	0
P	Q6P2Q9	0	0	0	0	0	0	0	0	0	0	0	0	0	4	0	0	0	0	0	0	0	0	0	0	0	0	0	0	0	0	0	0	0	0	0	0	0	0	0	0	0	0	0	0	1.05E-05	0	0	0
P	Q5TEC6	0	0	2	0	2	0	0	4	4	0	0	0	0	10	4	4	4	3	0	4	6	0	0	5	5	0	0	2	5	0	0	0	0	0.001124879	0	5.56E-04	0	0	0.001287927	0.001019006	0	0	0	0	0.001217391	8.86E-04	5.17E-04	5.57E-04
P	A0AVT1	0	0	0	0	0	0	0	0	0	0	0	0	0	6	0	0	0	0	0	0	0	0	0	0	0	0	0	0	4	0	0	0	0	0	0	0	0	0	0	0	0	0	0	0	3.50E-05	0	0	0
P	Q4VXU2	0	0	0	0	0	0	0	3	3	0	0	0	0	5	0	0	9	6	0	0	0	0	0	4	5	0	0	7	8	0	0	0	0	0	0	0	0	0	3.57E-05	3.56E-05	0	0	0	0	4.99E-05	0	0	1.78E-04
P	Reverse_sp|Q86WT1|TT30A_HUMAN	0	0	0	0	0	0	0	0	0	0	0	0	0	0	0	0	0	0	0	0	0	0	0	0	0	0	0	2	0	0	0	0	0	0	0	0	0	0	0	0	0	0	0	0	0	0	0	0
P	P61586	0	0	4	0	6	0	4	4	4	0	0	0	2	14	5	15	2	0	0	2	5	0	0	5	7	0	0	5	14	2	0	0	0	2.97E-04	0	4.79E-04	0	2.92E-04	1.89E-04	4.16E-04	0	0	0	1.56E-04	6.99E-04	4.80E-04	0.001132506	8.73E-05
P	Reverse_sp|A6NKB5|PCX2_HUMAN	0	0	0	0	0	0	0	0	0	0	0	0	0	2	0	0	0	0	0	0	0	0	0	0	0	0	0	0	0	0	0	0	0	0	0	0	0	0	0	0	0	0	0	0	5.74E-06	0	0	0
P	A0AVI2	0	0	0	0	0	0	0	0	0	0	0	0	0	0	2	0	0	0	0	0	0	0	0	0	0	0	0	0	0	0	0	0	0	0	0	0	0	0	0	0	0	0	0	0	0	9.01E-06	0	0
P	P36578	0	0	3	0	2	0	0	11	27	0	0	0	2	99	18	12	30	5	0	6	20	5	0	4	7	0	0	10	15	0	0	0	0	4.48E-05	0	4.92E-05	0	0	4.27E-04	0.0015032	0	0	0	3.52E-05	0.004681606	4.99E-04	2.56E-04	8.09E-04
P	P48556	0	0	0	0	0	0	0	2	0	0	0	0	0	4	0	0	0	0	0	0	0	0	0	0	0	0	0	0	0	0	0	0	0	0	0	0	0	0	4.17E-05	0	0	0	0	0	8.76E-05	0	0	0
P	O75094	0	0	0	0	0	0	0	0	0	0	0	0	0	0	0	0	0	2	0	0	0	0	0	0	0	0	0	0	0	0	0	0	0	0	0	0	0	0	0	0	0	0	0	0	0	0	0	0
P	Reverse_sp|Q6UWL2|SUSD1_HUMAN	0	3	0	0	0	0	0	0	0	0	0	2	0	0	0	2	0	0	2	0	0	2	0	0	0	0	0	0	0	0	0	0	4.92E-05	0	0	0	0	0	0	0	0	0	5.51E-05	0	0	0	2.09E-05	0
P	P24592	0	0	0	0	0	0	0	4	0	0	0	0	0	0	0	0	0	0	0	0	0	0	0	0	0	0	0	0	0	0	0	0	0	0	0	0	0	0	1.52E-04	0	0	0	0	0	0	0	0	0
P	O75083	0	2	0	9	0	7	2	23	3	4	0	3	0	52	13	18	62	21	0	0	2	8	0	0	6	4	3	3	8	4	5	0	2.43E-05	0	1.48E-04	0	1.46E-04	4.23E-05	5.42E-04	9.63E-05	1.66E-04	0	1.81E-04	0	8.20E-04	2.14E-04	2.58E-04	0.00129236
P	O75054	0	0	7	0	0	0	0	0	0	0	0	0	0	6	22	14	0	0	0	0	2	0	0	2	3	0	0	0	0	0	0	0	0	3.74E-05	0	0	0	0	0	0	0	0	0	0	3.59E-05	2.02E-04	1.11E-04	0
P	P61513	0	0	0	0	2	0	0	0	4	0	0	0	0	9	5	4	5	2	0	0	5	0	0	0	2	0	0	2	3	0	0	0	0	0	0	2.28E-04	0	0	0	0.003329841	0	0	0	0	0.007398442	0.001107895	3.39E-04	8.24E-04
P	P48594	0	0	0	0	10	0	2	3	7	0	2	0	0	4	3	2	7	5	0	2	5	0	0	4	6	0	0	0	7	0	0	0	0	0	0	1.40E-04	0	2.63E-05	9.36E-05	2.24E-04	0	7.21E-05	0	0	6.29E-05	7.13E-05	4.00E-05	1.51E-04
P	O75051	0	0	0	0	0	0	0	0	0	0	0	0	0	0	0	6	0	0	0	0	0	0	0	0	0	0	0	0	0	0	0	0	0	0	0	0	0	0	0	0	0	0	0	0	0	0	2.47E-05	0
P	O75145	0	0	0	0	0	0	0	0	0	0	0	0	0	0	0	0	0	0	0	2	0	0	0	0	0	0	0	0	0	0	0	0	0	0	0	0	0	0	0	0	0	0	0	0	0	0	0	0
P	P12532	0	0	0	0	4	0	2	6	2	2	2	0	0	5	0	3	19	5	0	0	2	0	0	3	2	0	0	4	7	2	2	0	0	0	0	5.04E-05	0	2.46E-05	1.75E-04	5.25E-05	6.89E-05	4.50E-05	0	0	1.03E-04	0	5.62E-05	4.04E-04
P	O75131	0	0	0	0	0	0	2	0	3	0	0	0	0	11	0	0	0	0	0	0	0	0	0	3	2	0	0	3	6	0	0	0	0	0	0	0	0	1.91E-05	0	6.79E-05	0	0	0	0	1.71E-04	0	0	0
P	P00533	0	0	13	0	0	0	0	0	3	0	0	0	3	8	19	48	0	5	0	6	11	0	2	14	9	2	0	12	17	2	2	0	0	1.74E-04	0	0	0	0	0	2.41E-05	0	0	0	1.86E-05	6.59E-05	2.30E-04	5.48E-04	0
P	O75122	0	0	0	0	0	0	0	0	0	0	0	0	0	0	0	0	0	0	0	0	0	0	0	0	0	0	0	0	2	0	0	0	0	0	0	0	0	0	0	0	0	0	0	0	0	0	0	0
P	P00568	0	0	0	0	2	0	0	3	2	0	0	0	5	7	2	4	8	0	0	0	2	0	0	0	0	0	0	0	4	0	0	0	0	0	0	1.73E-04	0	0	1.13E-04	1.50E-04	0	0	0	3.49E-04	3.16E-04	1.43E-04	2.01E-04	3.47E-04
P	contaminant_GR78_MESAU	0	24	21	30	31	28	37	41	35	11	16	16	37	78	75	91	101	64	14	27	39	34	21	55	50	18	10	40	72	19	17	0	8.21E-04	4.09E-04	0.001430704	4.50E-04	0.001339484	8.39E-04	0.001740867	0.001316031	8.79E-04	0.001061237	9.23E-04	0.001252801	0.001518946	0.002167742	0.001718797	0.002510903
P	P00558	0	5	2	9	6	9	7	31	13	7	0	5	3	55	15	42	57	24	7	7	19	21	6	11	14	2	2	17	34	11	6	0	8.82E-05	3.06E-05	1.83E-04	1.21E-04	1.66E-04	4.31E-04	9.63E-04	7.52E-04	3.79E-04	0	3.95E-04	1.26E-04	0.001323462	3.78E-04	0.001048315	0.001878105
P	P36543	0	0	0	0	3	0	0	0	0	0	0	0	0	0	0	0	0	0	0	0	0	0	0	0	0	0	0	0	0	0	0	0	0	0	0	5.58E-05	0	0	0	0	0	0	0	0	0	0	0	0
P	P48509	0	0	5	0	4	0	4	0	2	0	2	0	2	0	0	2	0	0	0	0	2	0	0	2	3	0	0	2	2	0	0	0	0	0.002292737	0	4.82E-04	0	6.89E-04	0	2.88E-04	0	1.85E-04	0	3.86E-04	0	0	9.26E-05	0
P	P48507	0	0	0	0	0	0	0	2	0	0	0	0	0	0	0	0	0	0	0	0	0	0	0	2	0	0	0	0	0	0	0	0	0	0	0	0	0	0	5.33E-05	0	0	0	0	0	0	0	0	0
P	P24534	0	2	2	0	4	0	4	4	0	0	0	2	0	5	0	0	4	0	0	2	4	0	0	0	0	0	0	0	2	0	0	0	1.31E-04	5.67E-05	0	9.34E-05	0	1.14E-04	2.27E-04	0	0	0	0.001036168	0	1.91E-04	0	0	2.25E-04
P	P48506	0	0	0	0	0	0	0	0	0	0	0	0	0	2	0	0	0	0	0	0	0	0	0	0	0	0	0	0	2	0	0	0	0	0	0	0	0	0	0	0	0	0	0	0	1.93E-05	0	0	0
P	P00505	0	0	0	0	0	2	0	7	0	0	0	0	0	0	0	0	2	3	0	0	2	4	3	0	0	0	0	0	0	2	2	0	0	0	0	0	4.40E-05	0	2.89E-04	0	0	0	0	0	0	0	0	3.92E-05
P	P46087	0	0	2	0	0	0	0	0	3	0	0	0	0	13	0	0	0	0	0	0	8	0	0	0	0	0	0	0	0	0	0	0	0	1.57E-05	0	0	0	0	0	2.69E-05	0	0	0	0	1.13E-04	0	0	0
P	Q6XQN6	0	0	0	0	0	0	0	0	0	0	0	0	0	0	0	0	0	0	0	0	0	0	0	0	0	0	0	0	2	0	0	0	0	0	0	0	0	0	0	0	0	0	0	0	0	0	0	0
P	Q562R1	0	12	7	6	16	7	14	14	8	4	5	6	7	25	22	21	21	14	4	8	10	6	3	10	12	2	2	13	16	2	2	0	0.001603652	3.56E-04	0.001607412	8.38E-04	0.001759957	8.19E-04	0.003008587	8.54E-04	0.001031522	3.74E-04	6.57E-04	0.001199491	0.003685749	0.003080463	0.001785461	0.002038105
P	A0M8Q6	5	5	4	2	0	3	0	3	3	2	4	0	2	3	3	3	5	3	2	2	2	0	0	3	4	0	0	4	3	0	0	0.008209202	0.001526163	4.21E-04	2.11E-04	0	2.38E-04	0	7.57E-04	2.75E-04	6.78E-04	5.31E-04	0	4.96E-04	5.21E-04	6.99E-04	2.95E-04	5.56E-04
P	P22061	0	0	0	0	0	0	0	8	6	0	0	0	2	2	0	6	5	0	0	0	3	0	0	3	6	0	0	0	4	0	0	0	0	0	0	0	0	0	4.18E-04	4.50E-04	0	0	0	1.66E-04	5.40E-05	0	2.06E-04	1.85E-04
P	P22059	0	0	0	0	0	0	0	0	5	0	0	0	2	7	0	2	5	0	0	0	0	0	0	0	4	0	0	0	8	0	0	0	0	0	0	0	0	0	0	5.42E-05	0	0	0	1.86E-05	5.32E-05	0	1.93E-05	5.22E-05
P	P46013	0	0	0	0	0	0	0	0	0	0	0	0	0	0	0	0	0	0	0	2	6	0	0	0	0	0	0	0	0	0	0	0	0	0	0	0	0	0	0	0	0	0	0	0	0	0	0	0
P	P48668	24	13	16	21	51	15	34	60	52	8	37	6	59	107	91	64	99	33	6	17	22	7	3	59	33	8	0	43	42	11	4	0.004334714	0.001003912	0.001243217	0.00183364	0.001520342	0.00175437	0.001691892	0.00648302	0.004655704	5.60E-04	0.008264865	0.001313041	0.008676315	0.003185617	0.005224465	0.001688576	0.003389376
P	Q562E7	0	0	0	0	0	0	0	0	2	0	0	0	2	0	0	0	2	2	0	0	0	0	0	0	0	0	0	0	0	0	0	0	0	0	0	0	0	0	0	3.38E-05	0	0	0	3.49E-05	0	0	0	1.30E-05
P	P46060	0	0	0	0	0	0	0	0	4	0	0	0	0	18	5	3	6	0	0	0	2	0	0	4	6	0	0	5	7	0	0	0	0	0	0	0	0	0	0	6.21E-05	0	0	0	0	2.40E-04	7.89E-05	3.99E-05	8.61E-05
P	P46063	0	0	0	0	0	0	0	0	3	0	0	0	0	13	0	0	0	0	0	0	2	0	0	0	0	0	0	2	4	0	0	0	0	0	0	0	0	0	0	3.37E-05	0	0	0	0	1.32E-04	0	0	0
P	O75179	0	0	0	0	0	0	0	0	0	0	0	0	0	0	0	0	0	0	0	0	0	0	0	0	0	0	0	0	2	0	0	0	0	0	0	0	0	0	0	0	0	0	0	0	0	0	0	0
P	P22087	0	0	0	0	0	0	0	0	0	0	0	0	0	16	0	0	0	0	0	0	0	0	0	0	0	0	0	0	0	0	0	0	0	0	0	0	0	0	0	0	0	0	0	0	3.25E-04	0	0	0
P	O75165	0	0	0	0	0	0	0	0	0	0	0	0	0	2	0	0	0	0	0	0	0	0	0	0	0	0	0	0	0	0	0	0	0	0	0	0	0	0	0	0	0	0	0	0	5.47E-06	0	0	0
P	O75155	0	0	0	0	0	0	0	0	0	0	0	0	0	2	0	0	0	0	0	0	0	0	0	0	0	0	0	0	0	0	0	0	0	0	0	0	0	0	0	0	0	0	0	0	9.92E-06	0	0	0
P	P22090	0	0	4	0	4	0	5	7	7	0	0	0	3	20	0	8	5	0	0	3	2	0	0	0	0	0	0	3	4	0	0	0	0	1.94E-04	0	7.99E-05	0	1.17E-04	3.61E-04	8.87E-04	0	0	0	2.00E-04	0.002121733	0	2.97E-04	2.88E-04
P	O75153	0	0	0	0	0	0	0	0	0	0	0	0	0	9	0	0	0	0	0	0	0	0	0	0	0	0	0	0	0	0	0	0	0	0	0	0	0	0	0	0	0	0	0	0	4.22E-05	0	0	0
P	P09012	0	0	0	0	0	0	0	0	3	0	0	0	2	0	0	0	0	0	0	0	2	0	0	2	0	0	0	0	3	0	0	0	0	0	0	0	0	0	0	3.10E-04	0	0	0	2.13E-04	0	0	0	0
P	Q6P9B6	0	0	0	0	0	0	0	0	0	0	0	0	0	2	0	6	5	0	0	0	0	0	0	0	0	0	0	0	0	0	0	0	0	0	0	0	0	0	0	0	0	0	0	0	2.69E-05	0	1.20E-04	9.23E-05
P	P61604	0	2	6	0	7	0	12	5	6	0	0	0	2	4	5	10	13	6	0	6	10	5	2	13	7	0	0	5	13	2	2	0	5.05E-04	0.00287469	0	9.07E-04	0	0.00206216	5.01E-04	0.001573202	0	0	0	1.47E-04	5.41E-04	8.18E-04	0.001377565	0.001733773
P	Q6P9A2	0	0	0	0	0	0	0	0	0	0	0	0	0	0	2	5	0	0	0	2	2	0	0	4	4	0	0	0	0	0	0	0	0	0	0	0	0	0	0	0	0	0	0	0	0	3.05E-05	7.72E-05	0
P	O75223	0	0	0	0	4	0	3	2	3	0	4	0	4	0	2	0	6	4	0	2	3	0	0	2	0	0	0	2	2	3	0	0	0	0	0	1.79E-04	0	1.36E-04	1.55E-04	1.94E-04	0	3.49E-04	0	3.20E-04	0	9.86E-05	0	3.14E-04
P	A0A075B7D4	0	0	0	0	0	0	0	0	0	0	0	0	0	0	2	0	0	0	0	0	0	0	0	0	0	0	0	0	0	0	0	0	0	0	0	0	0	0	0	0	0	0	0	0	0	1.58E-04	0	0
P	P48643	0	2	5	5	11	3	6	18	8	0	0	0	4	68	33	11	28	8	0	5	9	0	0	6	13	0	0	8	12	0	0	0	1.36E-04	7.78E-04	2.57E-04	0.001095499	1.28E-04	6.07E-04	3.64E-04	2.29E-04	0	0	0	1.53E-04	0.001484838	7.36E-04	1.59E-04	6.23E-04
P	Q6P9G4	0	0	0	0	0	0	0	0	0	0	0	0	0	0	0	2	0	0	0	0	0	0	0	0	0	0	0	0	0	0	0	0	0	0	0	0	0	0	0	0	0	0	0	0	0	0	8.53E-05	0
P	P48637	0	0	0	0	0	0	0	2	0	0	0	0	0	0	0	0	2	2	0	0	0	7	0	0	0	0	0	0	0	0	0	0	0	0	0	0	0	0	3.08E-05	0	0	0	0	0	0	0	0	3.55E-05
P	P24666	0	0	0	0	0	0	0	0	0	0	0	0	0	0	2	0	0	0	0	0	2	0	0	0	0	0	0	0	0	0	0	0	0	0	0	0	0	0	0	0	0	0	0	0	0	1.17E-04	0	0
P	Q2NL82	0	0	0	0	0	0	0	0	0	0	0	0	0	3	0	0	0	0	0	0	0	0	0	0	0	0	0	0	0	0	0	0	0	0	0	0	0	0	0	0	0	0	0	0	3.05E-05	0	0	0
P	Reverse_sp|Q9BX66|SRBS1_HUMAN	0	0	0	0	0	0	2	0	0	0	0	0	0	0	0	0	0	0	0	0	0	0	0	0	0	0	0	0	0	0	0	0	0	0	0	0	0	1.19E-05	0	0	0	0	0	0	0	0	0	0
P	Q6ZVM7	0	0	0	0	0	0	0	0	0	0	0	0	0	0	0	0	0	0	0	0	0	0	0	0	2	0	0	0	2	0	0	0	0	0	0	0	0	0	0	0	0	0	0	0	0	0	0	0
P	P99999	0	2	0	2	0	5	0	5	0	0	0	0	0	0	0	6	12	4	0	5	2	5	2	0	0	2	2	2	5	6	2	0	2.80E-04	0	0.001065938	0	0.001740641	0	7.65E-04	0	0	0	0	0	0	0	4.46E-04	0.001523833
P	A0A075B6S5	0	0	0	0	0	0	0	0	0	0	0	0	0	0	2	2	0	0	0	0	0	0	0	0	0	0	0	0	2	0	0	0	0	0	0	0	0	0	0	0	0	0	0	0	0	1.58E-04	2.00E-04	0
P	A0A075B6S6	0	0	3	0	0	0	0	0	0	0	0	0	0	0	2	0	0	0	0	0	0	0	0	0	0	0	0	0	0	0	0	0	0	3.19E-04	0	0	0	0	0	0	0	0	0	0	0	1.54E-04	0	0
P	A0A075B6S2	0	0	3	0	0	0	0	0	0	0	0	0	0	0	2	0	0	0	0	0	0	0	0	0	0	0	0	0	0	0	0	0	0	3.19E-04	0	0	0	0	0	0	0	0	0	0	0	1.54E-04	0	0
P	P61353	0	0	0	0	0	0	0	5	3	0	0	0	2	12	0	5	10	2	0	3	4	5	2	0	0	0	0	0	0	0	0	0	0	0	0	0	0	0	5.37E-04	2.68E-04	0	0	0	1.66E-04	0.001127214	0	2.87E-04	0.001052648
P	A0A075B767	0	6	4	3	5	3	5	3	2	0	2	0	3	4	5	6	3	2	2	3	4	3	2	4	4	2	2	4	5	2	2	0	9.86E-04	2.72E-04	0.001173832	2.56E-04	0.00126815	2.19E-04	5.34E-04	4.00E-04	0	2.29E-04	0	5.96E-04	4.11E-04	5.65E-04	6.19E-04	3.08E-04
P	A0A075B759	0	6	4	3	5	3	5	3	2	0	2	0	3	4	5	6	3	2	2	3	4	3	2	4	4	2	2	4	5	2	2	0	9.86E-04	2.72E-04	0.001173832	2.56E-04	0.00126815	2.19E-04	5.34E-04	4.00E-04	0	2.29E-04	0	5.96E-04	4.11E-04	5.65E-04	6.19E-04	3.08E-04
P	P00390	0	0	0	0	0	0	0	3	0	0	0	0	0	0	0	0	4	0	0	0	0	4	0	0	0	0	0	0	0	3	0	0	0	0	0	0	0	0	4.19E-05	0	0	0	0	0	0	0	0	6.45E-05
P	P51991	0	0	0	0	0	0	0	2	2	0	0	0	0	0	0	0	0	0	0	0	2	0	0	0	0	0	0	0	2	0	0	0	0	0	0	0	0	0	3.86E-05	3.86E-05	0	0	0	0	0	0	0	0
P	P61313	0	0	0	0	0	0	0	6	6	0	0	0	7	33	2	0	11	0	0	2	3	0	0	3	4	0	0	6	3	0	0	0	0	0	0	0	0	0	2.86E-04	0.001108392	0	0	0	5.16E-04	0.003667201	9.08E-05	0	4.95E-04
P	P48307	0	0	0	0	0	0	0	4	0	0	2	0	3	0	0	37	0	0	0	2	0	0	0	9	3	0	0	0	3	0	0	0	0	0	0	0	0	0	1.55E-04	0	0	1.20E-04	0	1.28E-04	0	0	0.002125945	0
P	P61326	0	0	0	0	0	0	0	0	3	0	0	0	0	0	0	0	2	0	0	0	0	0	0	0	0	0	0	0	0	0	0	0	0	0	0	0	0	0	0	1.50E-04	0	0	0	0	0	0	0	1.15E-04
P	A0A075B6P5	5	0	3	0	0	0	0	0	0	0	0	0	0	4	3	0	3	2	0	0	0	0	0	0	0	0	0	0	0	0	0	9.21E-04	0	3.19E-04	0	0	0	0	0	0	0	0	0	0	2.04E-04	2.32E-04	0	2.11E-04
P	A0A075B6K5	0	0	0	0	0	0	0	0	0	0	0	0	0	2	0	2	2	0	0	0	0	0	0	0	0	0	0	0	0	0	0	0	0	0	0	0	0	0	0	0	0	0	0	0	1.07E-04	0	1.36E-04	1.46E-04
P	P38919	0	0	0	0	5	0	0	6	9	0	0	0	2	17	5	5	4	3	0	2	4	0	0	3	3	0	0	0	6	0	0	0	0	0	0	9.20E-05	0	0	1.42E-04	3.73E-04	0	0	0	3.66E-05	5.07E-04	1.80E-04	1.71E-04	2.46E-04
P	P00338	0	9	10	12	18	9	17	31	17	9	17	7	23	32	30	69	32	17	4	9	17	7	6	16	16	8	6	17	25	9	8	0	0.002369899	0.001305582	0.002346348	0.001455962	0.002277947	0.001668877	0.002989645	0.001669696	0.004413312	0.002994513	0.006485228	0.00459612	0.00120055	0.001925772	0.003738513	0.00167409
P	Q4KWH8	0	0	0	0	0	0	0	0	0	0	0	0	2	3	2	2	0	0	0	0	0	0	0	0	0	0	0	0	0	0	0	0	0	0	0	0	0	0	0	0	0	0	0	2.22E-05	1.09E-05	2.19E-05	1.38E-05	0
P	contaminant_GR78_KLULA	0	0	0	0	0	0	0	2	2	0	0	0	3	4	4	5	4	4	0	0	2	2	0	2	3	0	0	2	4	0	0	0	0	0	0	0	0	0	1.07E-04	3.22E-05	0	0	0	7.75E-05	1.26E-04	1.77E-04	1.95E-04	2.98E-04
P	P14923	2	0	0	2	3	0	2	21	10	0	5	0	6	48	32	33	21	0	0	3	0	0	0	14	15	0	0	21	27	0	0	3.71E-05	0	0	2.40E-05	1.69E-05	0	4.82E-05	3.43E-04	1.86E-04	0	7.55E-05	0	8.07E-05	7.33E-04	5.10E-04	4.72E-04	2.83E-04
P	Reverse_sp|O94964|SOGA1_HUMAN	0	0	0	0	0	0	0	0	0	0	0	0	0	0	0	0	0	0	0	0	0	0	0	0	0	0	0	2	0	0	0	0	0	0	0	0	0	0	0	0	0	0	0	0	0	0	0	0
P	Q6ZVX7	0	0	0	0	3	0	0	0	0	0	0	0	0	2	3	0	0	0	0	0	0	0	0	0	0	0	0	0	0	0	0	0	0	0	0	1.68E-04	0	0	0	0	0	0	0	0	4.46E-05	1.01E-04	0	0
P	P48444	0	0	2	0	6	0	4	4	11	0	0	0	4	11	5	4	4	0	0	0	5	0	0	5	6	0	0	4	8	0	2	0	0	3.74E-05	0	1.15E-04	0	1.20E-04	5.71E-05	3.14E-04	0	0	0	1.18E-04	1.80E-04	1.09E-04	6.11E-05	6.59E-05
P	P61421	0	0	0	0	0	0	0	0	0	0	0	0	0	0	0	0	0	0	0	0	0	0	0	0	0	0	0	0	2	0	0	0	0	0	0	0	0	0	0	0	0	0	0	0	0	0	0	0
P	P48449	0	0	0	0	0	0	0	0	0	0	0	0	0	3	0	0	0	0	0	0	0	0	0	0	4	0	0	4	7	0	0	0	0	0	0	0	0	0	0	0	0	0	0	0	2.51E-05	0	0	0
P	Q93084	0	0	0	0	0	0	0	0	0	0	0	0	0	2	0	0	0	0	0	0	0	0	0	2	3	0	0	0	4	0	0	0	0	0	0	0	0	0	0	0	0	0	0	0	1.18E-05	0	0	0
P	Q93079	0	8	6	3	9	0	10	7	8	0	6	0	8	16	14	17	19	17	0	7	12	8	2	11	9	0	0	13	8	0	0	0	0.00268455	0.001467104	0.001314657	0.001567897	0	0.003420169	9.85E-04	0.005557285	0	0.001116553	0	0.003042518	0.00340669	0.002720978	0.004398733	0.002406052
P	Q6ZUB0	0	0	0	0	0	0	0	0	0	0	0	0	0	0	0	0	0	0	0	0	0	0	0	0	2	0	0	0	0	0	0	0	0	0	0	0	0	0	0	0	0	0	0	0	0	0	0	0
P	Q93077	0	10	11	7	13	4	13	10	8	5	7	3	10	19	18	17	14	7	6	9	10	7	5	9	8	6	4	8	12	4	3	0	0.009898716	0.001912294	0.00568227	0.001325656	0.005526651	0.001973174	0.008421059	0.00280536	0.012375912	0.002092248	0.001582383	0.002486329	0.001273578	0.001710652	0.00132105	0.00155468
P	P61457	0	0	0	0	0	0	0	0	0	0	0	0	0	0	0	0	2	0	0	0	0	0	0	0	0	0	0	0	0	0	0	0	0	0	0	0	0	0	0	0	0	0	0	0	0	0	0	1.62E-04
P	Q07157	0	0	0	0	0	0	0	0	2	0	0	0	0	2	0	0	0	0	0	0	3	0	0	4	2	0	0	3	4	0	0	0	0	0	0	0	0	0	0	8.35E-06	0	0	0	0	7.02E-06	0	0	0
P	Q6IBS0	0	0	0	2	0	0	0	0	4	0	0	0	5	2	0	12	3	0	0	0	0	0	0	6	2	0	0	0	8	2	0	0	0	0	3.85E-05	0	0	0	0	8.36E-05	0	0	0	1.08E-04	3.51E-05	0	3.13E-04	7.24E-05
P	P12429	0	3	7	7	18	5	15	19	15	8	10	6	10	21	6	25	34	21	2	12	22	13	5	11	10	9	2	13	16	12	7	0	9.11E-05	1.78E-04	3.05E-04	3.51E-04	2.73E-04	3.49E-04	0.001107165	6.55E-04	9.34E-04	6.68E-04	3.82E-04	5.12E-04	4.56E-04	1.72E-04	7.73E-04	0.001225373
P	contaminant_GR78_MAIZE	0	3	4	5	6	5	4	3	4	2	4	0	3	6	4	5	6	4	2	3	6	3	3	7	6	0	0	6	6	3	0	0	9.45E-05	9.55E-05	6.04E-04	7.20E-05	6.07E-04	8.79E-05	2.66E-04	2.50E-04	1.54E-04	1.21E-04	0	2.74E-04	1.44E-04	1.39E-04	1.17E-04	1.80E-04
P	P00491	0	0	0	3	0	2	2	8	0	4	0	0	0	0	0	10	7	5	0	3	7	4	0	3	0	2	0	0	2	2	2	0	0	0	6.20E-05	0	4.36E-05	5.33E-05	3.03E-04	0	3.98E-04	0	0	0	0	0	2.97E-04	2.91E-04
P	P00492	0	0	0	0	0	0	0	0	0	0	0	0	2	0	0	0	0	0	0	2	5	0	0	6	6	0	0	2	3	0	0	0	0	0	0	0	0	0	0	0	0	0	0	1.03E-04	0	0	0	0
P	Reverse_sp|Q9Y5Y9|SCNAA_HUMAN	0	0	0	0	0	0	2	0	0	0	0	0	0	0	0	0	0	0	0	0	0	0	0	0	0	0	0	0	0	0	0	0	0	0	0	0	0	5.25E-06	0	0	0	0	0	0	0	0	0	0
P	Q14CN4	2	0	0	4	6	3	4	6	5	0	5	0	4	8	6	6	5	4	0	2	3	0	0	7	4	0	0	4	2	2	0	1.89E-04	0	0	2.28E-04	1.81E-04	1.85E-04	1.00E-04	0.001042607	1.71E-04	0	4.96E-04	0	5.00E-04	2.52E-04	2.54E-04	1.37E-04	1.65E-04
P	Q6ZUX7	0	0	0	0	0	0	0	0	0	0	0	0	0	0	0	2	0	0	0	0	0	0	0	0	0	0	0	0	0	0	0	0	0	0	0	0	0	0	0	0	0	0	0	0	0	0	6.85E-05	0
P	O14562	0	0	0	0	0	0	0	0	0	0	0	0	3	0	0	4	0	0	0	0	0	0	0	0	0	0	0	0	5	0	0	0	0	0	0	0	0	0	0	0	0	0	0	7.30E-05	0	0	1.01E-04	0
P	O14556	0	0	0	0	0	0	0	0	0	0	0	0	0	2	0	0	0	0	0	0	0	0	0	0	0	0	0	0	0	0	0	0	0	0	0	0	0	0	0	0	0	0	0	0	3.01E-05	0	0	0
P	Reverse_tr|A0A1B0GWI6|A0A1B0GWI6_HUMAN	0	0	0	0	0	0	0	0	0	0	0	0	0	0	0	0	0	0	0	0	0	0	0	0	2	0	0	0	0	0	0	0	0	0	0	0	0	0	0	0	0	0	0	0	0	0	0	0
P	O14579	0	0	0	0	0	0	0	3	0	0	0	0	0	11	2	0	11	0	0	0	2	0	0	3	3	0	0	0	3	0	0	0	0	0	0	0	0	0	7.11E-05	0	0	0	0	0	2.99E-04	9.03E-05	0	3.28E-04
P	P61981	0	15	15	22	16	15	13	18	13	10	8	10	13	13	11	25	40	13	4	13	14	14	11	17	11	10	8	12	16	17	14	0	0.003334304	0.001367768	0.005763833	0.001259288	0.00298531	9.97E-04	0.005111731	0.001919457	0.003431291	0.002050479	0.004330732	0.001673783	0.001017869	0.001388029	0.001422183	0.003750324
P	Q5VW32	0	0	0	0	0	0	0	0	2	0	0	0	2	2	6	8	0	0	0	0	2	0	0	4	3	0	0	2	2	0	0	0	0	0	0	0	0	0	0	3.55E-05	0	0	0	5.49E-05	2.98E-05	2.03E-04	1.90E-04	0
P	E9PRG8	0	0	0	0	0	0	0	0	0	0	0	0	0	0	0	0	0	0	0	0	2	0	0	0	0	0	0	0	0	0	0	0	0	0	0	0	0	0	0	0	0	0	0	0	0	0	0	0
P	B0I1T2	0	0	0	0	0	0	0	0	0	0	0	0	0	2	0	2	0	0	0	0	0	0	0	0	0	0	0	0	0	0	0	0	0	0	0	0	0	0	0	0	0	0	0	0	1.81E-05	0	2.30E-05	0
P	P09382	0	5	13	6	22	11	27	9	15	0	12	4	16	35	34	46	20	15	2	8	17	4	2	20	17	0	2	18	23	3	3	0	0.001743012	0.008357434	0.00394634	0.009527478	0.009570191	0.021395054	0.002648995	0.009779277	0	0.013061184	0.001219021	0.030234268	0.003315845	0.008511023	0.00884703	0.002183269
P	P61956	0	2	4	0	3	0	4	2	2	2	0	0	0	0	0	2	2	2	2	2	0	2	2	2	0	2	2	0	2	2	2	0	2.32E-04	6.04E-04	0	3.54E-04	0	8.64E-04	0.001075532	2.30E-04	7.56E-04	0	0	0	0	0	3.29E-04	3.55E-04
P	P61960	0	0	0	0	5	0	2	0	5	0	2	0	2	2	0	4	2	0	0	3	6	0	0	5	6	0	0	4	7	0	0	0	0	0	0	2.47E-04	0	1.21E-04	0	9.44E-04	0	4.41E-04	0	0.001061196	1.44E-04	0	6.43E-04	1.98E-04
P	P22314	0	0	5	12	16	3	7	14	7	4	2	7	3	54	16	9	26	7	0	2	7	0	0	3	9	0	0	8	15	0	0	0	0	3.01E-05	1.02E-04	1.19E-04	2.38E-05	5.82E-05	1.52E-04	8.27E-05	1.22E-04	2.66E-05	1.94E-04	2.13E-05	5.74E-04	1.66E-04	7.38E-05	2.47E-04
P	P61966	0	0	0	0	0	0	0	0	0	0	0	0	0	4	0	0	0	0	0	0	2	0	0	0	2	0	0	0	3	0	0	0	0	0	0	0	0	0	0	0	0	0	0	0	1.55E-04	0	0	0
P	P36952	0	2	8	14	34	12	22	36	29	7	15	4	21	75	46	43	59	16	2	10	15	4	4	24	23	2	4	30	42	6	4	0	7.84E-05	6.63E-04	0.00447694	0.002118463	0.003848617	0.001846891	0.002685756	0.002100654	0.001608869	0.001050453	0.001828532	0.001503362	0.002518225	0.001630822	0.001248992	0.002313018
P	P36955	0	0	0	0	0	0	0	3	0	0	0	0	0	0	0	0	8	6	0	0	0	0	0	0	0	0	0	0	0	0	0	0	0	0	0	0	0	0	5.24E-05	0	0	0	0	0	0	0	0	2.82E-04
P	P61970	0	0	0	0	0	0	0	0	0	0	0	0	0	2	0	0	0	2	0	0	0	0	0	0	0	0	0	0	0	0	0	0	0	0	0	0	0	0	0	0	0	0	0	0	1.45E-04	0	0	0
P	P61978	0	0	0	2	7	0	4	19	7	3	2	2	2	21	4	5	18	2	2	3	4	0	0	3	3	0	0	6	9	2	0	0	0	0	2.90E-05	9.99E-05	0	6.65E-05	7.41E-04	3.15E-04	9.31E-05	6.08E-05	3.26E-04	9.74E-05	3.58E-04	8.01E-05	8.43E-05	4.55E-04
P	P61916	0	5	9	4	3	4	3	2	2	3	2	2	2	0	0	0	0	0	0	3	2	2	3	6	4	2	2	0	2	2	0	0	0.001168742	7.18E-04	2.67E-04	1.67E-04	3.76E-04	1.70E-04	2.42E-04	1.45E-04	0.001426977	2.48E-04	9.99E-04	1.49E-04	0	0	0	0
P	P22392	0	0	9	0	11	0	10	11	13	3	6	0	13	13	6	24	16	11	2	6	14	5	0	18	18	0	0	15	23	0	0	0	0	9.65E-04	0	8.30E-04	0	6.41E-04	0.002688829	0.002063416	7.56E-04	0.002221352	0	0.00405512	7.67E-04	7.32E-04	0.00256783	0.001495868
P	P22352	0	0	0	0	0	0	0	0	0	0	4	0	0	0	3	2	0	0	0	0	2	0	0	0	0	0	0	0	0	0	0	0	0	0	0	0	0	0	0	0	0	2.49E-04	0	0	0	1.64E-04	6.91E-05	0
P	P61923	0	0	0	0	2	0	2	0	6	0	0	0	5	6	3	4	2	0	0	0	3	0	0	4	4	0	0	4	6	0	0	0	0	0	0	2.37E-04	0	2.61E-04	0	6.18E-04	0	0	0	5.95E-04	3.46E-04	2.09E-04	1.76E-04	9.52E-05
P	P12931	0	0	0	0	0	0	0	0	0	0	0	0	0	0	0	8	0	0	0	0	2	0	0	2	3	0	0	0	2	0	0	0	0	0	0	0	0	0	0	0	0	0	0	0	0	0	1.17E-04	0
P	O75533	0	0	0	0	0	0	0	0	2	0	0	0	0	13	0	0	0	0	0	0	0	0	0	0	0	0	0	0	4	0	0	0	0	0	0	0	0	0	0	1.68E-05	0	0	0	0	8.93E-05	0	0	0
P	O75534	0	0	0	0	0	0	0	0	0	0	0	0	0	8	0	0	3	0	0	0	0	0	0	0	0	0	0	0	5	0	0	0	0	0	0	0	0	0	0	0	0	0	0	0	6.92E-05	0	0	3.17E-05
P	O75531	0	0	0	0	0	0	0	0	0	0	0	0	0	0	0	2	2	0	0	0	3	0	0	0	0	0	0	0	0	0	0	0	0	0	0	0	0	0	0	0	0	0	0	0	0	0	1.75E-04	1.89E-04
P	P00966	0	0	0	0	0	0	0	3	2	0	0	0	0	23	0	0	6	0	0	0	2	0	0	0	0	0	0	2	4	0	0	0	0	0	0	0	0	0	7.09E-05	5.31E-05	0	0	0	0	3.87E-04	0	0	1.23E-04
P	Q07960	0	0	0	0	3	0	0	0	0	0	0	0	2	9	4	0	0	0	0	0	2	0	0	2	0	0	0	0	2	0	0	0	0	0	0	2.87E-05	0	0	0	0	0	0	0	5.14E-05	1.54E-04	8.44E-05	0	0
P	Q07954	0	0	0	0	0	0	0	0	0	0	0	0	0	0	0	2	0	0	0	0	0	0	0	0	0	0	0	0	2	0	0	0	0	0	0	0	0	0	0	0	0	0	0	0	0	0	3.44E-06	0
P	Q07955	0	0	2	0	3	0	3	5	6	0	3	0	4	0	0	6	6	3	0	3	5	3	0	2	2	0	0	0	3	0	0	0	0	7.71E-05	0	6.78E-05	0	1.24E-04	7.95E-04	3.53E-04	0	1.89E-04	0	3.03E-04	0	0	6.92E-04	2.38E-04
P	O75506	0	0	0	0	2	0	0	0	0	0	0	0	0	0	0	0	0	0	0	0	0	0	0	0	0	0	0	2	0	0	0	0	0	0	0	1.11E-04	0	0	0	0	0	0	0	0	0	0	0	0
P	P10321	0	4	6	0	4	0	5	2	2	6	3	0	2	4	21	10	2	24	4	0	2	0	0	3	4	0	0	2	4	0	0	0	3.21E-04	1.57E-04	0	5.74E-05	0	7.01E-05	3.99E-05	9.96E-05	0.001020457	1.28E-04	0	1.23E-04	6.70E-05	8.10E-04	2.56E-04	4.60E-05
P	P22307	0	0	0	0	5	0	2	0	3	0	0	0	0	5	0	0	0	0	0	3	6	0	0	6	9	0	0	6	10	0	0	0	0	0	0	8.45E-05	0	2.81E-05	0	1.47E-04	0	0	0	0	6.73E-05	0	0	0
P	P22303	0	0	0	0	0	0	0	0	0	0	0	0	0	0	0	0	2	0	0	0	0	0	0	0	0	0	0	0	0	0	0	0	0	0	0	0	0	0	0	0	0	0	0	0	0	0	0	4.11E-05
P	P12956	0	2	0	0	0	0	2	10	8	0	0	0	0	28	11	0	17	6	0	5	7	0	0	7	5	0	0	2	8	0	0	0	2.41E-05	0	0	0	0	1.68E-05	1.80E-04	1.56E-04	0	0	0	0	5.24E-04	1.83E-04	0	3.04E-04
P	A5A3E0	0	11	12	13	19	12	18	22	12	6	6	5	12	19	18	16	26	14	6	7	7	5	4	11	13	2	3	14	17	4	4	0	0.003180743	0.002099076	0.002498757	0.001083083	0.002526791	0.00118831	0.003190863	6.72E-04	0.003394125	8.90E-04	0.002270781	0.001377499	7.47E-04	5.95E-04	3.63E-04	8.30E-04
P	P10301	0	0	0	0	0	0	0	0	0	0	0	0	0	2	6	16	0	0	0	0	0	0	0	0	0	0	0	0	0	0	0	0	0	0	0	0	0	0	0	0	0	0	0	0	5.63E-05	3.40E-04	8.59E-04	0
P	O14672	0	4	21	0	11	0	11	3	6	0	9	0	11	9	26	25	2	9	2	4	12	3	0	17	15	0	0	9	12	0	0	0	1.87E-04	4.52E-04	0	1.52E-04	0	1.65E-04	5.85E-05	7.80E-05	0	3.64E-04	0	2.41E-04	1.07E-04	7.06E-04	4.49E-04	2.25E-05
P	Reverse_sp|P23246|SFPQ_HUMAN	0	0	0	0	0	0	0	0	0	0	0	0	0	0	0	2	0	0	0	0	0	0	0	0	0	0	0	0	0	0	0	0	0	0	0	0	0	0	0	0	0	0	0	0	0	0	2.21E-05	0
P	O14602	0	0	0	0	0	0	0	5	2	0	0	0	0	5	2	3	6	0	0	0	0	0	0	0	0	0	0	0	0	0	0	0	0	0	0	0	0	0	6.08E-04	1.01E-04	0	0	0	0	3.41E-04	1.29E-04	2.17E-04	4.09E-04
P	P09493	0	7	7	4	5	2	11	6	9	3	7	4	24	3	5	52	19	18	0	7	13	3	0	5	2	0	0	0	8	0	0	0	7.51E-04	4.71E-04	2.52E-04	1.92E-04	6.66E-05	4.15E-04	2.57E-04	0.001078681	5.06E-04	9.58E-04	6.28E-04	0.003334922	6.48E-05	1.96E-04	0.003133476	0.001067474
P	P09471	0	0	2	0	0	0	0	0	0	0	0	0	0	2	0	4	0	0	0	0	0	0	0	0	0	0	0	0	0	0	0	0	0	3.60E-05	0	0	0	0	0	0	0	0	0	0	3.46E-05	0	8.82E-05	0
P	P09486	0	30	35	10	26	9	15	15	19	5	20	5	20	4	37	50	6	34	2	13	18	11	6	35	24	5	8	15	23	4	5	0	0.004392584	0.004754439	7.39E-04	0.001082038	8.74E-04	5.59E-04	0.001059812	0.001516561	0.002370445	0.002352499	4.98E-04	0.00168694	8.10E-05	0.002874611	0.00296275	1.95E-04
P	O75688	0	0	0	0	0	0	0	0	0	0	0	0	0	2	0	0	0	0	0	0	0	0	0	0	0	0	0	0	0	0	0	0	0	0	0	0	0	0	0	0	0	0	0	0	2.56E-05	0	0	0
P	Q5VVH2	0	0	0	0	0	0	0	0	0	0	0	0	0	0	3	11	0	0	0	0	0	0	0	0	0	0	0	0	0	0	0	0	0	0	0	0	0	0	0	0	0	0	0	0	0	2.57E-04	0.001084195	0
P	P22492	0	3	5	0	4	0	2	4	3	0	2	0	0	2	2	6	7	0	0	7	11	5	2	4	2	0	0	0	0	0	0	0	2.84E-04	0.001662864	0	3.66E-04	0	1.49E-04	3.17E-04	3.52E-04	0	1.36E-04	0	0	1.78E-04	1.79E-04	3.39E-04	5.29E-04
P	O75677	0	0	0	0	0	0	0	0	0	0	0	0	0	2	0	0	0	0	0	0	0	0	0	0	0	0	0	0	0	0	0	0	0	0	0	0	0	0	0	0	0	0	0	0	3.87E-05	0	0	0
P	O75674	0	0	0	0	0	0	0	0	0	0	0	0	2	0	2	2	0	0	0	0	0	0	0	0	2	0	0	2	2	0	0	0	0	0	0	0	0	0	0	0	0	0	0	3.16E-05	0	3.89E-05	3.28E-05	0
P	O75663	0	0	0	0	0	0	0	0	0	0	0	0	0	0	0	3	0	0	0	0	0	0	0	0	0	0	0	0	2	0	0	0	0	0	0	0	0	0	0	0	0	0	0	0	0	0	8.61E-05	0
P	Q07866	0	0	0	0	0	0	0	0	0	0	0	0	0	5	0	0	0	0	0	0	2	0	0	0	0	0	0	0	0	0	0	0	0	0	0	0	0	0	0	0	0	0	0	0	5.35E-05	0	0	0
P	B3EWG3	0	0	0	0	6	0	0	0	2	0	0	0	0	3	0	0	2	0	0	0	0	0	0	0	0	0	0	0	0	0	0	0	0	0	0	7.56E-04	0	0	0	3.28E-04	0	0	0	0	4.82E-04	0	0	1.89E-04
P	P09417	0	0	0	0	0	0	0	0	0	0	0	0	0	0	0	0	0	0	0	0	0	0	0	0	0	0	0	0	2	0	0	0	0	0	0	0	0	0	0	0	0	0	0	0	0	0	0	0
P	B3EWG6	0	0	0	0	6	0	0	0	2	0	0	0	0	3	0	0	2	0	0	0	0	0	0	0	0	0	0	0	0	0	0	0	0	0	0	7.56E-04	0	0	0	3.28E-04	0	0	0	0	4.82E-04	0	0	1.89E-04
P	B3EWG5	0	0	0	0	6	0	0	0	2	0	0	0	0	3	0	0	2	0	0	0	0	0	0	0	0	0	0	0	0	0	0	0	0	0	0	7.56E-04	0	0	0	3.28E-04	0	0	0	0	4.82E-04	0	0	1.89E-04
P	O75643	0	0	0	0	0	0	0	0	0	0	0	0	0	20	0	0	0	0	0	0	0	0	0	2	0	0	0	0	5	0	0	0	0	0	0	0	0	0	0	0	0	0	0	0	6.89E-05	0	0	0
P	O75635	0	0	4	0	0	0	0	3	0	2	2	0	0	2	0	0	2	2	0	0	2	0	0	0	0	2	0	0	0	2	0	0	0	1.51E-04	0	0	0	0	7.68E-05	0	3.02E-04	7.40E-05	0	0	3.23E-05	0	0	4.43E-05
P	Q07812	0	0	0	0	0	0	0	2	5	0	5	0	4	3	0	4	2	0	0	0	0	0	0	5	4	0	0	5	7	0	0	0	0	0	0	0	0	0	1.52E-04	3.04E-04	0	6.84E-04	0	3.92E-04	9.58E-05	0	1.63E-04	1.32E-04
P	P09429	0	2	0	0	0	0	0	13	3	0	0	0	0	4	0	20	29	6	0	3	7	2	0	0	0	0	0	0	0	0	0	0	6.84E-05	0	0	0	0	0	0.001222033	1.36E-04	0	0	0	0	1.14E-04	0	0.001089238	0.001880078
P	P10412	0	14	15	0	8	0	3	10	12	0	4	0	6	12	9	17	15	2	0	9	19	9	2	6	4	0	0	0	0	0	0	0	0.003290532	0.002648687	0	4.22E-04	0	1.64E-04	6.33E-04	0.001665282	0	3.85E-04	0	5.15E-04	0.001092008	8.46E-04	0.00156837	0.001345851
P	O75607	0	0	0	0	0	0	0	0	0	0	0	0	0	2	0	0	0	0	0	0	0	0	0	0	0	0	0	0	0	0	0	0	0	0	0	0	0	0	0	0	0	0	0	0	1.03E-04	0	0	0
P	O75608	0	0	0	0	0	0	0	0	0	0	0	0	0	2	0	0	0	0	0	0	0	0	0	0	0	0	0	3	3	0	0	0	0	0	0	0	0	0	0	0	0	0	0	0	5.33E-05	0	0	0
P	Q05048	0	0	0	0	0	0	0	0	0	0	0	0	0	0	0	0	0	0	0	0	0	0	0	0	0	0	0	0	2	0	0	0	0	0	0	0	0	0	0	0	0	0	0	0	0	0	0	0
P	contaminant_GR78_MOUSE	0	24	21	30	31	28	36	41	35	11	16	16	37	78	75	91	101	64	14	27	39	34	21	54	50	18	10	40	72	19	17	0	8.20E-04	4.09E-04	0.00142852	4.49E-04	0.001337439	8.07E-04	0.001738209	0.001314022	8.77E-04	0.001059617	9.21E-04	0.001250889	0.001516627	0.002164432	0.001716173	0.002507069
P	Q07666	0	0	0	0	0	0	0	0	0	0	0	0	0	2	0	0	0	0	0	0	0	0	0	0	0	0	0	0	0	0	0	0	0	0	0	0	0	0	0	0	0	0	0	0	4.15E-05	0	0	0
P	P58107	0	0	0	5	12	5	11	55	22	0	0	0	6	138	9	2	86	2	0	5	6	0	0	16	11	0	0	25	43	5	5	0	0	0	5.46E-05	2.97E-05	3.72E-05	6.15E-05	1.23E-04	9.32E-05	0	0	0	2.51E-05	2.56E-04	2.00E-05	3.07E-06	2.63E-04
P	P61769	0	4	14	3	9	0	10	7	3	2	0	0	0	0	2	12	2	6	0	0	2	0	0	10	0	2	0	0	4	0	0	0	0.00457266	0.006427879	0.002332524	0.002931713	0	0.004699139	6.13E-04	4.90E-04	0.003742116	0	0	0	0	4.67E-04	0.002164746	2.83E-04
P	P10114	0	0	0	0	0	0	0	0	0	0	0	0	0	0	2	2	0	0	0	0	0	0	0	0	0	0	0	0	0	0	0	0	0	0	0	0	0	0	0	0	0	0	0	0	0	1.01E-04	8.53E-05	0
P	P48729	0	0	0	0	0	0	0	2	2	0	0	0	0	10	0	2	0	0	0	0	3	0	0	3	0	0	0	0	3	0	0	0	0	0	0	0	0	0	4.33E-05	4.33E-05	0	0	0	0	2.37E-04	0	4.63E-05	0
P	O75390	0	0	0	0	0	0	0	0	0	0	0	0	0	0	0	0	0	0	0	0	3	0	0	0	0	0	0	0	0	0	0	0	0	0	0	0	0	0	0	0	0	0	0	0	0	0	0	0
P	P48723	0	0	0	0	0	0	0	0	0	0	0	0	0	0	0	2	0	0	0	0	0	0	0	0	0	0	0	0	0	0	0	0	0	0	0	0	0	0	0	0	0	0	0	0	0	0	3.31E-05	0
P	P22102	0	0	0	0	0	0	0	9	3	0	0	0	2	24	4	0	8	0	0	0	0	0	0	2	4	0	0	0	11	0	0	0	0	0	0	0	0	0	7.95E-05	2.89E-05	0	0	0	1.49E-05	2.06E-04	4.59E-05	0	6.67E-05
P	O75368	0	0	0	0	0	0	0	2	0	0	0	0	0	0	0	3	3	0	0	0	0	0	0	0	0	0	0	0	0	0	0	0	0	0	0	0	0	0	1.28E-04	0	0	0	0	0	0	0	2.05E-04	2.22E-04
P	O75369	0	14	0	43	71	55	98	113	50	17	12	38	29	147	100	82	221	60	16	21	43	12	4	104	123	16	18	129	193	41	28	0	7.35E-05	0	3.56E-04	2.49E-04	0.001099636	7.30E-04	7.99E-04	3.20E-04	1.82E-04	6.85E-05	0.001549543	1.82E-04	5.59E-04	5.09E-04	3.15E-04	0.001080966
P	O75367	0	0	2	0	2	0	3	7	7	2	4	2	3	14	9	7	9	3	0	2	2	2	0	7	5	0	0	3	11	2	2	0	0	3.43E-05	0	2.26E-05	0	4.14E-05	1.96E-04	2.75E-04	1.16E-04	1.76E-04	7.37E-05	1.01E-04	3.30E-04	2.49E-04	1.68E-04	2.04E-04
P	O75351	0	0	0	0	5	0	0	0	0	0	0	0	0	5	2	2	0	0	0	0	0	0	0	0	3	0	0	0	0	0	0	0	0	0	0	7.57E-05	0	0	0	0	0	0	0	0	6.91E-05	4.17E-05	3.52E-05	0
P	O75348	0	0	2	0	3	0	0	0	0	0	0	0	0	0	0	0	0	0	0	0	0	0	0	0	0	0	0	0	0	0	0	0	0	1.08E-04	0	3.92E-04	0	0	0	0	0	0	0	0	0	0	0	0
P	O75347	0	0	0	0	0	0	0	4	0	0	0	0	0	0	0	20	12	12	0	2	0	2	0	0	0	0	0	0	0	0	0	0	0	0	0	0	0	0	2.70E-04	0	0	0	0	0	0	0	0.002240669	0.001559478
P	O75340	0	0	0	0	0	0	0	0	0	0	0	0	0	5	2	4	0	0	0	0	0	0	0	0	2	0	0	2	2	0	0	0	0	0	0	0	0	0	0	0	0	0	0	0	2.25E-04	9.70E-05	1.63E-04	0
P	P10155	0	0	0	0	0	0	0	0	0	0	0	0	0	2	0	0	0	0	0	0	0	0	0	0	0	0	0	0	0	0	0	0	0	0	0	0	0	0	0	0	0	0	0	0	2.28E-05	0	0	0
P	P46109	0	0	0	0	0	0	0	2	3	0	0	0	3	0	0	6	8	2	0	0	2	0	0	4	4	0	0	2	8	0	0	0	0	0	0	0	0	0	4.82E-05	9.63E-05	0	0	0	7.44E-05	0	0	1.55E-04	3.34E-04
P	P46108	0	0	0	0	0	0	0	2	2	0	0	0	3	0	0	13	4	4	0	0	4	0	0	3	3	0	0	5	2	0	0	0	0	0	0	0	0	0	7.20E-05	9.60E-05	0	0	0	1.48E-04	0	0	4.88E-04	1.39E-04
P	O75326	0	0	2	0	0	0	0	0	0	0	4	0	0	0	0	8	0	14	2	0	4	2	0	7	6	2	6	0	0	2	0	0	0	1.91E-05	0	0	0	0	0	0	0	7.04E-05	0	0	0	0	9.38E-05	0
P	P48741	0	5	11	7	10	6	11	9	10	2	5	2	6	8	3	12	12	5	2	3	5	3	2	10	7	2	2	4	11	2	2	0	0.001021853	7.29E-04	9.39E-04	5.96E-04	8.93E-04	6.85E-04	0.001133516	0.001768829	5.48E-04	7.67E-04	3.74E-04	0.001003607	2.01E-04	1.26E-04	3.62E-04	4.82E-04
P	O75312	0	0	0	0	0	0	0	0	0	0	0	0	0	0	0	0	0	0	0	0	0	0	0	2	0	0	0	0	3	0	0	0	0	0	0	0	0	0	0	0	0	0	0	0	0	0	0	0
P	P48739	0	0	0	0	2	0	3	3	7	0	2	0	4	9	7	11	10	4	0	2	6	0	0	6	6	0	0	4	9	0	0	0	0	0	0	4.65E-05	0	5.68E-05	1.08E-04	3.50E-04	0	1.38E-04	0	1.11E-04	2.49E-04	2.39E-04	3.46E-04	3.11E-04
P	P48735	0	0	0	0	0	0	0	0	0	0	0	0	0	9	0	0	0	0	0	0	0	0	0	0	0	0	0	0	2	0	0	0	0	0	0	0	0	0	0	0	0	0	0	0	1.90E-04	0	0	0
P	P00749	0	19	10	13	19	14	26	15	12	11	8	6	9	0	34	59	14	53	10	5	11	0	0	34	35	4	4	20	26	4	0	0	0.001569621	2.07E-04	7.38E-04	2.73E-04	0.002763663	0.001071282	4.23E-04	2.54E-04	0.003799532	7.40E-04	5.41E-04	4.01E-04	0	0.001354432	0.002608105	4.30E-04
P	P00747	0	0	0	0	0	0	0	6	4	2	4	3	3	0	0	0	7	0	0	2	3	2	0	0	2	0	0	0	0	0	0	0	0	0	0	0	0	0	1.08E-04	1.71E-04	2.13E-04	2.78E-04	1.69E-04	1.30E-04	0	0	0	1.66E-04
P	P00738	12	5	7	0	0	0	0	0	0	0	3	0	7	2	22	18	2	15	2	3	3	4	2	5	6	0	0	7	6	0	2	0.001598962	2.35E-04	1.26E-04	0	0	0	0	0	0	0	1.62E-04	0	1.67E-04	3.02E-05	9.13E-04	5.00E-04	4.15E-05
P	P00739	3	0	0	0	0	0	0	0	0	0	0	0	0	0	7	5	0	3	0	0	0	0	0	0	0	0	0	0	0	0	0	2.38E-04	0	0	0	0	0	0	0	0	0	0	0	0	0	3.46E-04	1.35E-04	0
P	P00736	0	0	0	0	0	0	0	0	0	0	0	0	0	0	3	10	0	0	0	0	0	0	0	5	10	3	0	0	0	0	0	0	0	0	0	0	0	0	0	0	0	0	0	0	0	3.94E-05	1.33E-04	0
P	P00734	0	0	0	0	0	0	0	6	4	0	0	0	2	4	0	0	3	0	0	0	0	0	0	0	0	0	0	0	0	0	0	0	0	0	0	0	0	0	8.21E-05	7.04E-05	0	0	0	2.42E-05	5.92E-05	0	0	5.42E-05
P	P09104	0	0	0	0	2	0	0	5	3	2	0	0	0	10	3	9	0	0	0	0	2	3	0	2	2	0	0	0	4	0	0	0	0	0	0	2.91E-05	0	0	3.20E-04	1.68E-04	3.31E-04	0	0	0	1.84E-04	6.41E-05	1.62E-04	0
P	P00750	0	0	0	0	0	0	2	0	5	6	8	6	8	0	8	16	0	6	5	0	3	0	2	5	6	2	0	0	6	2	0	0	0	0	0	0	0	3.65E-05	0	7.79E-05	4.86E-04	3.67E-04	4.64E-04	2.94E-04	0	1.32E-04	2.92E-04	0
P	P00751	28	14	11	0	2	0	2	4	2	2	6	2	11	11	48	35	2	18	8	9	10	5	2	19	14	3	3	8	16	2	2	0.002259867	2.98E-04	2.67E-04	0	2.20E-05	0	3.36E-05	7.64E-05	2.86E-05	3.01E-04	1.72E-04	1.08E-04	2.07E-04	1.12E-04	0.001479654	5.01E-04	2.20E-05
P	Reverse_sp|Q9UKV3|ACINU_HUMAN	0	0	0	0	0	0	0	0	0	0	0	0	0	0	0	0	0	0	0	0	2	0	2	0	2	0	0	0	0	2	2	0	0	0	0	0	0	0	0	0	0	0	0	0	0	0	0	0
P	P00918	0	0	0	0	0	0	0	5	0	0	0	0	0	0	0	0	0	0	0	0	0	0	0	0	0	0	0	0	0	0	0	0	0	0	0	0	0	0	2.25E-04	0	0	0	0	0	0	0	0	0
P	O75396	0	0	0	0	0	0	0	0	3	0	0	0	0	0	0	0	0	0	0	0	3	0	0	2	2	0	0	4	3	0	0	0	0	0	0	0	0	0	0	3.39E-04	0	0	0	0	0	0	0	0
P	P36871	0	0	0	0	3	0	0	6	3	0	4	2	3	14	0	3	2	2	0	2	5	0	0	4	3	0	0	5	9	0	2	0	0	0	0	2.99E-05	0	0	7.79E-05	6.49E-05	0	1.00E-04	9.76E-05	5.35E-05	1.96E-04	0	4.17E-05	3.00E-05
P	P22223	0	10	23	3	12	3	5	0	3	6	5	0	3	0	17	27	0	15	3	5	7	4	4	13	10	4	5	3	8	0	0	0	1.95E-04	4.15E-04	4.32E-05	6.08E-05	2.28E-05	3.09E-05	0	2.64E-05	2.60E-04	2.94E-04	0	6.35E-05	0	2.91E-04	4.61E-04	0
P	Reverse_sp|Q96FL9|GLT14_HUMAN	0	0	0	0	0	0	0	2	0	0	0	0	0	0	0	0	0	0	0	0	0	0	0	0	0	0	0	0	0	0	0	0	0	0	0	0	0	0	2.64E-05	0	0	0	0	0	0	0	0	0
P	O75487	0	0	0	0	0	0	0	0	0	0	0	0	0	0	0	7	0	0	0	0	0	0	0	0	0	0	0	0	0	0	0	0	0	0	0	0	0	0	0	0	0	0	0	0	0	0	9.83E-05	0
P	P09238	0	0	0	0	0	0	0	0	0	0	0	0	0	0	2	4	0	2	2	0	0	0	0	0	0	0	0	0	0	0	0	0	0	0	0	0	0	0	0	0	0	0	0	0	0	3.89E-05	6.56E-05	0
P	O75475	0	0	0	0	0	0	0	0	0	0	0	0	0	0	0	0	3	0	0	0	0	0	0	0	0	0	0	0	0	0	0	0	0	0	0	0	0	0	0	0	0	0	0	0	0	0	0	9.53E-05
P	Q5VTE0	0	11	23	12	29	10	23	22	22	2	14	2	17	86	49	42	55	11	3	11	22	4	0	20	25	2	0	23	39	2	0	0	0.001209639	9.93E-04	7.07E-04	0.00331169	8.59E-04	0.002309724	0.00151652	0.002462887	1.55E-04	9.54E-04	2.08E-04	0.001399233	0.004539304	0.002727663	0.001453103	0.001913905
P	P22234	0	0	4	0	14	0	6	5	3	0	0	0	0	10	5	0	3	0	0	0	5	0	0	7	8	0	0	7	12	0	0	0	0	9.00E-05	0	1.78E-04	0	9.66E-05	1.03E-04	5.15E-05	0	0	0	0	1.88E-04	1.31E-04	0	7.93E-05
P	O75436	0	0	0	6	2	2	0	6	0	0	0	3	0	0	0	3	3	0	0	0	0	2	3	0	0	0	0	0	3	0	2	0	0	0	1.51E-04	2.57E-05	3.85E-05	0	1.34E-04	0	0	0	2.94E-04	0	0	0	7.16E-05	7.73E-05
P	P36873	0	0	0	0	0	0	0	3	0	0	0	0	0	4	0	0	2	0	0	2	6	0	0	0	4	0	0	4	7	0	0	0	0	0	0	0	0	0	9.04E-05	0	0	0	0	0	1.14E-04	0	0	5.21E-05
P	P61812	0	0	0	0	0	0	0	0	0	0	0	0	0	0	2	0	0	3	0	0	0	0	0	2	2	0	0	0	0	0	0	0	0	0	0	0	0	0	0	0	0	0	0	0	0	4.48E-05	0	0
P	P12814	0	33	26	32	59	30	62	52	45	23	27	18	40	43	55	98	109	64	9	26	42	17	10	60	62	11	8	52	92	14	13	0	9.15E-04	3.43E-04	0.001224634	8.67E-04	0.001752215	0.001443602	0.001890018	0.001152965	0.001900289	9.78E-04	0.002029424	0.001390441	5.29E-04	9.76E-04	0.00175027	0.002416842
P	P00813	0	0	0	0	0	0	0	2	0	0	0	0	0	0	0	0	4	0	0	0	0	0	0	0	0	0	0	0	0	0	0	0	0	0	0	0	0	0	4.02E-05	0	0	0	0	0	0	0	0	9.28E-05
P	O75400	0	0	0	0	0	0	0	0	0	0	0	0	0	0	0	0	0	0	0	0	0	0	0	0	0	0	0	0	2	0	0	0	0	0	0	0	0	0	0	0	0	0	0	0	0	0	0	0
P	Q5VT79	0	0	0	6	9	2	4	19	19	0	9	2	14	12	8	19	33	10	0	5	14	0	2	16	13	0	0	7	12	0	2	0	0	0	9.58E-05	1.54E-04	5.78E-05	6.28E-05	6.25E-04	8.70E-04	0	2.58E-04	8.39E-05	7.13E-04	3.19E-04	2.27E-04	6.45E-04	0.001055867
P	P09211	0	14	16	13	16	8	19	23	18	6	15	7	16	29	16	25	31	12	4	8	20	8	4	25	18	2	0	20	24	4	4	0	0.002241015	0.001912294	0.006331672	0.001801414	0.003271205	0.001148199	0.003892401	0.001979783	0.003762235	0.001875808	0.004767243	0.001038035	0.001372409	0.001191347	0.001598413	0.002365951
P	P24844	0	2	7	7	12	8	10	4	8	3	2	3	6	0	0	0	0	0	0	3	4	0	0	5	5	0	0	5	7	0	0	0	1.28E-04	4.08E-04	4.95E-04	7.82E-04	0.00131909	8.95E-04	5.52E-04	6.36E-04	8.35E-04	3.27E-04	3.99E-04	7.43E-04	0	0	0	0
P	P12830	0	5	13	0	12	2	10	4	7	4	9	0	6	0	9	28	0	8	0	5	11	3	2	10	10	2	2	6	11	2	2	0	1.75E-04	6.43E-04	0	4.77E-04	3.57E-05	4.71E-04	5.79E-05	2.56E-04	8.14E-05	5.64E-04	0	1.53E-04	0	1.16E-04	3.54E-04	0
P	P24821	0	62	144	0	10	6	13	23	41	31	69	11	77	4	128	160	13	77	14	43	72	33	11	104	83	13	4	32	38	2	0	0	8.29E-04	0.001972243	0	3.06E-05	5.44E-05	6.06E-05	1.23E-04	3.28E-04	6.00E-04	0.002168983	2.93E-04	0.001229464	1.11E-05	0.00155346	0.001418665	4.97E-05
P	O00391	0	21	25	10	19	6	13	11	6	11	13	5	7	0	29	48	6	26	8	11	13	15	9	27	24	11	9	15	24	7	7	0	8.96E-04	6.66E-04	2.10E-04	2.70E-04	2.62E-04	2.34E-04	1.47E-04	1.37E-04	0.001038426	5.78E-04	4.59E-04	3.22E-04	0	6.45E-04	8.15E-04	9.02E-05
P	P10809	0	6	24	0	18	0	27	9	14	0	5	0	6	40	37	28	18	8	0	15	27	10	2	28	20	0	0	20	27	0	0	0	1.41E-04	4.56E-04	0	2.42E-04	0	6.98E-04	1.27E-04	4.46E-04	0	1.96E-04	0	1.71E-04	6.74E-04	8.41E-04	4.90E-04	2.65E-04
P	O75937	0	0	0	0	0	0	0	0	0	0	0	0	0	0	0	0	2	0	0	0	2	0	0	0	0	0	0	0	0	0	0	0	0	0	0	0	0	0	0	0	0	0	0	0	0	0	0	6.66E-05
P	O75914	0	0	0	0	3	0	0	0	0	0	0	0	0	0	0	11	0	0	0	0	3	0	0	0	0	0	0	0	0	0	0	0	0	0	0	4.51E-05	0	0	0	0	0	0	0	0	0	0	1.82E-04	0
P	O14983	0	0	0	0	0	0	0	0	0	0	0	0	0	2	0	2	0	0	0	0	0	0	0	3	2	0	0	0	6	0	0	0	0	0	0	0	0	0	0	0	0	0	0	0	1.23E-05	0	1.56E-05	0
P	Q8TBC4	0	0	0	0	0	0	0	0	0	0	0	0	0	4	0	0	0	0	0	0	0	0	0	0	0	0	0	0	0	0	0	0	0	0	0	0	0	0	0	0	0	0	0	0	5.30E-05	0	0	0
P	P07203	0	0	0	0	0	0	0	0	0	0	0	0	0	0	0	0	0	0	0	0	0	0	0	0	0	0	0	2	4	0	0	0	0	0	0	0	0	0	0	0	0	0	0	0	0	0	0	0
P	Q15019	0	0	0	0	0	0	5	3	5	0	0	0	2	7	4	2	11	0	0	0	2	0	0	3	6	0	0	5	9	0	2	0	0	0	0	0	0	7.11E-05	8.09E-05	1.21E-04	0	0	0	6.25E-05	1.36E-04	1.03E-04	4.32E-05	2.57E-04
P	O00303	0	0	0	0	0	0	0	2	0	0	0	0	0	7	0	0	4	0	0	0	0	0	0	0	0	0	0	0	3	0	0	0	0	0	0	0	0	0	4.09E-05	0	0	0	0	0	1.20E-04	0	0	1.18E-04
P	Q15024	0	0	0	0	0	0	0	0	0	0	0	0	0	0	0	0	0	0	0	0	0	0	0	2	0	0	0	0	2	0	0	0	0	0	0	0	0	0	0	0	0	0	0	0	0	0	0	0
P	Q15029	0	0	0	2	4	0	4	4	2	0	2	0	2	9	3	2	8	2	0	2	3	2	0	2	4	0	0	2	5	0	2	0	0	0	1.84E-05	8.65E-05	0	8.44E-05	6.76E-05	5.25E-05	0	8.68E-05	0	8.51E-05	9.46E-05	6.67E-05	4.02E-05	1.04E-04
P	O14950	0	2	14	10	21	10	16	7	11	5	6	4	9	2	3	4	6	2	2	3	5	0	0	7	10	0	0	7	17	0	0	0	1.28E-04	7.04E-04	9.11E-04	0.001295203	0.001612222	0.001342217	7.64E-04	9.33E-04	0.001670337	8.18E-04	4.78E-04	0.001092559	1.78E-04	2.15E-04	2.27E-04	3.43E-04
P	Q15043	0	0	0	0	0	0	0	0	0	0	0	0	2	0	0	2	0	0	0	0	2	0	0	2	2	0	0	2	2	0	0	0	0	0	0	0	0	0	0	0	0	0	0	3.06E-05	0	0	3.17E-05	0
P	Q15042	0	0	0	0	0	0	0	0	0	0	0	0	0	3	0	0	0	0	0	0	0	0	0	0	0	0	0	0	0	0	0	0	0	0	0	0	0	0	0	0	0	0	0	0	2.50E-05	0	0	0
P	O14964	0	0	0	0	0	0	0	0	2	0	0	0	0	5	0	0	0	0	0	0	2	0	0	6	5	0	0	4	6	0	0	0	0	0	0	0	0	0	0	1.88E-05	0	0	0	0	5.52E-05	0	0	0
P	Q15046	0	0	0	0	0	0	0	7	4	0	0	0	2	21	3	7	12	2	0	0	3	0	0	0	3	0	0	2	9	0	0	0	0	0	0	0	0	0	1.83E-04	4.89E-05	0	0	0	2.52E-05	2.67E-04	4.66E-05	1.05E-04	1.97E-04
P	Q8TAT6	0	0	0	0	0	0	0	0	0	0	0	0	0	0	0	0	0	0	0	0	0	0	0	0	0	0	0	0	2	0	0	0	0	0	0	0	0	0	0	0	0	0	0	0	0	0	0	0
P	O14980	0	0	0	0	0	0	0	3	0	0	0	0	0	8	5	0	0	0	0	0	0	0	0	0	0	0	0	0	4	0	0	0	0	0	0	0	0	0	2.04E-05	0	0	0	0	0	5.15E-05	4.33E-05	0	0
P	Reverse_sp|Q96JX3|SRAC1_HUMAN	0	0	0	0	0	0	0	0	0	0	0	0	0	0	0	0	0	0	0	0	2	0	0	2	0	0	0	0	2	0	0	0	0	0	0	0	0	0	0	0	0	0	0	0	0	0	0	0
P	O14979	0	0	0	0	2	0	2	2	2	0	0	0	0	3	0	0	14	3	0	0	0	0	0	2	0	0	0	0	4	0	0	0	0	0	0	2.00E-05	0	3.66E-05	3.48E-05	3.47E-05	0	0	0	0	4.38E-05	0	0	3.81E-04
P	O14978	0	3	2	3	0	3	0	0	0	0	0	0	2	0	0	0	0	0	0	0	0	0	0	0	0	0	0	0	0	0	0	0	1.51E-04	1.87E-05	3.28E-05	0	5.54E-05	0	0	0	0	0	0	2.20E-05	0	0	0	0
P	O14974	0	0	0	0	0	0	0	2	0	0	0	0	0	0	0	0	0	0	0	0	0	0	0	0	0	0	0	0	0	0	0	0	0	0	0	0	0	0	1.42E-05	0	0	0	0	0	0	0	0	0
P	Q15058	0	0	0	0	0	0	0	0	0	0	0	0	0	0	0	2	2	0	0	0	0	0	0	0	0	0	0	0	0	0	0	0	0	0	0	0	0	0	0	0	0	0	0	0	0	0	1.89E-05	1.53E-05
P	Q15056	0	0	0	0	0	0	0	0	0	0	0	0	0	0	0	2	2	2	0	0	0	0	0	0	0	0	0	0	0	0	0	0	0	0	0	0	0	0	0	0	0	0	0	0	0	0	6.30E-05	6.79E-05
P	Q15061	0	0	0	0	0	0	0	0	0	0	0	0	0	2	0	0	0	0	0	0	0	0	0	0	0	0	0	0	2	0	0	0	0	0	0	0	0	0	0	0	0	0	0	0	1.81E-05	0	0	0
P	O14908	0	0	2	0	8	0	6	0	3	0	0	0	2	2	0	13	0	0	0	0	0	0	0	3	0	0	0	3	5	0	0	0	0	3.83E-05	0	1.77E-04	0	9.24E-05	0	1.53E-04	0	0	0	6.77E-05	3.68E-05	0	3.99E-04	0
P	O14907	0	0	2	0	0	0	0	0	0	0	2	0	0	0	2	2	2	0	0	0	0	0	0	0	0	0	0	0	0	0	0	0	0	1.03E-04	0	0	0	0	0	0	0	3.03E-04	0	0	0	1.49E-04	1.89E-04	2.04E-04
P	Q15063	0	0	0	0	0	0	0	0	2	0	2	0	3	0	14	7	0	0	0	0	0	0	0	4	3	0	0	0	3	0	0	0	0	0	0	0	0	0	0	1.74E-05	0	2.24E-05	0	3.60E-05	0	1.88E-04	8.40E-05	0
P	Q15075	0	0	0	0	8	0	2	11	7	0	0	0	5	0	0	0	19	0	0	2	4	0	0	9	8	0	0	6	11	0	2	0	0	0	0	3.28E-05	0	1.09E-05	7.24E-05	6.20E-05	0	0	0	2.66E-05	0	0	0	1.25E-04
P	A0A2R8Y422	0	6	9	5	9	6	7	5	6	4	6	4	5	20	21	23	7	3	0	6	9	5	2	8	7	2	2	9	7	2	2	0	0.007447605	0.010337829	0.002841135	0.004041634	0.003878351	0.004505414	0.005052635	0.004956136	0.010589507	0.008296844	0.006505352	0.009588748	0.004599032	0.014671218	0.008957118	0.003616789
P	Q15084	0	0	0	0	7	0	7	8	11	0	3	2	7	17	15	11	20	10	0	4	7	3	0	21	19	0	0	11	33	0	2	0	0	0	0	7.64E-05	0	8.16E-05	1.82E-04	2.32E-04	0	8.53E-05	6.23E-05	2.22E-04	3.76E-04	4.21E-04	2.66E-04	6.51E-04
P	O14929	0	0	0	0	0	0	0	0	0	0	0	0	0	3	0	0	0	0	0	0	0	0	0	0	0	0	0	0	0	0	0	0	0	0	0	0	0	0	0	0	0	0	0	0	5.85E-05	0	0	0
P	P56192	0	0	0	0	0	0	0	0	3	0	0	0	0	13	2	0	0	0	0	0	0	0	0	0	0	0	0	0	0	0	0	0	0	0	0	0	0	0	0	2.43E-05	0	0	0	0	1.23E-04	2.06E-05	0	0
P	P07196	0	0	0	0	0	0	0	0	0	0	0	0	0	0	0	0	0	0	0	0	0	0	0	0	2	0	0	2	2	0	0	0	0	0	0	0	0	0	0	0	0	0	0	0	0	0	0	0
P	P07195	0	18	17	14	17	13	16	25	12	11	9	10	11	18	18	32	32	21	4	11	11	13	9	11	14	7	7	10	9	10	9	0	0.003016187	0.001603121	0.00250655	0.001220719	0.003547414	0.001597444	0.002993594	0.001441317	0.005247058	0.00204991	0.005337779	0.002070498	6.98E-04	0.001525844	0.001425684	0.001916197
P	P46783	0	0	0	0	0	0	0	0	0	0	0	0	0	4	0	0	0	0	0	0	0	0	0	0	0	0	0	2	2	0	0	0	0	0	0	0	0	0	0	0	0	0	0	0	1.49E-04	0	0	0
P	P07197	0	0	0	0	0	0	0	0	0	0	0	0	0	0	0	0	0	0	0	0	0	0	0	0	2	0	0	2	2	0	0	0	0	0	0	0	0	0	0	0	0	0	0	0	0	0	0	0
P	P83731	0	0	6	0	8	0	2	2	7	0	0	0	3	26	7	7	9	2	0	4	8	0	0	3	3	0	0	5	7	0	0	0	0	2.44E-04	0	2.41E-04	0	6.54E-05	3.25E-04	7.43E-04	0	0	0	2.39E-04	0.002773089	6.49E-04	3.48E-04	5.36E-04
P	P46782	0	0	0	0	0	0	0	4	7	0	0	0	0	18	5	2	3	0	0	0	4	0	0	2	3	0	0	2	8	0	0	0	0	0	0	0	0	0	2.15E-04	3.22E-04	0	0	0	0	0.001472892	3.18E-04	1.15E-04	2.06E-04
P	P46781	0	0	3	0	0	0	0	13	20	0	3	0	7	77	10	5	12	0	0	4	8	2	0	2	6	0	0	8	16	0	0	0	0	1.31E-04	0	0	0	0	6.77E-04	0.002556637	0	2.90E-04	0	5.42E-04	0.006132042	5.25E-04	2.01E-04	7.38E-04
P	P68104	0	11	23	12	29	10	23	23	22	2	14	2	17	92	51	45	58	11	3	11	22	4	0	20	25	2	0	23	39	2	0	0	0.001209639	9.93E-04	7.07E-04	0.00331169	8.59E-04	0.002309724	0.001532317	0.002478675	1.55E-04	9.54E-04	2.08E-04	0.001399233	0.004658759	0.002767776	0.001503792	0.001968588
P	P46777	0	0	0	0	0	0	0	5	10	0	0	0	0	56	4	0	13	0	0	4	8	3	0	0	0	0	0	2	3	0	0	0	0	0	0	0	0	0	1.47E-04	4.91E-04	0	0	0	0	0.002085307	1.25E-04	0	4.54E-04
P	P46776	0	0	8	0	9	0	7	4	7	0	3	0	4	25	12	9	7	4	0	2	8	0	0	3	4	0	0	4	12	0	0	0	0	9.48E-04	0	6.25E-04	0	4.16E-04	0.001282125	0.0011828	0	6.34E-04	0	6.60E-04	0.002775992	9.39E-04	5.80E-04	5.69E-04
P	P46779	0	0	9	2	12	0	7	3	12	0	0	0	0	34	6	3	7	0	0	5	8	0	0	4	7	0	0	4	8	0	0	0	0	0.004047921	1.96E-04	0.00273061	0	0.002022144	3.73E-04	0.004312473	0	0	0	0	0.009041404	0.002164329	0.001253551	0.002089928
P	P46778	0	0	0	0	0	0	0	3	7	0	0	0	0	38	4	4	11	6	0	0	3	0	0	0	0	0	0	0	0	0	0	0	0	0	0	0	0	0	1.82E-04	7.29E-04	0	0	0	0	0.004062478	3.47E-04	2.93E-04	8.95E-04
P	P32119	0	3	2	5	3	2	4	13	4	3	2	0	2	14	13	4	22	3	2	2	2	2	0	3	2	0	0	2	3	0	2	0	1.49E-04	9.66E-05	4.75E-04	1.06E-04	1.27E-04	3.37E-04	0.00254333	2.21E-04	7.98E-04	2.37E-04	0	1.52E-04	6.19E-04	9.36E-04	1.97E-04	0.001275937
P	P68133	0	26	27	24	36	23	35	28	24	10	16	12	22	74	54	48	68	42	11	18	24	13	9	24	28	6	7	28	35	7	9	0	0.022742664	0.018260634	0.023120962	0.015274588	0.02263486	0.018044338	0.010957055	0.003501863	0.0336451	0.004055129	0.041651234	0.005064374	0.012117695	0.010937359	0.003768512	0.011392049
P	Q15102	0	0	0	0	0	0	0	0	0	0	0	0	2	5	0	0	2	0	0	0	0	0	0	0	0	0	0	0	0	0	0	0	0	0	0	0	0	0	0	0	0	0	0	6.51E-05	1.33E-04	0	0	7.29E-05
P	Q15121	0	0	0	0	3	0	4	0	2	0	0	0	2	0	0	10	0	0	0	0	2	0	0	2	0	0	0	0	2	0	0	0	0	0	0	8.41E-04	0	7.10E-04	0	5.05E-04	0	0	0	0.001272075	0	0	8.41E-04	0
P	Q15126	0	0	0	0	0	0	0	0	0	0	0	0	0	3	0	0	0	0	0	0	0	0	0	0	0	0	0	0	0	0	0	0	0	0	0	0	0	0	0	0	0	0	0	0	1.28E-04	0	0	0
P	Q03154	0	0	0	0	0	0	0	0	0	0	0	0	0	0	0	0	0	2	0	0	0	0	0	0	0	0	0	0	0	0	0	0	0	0	0	0	0	0	0	0	0	0	0	0	0	0	0	0
P	P22735	0	0	0	0	0	0	0	0	0	0	0	0	0	6	2	0	3	0	0	0	0	0	0	0	0	0	0	0	0	0	0	0	0	0	0	0	0	0	0	0	0	0	0	0	4.50E-05	2.27E-05	0	3.09E-05
P	Reverse_sp|Q9Y6V7|DDX49_HUMAN	0	0	0	0	0	0	0	0	0	0	0	0	0	0	0	0	2	0	0	0	0	0	0	0	0	0	0	0	0	0	0	0	0	0	0	0	0	0	0	0	0	0	0	0	0	0	0	3.49E-05
P	P10768	0	0	0	0	0	0	0	4	0	0	0	0	0	15	4	3	11	0	0	0	2	0	0	0	0	0	0	0	0	0	0	0	0	0	0	0	0	0	1.81E-04	0	0	0	0	0	5.44E-04	1.64E-04	8.30E-05	3.58E-04
P	P19105	0	2	14	10	21	10	16	7	11	5	6	4	9	2	3	4	6	2	2	3	5	0	0	7	10	0	0	7	17	0	0	0	1.29E-04	7.08E-04	9.16E-04	0.001302777	0.00162165	0.001350067	7.68E-04	9.38E-04	0.001680105	8.23E-04	4.81E-04	0.001098948	1.79E-04	2.17E-04	2.28E-04	3.45E-04
P	Q03135	0	0	0	0	0	0	0	0	0	0	0	0	0	0	7	3	0	0	0	0	0	0	0	3	2	0	0	2	4	0	0	0	0	0	0	0	0	0	0	0	0	0	0	0	0	3.64E-04	1.32E-04	0
P	P09758	0	0	8	0	9	0	9	2	5	0	4	0	0	16	23	30	8	11	0	4	6	2	0	7	7	0	2	8	12	5	3	0	0	3.75E-04	0	3.38E-04	0	4.13E-04	6.78E-05	2.48E-04	0	1.74E-04	0	0	5.32E-04	0.001405683	0.001256726	2.35E-04
P	P46736	0	0	0	0	0	0	0	0	0	0	0	0	0	2	0	0	0	0	0	0	0	0	0	0	0	0	0	0	0	0	0	0	0	0	0	0	0	0	0	0	0	0	0	0	3.88E-05	0	0	0
P	P09919	0	0	0	0	0	0	3	0	0	0	0	0	0	0	2	11	0	2	2	0	0	0	0	3	2	0	0	0	0	0	0	0	0	0	0	0	0	1.98E-04	0	0	0	0	0	0	0	8.95E-05	0.001282178	0
P	P10909	0	6	2	0	0	0	0	0	4	2	0	0	2	3	14	2	0	8	0	0	2	0	0	4	4	0	0	0	2	0	0	0	1.97E-04	2.84E-05	0	0	0	0	0	1.14E-04	2.24E-04	0	0	3.35E-05	4.10E-05	3.92E-04	3.48E-05	0
P	P07305	0	0	0	0	4	0	0	0	0	0	0	0	0	0	0	0	2	0	0	0	2	0	0	0	0	0	0	0	0	0	0	0	0	0	0	7.80E-04	0	0	0	0	0	0	0	0	0	0	0	8.68E-05
P	O00469	0	2	2	0	0	2	4	0	0	6	3	7	13	0	28	45	0	20	10	0	0	2	0	5	8	0	2	4	17	2	2	0	2.00E-05	1.73E-05	0	0	7.70E-05	5.57E-05	0	0	4.68E-04	1.02E-04	7.82E-04	3.98E-04	0	5.15E-04	8.47E-04	0
P	O00462	0	0	0	0	0	0	0	0	0	0	0	0	0	0	2	0	0	0	0	0	0	0	0	0	0	0	0	0	0	0	0	0	0	0	0	0	0	0	0	0	0	0	0	0	0	2.11E-05	0	0
P	O00461	0	0	0	0	0	0	0	0	0	0	0	0	0	0	0	0	0	0	0	0	0	0	0	0	3	0	0	0	0	0	0	0	0	0	0	0	0	0	0	0	0	0	0	0	0	0	0	0
P	O00468	0	115	117	54	46	54	57	56	35	76	57	33	39	10	162	173	33	157	36	68	72	60	30	106	86	50	46	48	68	29	23	0	0.003054406	0.001670637	6.04E-04	2.15E-04	8.29E-04	4.02E-04	6.07E-04	2.72E-04	0.00432753	0.001093012	0.001691038	3.78E-04	2.97E-05	0.001492064	0.001449508	1.71E-04
P	P09972	0	5	6	4	7	4	12	4	5	3	5	2	6	4	2	7	15	7	2	5	6	4	3	10	9	2	2	9	14	4	2	0	2.22E-04	2.10E-04	2.46E-04	1.50E-04	3.46E-04	3.10E-04	6.42E-04	3.41E-04	3.55E-04	4.38E-04	2.64E-04	5.58E-04	8.42E-05	1.02E-04	3.22E-04	6.02E-04
P	Q8TAA3	0	0	0	0	0	0	0	5	0	0	0	0	4	5	0	3	9	3	0	0	2	3	0	0	0	2	0	0	3	0	0	0	0	0	0	0	0	0	1.71E-04	0	0	0	0	1.47E-04	1.20E-04	0	9.15E-05	3.62E-04
P	O00487	0	0	0	0	0	0	0	2	3	0	0	0	2	15	4	0	4	0	0	0	3	0	0	2	2	0	0	2	6	0	0	0	0	0	0	0	0	0	9.42E-05	9.41E-05	0	0	0	7.27E-05	3.76E-04	1.49E-04	0	1.63E-04
P	P09958	0	0	0	0	0	0	0	0	0	0	0	0	0	0	0	0	0	2	0	0	0	0	0	0	0	0	0	0	0	0	0	0	0	0	0	0	0	0	0	0	0	0	0	0	0	0	0	0
P	P09960	0	0	0	3	0	2	0	17	0	4	0	0	0	0	0	3	27	14	0	0	3	9	0	0	0	4	0	0	0	8	0	0	0	0	2.20E-05	0	5.16E-05	0	2.87E-04	0	1.65E-04	0	0	0	0	0	3.83E-05	5.24E-04
P	O00425	0	0	0	0	0	0	0	0	0	0	0	0	0	0	0	0	0	0	0	0	0	0	0	2	4	0	0	5	7	0	0	0	0	0	0	0	0	0	0	0	0	0	0	0	0	0	0	0
P	O00429	0	0	0	0	0	0	0	0	0	0	0	0	0	16	0	2	2	0	0	0	0	0	0	0	0	0	0	0	2	0	0	0	0	0	0	0	0	0	0	0	0	0	0	0	1.67E-04	0	2.12E-05	2.29E-05
P	Q5VYS8	0	0	0	0	0	0	0	0	0	0	0	0	0	2	0	0	0	0	0	0	0	0	0	0	0	0	0	0	0	0	0	0	0	0	0	0	0	0	0	0	0	0	0	0	8.20E-06	0	0	0
P	P83881	0	0	4	0	2	0	3	2	3	0	0	0	0	11	0	5	2	0	0	2	2	0	0	0	0	0	0	0	2	0	0	0	0	0.004510128	0	8.33E-04	0	3.39E-04	4.82E-04	0.001582646	0	0	0	0	0.002429677	0	4.42E-04	1.59E-04
P	O00410	0	0	0	0	0	0	4	11	4	0	2	0	4	18	22	3	9	2	0	6	11	0	0	9	12	0	0	9	12	2	0	0	0	0	0	0	0	4.21E-05	9.31E-05	4.65E-05	0	1.71E-05	0	4.11E-05	1.17E-04	1.94E-04	2.13E-05	6.91E-05
P	P20290	0	0	4	0	3	0	2	2	3	0	0	0	0	5	2	6	6	0	0	2	4	0	0	0	2	0	0	0	0	0	0	0	0	1.24E-04	0	6.12E-05	0	4.98E-05	7.09E-05	1.06E-04	0	0	0	0	2.38E-04	2.25E-04	3.41E-04	4.91E-04
P	P34896	0	0	0	0	0	0	0	0	0	0	0	0	0	4	0	0	0	0	0	0	0	0	0	0	0	0	0	0	0	0	0	0	0	0	0	0	0	0	0	0	0	0	0	0	5.08E-05	0	0	0
P	P34897	0	0	0	0	0	0	0	2	2	0	0	0	0	10	0	0	2	0	0	0	0	0	0	0	0	0	0	0	0	0	0	0	0	0	0	0	0	0	2.90E-05	2.89E-05	0	0	0	0	1.58E-04	0	0	3.34E-05
P	P58876	0	8	6	3	9	0	10	7	8	0	6	0	8	16	14	17	19	17	0	7	12	8	2	11	9	0	0	13	8	0	0	0	0.00268455	0.001467104	0.001314657	0.001567897	0	0.003420169	9.85E-04	0.005557285	0	0.001116553	0	0.003042518	0.00340669	0.002720978	0.004398733	0.002406052
P	Q15008	0	0	0	0	0	0	0	9	7	0	0	0	0	20	9	0	5	0	0	0	0	0	0	0	0	0	0	2	4	0	0	0	0	0	0	0	0	0	2.44E-04	2.44E-04	0	0	0	0	4.26E-04	2.38E-04	0	1.08E-04
P	Q15006	0	0	0	0	0	0	0	0	0	0	0	0	0	0	0	0	0	0	0	0	0	0	0	0	2	0	0	0	0	0	0	0	0	0	0	0	0	0	0	0	0	0	0	0	0	0	0	0
P	P46821	0	0	0	0	0	0	0	0	0	0	0	0	0	0	0	0	0	0	0	0	0	0	0	0	0	0	0	0	3	0	0	0	0	0	0	0	0	0	0	0	0	0	0	0	0	0	0	0
P	P07237	0	8	8	10	16	8	19	40	28	8	13	7	21	43	45	66	90	40	5	14	18	18	7	45	41	7	5	31	55	7	8	0	2.75E-04	4.64E-04	5.64E-04	3.56E-04	3.72E-04	6.06E-04	0.001422297	0.001378382	0.002658072	7.20E-04	0.002024703	0.001287327	8.69E-04	0.001203855	0.001767152	0.002751803
P	Q05682	0	0	0	2	0	0	0	3	0	2	0	4	0	0	3	2	8	4	0	0	3	0	0	0	0	0	0	0	0	0	0	0	0	0	1.13E-05	0	0	0	2.76E-05	0	7.25E-05	0	4.67E-04	0	0	3.51E-05	1.97E-05	9.56E-05
P	Q8TAE6	0	0	0	0	0	0	0	0	0	0	0	0	0	0	0	0	2	0	0	0	2	0	0	0	0	0	0	0	0	0	0	0	0	0	0	0	0	0	0	0	0	0	0	0	0	0	0	1.02E-04
P	P07205	0	2	0	2	0	0	2	6	2	2	0	0	0	13	4	10	11	2	0	0	3	2	0	2	0	0	0	0	5	0	0	0	3.53E-05	0	3.22E-05	0	0	2.46E-05	2.10E-04	5.25E-05	2.07E-04	0	0	0	3.09E-04	8.89E-05	2.25E-04	3.03E-04
P	P09871	0	0	0	0	0	0	0	0	0	0	0	0	0	0	0	11	0	2	0	0	0	0	0	0	0	0	0	0	0	0	0	0	0	0	0	0	0	0	0	0	0	0	0	0	0	0	1.25E-04	0
P	P09874	0	0	0	0	0	0	0	3	4	0	0	0	0	6	0	0	2	0	0	5	6	0	0	3	3	0	0	0	2	0	0	0	0	0	0	0	0	0	2.16E-05	2.88E-05	0	0	0	0	3.63E-05	0	0	1.66E-05
P	Q03001	0	0	0	0	0	0	0	6	2	0	0	0	0	15	0	0	8	0	0	0	0	0	0	2	5	0	0	5	11	0	0	0	0	0	0	0	0	0	7.71E-06	1.93E-06	0	0	0	0	1.30E-05	0	0	1.00E-05
P	Q05639	0	9	11	10	14	7	13	13	8	2	6	2	8	36	24	23	20	10	3	4	7	4	0	7	8	2	0	8	12	2	0	0	0.001159381	3.58E-04	6.87E-04	0.001570563	5.58E-04	0.001495862	0.001213748	0.00103974	1.55E-04	7.29E-04	2.07E-04	9.25E-04	0.00280776	0.001901238	0.001045323	0.001018545
P	O00148	0	0	0	0	0	0	0	5	5	0	0	0	2	17	11	2	3	0	0	0	3	2	0	2	2	0	0	2	5	0	0	0	0	0	0	0	0	0	1.37E-04	1.20E-04	0	0	0	7.04E-05	3.45E-04	2.60E-04	3.66E-05	7.89E-05
P	O00151	0	0	0	6	2	2	4	7	3	0	0	4	0	5	6	13	28	16	4	0	2	0	0	3	4	0	0	3	11	0	0	0	0	0	5.99E-04	3.83E-05	3.45E-04	6.86E-04	2.00E-04	8.87E-05	0	0	0.001208832	0	9.32E-05	2.25E-04	3.32E-04	9.73E-04
P	Q53RT3	0	0	0	3	3	0	0	0	2	0	0	0	0	0	0	0	0	0	0	0	2	0	2	0	0	0	0	0	0	0	0	0	0	0	7.57E-04	6.13E-05	0	0	0	6.38E-05	0	0	0	0	0	0	0	0
P	O14786	0	0	0	0	0	0	0	0	0	0	0	0	0	0	0	4	0	2	0	0	0	0	0	2	0	0	0	0	0	0	0	0	0	0	0	0	0	0	0	0	0	0	0	0	0	0	3.38E-05	0
P	O14787	0	0	0	0	0	0	0	0	0	0	0	0	0	2	0	0	2	0	0	0	0	0	0	0	0	0	0	0	0	0	0	0	0	0	0	0	0	0	0	0	0	0	0	0	1.37E-05	0	0	1.88E-05
P	O00154	0	0	0	0	0	0	0	3	0	0	0	0	0	15	2	0	6	0	0	0	0	0	0	0	0	0	0	0	0	0	0	0	0	0	0	0	0	0	9.60E-05	0	0	0	0	0	3.07E-04	4.88E-05	0	1.33E-04
P	O00159	0	0	0	0	0	0	0	0	0	0	0	0	0	14	0	16	0	0	0	0	0	0	0	0	2	0	0	0	3	0	0	0	0	0	0	0	0	0	0	0	0	0	0	0	1.04E-04	0	1.25E-04	0
P	O00161	0	0	2	0	0	0	0	0	0	0	0	0	0	0	0	0	0	0	0	0	2	0	0	2	2	0	0	2	2	0	0	0	0	1.21E-04	0	0	0	0	0	0	0	0	0	0	0	0	0	0
P	O00178	0	0	0	0	0	0	0	0	0	0	0	0	0	2	0	0	0	0	0	0	0	0	0	0	0	0	0	0	0	0	0	0	0	0	0	0	0	0	0	0	0	0	0	0	1.83E-05	0	0	0
P	contaminant_INT-STD1	7	41	60	98	186	153	239	301	163	111	119	131	166	294	287	324	540	241	25	105	131	90	56	198	154	55	70	140	231	68	69	0.001001222	0.011060283	0.010049783	0.050684564	0.04389574	0.08966531	0.08148396	0.07513471	0.06375886	0.097430445	0.05758762	0.1194269	0.0505496	0.014880557	0.024912957	0.01967626	0.06840996
P	O14744	0	0	0	0	0	0	0	2	0	0	0	0	0	0	0	0	0	0	0	0	0	0	0	0	0	0	0	0	3	0	0	0	0	0	0	0	0	0	2.29E-05	0	0	0	0	0	0	0	0	0
P	O14745	0	3	12	11	19	6	17	8	11	5	8	6	8	6	4	10	16	2	0	6	10	6	2	10	9	0	0	10	9	0	0	0	6.16E-05	6.23E-04	4.00E-04	9.16E-04	2.11E-04	9.74E-04	4.48E-04	0.001731801	2.81E-04	6.29E-04	3.06E-04	5.67E-04	1.37E-04	1.29E-04	3.71E-04	5.18E-04
P	P09622	0	0	0	0	0	0	0	3	0	0	0	0	0	0	0	0	0	0	0	0	0	0	0	0	0	0	0	0	0	0	0	0	0	0	0	0	0	0	4.30E-05	0	0	0	0	0	0	0	0	0
P	O14763	0	0	0	0	0	0	0	0	0	0	0	0	0	0	0	0	0	0	0	0	0	0	0	2	2	0	0	2	2	0	0	0	0	0	0	0	0	0	0	0	0	0	0	0	0	0	0	0
P	O14773	0	0	2	0	0	0	0	2	0	2	0	0	0	0	0	4	0	4	0	0	2	0	0	0	0	0	0	0	0	0	0	0	0	3.40E-05	0	0	0	0	2.59E-05	0	5.10E-05	0	0	0	0	0	5.55E-05	0
P	O14737	0	0	0	0	0	0	0	0	0	0	0	0	0	5	11	8	6	4	0	2	2	2	0	0	0	0	0	0	2	0	0	0	0	0	0	0	0	0	0	0	0	0	0	0	2.45E-04	0.001111924	6.87E-04	4.04E-04
P	O14732	0	0	0	0	0	0	0	0	0	0	0	0	0	5	0	0	0	0	0	0	0	0	0	0	0	0	0	0	0	0	0	0	0	0	0	0	0	0	0	0	0	0	0	0	1.49E-04	0	0	0
P	Q5VY80	0	0	0	0	0	0	0	0	0	3	2	0	0	0	0	3	0	2	0	0	0	0	0	0	0	2	0	0	0	2	0	0	0	0	0	0	0	0	0	0	2.34E-04	1.14E-04	0	0	0	0	1.59E-04	0
P	Q5VYK3	0	0	0	0	0	0	0	0	0	0	0	0	0	8	0	0	0	0	0	0	0	0	0	0	0	0	0	0	0	0	0	0	0	0	0	0	0	0	0	0	0	0	0	0	2.99E-05	0	0	0
P	P10599	0	6	9	5	15	6	12	7	9	0	7	2	7	9	8	22	15	6	2	5	6	4	2	10	9	4	2	13	19	2	2	0	0.003501586	0.010623856	0.014667309	0.017733919	0.022448266	0.024234336	0.005560572	0.0452224	0	0.002679726	0.016064955	0.001288596	8.76E-04	0.001323719	0.003271171	0.002085245
P	P58546	0	0	0	0	3	0	4	0	2	0	0	0	3	5	10	16	2	3	0	2	2	2	0	3	0	0	0	0	2	0	0	0	0	0	0	1.78E-04	0	1.74E-04	0	3.71E-04	0	0	0	5.10E-04	2.60E-04	0.001177886	0.001521548	1.43E-04
P	P46531	0	0	0	0	0	0	0	0	0	0	0	0	0	0	3	0	0	0	0	0	0	0	0	0	0	0	0	0	0	0	0	0	0	0	0	0	0	0	0	0	0	0	0	0	0	1.09E-05	0	0
P	P10586	0	31	32	8	11	8	10	17	14	18	20	7	17	12	65	124	8	65	19	34	31	24	13	54	56	18	14	17	33	11	8	0	6.71E-04	4.08E-04	1.43E-04	5.95E-05	1.26E-04	5.65E-05	1.42E-04	8.03E-05	3.31E-04	2.75E-04	2.09E-04	1.93E-04	4.18E-05	4.57E-04	8.76E-04	3.97E-05
P	A0A2R8Y619	0	0	0	0	0	0	0	0	0	0	0	0	0	2	2	0	2	0	0	0	0	2	0	0	0	0	0	3	0	0	0	0	0	0	0	0	0	0	0	0	0	0	0	0	2.01E-04	2.28E-04	0	2.76E-04
P	Reverse_sp|Q9ULJ8|NEB1_HUMAN	0	0	0	0	0	0	0	0	0	0	0	0	0	0	0	0	0	0	0	0	0	2	0	0	0	0	0	0	0	0	0	0	0	0	0	0	0	0	0	0	0	0	0	0	0	0	0	0
P	O75787	0	0	3	0	4	0	4	0	0	0	3	0	0	2	11	6	0	0	0	0	4	0	0	11	10	0	0	4	12	0	0	0	0	1.64E-04	0	1.44E-04	0	5.86E-05	0	0	0	1.88E-04	0	0	3.50E-05	6.09E-04	1.78E-04	0
P	P09543	0	0	0	0	0	0	0	0	0	0	0	0	0	0	0	6	0	0	0	0	0	0	0	0	0	0	0	0	0	0	0	0	0	0	0	0	0	0	0	0	0	0	0	0	0	0	1.30E-04	0
P	P09525	0	0	0	0	3	0	5	2	9	2	6	0	6	26	4	5	4	5	0	2	5	3	0	10	8	2	0	13	13	2	3	0	0	0	0	6.59E-05	0	1.13E-04	4.58E-05	8.23E-04	1.35E-04	2.65E-04	0	2.59E-04	0.001038026	1.16E-04	1.22E-04	1.32E-04
P	Reverse_sp|Q9BT40|INP5K_HUMAN	0	0	0	0	0	0	0	0	0	2	0	2	0	0	0	2	2	2	0	0	0	0	0	0	0	2	2	0	0	2	2	0	0	0	0	0	0	0	0	0	1.28E-04	0	1.84E-04	0	0	0	5.23E-05	5.64E-05
P	O00186	0	0	0	0	0	0	0	0	0	0	0	0	0	0	0	2	0	0	0	0	0	0	0	0	0	0	0	0	0	0	0	0	0	0	0	0	0	0	0	0	0	0	0	0	0	0	3.96E-05	0
P	O00193	0	0	0	0	0	0	0	0	0	0	0	0	0	0	0	0	0	0	0	0	2	0	0	0	0	0	0	0	0	0	0	0	0	0	0	0	0	0	0	0	0	0	0	0	0	0	0	0
P	P22531	0	0	2	13	12	6	9	0	0	0	0	0	0	0	0	0	0	0	0	2	3	0	3	3	0	0	0	4	2	4	0	0	0	5.31E-04	0.02462317	0.021950563	0.001312984	0.011614322	0	0	0	0	0	0	0	0	0	0
P	P22532	0	0	2	16	14	6	10	0	0	0	0	0	0	0	0	0	0	0	0	2	3	0	3	3	0	0	0	4	2	4	0	0	0	5.31E-04	0.024063552	0.022534354	0.001225451	0.011471815	0	0	0	0	0	0	0	0	0	0
P	Q05513	0	0	0	0	0	0	0	0	0	0	0	0	0	0	0	2	0	0	0	0	0	0	0	0	0	0	0	0	0	0	0	0	0	0	0	0	0	0	0	0	0	0	0	0	0	0	1.45E-04	0
P	P22528	0	4	12	18	25	12	17	7	7	2	4	0	2	5	2	0	20	3	0	5	7	6	6	5	4	4	3	6	5	6	6	0	5.78E-04	0.006804043	0.030684644	0.038821485	0.02457197	0.017350629	0.003280113	0.002540584	0.00290526	0.001159207	0	4.22E-04	7.58E-04	2.08E-04	0	0.007380362
P	O75717	0	0	0	0	0	0	0	0	0	0	0	0	0	0	0	0	0	0	0	2	0	0	0	0	0	0	0	0	0	0	0	0	0	0	0	0	0	0	0	0	0	0	0	0	0	0	0	0
P	O75821	0	0	0	0	0	0	0	0	0	0	0	0	0	0	0	2	4	0	0	0	0	0	0	2	0	0	0	0	0	0	0	0	0	0	0	0	0	0	0	0	0	0	0	0	0	0	9.76E-05	1.58E-04
P	O75822	0	0	0	0	0	0	0	0	0	0	0	0	0	3	0	2	0	0	0	0	0	0	0	0	0	0	0	0	2	0	0	0	0	0	0	0	0	0	0	0	0	0	0	0	7.13E-05	0	6.05E-05	0
P	O00264	0	0	0	0	0	0	0	0	0	0	0	0	0	0	0	0	0	0	0	0	0	0	0	0	0	0	0	0	2	0	0	0	0	0	0	0	0	0	0	0	0	0	0	0	0	0	0	0
P	O00273	0	0	0	0	0	0	0	2	0	0	0	0	0	0	0	2	2	0	0	0	0	0	0	0	0	0	0	0	0	0	0	0	0	0	0	0	0	0	4.41E-05	0	0	0	0	0	0	0	4.72E-05	5.09E-05
P	O75828	0	0	4	0	4	0	2	0	2	2	3	0	2	9	4	2	4	2	2	2	2	2	2	0	2	0	0	2	3	0	0	0	0	1.15E-04	0	7.59E-05	0	5.56E-05	0	1.58E-04	1.56E-04	3.05E-04	0	1.63E-04	4.65E-04	1.34E-04	5.64E-05	2.13E-04
P	Q05397	0	0	0	0	0	0	0	0	0	0	0	0	0	0	0	2	0	0	0	0	0	0	0	0	0	0	0	0	6	0	0	0	0	0	0	0	0	0	0	0	0	0	0	0	0	0	1.48E-05	0
P	O00299	0	2	8	3	8	0	6	10	9	0	2	3	5	27	10	28	9	6	3	9	14	5	4	9	15	0	0	12	20	3	0	0	1.22E-04	7.93E-04	1.49E-04	5.06E-04	0	7.66E-04	5.15E-04	4.84E-04	0	5.06E-04	9.10E-04	6.55E-04	0.001323096	4.61E-04	0.001230854	3.84E-04
P	O00231	0	0	0	0	0	0	0	6	3	0	0	0	2	30	9	3	7	0	0	3	5	0	0	0	5	0	0	6	8	0	0	0	0	0	0	0	0	0	1.56E-04	5.19E-05	0	0	0	5.34E-05	5.96E-04	2.42E-04	5.55E-05	1.60E-04
P	O00233	0	0	0	0	2	0	0	0	2	0	0	0	0	0	0	0	4	0	0	0	2	0	0	0	0	0	0	0	2	0	0	0	0	0	0	3.77E-05	0	0	0	6.54E-05	0	0	0	0	0	0	0	1.51E-04
P	O00232	0	0	0	0	4	0	2	8	4	0	2	0	2	27	10	0	6	0	0	0	2	0	0	0	0	0	0	3	9	0	0	0	0	0	0	4.61E-05	0	3.38E-05	2.40E-04	1.28E-04	0	4.11E-05	0	8.24E-05	4.71E-04	2.44E-04	0	1.29E-04
P	O00244	0	0	0	0	2	0	0	3	0	0	0	0	0	3	0	10	11	3	0	0	0	0	0	0	0	0	0	0	0	0	0	0	0	0	0	4.95E-04	0	0	4.29E-04	0	0	0	0	0	3.61E-04	0	0.001607159	0.001609932
P	O14896	0	0	0	0	0	0	0	0	0	0	0	0	0	0	0	0	0	0	0	0	0	0	0	0	0	0	0	0	2	0	0	0	0	0	0	0	0	0	0	0	0	0	0	0	0	0	0	0
P	O14828	0	0	0	0	0	0	0	0	0	0	0	0	2	3	8	3	0	0	0	0	0	0	0	2	0	0	0	0	0	0	0	0	0	0	0	0	0	0	0	0	0	0	0	6.50E-05	5.30E-05	2.14E-04	9.00E-05	0
P	A2NJV5	0	0	3	0	0	0	0	0	0	0	0	0	0	0	2	0	0	0	0	0	0	0	0	0	0	0	0	0	0	0	0	0	0	3.19E-04	0	0	0	0	0	0	0	0	0	0	0	1.54E-04	0	0
P	O00204	0	0	0	0	0	0	0	0	0	0	0	0	0	5	0	0	0	0	0	0	0	0	0	0	0	0	0	0	0	0	0	0	0	0	0	0	0	0	0	0	0	0	0	0	8.40E-05	0	0	0
P	O00203	0	0	0	0	0	0	0	0	0	0	0	0	0	11	0	2	2	0	0	0	0	0	0	0	2	0	0	0	9	0	0	0	0	0	0	0	0	0	0	0	0	0	0	0	6.17E-05	0	1.43E-05	1.54E-05
P	P68032	0	26	27	24	36	23	35	28	24	10	16	12	22	75	54	48	68	42	11	18	24	13	9	24	28	6	7	28	35	7	9	0	0.022742664	0.018260634	0.023120962	0.015274588	0.02263486	0.018044338	0.010957055	0.003501863	0.0336451	0.004055129	0.041651234	0.005064374	0.012133961	0.010937359	0.003768512	0.011392049
P	Q5VWQ8	0	0	0	0	0	0	0	0	0	0	0	0	0	0	0	0	0	0	0	0	0	0	0	0	0	0	0	0	0	0	2	0	0	0	0	0	0	0	0	0	0	0	0	0	0	0	0	0
P	P68036	0	0	0	0	0	0	0	7	10	0	3	0	6	0	0	6	5	0	0	3	4	0	0	8	3	0	0	4	6	0	0	0	0	0	0	0	0	0	9.48E-04	0.001278807	0	2.44E-04	0	5.86E-04	0	0	4.56E-04	3.28E-04
P	O14818	0	0	0	0	0	0	0	7	2	0	0	0	4	7	0	3	17	6	0	2	2	4	0	0	0	2	0	0	3	0	0	0	0	0	0	0	0	0	2.35E-04	1.76E-04	0	0	0	1.52E-04	1.73E-04	0	9.44E-05	6.79E-04
P	P20042	0	0	0	0	0	0	0	0	5	0	0	0	0	9	0	2	0	0	0	0	3	0	0	0	0	0	0	0	3	0	0	0	0	0	0	0	0	0	0	2.19E-04	0	0	0	0	3.13E-04	0	4.69E-05	0
P	P32004	0	0	0	0	0	0	0	0	0	0	0	0	0	0	0	0	0	11	0	0	0	0	0	0	0	0	0	0	0	0	0	0	0	0	0	0	0	0	0	0	0	0	0	0	0	0	0	0
P	P20020	0	0	0	0	0	0	0	0	2	0	0	0	0	3	2	7	0	0	0	0	2	0	0	2	2	0	0	3	0	0	0	0	0	0	0	0	0	0	0	1.20E-05	0	0	0	0	1.51E-05	1.52E-05	4.48E-05	0
P	P07093	0	9	26	0	11	0	7	6	7	4	12	2	10	7	51	57	0	16	3	12	16	5	2	25	19	3	2	11	12	0	0	0	3.88E-04	0.001409396	0	1.90E-04	0	2.19E-04	1.28E-04	2.75E-04	1.80E-04	6.83E-04	1.03E-04	5.67E-04	1.08E-04	0.003003312	0.001941744	0
P	P20073	0	0	0	0	0	0	0	3	0	0	0	0	0	14	3	0	8	2	0	0	0	0	0	2	2	0	0	2	2	0	0	0	0	0	0	0	0	0	4.49E-05	0	0	0	0	0	2.14E-04	5.70E-05	0	2.24E-04
P	P19087	0	0	0	0	0	0	0	0	0	0	0	0	0	0	0	2	0	0	0	0	0	0	0	0	0	0	0	0	0	0	0	0	0	0	0	0	0	0	0	0	0	0	0	0	0	0	6.62E-05	0
P	A0A2R8Y4L2	0	0	0	0	0	0	0	9	2	0	0	0	0	2	0	0	9	0	0	0	2	0	0	0	0	0	0	2	3	0	0	0	0	0	0	0	0	0	3.18E-04	5.30E-05	0	0	0	0	4.46E-05	0	0	3.37E-04
P	P09651	0	4	0	0	2	0	3	17	4	0	0	0	2	8	0	8	28	4	0	2	6	0	0	5	0	0	0	3	8	0	0	0	2.17E-04	0	0	2.26E-05	0	6.90E-05	4.12E-04	3.53E-04	0	0	0	1.01E-04	1.98E-04	0	4.62E-04	0.001607269
P	P10646	0	0	0	0	0	0	0	0	0	0	0	0	0	0	0	3	0	2	0	0	0	0	0	0	0	0	0	0	0	0	0	0	0	0	0	0	0	0	0	0	0	0	0	0	0	0	7.70E-05	0
P	P22626	0	2	0	0	5	0	8	12	15	0	3	0	10	0	0	13	34	8	2	4	12	2	3	15	8	3	0	5	20	3	2	0	8.33E-05	0	0	7.14E-05	0	2.33E-04	3.72E-04	7.44E-04	0	1.59E-04	0	5.11E-04	0	0	4.20E-04	0.001001954
P	P09661	0	0	0	0	0	0	0	0	0	0	0	0	0	3	0	0	0	0	0	0	0	0	0	0	0	0	0	0	0	0	0	0	0	0	0	0	0	0	0	0	0	0	0	0	7.21E-05	0	0	0
P	O75882	0	0	0	0	0	0	0	0	0	0	0	0	0	0	0	2	0	2	0	0	0	3	0	0	0	4	2	0	0	0	2	0	0	0	0	0	0	0	0	0	0	0	0	0	0	0	1.09E-05	0
P	O75874	0	0	2	3	10	5	7	7	7	2	4	0	3	25	4	9	12	0	0	2	3	3	0	5	5	0	0	6	7	0	3	0	0	4.62E-05	3.24E-05	3.35E-04	7.61E-05	2.48E-04	1.94E-04	2.82E-04	1.39E-04	1.13E-04	0	1.27E-04	5.48E-04	8.95E-05	2.45E-04	2.85E-04
P	P19012	4	7	12	10	17	7	14	15	13	3	14	4	17	13	16	13	15	10	4	5	9	2	0	19	8	2	2	14	10	6	3	4.85E-04	7.90E-04	0.001230131	0.00168867	8.48E-04	8.85E-04	9.56E-04	0.0012964	0.001007715	0.001008063	0.003578845	0.001503727	0.002192402	5.38E-04	0.001280175	5.82E-04	9.23E-04
P	P19013	3	3	5	7	11	5	8	6	4	3	7	2	5	4	4	4	7	4	0	3	3	2	2	6	6	2	0	4	4	4	2	0.002974561	3.72E-04	0.001002701	0.001123427	5.51E-04	5.90E-04	8.74E-04	0.001845063	3.14E-04	2.42E-04	0.001563174	9.76E-04	0.001069808	2.18E-04	3.47E-04	1.90E-04	5.83E-04
P	Reverse_sp|P25054|APC_HUMAN	0	0	0	0	0	0	0	0	0	0	0	0	0	0	0	0	0	0	0	0	2	0	0	0	0	0	0	0	0	0	0	0	0	0	0	0	0	0	0	0	0	0	0	0	0	0	0	0
P	P19021	0	0	0	0	0	0	0	0	0	0	0	0	0	0	2	0	0	2	0	0	0	0	0	0	0	0	0	0	0	0	0	0	0	0	0	0	0	0	0	0	0	0	0	0	0	1.90E-05	0	0
P	O75843	0	0	0	0	0	0	0	0	0	0	0	0	0	2	0	0	0	0	0	0	0	0	0	0	0	0	0	0	3	0	0	0	0	0	0	0	0	0	0	0	0	0	0	0	1.56E-05	0	0	0
P	O75832	0	0	0	0	0	0	0	0	0	0	0	0	0	6	0	2	2	0	0	0	0	0	0	0	0	0	0	0	0	0	0	0	0	0	0	0	0	0	0	0	0	0	0	0	1.90E-04	0	6.91E-05	7.45E-05
P	P19623	0	0	0	0	0	0	0	0	0	0	0	0	0	7	0	3	0	0	0	0	0	0	0	0	2	0	0	2	6	0	0	0	0	0	0	0	0	0	0	0	0	0	0	0	1.42E-04	0	7.75E-05	0
P	P07602	0	12	8	2	8	4	11	2	4	2	6	2	3	3	22	11	8	21	2	2	5	0	0	9	10	0	0	9	19	0	4	0	7.16E-04	2.07E-04	1.03E-04	1.20E-04	1.44E-04	1.86E-04	2.79E-05	8.35E-05	6.31E-04	2.86E-04	5.23E-05	1.00E-04	3.51E-05	8.84E-04	1.94E-04	1.29E-04
P	Q8N436	0	0	0	0	0	0	0	0	0	0	0	0	0	0	0	0	0	2	0	0	0	0	0	2	2	0	0	0	0	0	0	0	0	0	0	0	0	0	0	0	0	0	0	0	0	0	0	0
P	P20645	0	0	0	0	0	0	0	0	0	0	0	0	0	2	0	0	0	0	0	0	0	0	0	0	4	0	0	2	4	0	0	0	0	0	0	0	0	0	0	0	0	0	0	0	4.43E-05	0	0	0
P	P20648	0	0	4	0	2	0	4	0	2	0	2	0	0	6	4	4	0	0	0	0	2	0	0	2	2	0	0	0	3	0	0	0	0	4.87E-04	0	4.47E-05	0	2.08E-04	0	1.48E-04	0	8.16E-05	0	0	8.89E-05	9.85E-05	3.77E-05	0
P	P07686	0	3	0	0	0	0	0	0	0	0	0	0	0	0	0	0	0	4	0	0	0	0	0	0	0	0	0	0	0	0	0	0	3.97E-05	0	0	0	0	0	0	0	0	0	0	0	0	0	0	0
P	P05023	0	0	12	0	3	0	6	0	7	0	6	0	5	32	30	37	0	0	0	5	12	0	0	17	17	0	0	16	20	0	0	0	0	5.67E-04	0	4.93E-05	0	2.21E-04	0	1.93E-04	0	1.19E-04	0	5.88E-05	3.00E-04	4.08E-04	3.74E-04	0
P	P05026	0	0	0	0	0	0	0	0	0	0	0	0	0	0	0	2	0	0	0	0	0	0	0	0	0	0	0	0	0	0	0	0	0	0	0	0	0	0	0	0	0	0	0	0	0	0	5.15E-05	0
P	Reverse_sp|Q03111|ENL_HUMAN	0	0	0	0	0	0	0	0	0	0	0	0	0	0	0	0	0	0	0	0	2	0	0	0	0	0	0	0	0	0	0	0	0	0	0	0	0	0	0	0	0	0	0	0	0	0	0	0
P	P20618	0	0	0	0	0	0	0	12	0	0	0	0	2	3	0	7	12	5	0	2	0	3	0	0	0	0	0	0	0	2	2	0	0	0	0	0	0	0	6.06E-04	0	0	0	0	6.24E-05	7.63E-05	0	2.27E-04	5.24E-04
P	O95147	0	0	0	0	0	0	0	0	0	0	0	0	0	2	0	0	0	0	0	0	0	0	0	0	0	0	0	0	0	0	0	0	0	0	0	0	0	0	0	0	0	0	0	0	6.19E-05	0	0	0
P	Q8N474	0	10	11	0	5	0	0	7	2	0	5	0	0	0	6	3	2	12	0	2	6	2	0	10	11	2	0	3	8	0	0	0	9.84E-04	3.45E-04	0	1.61E-04	0	0	2.32E-04	6.97E-05	0	2.39E-04	0	0	0	2.07E-04	7.46E-05	5.36E-05
P	Q6IS14	0	0	0	0	0	0	0	8	13	0	0	0	9	28	13	26	22	0	0	2	4	0	2	7	4	0	0	4	17	0	0	0	0	0	0	0	0	0	8.06E-04	0.002036619	0	0	0	0.001708365	0.001951104	9.63E-04	0.001976896	0.001859222
P	Q58FF3	0	2	0	2	0	2	3	6	4	2	4	0	5	3	9	11	8	3	0	0	2	2	0	3	3	0	0	3	5	0	0	0	7.37E-05	0	2.24E-04	0	5.53E-04	1.16E-04	2.19E-04	1.65E-04	1.44E-04	3.29E-04	0	0.001036151	9.22E-05	6.04E-04	4.89E-04	2.53E-04
P	O95163	0	0	0	0	0	0	0	0	0	0	0	0	0	6	0	0	0	0	0	0	0	0	0	0	0	0	0	0	2	0	0	0	0	0	0	0	0	0	0	0	0	0	0	0	2.76E-05	0	0	0
P	Q58FG1	0	0	0	0	0	0	0	2	0	0	0	0	0	4	4	4	3	0	0	0	0	0	0	0	0	0	0	0	0	0	0	0	0	0	0	0	0	0	1.40E-04	0	0	0	0	0	3.81E-04	3.55E-04	1.12E-04	1.41E-04
P	Q58FG0	0	3	3	0	6	0	6	11	4	0	0	0	3	6	0	2	11	2	0	2	3	0	0	7	5	0	0	5	5	0	0	0	8.81E-05	1.53E-04	0	3.90E-04	0	5.07E-04	6.77E-04	4.15E-04	0	0	0	3.15E-04	7.34E-04	0	9.35E-05	9.83E-04
P	Q58FF8	0	9	12	11	19	11	17	18	11	8	8	8	6	15	15	10	20	12	6	9	10	7	5	17	13	6	5	16	17	6	8	0	0.002624811	0.00103729	0.001280804	7.17E-04	0.002200023	0.001131079	0.001513286	9.95E-04	0.001885157	6.65E-04	0.002375651	4.73E-04	5.47E-04	9.73E-04	3.48E-04	9.95E-04
P	Q58FF7	0	10	10	13	20	9	17	32	16	8	10	10	11	49	32	28	43	17	0	8	10	3	0	21	14	0	3	19	30	2	6	0	8.62E-04	5.77E-04	8.62E-04	5.77E-04	8.02E-04	8.16E-04	0.001271387	6.96E-04	9.62E-04	9.27E-04	0.001814749	7.93E-04	0.001561257	0.001319284	4.97E-04	0.001227207
P	Q58FF6	0	6	4	4	8	6	6	10	5	5	2	5	3	10	6	5	5	2	0	3	2	0	0	6	0	0	0	7	11	0	4	0	8.01E-04	3.16E-04	6.74E-04	3.50E-04	8.86E-04	5.69E-04	5.49E-04	2.60E-04	8.53E-04	3.53E-04	0.001330664	3.42E-04	2.43E-04	2.39E-04	1.39E-04	2.17E-04
P	O00748	0	0	0	5	5	0	0	8	3	0	0	0	0	5	0	0	11	0	0	0	0	0	0	0	0	0	0	2	3	0	0	0	0	0	8.81E-05	9.02E-05	0	0	1.83E-04	7.83E-05	0	0	0	0	5.48E-05	0	0	2.11E-04
P	O00743	0	0	0	0	0	0	0	0	0	0	0	0	0	5	0	0	0	0	0	0	0	0	0	0	0	0	0	0	0	0	0	0	0	0	0	0	0	0	0	0	0	0	0	0	1.01E-04	0	0	0
P	O00763	0	0	0	0	0	0	0	0	0	0	0	0	0	4	0	0	0	0	0	0	0	0	0	0	0	0	0	0	3	0	0	0	0	0	0	0	0	0	0	0	0	0	0	0	9.98E-06	0	0	0
P	O00764	0	0	0	0	0	0	0	0	0	0	0	0	0	7	4	2	5	0	0	0	0	0	0	0	0	0	0	0	0	0	0	0	0	0	0	0	0	0	0	0	0	0	0	0	2.56E-04	1.48E-04	5.00E-05	1.35E-04
P	Q15560	0	0	0	0	0	0	0	0	0	0	0	0	0	0	0	0	0	0	0	2	4	0	0	0	0	0	0	0	0	0	0	0	0	0	0	0	0	0	0	0	0	0	0	0	0	0	0	0
P	Q8N4C6	0	0	0	0	0	0	0	2	0	0	0	0	0	0	0	2	0	0	0	2	0	0	0	0	0	0	0	0	0	0	0	0	0	0	0	0	0	0	1.75E-05	0	0	0	0	0	0	0	7.47E-06	0
P	Q8N4C8	0	0	0	0	0	0	0	0	0	0	0	0	0	0	0	3	0	0	0	0	0	0	0	0	0	0	0	0	0	0	0	0	0	0	0	0	0	0	0	0	0	0	0	0	0	0	1.76E-05	0
P	Q15582	0	4	11	13	42	11	58	10	24	13	37	5	32	2	117	127	9	55	10	10	28	0	0	66	70	11	8	46	68	12	8	0	5.38E-05	1.59E-04	5.37E-04	7.45E-04	0.001116517	0.003117211	1.50E-04	5.77E-04	0.002376623	0.003611549	8.63E-04	0.001628825	1.80E-05	0.005508066	0.003931675	1.36E-04
P	P56537	0	0	0	4	8	3	6	5	7	2	5	3	6	10	6	5	5	4	5	4	8	5	3	6	8	0	0	7	9	2	2	0	0	0	2.01E-04	3.09E-04	2.57E-04	2.93E-04	4.77E-04	5.36E-04	3.52E-04	4.21E-04	4.48E-04	4.60E-04	3.75E-04	3.78E-04	2.87E-04	4.12E-04
P	Q03591	0	0	0	0	0	0	0	0	0	0	0	0	0	0	3	6	0	6	0	0	0	0	0	4	0	0	0	0	2	0	0	0	0	0	0	0	0	0	0	0	0	0	0	0	0	8.42E-05	2.84E-04	0
P	P20592	0	0	0	0	0	0	0	0	0	0	0	0	0	3	0	0	0	0	0	0	0	0	0	0	0	0	0	0	0	0	0	0	0	0	0	0	0	0	0	0	0	0	0	0	2.57E-05	0	0	0
P	Q15517	0	0	0	0	0	0	0	0	0	0	2	0	0	0	2	0	0	0	0	0	0	0	0	0	0	0	0	0	0	0	0	0	0	0	0	0	0	0	0	0	0	1.77E-04	0	0	0	3.50E-05	0	0
P	P20591	0	0	0	0	5	0	5	0	2	0	0	0	4	9	0	2	0	0	0	0	0	0	0	2	3	0	0	3	6	0	0	0	0	0	0	6.35E-05	0	6.20E-05	0	2.20E-05	0	0	0	6.81E-05	8.34E-05	0	2.36E-05	0
P	Q8N2S1	0	0	0	0	0	0	0	0	0	0	0	0	0	0	0	0	0	4	0	0	0	0	0	0	0	0	0	0	0	0	0	0	0	0	0	0	0	0	0	0	0	0	0	0	0	0	0	0
P	Q8N339	0	4	0	0	0	3	0	0	0	0	0	2	0	0	0	0	0	0	0	0	0	0	2	0	0	2	2	0	0	2	2	0	0.003495846	0	0	0	0.003202819	0	0	0	0	0	0.014613264	0	0	0	0	0
P	Q9P2T1	0	0	0	0	0	0	0	0	0	0	0	0	0	0	0	0	0	0	0	0	0	0	0	0	0	0	0	0	4	0	0	0	0	0	0	0	0	0	0	0	0	0	0	0	0	0	0	0
P	P07737	0	15	14	12	21	10	20	16	20	7	9	8	15	28	32	44	28	22	4	15	25	11	4	27	22	4	4	24	27	8	5	0	0.008246237	0.002413133	0.00447694	0.003812993	0.006482387	0.004140846	0.006359904	0.004324262	0.013851865	0.005761411	0.010285489	0.00542284	0.005080835	0.007809941	0.011374752	0.006797096
P	P20700	0	0	0	0	0	0	0	6	8	0	0	0	2	0	0	0	9	0	0	2	5	2	0	3	3	0	0	0	0	0	0	0	0	0	0	0	0	0	3.49E-04	1.74E-04	0	0	0	2.57E-05	0	0	0	1.29E-04
P	P07741	0	0	0	0	0	0	0	0	0	0	0	0	0	4	0	0	0	0	0	0	0	0	0	0	3	0	0	2	4	0	0	0	0	0	0	0	0	0	0	0	0	0	0	0	1.36E-04	0	0	0
P	O95232	0	0	0	0	0	0	0	0	0	0	0	0	0	0	0	0	0	0	0	2	3	0	0	0	0	0	0	0	0	0	0	0	0	0	0	0	0	0	0	0	0	0	0	0	0	0	0	0
P	P05109	0	0	2	6	9	4	6	12	10	0	2	0	3	13	6	8	15	4	0	2	2	0	2	2	2	2	2	5	3	2	2	0	0	1.37E-04	0.001636731	0.001039526	8.13E-04	6.62E-04	0.002825129	0.001960736	0	6.05E-04	0	5.66E-04	0.001384655	6.97E-04	6.72E-04	0.002263759
P	P05120	0	2	0	5	16	2	15	12	14	4	4	0	5	10	6	10	19	5	0	3	14	3	0	10	13	2	0	16	22	8	4	0	3.54E-05	0	2.80E-04	3.04E-04	3.04E-05	2.60E-04	4.40E-04	5.10E-04	2.42E-04	1.81E-04	0	1.63E-04	2.36E-04	1.79E-04	2.07E-04	5.68E-04
P	P05121	0	18	29	3	27	5	28	16	23	10	37	4	28	5	66	115	5	27	5	15	23	11	4	42	40	9	5	39	41	8	4	0	0.001646268	0.003155444	3.90E-04	0.001223348	9.88E-04	0.002233319	9.62E-04	0.001614827	0.00339469	0.008959084	3.41E-04	0.004581139	7.63E-05	0.006891899	0.011456865	1.05E-04
P	P20742	0	0	0	0	2	0	4	3	5	0	4	2	4	5	4	2	2	2	0	0	2	0	0	4	3	0	0	2	3	0	0	0	0	0	0	1.13E-05	0	1.73E-05	4.43E-05	5.41E-05	0	5.70E-05	4.63E-05	5.58E-05	4.97E-05	3.75E-05	2.11E-05	6.82E-05
P	O95274	0	0	0	0	2	0	0	0	0	0	0	0	0	0	0	0	0	0	0	0	0	0	0	0	0	0	0	0	0	0	0	0	0	0	0	4.86E-05	0	0	0	0	0	0	0	0	0	0	0	0
P	Q9P2J5	0	0	0	0	2	0	0	4	2	0	0	0	0	29	0	0	2	0	0	0	0	0	0	0	0	0	0	5	10	0	0	0	0	0	0	7.15E-06	0	0	2.48E-05	1.24E-05	0	0	0	0	1.67E-04	0	0	1.43E-05
P	Q15392	0	0	0	0	0	0	0	0	0	0	0	0	0	0	0	0	0	0	0	0	0	0	0	0	2	0	0	2	5	0	0	0	0	0	0	0	0	0	0	0	0	0	0	0	0	0	0	0
P	Q9P2K8	0	0	0	0	0	0	0	0	0	0	0	0	0	0	0	0	2	0	0	0	0	0	0	0	0	0	0	0	0	0	0	0	0	0	0	0	0	0	0	0	0	0	0	0	0	0	0	1.02E-05
P	Q15393	0	0	0	0	0	0	2	4	5	0	0	0	2	12	3	0	5	0	0	0	5	0	0	2	6	0	0	4	7	0	0	0	0	0	0	0	0	1.69E-05	2.40E-05	5.99E-05	0	0	0	1.85E-05	8.06E-05	2.28E-05	0	3.46E-05
P	O95294	0	2	0	0	2	0	0	0	2	0	2	0	0	0	0	0	0	0	0	0	2	0	0	0	0	0	0	2	0	0	0	0	6.40E-05	0	0	4.71E-05	0	0	0	2.72E-05	0	7.00E-05	0	0	0	0	0	0
P	O95295	0	0	0	0	0	0	0	0	0	0	0	0	0	0	0	0	0	0	0	0	0	0	0	0	0	0	0	0	2	0	0	0	0	0	0	0	0	0	0	0	0	0	0	0	0	0	0	0
P	O95292	0	0	0	0	0	0	0	0	0	0	0	0	0	0	0	0	0	0	0	0	0	0	0	0	0	0	0	0	2	0	0	0	0	0	0	0	0	0	0	0	0	0	0	0	0	0	0	0
P	O95297	0	0	3	0	0	0	2	0	0	0	0	0	2	0	5	5	0	0	0	0	2	0	0	2	2	0	0	2	2	0	0	0	0	1.42E-04	0	0	0	5.72E-05	0	0	0	0	0	8.38E-05	0	4.48E-04	5.22E-04	0
P	Q8N302	0	2	0	0	0	0	0	0	0	0	0	0	0	0	0	0	0	0	0	0	0	0	0	0	0	0	0	0	0	0	0	0	2.06E-05	0	0	0	0	0	0	0	0	0	0	0	0	0	0	0
P	P07711	0	0	0	0	0	0	0	0	0	0	0	0	0	0	0	2	0	0	0	0	2	0	0	0	0	0	0	0	0	0	0	0	0	0	0	0	0	0	0	0	0	0	0	0	0	0	9.38E-05	0
P	Q8TEA8	0	0	0	0	0	0	0	0	0	0	0	0	0	0	0	0	0	0	0	2	2	0	0	0	0	0	0	0	0	0	0	0	0	0	0	0	0	0	0	0	0	0	0	0	0	0	0	0
P	Q309B1	0	0	0	4	0	0	0	0	0	0	0	0	0	2	0	0	0	0	0	0	0	0	0	0	0	0	0	2	0	0	0	0	0	0	6.43E-05	0	0	0	0	0	0	0	0	0	3.52E-05	0	0	0
P	Q15418	0	0	0	0	0	0	0	0	0	0	0	0	0	2	0	0	0	0	0	0	0	0	0	0	0	0	0	0	0	0	0	0	0	0	0	0	0	0	0	0	0	0	0	0	1.67E-05	0	0	0
P	P30085	0	0	0	2	3	2	2	6	2	0	0	0	2	8	4	10	4	0	0	0	4	0	0	0	3	0	0	0	5	0	0	0	0	0	2.51E-04	3.00E-04	1.61E-04	1.57E-04	4.84E-04	1.49E-04	0	0	0	1.53E-04	4.69E-04	2.36E-04	5.58E-04	3.01E-04
P	P30086	0	0	2	0	4	0	4	5	5	0	4	0	6	2	2	16	7	0	0	2	9	0	0	8	5	0	0	5	7	0	0	0	0	6.82E-05	0	8.99E-05	0	1.10E-04	3.51E-04	6.24E-04	0	3.01E-04	0	6.03E-04	6.56E-05	9.91E-05	8.35E-04	3.60E-04
P	Q03426	0	0	0	0	3	0	0	0	0	0	0	0	0	0	0	0	0	0	0	0	0	0	0	0	0	0	0	0	0	0	0	0	0	0	0	3.18E-05	0	0	0	0	0	0	0	0	0	0	0	0
P	Q8TF74	0	0	0	0	0	0	0	0	0	0	0	0	0	0	0	0	0	0	0	0	2	0	0	0	0	0	0	0	0	0	0	0	0	0	0	0	0	0	0	0	0	0	0	0	0	0	0	0
P	Q15437	0	0	0	0	0	0	0	3	0	0	0	0	0	3	0	0	2	0	0	0	0	0	0	2	0	0	0	2	3	0	0	0	0	0	0	0	0	0	3.81E-05	0	0	0	0	0	2.40E-05	0	0	2.20E-05
P	Q15436	0	0	0	0	0	0	0	0	0	0	0	0	0	3	0	0	2	0	0	0	0	0	0	0	4	0	0	3	7	0	0	0	0	0	0	0	0	0	0	0	0	0	0	0	2.40E-05	0	0	2.20E-05
P	Q15435	0	0	0	0	0	0	0	4	0	0	0	0	0	6	0	0	5	0	0	0	0	0	0	0	0	0	0	0	0	0	0	0	0	0	0	0	0	0	8.11E-05	0	0	0	0	0	1.02E-04	0	0	1.17E-04
P	Q8N3C0	0	0	0	0	0	0	0	0	0	0	0	0	0	6	0	0	0	0	0	0	0	0	0	0	0	0	0	0	0	0	0	0	0	0	0	0	0	0	0	0	0	0	0	0	1.67E-05	0	0	0
P	P17096	0	0	0	0	0	0	0	4	0	0	0	0	0	0	0	0	6	7	0	0	0	5	0	0	0	0	0	0	0	0	0	0	0	0	0	0	0	0	8.18E-04	0	0	0	0	0	0	0	0	0.002282376
P	Q6PEY2	0	7	4	12	21	11	13	19	12	5	3	7	5	35	17	14	30	9	4	6	14	3	2	9	15	2	3	13	18	4	3	0	3.76E-04	8.50E-05	7.46E-04	5.79E-04	7.98E-04	8.78E-04	0.00136234	5.19E-04	5.43E-04	2.08E-04	7.62E-04	3.34E-04	0.001131021	7.00E-04	4.51E-04	0.00125382
P	Q15459	0	0	0	2	2	0	3	3	4	0	0	2	0	2	0	2	3	0	0	0	0	0	0	0	0	0	0	0	4	0	0	0	0	0	2.26E-05	1.59E-05	0	7.12E-05	3.68E-05	6.44E-05	0	0	6.92E-05	0	1.55E-05	0	1.97E-05	3.19E-05
P	Q8N3F8	0	0	0	0	2	0	0	0	0	0	0	0	0	0	0	0	0	0	0	0	0	0	0	0	0	0	0	0	0	0	0	0	0	0	0	1.46E-05	0	0	0	0	0	0	0	0	0	0	0	0
P	Reverse_sp|Q5T1C6|THEM4_HUMAN	0	0	0	0	0	0	0	0	0	0	0	0	0	0	0	2	2	2	0	0	0	0	0	0	0	0	0	0	0	0	0	0	0	0	0	0	0	0	0	0	0	0	0	0	0	0	6.51E-05	1.40E-04
P	Q8TF05	0	0	0	0	0	0	0	0	0	0	0	0	0	0	0	0	0	0	0	0	0	0	0	0	0	0	0	0	3	0	0	0	0	0	0	0	0	0	0	0	0	0	0	0	0	0	0	0
P	P20671	0	10	11	7	13	4	13	13	8	5	7	3	11	22	23	22	20	8	6	8	10	7	5	10	8	6	4	9	15	4	3	0	0.009898716	0.001912294	0.00568227	0.001325656	0.005526651	0.001973174	0.00870176	0.00280536	0.012375912	0.002092248	0.001582383	0.00254415	0.001792443	0.002423424	0.002041622	0.002267241
P	P05062	0	0	0	0	0	0	2	0	0	0	0	0	0	0	0	0	0	0	0	0	0	0	0	0	0	0	0	2	2	2	0	0	0	0	0	0	0	2.82E-05	0	0	0	0	0	0	0	0	0	0
P	P05067	0	40	47	24	35	17	36	23	18	23	34	18	27	0	77	105	27	61	18	25	30	21	11	65	50	18	17	43	54	14	13	0	0.0086903	0.007715403	0.004459498	0.002931392	0.005729383	0.003871009	6.73E-04	0.001439842	0.008395069	0.003313116	0.006892614	0.001796224	0	0.003826751	0.004328894	4.27E-04
P	P81605	5	0	5	0	3	0	2	0	3	0	4	0	6	5	7	2	0	0	0	2	3	0	0	3	0	0	0	3	0	0	0	0.001255665	0	4.64E-04	0	3.06E-04	0	9.33E-05	0	9.28E-04	0	5.12E-04	0	0.001298358	2.79E-04	6.74E-04	1.42E-04	0
P	P30049	0	0	0	0	0	0	0	0	2	0	0	0	0	3	0	0	0	0	0	2	0	0	0	3	2	0	0	2	4	0	0	0	0	0	0	0	0	0	0	2.60E-04	0	0	0	0	1.10E-04	0	0	0
P	P30041	0	5	11	10	21	7	23	14	13	5	6	3	4	23	15	6	12	5	3	5	7	2	2	12	16	2	3	11	15	6	6	0	1.97E-04	0.001536665	0.001259139	0.001519943	8.44E-04	0.00196965	0.001433585	9.12E-04	5.13E-04	6.70E-04	6.73E-04	3.69E-04	0.001067632	9.93E-04	2.09E-04	6.39E-04
P	P30043	0	0	0	0	5	0	3	3	4	0	2	0	0	8	2	3	0	0	0	0	2	0	0	0	2	0	0	2	4	0	0	0	0	0	0	1.22E-04	0	9.96E-05	1.77E-04	3.54E-04	0	9.11E-05	0	0	4.17E-04	1.35E-04	1.52E-04	0
P	P30044	0	0	6	10	24	3	12	4	12	0	2	0	7	25	6	20	8	2	2	5	18	0	2	9	12	0	0	9	16	2	2	0	0	2.98E-04	3.77E-04	7.46E-04	8.84E-05	3.36E-04	2.05E-04	9.54E-04	0	2.63E-04	0	4.57E-04	0.001575992	3.90E-04	0.001349671	4.33E-04
P	P30046	0	0	0	0	0	0	0	0	2	0	0	0	0	0	0	0	0	0	0	0	0	0	0	0	2	0	0	3	0	0	0	0	0	0	0	0	0	0	0	1.24E-04	0	0	0	0	0	0	0	0
P	P30048	0	0	0	0	0	0	0	0	0	0	0	0	0	2	0	0	0	0	0	0	0	0	0	0	0	0	0	0	0	0	0	0	0	0	0	0	0	0	0	0	0	0	0	0	4.79E-05	0	0	0
P	P42025	0	0	0	0	0	0	0	3	0	0	0	0	0	8	5	0	5	0	0	0	2	0	0	0	2	0	0	0	3	0	0	0	0	0	0	0	0	0	9.71E-05	0	0	0	0	0	2.61E-04	1.73E-04	0	1.57E-04
P	Q6EEV6	0	2	4	0	3	0	4	2	2	2	0	0	0	0	0	2	2	2	2	2	0	2	2	2	0	2	2	0	2	2	2	0	2.32E-04	6.04E-04	0	3.54E-04	0	8.64E-04	0.001075532	2.30E-04	7.56E-04	0	0	0	0	0	3.29E-04	3.55E-04
P	P30050	0	3	5	5	9	6	10	11	8	4	4	5	6	13	6	9	13	6	4	7	9	5	7	9	8	5	3	9	17	6	5	0	3.12E-04	5.41E-04	2.98E-04	5.86E-04	0.00129866	9.33E-04	0.002388518	0.001458787	6.96E-04	0.001136854	0.001329841	9.57E-04	6.69E-04	5.62E-04	6.62E-04	0.001020749
P	Q58EX2	0	0	0	0	0	0	2	0	0	0	0	0	0	0	0	4	0	0	0	0	0	0	0	0	0	0	0	0	0	0	0	0	0	0	0	0	0	7.09E-06	0	0	0	0	0	0	0	0	1.44E-05	0
P	P30040	0	0	0	0	6	0	5	6	8	2	6	2	8	6	5	12	15	11	2	7	12	2	0	15	13	0	0	11	14	0	3	0	0	0	0	1.61E-04	0	1.97E-04	2.52E-04	6.43E-04	1.10E-04	7.55E-04	1.05E-04	5.47E-04	1.64E-04	1.78E-04	4.49E-04	0.001032482
P	P17081	0	0	4	2	5	0	6	0	0	0	2	0	2	2	2	2	0	0	2	3	4	0	2	4	4	2	0	4	4	2	0	0	0	7.77E-04	2.62E-04	6.97E-04	0	0.001226255	0	0	0	4.58E-04	0	9.53E-04	2.69E-04	4.07E-04	2.67E-04	0
P	P29034	0	9	16	7	17	7	19	17	15	4	12	6	15	49	38	78	61	18	2	9	16	5	3	16	15	3	0	17	31	4	0	0	0.005852651	0.006764577	9.59E-04	0.014368421	0.002700995	0.022667341	0.003202294	0.02284937	0.002052128	0.019906536	0.004757914	0.035589784	0.013202661	0.015979178	0.028516537	0.017443875
P	P29033	0	0	0	0	0	0	0	0	0	0	0	0	0	0	0	3	0	0	0	0	0	0	0	0	0	0	0	0	0	0	0	0	0	0	0	0	0	0	0	0	0	0	0	0	0	0	1.04E-04	0
P	Q8TEQ6	0	0	0	0	0	0	0	0	0	0	0	0	0	2	0	0	0	0	0	0	0	0	0	0	0	0	0	0	0	0	0	0	0	0	0	0	0	0	0	0	0	0	0	0	8.13E-06	0	0	0
P	Q15404	0	0	0	0	0	0	0	0	0	0	2	0	2	0	0	0	2	0	0	0	0	0	0	5	4	0	0	2	2	0	0	0	0	0	0	0	0	0	0	0	0	1.02E-04	0	1.36E-04	0	0	0	6.08E-05
P	P17066	0	8	16	11	15	9	16	13	16	6	8	5	11	14	9	20	22	8	4	6	11	6	6	16	13	3	2	11	21	7	4	0	6.75E-04	4.76E-04	9.61E-04	3.86E-04	6.37E-04	4.39E-04	8.40E-04	0.001157047	6.03E-04	4.96E-04	4.05E-04	0.00106381	4.29E-04	2.59E-04	6.19E-04	8.64E-04
P	Q8TF09	0	0	0	0	0	0	0	0	0	0	0	0	0	0	0	0	0	0	0	0	2	0	0	0	0	0	0	0	0	0	0	0	0	0	0	0	0	0	0	0	0	0	0	0	0	0	0	0
P	P05089	2	0	0	0	2	0	0	0	2	0	2	0	2	0	0	0	0	0	0	0	0	0	0	0	0	0	0	0	0	0	0	1.29E-04	0	0	0	2.61E-05	0	0	0	6.80E-05	0	1.75E-04	0	7.00E-05	0	0	0	0
P	Q9P219	0	0	0	0	0	2	0	0	0	2	0	0	0	2	0	0	0	0	0	2	2	2	0	2	0	0	0	0	0	0	0	0	0	0	0	0	6.22E-06	0	0	0	1.42E-05	0	0	0	9.07E-06	0	0	0
P	Q8N1P7	0	0	0	0	0	0	0	0	0	0	0	0	0	0	0	2	0	0	0	0	0	0	0	0	0	0	0	0	0	0	0	0	0	0	0	0	0	0	0	0	0	0	0	0	0	0	9.40E-06	0
P	Q7L1Q6	0	0	0	0	0	0	0	5	7	0	0	0	0	5	0	2	0	0	0	3	2	0	0	3	0	0	0	0	0	0	0	0	0	0	0	0	0	0	8.71E-05	2.09E-04	0	0	0	0	8.78E-05	0	3.73E-05	0
P	Q8N1N4	6	3	3	7	7	3	7	3	6	0	15	0	11	9	13	6	6	4	0	4	5	0	0	10	8	0	0	7	4	2	0	2.92E-04	4.24E-05	1.10E-04	3.36E-04	3.15E-04	1.82E-04	2.86E-04	7.16E-04	0.00179543	0	0.004274678	0	0.002052667	1.77E-04	7.84E-04	1.35E-04	1.46E-04
P	Q9P243	0	0	0	0	0	0	0	0	0	0	0	0	0	0	0	0	0	0	0	0	0	0	0	0	2	0	0	0	0	0	0	0	0	0	0	0	0	0	0	0	0	0	0	0	0	0	0	0
P	Q9P246	0	0	0	0	0	0	3	0	0	0	2	0	2	2	0	0	0	0	0	2	0	0	0	2	0	0	0	2	0	0	0	0	0	0	0	0	0	4.13E-05	0	0	0	5.03E-05	0	4.03E-05	1.64E-05	0	0	0
P	Q8TDI0	0	0	0	0	0	0	0	0	0	0	0	0	0	2	0	0	0	0	0	0	0	0	0	0	0	0	0	0	0	0	0	0	0	0	0	0	0	0	0	0	0	0	0	0	6.28E-06	0	0	0
P	O00584	0	0	0	0	0	0	0	0	0	0	0	0	0	0	0	0	0	2	0	0	0	0	0	0	0	0	0	0	0	0	0	0	0	0	0	0	0	0	0	0	0	0	0	0	0	0	0	0
P	P07437	0	19	7	17	41	13	33	33	20	5	6	13	16	76	37	30	51	15	6	6	18	2	0	23	29	0	3	33	40	8	7	0	0.001142748	2.58E-04	0.001320899	0.002972604	0.001589775	0.002542017	0.002712188	0.001823484	0.001164721	4.01E-04	0.002285664	9.14E-04	0.004184704	0.001690425	8.09E-04	0.002901894
P	Q8N257	0	6	6	0	7	0	7	6	8	0	4	0	6	11	8	11	15	10	0	5	9	7	0	10	9	0	0	9	8	0	0	0	0.00250947	0.001416514	0	0.001301021	0	0.002931573	7.53E-04	0.004978401	0	4.47E-04	0	0.001730059	0.002579351	0.001764959	0.00340747	0.002138713
P	Q71DI3	0	2	2	0	2	0	0	4	3	0	0	0	0	16	8	8	5	6	0	5	8	0	0	6	6	0	0	5	6	0	0	0	2.70E-04	0.001124879	0	5.56E-04	0	0	0.001287927	9.12E-04	0	0	0	0	0.001983896	0.001294519	8.61E-04	6.19E-04
P	O00541	0	0	0	0	0	0	0	0	0	0	0	0	0	5	0	0	0	0	0	0	0	0	0	0	0	0	0	0	0	0	0	0	0	0	0	0	0	0	0	0	0	0	0	0	5.21E-05	0	0	0
P	Q15262	0	7	9	0	0	0	0	0	0	2	0	0	0	0	17	61	0	15	3	3	4	2	0	13	5	2	3	0	2	0	0	0	1.07E-04	7.53E-05	0	0	0	0	0	0	6.99E-05	0	0	0	0	1.29E-04	4.77E-04	0
P	Q8N1G4	0	0	0	0	0	0	0	0	0	0	0	0	0	3	0	0	0	0	0	0	0	0	0	0	2	0	0	0	0	0	0	0	0	0	0	0	0	0	0	0	0	0	0	0	3.16E-05	0	0	0
P	O00560	0	0	10	0	6	0	6	0	4	3	6	0	13	18	48	49	0	3	0	3	9	0	0	25	19	0	0	13	19	0	0	0	0	6.84E-04	0	1.97E-04	0	3.27E-04	0	2.20E-04	1.45E-04	0.001133039	0	0.001059416	6.58E-04	0.004290981	0.002855289	0
P	O00567	0	0	0	0	0	0	0	0	2	0	0	0	0	12	0	0	0	0	0	0	0	0	0	2	2	0	0	3	4	0	0	0	0	0	0	0	0	0	0	8.60E-05	0	0	0	0	1.34E-04	0	0	0
P	Q15286	0	0	0	0	0	0	0	0	0	0	0	0	0	0	0	4	0	0	0	0	0	0	0	0	0	0	0	0	0	0	0	0	0	0	0	0	0	0	0	0	0	0	0	0	0	0	2.33E-04	0
P	Q15287	0	0	0	0	0	0	0	0	2	0	0	0	0	0	0	0	0	0	0	0	2	0	0	0	0	0	0	0	0	0	0	0	0	0	0	0	0	0	0	7.17E-05	0	0	0	0	0	0	0	0
P	O00571	0	0	0	0	0	0	0	0	0	0	0	0	0	7	2	0	0	0	0	0	0	0	0	0	0	0	0	2	3	0	0	0	0	0	0	0	0	0	0	0	0	0	0	0	6.48E-05	2.80E-05	0	0
P	Q8N1F7	0	0	0	0	0	0	0	0	0	0	0	0	0	0	0	0	0	0	0	0	0	0	0	0	0	0	0	0	3	0	0	0	0	0	0	0	0	0	0	0	0	0	0	0	0	0	0	0
P	Q24JP5	0	2	4	0	0	3	6	0	0	0	2	2	3	0	3	14	0	5	0	0	0	0	0	4	5	3	0	0	0	0	0	0	2.88E-05	3.74E-05	0	0	6.16E-05	4.51E-05	0	0	0	3.67E-05	2.68E-05	2.20E-05	0	3.62E-05	1.22E-04	0
P	Q15293	0	0	0	0	0	0	0	3	4	0	3	0	8	0	17	22	0	0	0	0	4	0	0	5	0	0	0	0	2	0	0	0	0	0	0	0	0	0	8.82E-05	1.54E-04	0	8.50E-05	0	7.49E-04	0	6.44E-04	7.08E-04	0
P	O00507	0	0	0	0	0	0	0	0	0	0	0	0	0	2	0	0	0	0	0	0	0	0	0	0	0	0	0	0	0	0	0	0	0	0	0	0	0	0	0	0	0	0	0	0	4.80E-06	0	0	0
P	O00506	0	0	0	0	0	0	0	0	0	0	0	0	0	4	0	0	4	0	0	0	0	0	0	0	0	0	0	0	0	0	0	0	0	0	0	0	0	0	0	0	0	0	0	0	7.20E-05	0	0	7.91E-05
P	O00515	0	0	2	0	10	0	5	0	0	0	0	0	0	0	0	15	5	3	0	7	11	3	0	4	2	0	0	4	4	0	0	0	0	4.93E-05	0	1.46E-04	0	7.94E-05	0	0	0	0	0	0	0	0	3.32E-04	8.14E-05
P	Q9P1F3	0	0	0	0	0	0	0	0	0	0	0	0	0	0	0	2	0	0	0	0	0	0	0	0	0	0	0	0	2	0	0	0	0	0	0	0	0	0	0	0	0	0	0	0	0	0	1.93E-04	0
P	O00534	0	0	0	0	0	0	0	0	0	0	0	0	0	0	0	0	0	0	0	0	0	0	0	0	0	0	0	2	2	0	0	0	0	0	0	0	0	0	0	0	0	0	0	0	0	0	0	0
P	Q9P2B2	0	14	47	0	31	0	26	12	18	5	19	0	17	61	139	101	4	20	2	12	26	4	0	42	32	3	2	13	29	0	0	0	3.93E-04	0.003002236	0	5.98E-04	0	5.78E-04	1.49E-04	4.15E-04	1.96E-04	9.18E-04	0	4.87E-04	6.63E-04	0.003721171	0.001625182	3.83E-05
P	Q15303	0	0	0	0	0	0	0	0	0	0	0	0	0	0	2	2	0	0	0	0	2	0	0	2	2	0	0	0	0	0	0	0	0	0	0	0	0	0	0	0	0	0	0	0	0	1.42E-05	1.19E-05	0
P	Q8TE58	0	0	0	0	0	0	0	0	0	0	0	0	0	0	0	0	0	0	0	0	0	0	0	5	3	0	0	0	0	0	0	0	0	0	0	0	0	0	0	0	0	0	0	0	0	0	0	0
P	P68363	0	12	5	18	32	16	22	31	19	8	8	12	9	82	44	31	70	20	7	10	22	5	3	13	25	2	3	22	35	6	3	0	7.66E-04	9.89E-05	0.001131643	7.92E-04	0.001369462	9.90E-04	0.001860973	7.76E-04	8.28E-04	4.37E-04	0.003101611	4.67E-04	0.002977643	0.001869643	8.65E-04	0.00257677
P	Reverse_sp|A6NHR9|SMHD1_HUMAN	0	0	0	0	0	0	0	0	0	0	0	0	0	2	0	0	0	0	0	0	0	0	0	0	0	0	0	0	0	0	0	0	0	0	0	0	0	0	0	0	0	0	0	0	6.12E-06	0	0	0
P	Q15323	0	4	4	4	4	4	23	2	2	2	2	2	2	2	2	2	2	4	2	0	2	0	0	2	2	2	2	2	5	2	2	0	6.72E-04	0.001026632	0.001000854	6.37E-04	5.61E-04	0.001307228	2.63E-04	2.45E-04	0.00103593	0.001555658	0.001549417	7.59E-04	1.18E-04	3.34E-04	1.50E-04	3.24E-04
P	P68371	0	21	7	21	45	15	36	32	23	6	5	14	17	75	38	32	55	15	2	5	17	3	0	23	30	0	3	33	38	7	7	0	0.001288899	2.72E-04	0.002082532	0.003183173	0.00202524	0.002547833	0.002640491	0.001802996	8.72E-04	3.79E-04	0.00255789	9.29E-04	0.00418908	0.001644981	7.89E-04	0.003027841
P	P68366	0	8	4	20	28	14	14	29	18	5	8	7	10	81	43	29	71	18	5	5	21	4	0	8	22	2	2	19	32	4	2	0	3.94E-04	8.54E-05	0.001019303	7.22E-04	6.47E-04	9.05E-04	0.001694237	7.49E-04	4.49E-04	4.40E-04	0.001255075	4.70E-04	0.003216584	0.001902846	8.36E-04	0.002631619
P	Q9P2E9	0	0	3	2	9	4	15	10	7	0	2	7	11	8	3	17	13	2	2	7	13	2	0	13	14	2	3	8	16	2	2	0	0	1.81E-05	6.03E-05	1.85E-04	3.49E-04	3.02E-04	6.21E-05	5.69E-05	0	1.33E-05	9.24E-04	1.33E-04	3.91E-05	1.97E-05	1.05E-04	8.96E-05
P	Q7L2H7	0	0	0	0	0	0	0	3	2	0	0	0	0	6	0	0	0	0	0	0	3	0	0	2	0	0	0	0	6	0	0	0	0	0	0	0	0	0	5.85E-05	3.90E-05	0	0	0	0	1.48E-04	0	0	0
P	Q8TDW7	0	0	0	0	0	0	0	0	0	0	0	0	0	0	0	0	0	0	0	0	0	0	0	2	0	0	0	0	0	0	0	0	0	0	0	0	0	0	0	0	0	0	0	0	0	0	0	0
P	Q15363	0	0	0	0	0	0	0	0	0	0	0	0	0	2	0	0	0	0	0	0	0	0	0	0	0	0	0	2	0	0	0	0	0	0	0	0	0	0	0	0	0	0	0	0	6.10E-05	0	0	0
P	Q15366	0	3	2	4	2	3	2	8	6	0	0	0	0	13	4	4	11	2	0	2	8	0	0	6	10	2	0	7	10	2	2	0	8.06E-05	6.99E-05	1.47E-04	1.04E-04	1.21E-04	1.55E-04	5.60E-04	1.60E-04	0	0	0	0	5.21E-04	2.79E-04	1.28E-04	3.69E-04
P	Q15365	0	6	2	15	13	9	14	10	11	3	4	0	4	20	11	7	18	9	5	5	14	0	0	9	14	2	0	12	15	3	3	0	3.51E-04	7.16E-05	6.16E-04	3.07E-04	3.36E-04	4.47E-04	9.64E-04	4.51E-04	2.82E-04	2.63E-04	0	1.48E-04	8.27E-04	4.95E-04	2.19E-04	5.91E-04
P	Q15369	0	0	0	0	2	0	2	3	3	0	0	2	3	11	12	4	4	2	0	0	2	0	0	0	2	0	0	0	2	0	0	0	0	0	0	1.88E-04	0	1.83E-04	3.26E-04	2.60E-04	0	0	6.12E-04	7.38E-04	8.21E-04	0.001406451	4.88E-04	4.51E-04
P	Q15370	0	0	0	0	2	0	0	0	0	0	0	0	0	0	0	2	0	0	0	0	0	0	0	0	0	0	0	0	0	0	0	0	0	0	0	1.42E-04	0	0	0	0	0	0	0	0	0	0	1.32E-04	0
P	Q15375	0	0	0	0	0	0	0	0	0	0	0	0	0	0	2	2	0	0	0	0	0	0	0	2	2	0	0	0	0	0	0	0	0	0	0	0	0	0	0	0	0	0	0	0	0	1.86E-05	1.56E-05	0
P	P46940	0	0	0	4	16	5	14	24	38	0	8	0	20	45	8	19	31	0	0	6	18	2	0	31	27	2	0	18	51	2	0	0	0	0	2.16E-05	4.31E-05	3.04E-05	4.64E-05	1.54E-04	2.29E-04	0	7.92E-05	0	1.27E-04	2.00E-04	4.47E-05	9.89E-05	1.63E-04
P	Q4LE39	0	0	0	0	0	0	2	0	0	0	0	0	0	0	0	0	0	0	0	0	0	0	0	0	0	0	0	0	0	0	0	0	0	0	0	0	0	3.13E-05	0	0	0	0	0	0	0	0	0	0
P	P07355	0	13	44	23	53	30	69	49	45	26	37	24	49	75	70	163	120	49	16	39	58	30	11	65	65	18	11	62	91	24	21	0	0.002472802	0.004493985	0.003710974	0.00390572	0.004945184	0.007597011	0.005446777	0.006175102	0.013178416	0.008410703	0.013511715	0.009046777	0.002496229	0.003553346	0.010247081	0.005812851
P	P19338	0	8	24	3	14	4	18	25	27	0	7	0	15	9	7	53	63	14	2	19	27	12	2	24	23	2	0	14	34	2	0	0	2.49E-04	4.40E-04	7.57E-05	2.37E-04	9.76E-05	2.89E-04	6.68E-04	7.91E-04	0	3.83E-04	0	5.51E-04	7.77E-05	1.17E-04	7.59E-04	0.001114917
P	P83916	0	0	0	0	0	0	0	0	0	0	0	0	0	0	0	0	0	0	0	0	3	0	0	0	0	0	0	0	0	0	0	0	0	0	0	0	0	0	0	0	0	0	0	0	0	0	0	0
P	Reverse_sp|Q9H6S0|YTDC2_HUMAN	0	0	0	0	2	0	0	0	0	0	0	0	0	0	0	0	0	0	0	0	0	0	0	0	0	0	0	0	0	0	0	0	0	0	0	5.88E-06	0	0	0	0	0	0	0	0	0	0	0	0
P	P46926	0	0	0	0	0	0	0	2	0	0	0	0	0	0	0	0	0	0	0	0	0	0	0	0	0	0	0	0	0	0	0	0	0	0	0	0	0	0	7.58E-05	0	0	0	0	0	0	0	0	0
P	P07339	0	16	11	6	11	0	5	7	3	5	10	0	3	2	6	6	4	11	0	3	8	2	0	8	15	2	0	9	12	0	0	0	3.39E-04	2.01E-04	1.20E-04	1.12E-04	0	6.23E-05	2.66E-04	8.85E-05	2.44E-04	4.33E-04	0	7.30E-05	2.98E-05	2.02E-04	1.14E-04	8.18E-05
P	P34931	0	9	18	14	21	12	19	13	16	5	9	3	9	13	11	24	27	12	6	9	11	9	9	12	8	4	2	8	16	9	8	0	8.03E-04	5.17E-04	0.00100574	4.39E-04	9.73E-04	4.72E-04	9.91E-04	9.10E-04	4.48E-04	5.56E-04	2.57E-04	0.001020222	3.83E-04	2.89E-04	6.33E-04	8.67E-04
P	P34932	0	3	3	7	9	4	11	26	22	4	4	2	9	43	15	10	49	10	0	8	15	8	2	18	18	0	0	16	28	2	0	0	4.38E-05	2.28E-05	4.80E-05	5.50E-05	3.00E-05	9.16E-05	3.21E-04	2.78E-04	8.55E-05	6.70E-05	3.27E-05	1.43E-04	4.38E-04	1.76E-04	1.02E-04	7.52E-04
P	Q9P253	0	0	0	0	0	0	0	0	0	0	0	0	0	2	0	0	0	0	0	0	0	0	0	0	0	0	0	0	0	0	0	0	0	0	0	0	0	0	0	0	0	0	0	0	1.26E-05	0	0	0
P	Q8TDQ7	0	0	0	0	0	0	0	2	0	0	0	0	0	0	0	0	0	0	0	0	0	0	0	0	0	0	0	0	0	0	0	0	0	0	0	0	0	0	7.93E-05	0	0	0	0	0	0	0	0	0
P	Q9P258	0	0	0	0	0	0	0	11	3	0	0	0	0	34	0	0	18	0	0	0	0	2	0	0	0	0	0	0	3	0	0	0	0	0	0	0	0	0	1.96E-04	4.19E-05	0	0	0	0	5.29E-04	0	0	3.23E-04
P	Q9P1U1	0	0	0	0	0	0	0	0	0	0	0	0	0	0	0	0	0	0	0	0	0	0	0	0	0	0	0	0	2	0	0	0	0	0	0	0	0	0	0	0	0	0	0	0	0	0	0	0
P	Q9P265	0	0	5	0	5	0	0	0	3	0	2	0	3	16	12	13	0	0	0	3	5	0	0	6	7	0	0	3	2	0	0	0	0	4.04E-05	0	1.87E-05	0	0	0	1.85E-05	0	1.79E-05	0	1.43E-05	8.17E-05	7.06E-05	6.93E-05	0
P	P19388	0	0	0	0	0	0	0	0	0	0	0	0	0	0	0	0	0	0	0	0	2	0	0	2	2	0	0	0	0	0	0	0	0	0	0	0	0	0	0	0	0	0	0	0	0	0	0	0
P	P46976	0	0	0	0	0	0	0	0	0	0	0	0	6	0	0	12	3	0	0	0	0	0	0	0	0	0	0	8	14	0	0	0	0	0	0	0	0	0	0	0	0	0	0	2.79E-04	0	0	3.12E-04	7.22E-05
P	P32321	0	0	0	0	0	0	0	2	0	0	0	0	0	0	0	0	0	0	0	0	0	0	0	0	0	0	0	0	0	0	0	0	0	0	0	0	0	0	8.20E-05	0	0	0	0	0	0	0	0	0
P	P32320	0	0	0	0	0	0	0	3	0	0	0	0	0	0	0	0	5	0	0	0	0	0	0	0	0	0	0	0	0	0	0	0	0	0	0	0	0	0	2.50E-04	0	0	0	0	0	0	0	0	3.46E-04
P	Q2M2I5	0	4	4	4	6	4	4	2	3	2	4	2	3	4	4	2	2	3	2	0	2	0	0	2	2	3	2	4	2	2	2	0	5.32E-04	8.13E-04	7.93E-04	5.20E-04	4.44E-04	5.67E-04	2.09E-04	2.08E-04	8.21E-04	0.001482782	0.001227728	6.59E-04	1.17E-04	3.18E-04	1.19E-04	2.57E-04
P	P20339	0	0	0	0	0	0	0	0	2	0	0	0	0	0	2	0	0	0	0	0	0	0	0	0	0	0	0	0	0	0	0	0	0	0	0	0	0	0	0	1.02E-04	0	0	0	0	0	8.62E-05	0	0
P	Q9P287	0	0	0	0	0	0	0	0	0	0	0	0	0	3	2	0	0	0	0	0	0	0	0	0	0	0	0	0	0	0	0	0	0	0	0	0	0	0	0	0	0	0	0	0	9.76E-05	5.90E-05	0	0
P	Q9P289	0	0	0	0	0	0	0	0	0	0	0	0	0	4	0	2	4	0	0	0	0	0	0	0	0	0	0	0	2	0	0	0	0	0	0	0	0	0	0	0	0	0	0	0	7.37E-05	0	3.75E-05	8.10E-05
P	P19367	0	0	0	0	4	0	7	8	5	0	0	0	3	13	0	13	7	0	0	0	3	3	0	5	11	0	0	9	23	0	0	0	0	0	0	2.75E-05	0	8.95E-05	1.11E-04	6.36E-05	0	0	0	3.28E-05	8.69E-05	0	1.11E-04	6.43E-05
P	P07384	0	0	0	0	5	0	0	12	7	0	2	0	4	21	8	12	23	3	0	0	3	0	0	0	7	0	0	11	15	0	0	0	0	0	0	3.53E-05	0	0	1.74E-04	1.02E-04	0	2.63E-05	0	4.21E-05	2.23E-04	1.17E-04	1.31E-04	3.42E-04
P	P20340	0	0	0	0	0	0	0	0	0	0	0	0	0	0	0	6	0	0	0	0	0	0	0	0	0	0	0	0	2	0	0	0	0	0	0	0	0	0	0	0	0	0	0	0	0	0	2.25E-04	0
P	Q9P121	0	0	0	0	0	0	0	0	0	0	0	0	0	0	0	2	0	0	0	0	0	0	0	0	0	0	0	0	0	0	0	0	0	0	0	0	0	0	0	0	0	0	0	0	0	0	4.54E-05	0
P	contaminant_NRL_1INDL	0	0	0	0	0	0	0	0	0	0	0	0	0	0	0	0	2	0	0	0	0	0	0	0	0	0	0	0	0	0	0	0	0	0	0	0	0	0	0	0	0	0	0	0	0	0	0	7.98E-05
P	contaminant_GR78_HUMAN	0	28	25	35	36	33	41	42	37	13	18	20	38	80	75	91	101	64	16	28	42	36	23	58	53	20	12	44	72	21	20	0	0.001013476	4.98E-04	0.001672854	5.86E-04	0.001631075	0.00103705	0.002011769	0.001574954	0.00169387	0.001378848	0.002058148	0.001554011	0.001709084	0.0023981	0.001936608	0.002772671
P	Q9P0L0	0	0	0	0	0	0	0	2	2	0	0	0	0	2	0	0	0	0	0	2	4	0	0	6	2	0	0	3	10	0	0	0	0	0	0	0	0	0	2.64E-04	8.79E-05	0	0	0	0	4.93E-05	0	0	0
P	Q9P0M6	0	0	0	0	0	0	0	0	0	0	0	0	0	2	2	0	2	0	0	0	0	0	0	3	0	0	0	0	0	0	0	0	0	0	0	0	0	0	0	0	0	0	0	0	3.30E-05	4.98E-05	0	4.53E-05
P	Q8TBX8	0	0	0	0	0	0	0	0	0	0	0	0	0	2	0	0	0	0	0	0	0	0	0	0	0	0	0	0	2	0	0	0	0	0	0	0	0	0	0	0	0	0	0	0	2.91E-05	0	0	0
P	Q15149	0	10	3	18	30	35	72	127	72	7	9	24	58	207	43	84	268	47	6	14	30	9	4	136	129	3	3	104	203	12	12	0	2.04E-05	5.44E-06	7.74E-05	5.74E-05	1.48E-04	2.18E-04	3.52E-04	2.52E-04	3.07E-05	3.60E-05	1.64E-04	2.10E-04	3.44E-04	8.90E-05	1.58E-04	6.42E-04
P	Q15155	0	0	0	0	0	0	0	0	0	0	0	0	0	0	0	0	0	0	0	0	0	0	0	4	4	0	0	5	4	0	0	0	0	0	0	0	0	0	0	0	0	0	0	0	0	0	0	0
P	Q15165	0	0	0	0	0	0	0	0	0	0	0	0	0	0	0	0	0	0	0	0	0	0	0	0	0	0	0	2	0	0	0	0	0	0	0	0	0	0	0	0	0	0	0	0	0	0	0	0
P	O95071	0	0	0	0	0	0	0	0	0	0	0	0	0	0	0	2	0	0	0	0	0	0	0	0	0	0	0	0	0	0	0	0	0	0	0	0	0	0	0	0	0	0	0	0	0	0	5.58E-06	0
P	O00629	0	0	0	0	0	0	0	0	0	0	0	0	0	0	0	0	0	0	0	0	0	0	0	0	0	0	0	0	3	0	0	0	0	0	0	0	0	0	0	0	0	0	0	0	0	0	0	0
P	Reverse_sp|Q8N9V7|TOPZ1_HUMAN	0	0	0	0	0	0	0	0	0	0	0	0	0	0	2	2	2	0	0	0	0	0	0	0	0	0	0	0	0	0	0	0	0	0	0	0	0	0	0	0	0	0	0	0	0	1.10E-05	9.23E-06	9.95E-05
P	O00622	0	27	9	4	10	3	11	12	15	10	14	4	12	2	57	39	14	63	6	9	13	2	0	27	36	0	3	17	24	0	0	0	0.003049413	2.51E-04	2.00E-04	1.43E-04	9.92E-05	2.02E-04	6.32E-04	7.08E-04	0.001395016	0.001156995	4.68E-04	6.51E-04	6.44E-05	0.003112998	0.001249812	3.98E-04
P	Q15181	0	0	0	0	0	0	0	5	0	0	0	0	0	23	10	2	10	3	0	0	3	0	0	0	3	0	0	0	6	0	0	0	0	0	0	0	0	0	2.02E-04	0	0	0	0	0	6.15E-04	4.81E-04	5.40E-05	3.21E-04
P	Q15185	0	2	2	0	3	0	0	4	2	0	2	0	0	3	3	0	3	0	0	0	3	0	0	2	2	0	0	2	5	0	0	0	1.84E-04	7.97E-05	0	1.05E-04	0	0	0.001596492	1.37E-04	0	1.76E-04	0	0	1.53E-04	1.74E-04	0	2.63E-04
P	O95084	0	2	2	0	0	0	0	3	0	0	2	0	0	6	16	13	0	12	0	2	2	0	0	6	7	2	0	2	4	0	0	0	7.68E-05	3.33E-05	0	0	0	0	9.53E-05	0	0	4.90E-05	0	0	9.61E-05	6.53E-04	3.67E-04	0
P	Q8N1A0	0	0	2	0	3	0	3	2	2	0	2	0	2	0	2	0	0	0	0	0	0	0	0	2	0	0	0	2	0	0	0	0	0	1.30E-04	0	1.28E-04	0	1.74E-04	1.24E-04	1.73E-04	0	6.04E-04	0	4.33E-04	0	9.42E-05	0	0
P	Q8TD47	0	0	4	0	4	0	5	5	10	0	0	0	3	25	3	9	5	0	0	4	4	0	0	0	2	0	0	4	6	0	0	0	0	1.94E-04	0	7.99E-05	0	1.17E-04	2.50E-04	0.001109344	0	0	0	2.00E-04	0.0029611	1.06E-04	3.26E-04	3.20E-04
P	Q8TD16	0	0	0	0	0	0	0	8	2	0	0	0	0	4	0	0	17	0	0	0	0	0	0	0	0	0	0	0	0	0	0	0	0	0	0	0	0	0	1.06E-04	1.77E-05	0	0	0	0	3.72E-05	0	0	2.15E-04
P	Q15223	0	2	3	0	3	0	0	0	2	0	0	0	0	0	0	7	0	0	0	5	2	0	0	3	0	0	0	2	0	0	0	0	7.11E-05	1.36E-04	0	4.07E-05	0	0	0	2.82E-05	0	0	0	0	0	0	1.21E-04	0
P	Q15233	0	0	0	0	0	0	0	0	2	0	0	0	0	14	0	0	9	0	0	0	0	0	0	0	0	0	0	0	2	0	0	0	0	0	0	0	0	0	0	4.65E-05	0	0	0	0	2.99E-04	0	0	1.61E-04
P	Reverse_sp|P30040|ERP29_HUMAN	0	0	0	0	0	0	0	0	0	0	0	0	0	0	2	0	0	0	0	0	0	0	0	0	0	0	0	0	0	0	0	0	0	0	0	0	0	0	0	0	0	0	0	0	0	7.10E-05	0	0
P	P68431	0	2	2	0	2	0	0	4	3	0	0	0	0	14	8	8	6	6	0	5	8	0	0	6	6	0	0	5	6	0	0	0	2.70E-04	0.001124879	0	5.56E-04	0	0	0.001287927	9.12E-04	0	0	0	0	0.001893719	0.001294519	8.61E-04	6.81E-04
P	Q8TCT9	0	0	0	0	0	0	0	0	0	0	0	0	0	0	0	0	0	0	0	0	0	0	0	0	0	0	0	0	3	0	0	0	0	0	0	0	0	0	0	0	0	0	0	0	0	0	0	0
P	Q15257	0	0	0	0	0	0	0	0	0	0	0	0	0	0	0	0	0	0	0	0	2	0	0	2	0	0	0	3	4	0	0	0	0	0	0	0	0	0	0	0	0	0	0	0	0	0	0	0
P	Q9P0V9	0	0	0	0	0	0	0	0	0	0	0	0	0	3	0	0	0	0	0	0	0	0	0	0	0	0	0	0	0	0	0	0	0	0	0	0	0	0	0	0	0	0	0	0	4.05E-05	0	0	0
P	P07477	4	0	0	0	0	2	2	2	2	0	2	0	0	5	4	4	4	5	2	0	4	0	0	5	3	0	0	5	4	0	0	7.83E-04	0	0	0	0	1.79E-04	1.25E-04	5.91E-05	2.95E-04	0	3.42E-04	0	0	2.73E-04	3.38E-04	2.21E-04	4.77E-04
P	P07476	0	0	4	11	96	3	41	13	7	0	0	0	0	0	0	0	7	0	0	3	15	0	0	3	0	0	0	4	21	0	0	0	0	6.54E-05	2.14E-04	0.005704991	2.69E-04	0.001499612	2.37E-04	1.37E-04	0	0	0	0	0	0	0	1.01E-04
P	P07478	2	0	0	0	0	0	0	2	0	0	0	0	0	6	5	5	4	7	2	0	4	0	0	4	3	0	0	4	5	0	0	3.36E-04	0	0	0	0	0	0	5.91E-05	0	0	0	0	0	2.98E-04	3.75E-04	2.53E-04	4.77E-04
P	Q9P0W0	0	0	0	0	0	0	0	0	0	0	0	0	2	0	0	0	0	0	0	0	0	0	0	0	0	0	0	0	0	0	0	0	0	0	0	0	0	0	0	0	0	0	0	7.26E-05	0	0	0	0
P	Q03252	0	0	0	0	0	0	0	11	10	0	0	0	4	0	0	2	16	2	0	4	8	2	0	7	6	0	0	3	7	0	0	0	0	0	0	0	0	0	4.12E-04	2.94E-04	0	0	0	6.06E-05	0	0	2.52E-05	2.31E-04
P	Q8N163	0	0	0	0	0	0	0	2	0	0	0	0	0	7	5	0	2	0	0	2	5	0	0	4	3	0	0	4	11	0	0	0	0	0	0	0	0	0	2.37E-05	0	0	0	0	0	4.65E-05	5.02E-05	0	1.82E-05
P	P68402	0	0	0	0	0	0	2	2	0	0	0	0	0	2	2	2	3	0	0	0	0	0	0	0	0	0	0	0	0	0	0	0	0	0	0	0	0	4.48E-05	1.27E-04	0	0	0	0	0	5.36E-05	8.09E-05	6.82E-05	1.10E-04
P	P68400	0	0	0	0	0	0	0	0	2	0	0	0	2	0	0	7	5	0	0	0	4	0	0	4	0	0	0	0	0	0	0	0	0	0	0	0	0	0	0	5.60E-05	0	0	0	5.77E-05	0	0	1.40E-04	1.08E-04
P	P32455	0	0	0	0	0	0	0	7	5	0	0	0	0	5	0	7	7	0	0	0	0	0	0	2	0	0	0	0	2	0	0	0	0	0	0	0	0	0	9.86E-05	1.23E-04	0	0	0	0	1.24E-04	0	1.45E-04	1.71E-04
P	P32456	0	0	0	0	0	0	0	0	2	0	0	0	0	2	0	2	2	0	0	0	0	0	0	0	0	0	0	0	0	0	0	0	0	0	0	0	0	0	0	4.94E-05	0	0	0	0	8.30E-05	0	7.93E-05	9.97E-05
P	B7ZW38	0	0	0	0	0	0	2	3	10	0	0	0	5	4	2	5	5	0	0	3	7	0	0	9	5	0	0	2	8	0	0	0	0	0	0	0	0	5.25E-05	9.96E-05	6.72E-04	0	0	0	3.08E-04	1.05E-04	6.32E-05	1.33E-04	1.44E-04
P	Q8N0Y7	0	4	4	2	7	0	5	7	5	2	3	2	7	11	5	12	16	10	2	4	5	2	2	6	7	2	0	7	10	2	2	0	0.001621207	1.51E-04	5.11E-04	4.30E-04	0	1.41E-04	6.32E-04	1.72E-04	7.35E-04	1.48E-04	0.002159683	3.55E-04	6.04E-04	3.28E-04	8.61E-04	0.001027782
P	Q9Y265	0	0	0	0	4	0	3	5	4	0	0	0	2	29	17	2	9	2	0	0	6	2	0	5	11	0	0	5	14	0	0	0	0	0	0	4.61E-05	0	5.63E-05	9.60E-05	8.00E-05	0	0	0	4.95E-05	6.19E-04	4.27E-04	3.42E-05	2.22E-04
P	P30405	0	0	0	0	0	0	0	0	0	0	0	0	0	0	0	2	2	0	0	0	0	0	0	0	0	0	0	0	0	0	0	0	0	0	0	0	0	0	0	0	0	0	0	0	0	0	7.54E-05	8.14E-05
P	Q9Y266	0	0	0	0	2	2	3	4	4	0	0	0	2	0	0	6	8	3	0	3	5	0	0	3	3	0	0	2	4	2	3	0	0	0	0	2.54E-05	3.81E-05	1.39E-04	1.76E-04	2.42E-04	0	0	0	2.50E-04	0	0	1.65E-04	3.56E-04
P	P05452	0	0	0	0	0	0	0	3	3	2	2	0	4	3	2	4	4	0	0	0	3	0	0	2	0	0	0	0	2	0	0	0	0	0	0	0	0	0	2.17E-04	6.50E-04	1.42E-04	1.39E-04	0	4.09E-04	1.21E-04	9.17E-05	1.55E-04	2.50E-04
P	P05455	0	2	0	0	0	0	0	6	0	0	0	0	0	6	6	5	7	0	0	2	0	0	0	3	2	0	0	0	0	0	0	0	3.60E-05	0	0	0	0	0	1.43E-04	0	0	0	0	0	1.05E-04	1.82E-04	9.57E-05	1.44E-04
P	Q9Y285	0	0	2	0	2	0	0	0	2	0	0	0	0	15	0	0	2	0	0	2	2	0	0	0	0	0	0	0	7	0	0	0	0	5.02E-05	0	6.62E-05	0	0	0	1.58E-04	0	0	0	0	3.26E-04	0	0	3.32E-05
P	Q9Y281	0	4	4	5	5	4	5	6	4	2	2	2	3	9	15	19	14	8	2	3	4	3	2	4	4	2	2	3	4	2	0	0	0.001461807	6.53E-04	0.001537263	0.001316696	0.001138974	0.0012053	0.001055169	0.001010606	6.06E-04	5.09E-04	4.13E-04	7.25E-04	0.00114514	0.001953682	0.002116139	0.00136971
P	Q9Y282	0	0	0	0	0	0	0	0	0	0	0	0	0	0	0	0	0	0	0	0	0	0	0	0	0	0	0	2	0	0	0	0	0	0	0	0	0	0	0	0	0	0	0	0	0	0	0	0
P	Q9Y287	0	3	0	0	0	0	0	2	0	0	0	0	0	0	0	2	0	2	0	2	2	0	0	3	2	2	0	0	2	0	0	0	2.76E-04	0	0	0	0	0	8.23E-05	0	0	0	0	0	0	0	5.87E-05	0
P	Q9BQ51	0	0	0	0	0	0	0	0	0	0	0	0	0	0	0	3	0	2	0	0	0	0	0	0	0	0	0	0	0	0	0	0	0	0	0	0	0	0	0	0	0	0	0	0	0	0	8.58E-05	0
P	O95573	0	0	0	0	0	0	0	0	0	0	0	0	0	0	0	0	0	0	0	0	0	0	0	0	0	0	0	3	2	0	0	0	0	0	0	0	0	0	0	0	0	0	0	0	0	0	0	0
P	Q9Y295	0	0	0	0	0	0	0	0	0	0	0	0	0	5	0	0	0	0	0	0	0	0	0	0	2	0	0	0	6	0	0	0	0	0	0	0	0	0	0	0	0	0	0	0	8.35E-05	0	0	0
P	P29401	0	17	13	14	23	12	22	43	47	4	20	4	29	72	64	58	81	27	6	21	36	16	5	40	42	4	4	31	53	6	5	0	8.03E-04	3.07E-04	4.17E-04	4.45E-04	4.55E-04	5.76E-04	0.0020735	0.002763032	5.99E-04	0.00103877	3.08E-04	0.001134157	0.001663427	0.00224586	0.001578783	0.003068392
P	P29400	0	0	0	0	0	0	0	0	0	0	0	0	0	0	2	0	0	0	0	0	0	0	0	0	0	0	0	0	0	0	0	0	0	0	0	0	0	0	0	0	0	0	0	0	0	1.10E-05	0	0
P	Q9Y224	0	0	0	0	0	0	0	0	0	0	0	0	0	2	0	0	2	0	0	0	2	0	0	2	0	0	0	2	0	0	0	0	0	0	0	0	0	0	0	0	0	0	0	0	5.03E-05	0	0	6.90E-05
P	Q9Y230	0	0	0	0	3	0	0	8	0	0	0	0	0	35	20	0	15	6	0	0	2	0	0	2	5	0	0	6	14	2	2	0	0	0	0	4.54E-05	0	0	1.58E-04	0	0	0	0	0	7.02E-04	4.60E-04	0	3.09E-04
P	Q9Y237	0	0	0	0	0	0	2	2	0	0	0	0	0	0	0	2	3	0	0	0	0	0	0	0	0	0	0	0	0	0	0	0	0	0	0	0	0	2.35E-04	1.67E-04	0	0	0	0	0	0	0	1.19E-04	3.21E-04
P	P29466	0	0	0	0	0	0	0	0	0	0	0	0	0	2	0	0	0	0	0	0	0	0	0	0	0	0	0	0	0	0	0	0	0	0	0	0	0	0	0	0	0	0	0	0	3.04E-05	0	0	0
P	Q15907	0	0	0	0	2	0	0	2	4	0	2	0	3	10	8	7	3	0	0	0	3	2	0	3	2	0	0	3	4	0	0	0	0	0	0	3.86E-05	0	0	6.70E-05	2.68E-04	0	1.29E-04	0	2.41E-04	4.50E-04	5.95E-04	3.22E-04	1.16E-04
P	Q15904	0	2	13	2	9	2	7	0	7	2	7	0	6	2	11	7	0	4	0	6	8	0	0	14	9	0	0	6	7	0	0	0	3.13E-05	3.53E-04	1.91E-05	1.25E-04	2.68E-05	1.31E-04	0	2.17E-04	9.17E-05	4.59E-04	0	2.56E-04	2.61E-05	5.32E-04	2.16E-04	0
P	A8K2U0	0	0	0	12	2	0	0	42	2	4	0	0	0	4	0	0	47	4	0	0	0	0	0	0	3	0	0	5	6	7	0	0	0	0	8.93E-05	8.67E-06	0	0	5.47E-04	1.00E-05	4.94E-05	0	0	0	1.69E-05	0	0	3.48E-04
P	P30419	0	0	0	0	0	0	0	2	0	0	0	0	0	6	0	3	0	0	0	0	2	0	0	0	0	0	0	0	0	0	0	0	0	0	0	0	0	0	2.94E-05	0	0	0	0	0	1.24E-04	0	4.72E-05	0
P	Q9Y262	0	0	0	0	0	0	0	7	3	0	0	0	0	20	3	2	8	2	0	0	0	0	0	0	4	0	0	0	8	0	0	0	0	0	0	0	0	0	1.16E-04	6.47E-05	0	0	0	0	3.04E-04	6.57E-05	2.77E-05	1.34E-04
P	Q9Y263	0	0	0	0	0	0	0	0	0	0	0	0	0	0	0	0	0	0	0	0	0	0	0	0	0	0	0	0	4	0	0	0	0	0	0	0	0	0	0	0	0	0	0	0	0	0	0	0
P	Q9BQ39	0	0	0	0	0	0	0	0	0	0	0	0	0	0	0	0	0	0	0	0	2	0	0	0	0	0	0	0	0	0	0	0	0	0	0	0	0	0	0	0	0	0	0	0	0	0	0	0
P	Q9BQ16	0	0	0	0	0	0	0	0	0	0	0	0	0	0	2	0	0	0	0	0	0	0	0	2	2	0	0	0	0	0	0	0	0	0	0	0	0	0	0	0	0	0	0	0	0	4.25E-05	0	0
P	Q7L7X3	0	0	0	0	0	0	0	0	0	0	0	0	0	0	0	2	0	0	0	0	0	0	0	0	0	0	0	0	0	0	0	0	0	0	0	0	0	0	0	0	0	0	0	0	0	0	2.34E-05	0
P	P78386	0	0	0	0	0	0	20	0	0	0	0	0	0	0	0	0	0	3	0	0	0	0	0	0	0	0	0	0	3	0	0	0	0	0	0	0	0	0.001457113	0	0	0	0	0	0	0	0	0	0
P	Q9Y2G8	0	0	0	0	0	0	0	0	0	0	2	0	0	0	2	0	0	0	0	0	0	0	0	2	0	0	0	2	0	0	0	0	0	0	0	0	0	0	0	0	0	4.80E-05	0	0	0	2.37E-05	0	0
P	Q13361	0	0	0	0	2	0	0	0	0	0	0	0	0	0	3	0	0	5	0	0	0	0	0	2	2	0	0	0	2	0	0	0	0	0	0	4.86E-05	0	0	0	0	0	0	0	0	0	2.14E-04	0	0
P	Q9BQG0	0	0	0	0	0	0	0	0	0	0	0	0	0	2	0	0	0	0	0	0	0	0	0	0	0	0	0	0	0	0	0	0	0	0	0	0	0	0	0	0	0	0	0	0	9.24E-06	0	0	0
P	Q13367	0	0	0	0	0	0	0	0	0	0	0	0	0	4	0	0	0	0	0	0	0	0	0	0	0	0	0	0	0	0	0	0	0	0	0	0	0	0	0	0	0	0	0	0	2.27E-05	0	0	0
P	P78385	0	0	0	0	0	0	27	0	0	0	0	0	0	0	0	0	0	3	0	0	0	0	0	0	0	0	0	0	5	0	0	0	0	0	0	0	0	0.001852302	0	0	0	0	0	0	0	0	0	0
P	Q9BQE3	0	11	5	17	31	15	20	29	18	7	6	11	9	78	41	28	61	20	6	10	21	3	3	13	24	2	3	21	30	4	3	0	7.37E-04	9.94E-05	0.001066888	7.49E-04	0.00134749	9.60E-04	0.001804245	7.47E-04	7.36E-04	3.97E-04	0.002199125	4.69E-04	0.002827022	0.00181606	8.00E-04	0.002194384
P	P78346	0	0	0	0	0	0	0	0	0	0	0	0	0	2	0	0	0	0	0	0	0	0	0	0	0	0	0	0	0	0	0	0	0	0	0	0	0	0	0	0	0	0	0	0	4.58E-05	0	0	0
P	Q8N8S7	0	0	0	0	0	0	0	4	0	0	0	0	0	2	0	0	9	0	0	0	0	0	0	0	0	0	0	0	3	0	0	0	0	0	0	0	0	0	2.22E-04	0	0	0	0	0	2.08E-05	0	0	1.42E-04
P	P78344	0	0	0	0	0	0	0	0	4	0	0	0	0	4	0	0	0	0	0	0	0	0	0	0	0	0	0	0	2	0	0	0	0	0	0	0	0	0	0	3.22E-05	0	0	0	0	2.70E-05	0	0	0
P	Q9Y2E4	0	0	0	0	0	0	0	0	0	0	0	0	0	2	0	2	0	0	0	0	0	0	0	0	0	0	0	0	0	0	0	0	0	0	0	0	0	0	0	0	0	0	0	0	1.58E-05	0	1.00E-05	0
P	P78371	0	0	6	3	17	0	5	14	12	0	3	2	6	68	35	15	23	3	0	4	8	0	0	6	10	0	0	6	19	0	0	0	0	1.31E-04	4.18E-05	3.69E-04	0	1.15E-04	3.27E-04	3.41E-04	0	2.45E-04	7.69E-05	1.41E-04	0.001478567	0.001056501	2.77E-04	6.61E-04
P	P29373	0	0	0	0	14	0	2	5	8	0	0	0	0	13	7	0	10	0	0	0	0	0	0	0	2	0	0	0	3	0	0	0	0	0	0	0.001005137	0	1.12E-04	3.70E-04	0.001215656	0	0	0	0	7.11E-04	6.04E-04	0	6.10E-04
P	P42345	0	0	0	0	0	0	0	0	0	0	0	0	0	2	0	0	0	0	0	0	0	0	0	0	0	0	0	0	0	0	0	0	0	0	0	0	0	0	0	0	0	0	0	0	7.22E-06	0	0	0
P	Q15942	0	2	0	0	0	0	0	2	0	0	0	3	0	0	0	3	0	4	4	0	0	0	0	0	0	0	0	0	5	0	0	0	3.86E-05	0	0	0	0	0	6.38E-05	0	0	0	2.64E-04	0	0	0	4.09E-05	0
P	P42330	0	0	0	0	2	0	2	15	6	0	0	0	2	34	6	18	38	7	0	0	0	0	0	0	0	0	0	0	0	0	0	0	0	0	0	2.60E-05	0	3.18E-05	0.00108457	2.71E-04	0	0	0	9.31E-05	0.001841511	1.72E-04	5.08E-04	0.001538234
P	P78324	0	0	4	0	0	0	0	0	0	0	0	0	0	0	0	12	0	2	0	0	0	0	0	0	0	0	0	0	0	0	0	0	0	6.32E-05	0	0	0	0	0	0	0	0	0	0	0	0	3.10E-04	0
P	P29353	0	0	0	0	0	0	0	0	0	0	0	0	0	0	0	0	0	0	0	0	0	0	0	2	0	0	0	2	4	0	2	0	0	0	0	0	0	0	0	0	0	0	0	0	0	0	0	0
P	Q9Y2A7	0	0	0	0	0	0	0	2	3	0	0	0	0	12	0	0	0	0	0	0	0	0	0	0	2	0	0	0	6	0	0	0	0	0	0	0	0	0	1.94E-05	3.23E-05	0	0	0	0	7.07E-05	0	0	0
P	Reverse_sp|Q8IVN3|MSTN1_HUMAN	0	0	0	0	0	0	0	0	0	0	0	0	0	0	0	2	0	0	0	0	0	0	0	0	0	0	0	0	0	0	0	0	0	0	0	0	0	0	0	0	0	0	0	0	0	0	1.90E-04	0
P	P78330	0	0	0	0	0	0	0	0	0	0	0	0	0	0	0	0	0	0	0	0	0	0	0	0	0	0	0	0	2	0	0	0	0	0	0	0	0	0	0	0	0	0	0	0	0	0	0	0
P	P78310	0	0	0	0	0	0	0	0	0	0	0	0	0	0	0	2	0	0	0	0	2	0	0	0	0	0	0	0	0	0	0	0	0	0	0	0	0	0	0	0	0	0	0	0	0	0	4.28E-05	0
P	Q13308	0	0	3	0	0	0	0	4	0	3	0	0	0	0	13	33	3	15	0	4	3	3	2	4	7	3	2	0	2	2	0	0	0	4.77E-05	0	0	0	0	3.41E-05	0	1.07E-04	0	0	0	0	1.21E-04	2.85E-04	2.36E-05
P	Q9Y2B0	0	0	0	0	2	0	0	4	2	0	2	0	4	0	0	2	2	2	0	2	3	3	0	6	3	0	0	5	7	0	2	0	0	0	0	4.62E-05	0	0	1.60E-04	1.60E-04	0	3.09E-04	0	2.07E-04	0	0	2.14E-04	9.25E-05
P	Q13310	0	0	0	0	0	0	0	5	0	0	0	0	0	9	0	2	21	5	0	0	0	0	0	3	3	0	0	2	10	0	0	0	0	0	0	0	0	0	5.67E-05	0	0	0	0	0	1.14E-04	0	2.42E-05	3.53E-04
P	Q13332	0	0	0	0	0	0	0	0	0	0	0	0	0	2	0	8	0	0	0	0	2	0	0	0	2	0	0	0	0	0	0	0	0	0	0	0	0	0	0	0	0	0	0	0	6.30E-06	0	4.01E-05	0
P	Q13330	0	0	0	0	0	0	0	0	0	0	0	0	0	2	0	0	0	0	0	0	0	0	0	0	0	0	0	0	0	0	0	0	0	0	0	0	0	0	0	0	0	0	0	0	1.72E-05	0	0	0
P	Q9BQA1	0	0	0	0	0	0	0	0	0	0	0	0	0	4	0	0	2	0	0	0	0	0	0	0	0	0	0	0	0	0	0	0	0	0	0	0	0	0	0	0	0	0	0	0	7.17E-05	0	0	4.92E-05
P	Q13347	0	0	0	0	0	0	0	3	0	0	0	0	0	12	0	0	6	3	0	0	3	0	0	0	0	0	0	0	0	0	0	0	0	0	0	0	0	0	6.74E-05	0	0	0	0	0	2.26E-04	0	0	1.55E-04
P	O95678	5	5	7	10	18	4	14	18	16	4	14	2	16	32	32	21	30	8	0	6	7	3	0	20	13	2	0	12	11	4	0	5.51E-04	9.34E-05	2.20E-04	5.85E-04	6.79E-04	4.12E-04	6.24E-04	0.003814694	0.002197447	2.35E-04	0.005498059	1.24E-04	0.003451456	9.57E-04	0.001765759	5.95E-04	9.02E-04
P	P30520	0	0	0	0	0	0	0	0	0	0	0	0	2	0	0	0	6	0	0	0	3	0	0	0	0	0	0	0	0	0	0	0	0	0	0	0	0	0	0	0	0	0	0	3.30E-05	0	0	0	1.11E-04
P	O95671	0	0	0	0	0	0	0	0	0	0	0	0	0	2	0	0	0	0	0	0	0	0	0	0	0	0	0	0	0	0	0	0	0	0	0	0	0	0	0	0	0	0	0	0	1.97E-05	0	0	0
P	P30511	0	0	0	0	0	0	0	0	0	0	0	0	0	0	2	3	0	2	0	0	0	0	0	0	0	0	0	0	0	0	0	0	0	0	0	0	0	0	0	0	0	0	0	0	0	8.03E-05	6.77E-05	0
P	P30519	0	0	0	0	0	0	0	0	0	0	0	0	0	0	0	0	0	0	0	0	0	0	0	2	2	0	0	0	0	0	0	0	0	0	0	0	0	0	0	0	0	0	0	0	0	0	0	0
P	P29508	0	0	0	0	15	0	2	6	12	0	2	0	0	14	13	7	23	12	0	3	8	0	0	6	9	0	0	2	9	0	0	0	0	0	0	2.26E-04	0	2.63E-05	1.68E-04	4.86E-04	0	7.21E-05	0	0	2.67E-04	3.80E-04	1.40E-04	5.83E-04
P	P05556	0	7	47	0	27	0	18	3	21	2	16	0	17	28	45	66	0	4	0	8	23	0	0	29	31	0	0	21	27	0	0	0	8.29E-05	0.002939533	0	5.90E-04	0	5.79E-04	6.40E-05	6.40E-04	3.60E-05	0.001140059	0	7.25E-04	4.07E-04	0.001114711	0.001291252	0
P	P17538	0	0	0	0	0	0	0	0	0	0	0	0	0	0	0	0	0	0	0	0	0	0	0	0	0	0	0	0	2	0	0	0	0	0	0	0	0	0	0	0	0	0	0	0	0	0	0	0
P	P17540	0	0	0	0	2	0	0	0	0	2	2	0	0	0	0	2	0	0	0	0	0	0	0	2	2	0	0	2	0	2	2	0	0	0	0	2.01E-05	0	0	0	0	6.86E-05	4.48E-05	0	0	0	0	3.73E-05	0
P	P30566	0	0	0	0	0	0	0	0	0	0	0	0	0	3	0	0	0	0	0	0	0	0	0	0	0	0	0	0	0	0	0	0	0	0	0	0	0	0	0	0	0	0	0	0	3.80E-05	0	0	0
P	Reverse_sp|P11532|DMD_HUMAN	0	0	0	0	0	0	0	0	0	0	0	0	0	0	0	2	2	2	0	0	0	0	0	0	0	0	0	0	0	0	0	0	0	0	0	0	0	0	0	0	0	0	0	0	0	0	1.06E-05	1.37E-05
P	Q6PIW4	0	0	0	0	2	0	0	0	0	0	0	0	0	0	0	0	0	0	0	0	0	0	0	0	0	0	0	0	0	0	0	0	0	0	0	1.25E-05	0	0	0	0	0	0	0	0	0	0	0	0
P	Q15800	0	0	0	0	0	0	0	0	0	0	0	0	0	0	0	0	0	0	0	0	0	0	0	0	0	0	0	0	2	0	0	0	0	0	0	0	0	0	0	0	0	0	0	0	0	0	0	0
P	P30530	0	7	3	0	0	0	0	2	0	0	2	0	0	0	0	4	0	4	2	3	0	2	3	0	2	0	3	0	0	0	0	0	2.55E-04	2.14E-05	0	0	0	0	1.63E-05	0	0	3.15E-05	0	0	0	0	3.49E-05	0
P	Q6PIU2	0	0	0	0	0	0	0	0	0	0	0	0	0	0	0	0	0	0	0	0	0	0	0	0	0	0	0	0	2	0	0	0	0	0	0	0	0	0	0	0	0	0	0	0	0	0	0	0
P	P17516	0	0	0	0	2	0	2	10	6	0	0	0	2	19	4	9	24	6	0	0	0	0	0	0	0	0	0	0	0	0	0	0	0	0	0	2.60E-05	0	3.18E-05	9.26E-04	2.71E-04	0	0	0	9.31E-05	8.92E-04	1.15E-04	2.42E-04	8.86E-04
P	P05543	0	0	0	0	2	0	0	0	2	0	0	0	0	0	0	0	0	0	0	0	2	0	0	0	2	0	0	0	0	0	0	0	0	0	0	1.92E-04	0	0	0	1.93E-04	0	0	0	0	0	0	0	0
P	Q8N752	0	0	0	0	0	0	0	0	0	0	0	0	0	6	0	0	0	0	0	0	0	0	0	2	0	0	0	0	3	0	0	0	0	0	0	0	0	0	0	0	0	0	0	0	1.46E-04	0	0	0
P	Q13243	0	0	0	0	0	0	0	0	2	0	0	0	2	0	0	0	0	0	0	0	0	0	0	0	0	0	0	0	0	0	0	0	0	0	0	0	0	0	0	1.07E-04	0	0	0	1.66E-04	0	0	0	0
P	Q13247	0	0	0	0	0	0	0	0	2	0	0	0	2	0	0	0	0	0	0	0	2	2	0	0	0	0	0	0	0	0	0	0	0	0	0	0	0	0	0	8.48E-05	0	0	0	1.31E-04	0	0	0	0
P	Q13263	0	0	0	0	0	0	0	0	0	0	0	0	0	15	4	0	4	0	0	0	0	0	0	2	2	0	0	2	2	0	0	0	0	0	0	0	0	0	0	0	0	0	0	0	1.40E-04	4.44E-05	0	8.07E-05
P	Q6GPI1	0	0	0	0	0	0	0	0	0	0	0	0	0	0	0	0	0	0	0	0	0	0	0	0	0	0	0	0	2	0	0	0	0	0	0	0	0	0	0	0	0	0	0	0	0	0	0	0
P	Q7L7L0	0	10	11	7	13	4	13	10	8	5	7	3	10	19	18	17	14	7	6	9	10	7	5	9	8	6	4	8	12	4	3	0	0.009898716	0.001912294	0.00568227	0.001325656	0.005526651	0.001973174	0.008421059	0.00280536	0.012375912	0.002092248	0.001582383	0.002486329	0.001273578	0.001710652	0.00132105	0.00155468
P	Q13275	0	13	7	0	2	0	0	2	6	4	5	0	0	0	37	18	0	24	5	7	12	4	2	21	19	2	3	7	13	0	0	0	3.93E-04	7.31E-05	0	2.14E-05	0	0	2.79E-05	8.36E-05	1.46E-04	1.08E-04	0	0	0	6.26E-04	1.89E-04	0
P	Q13283	0	0	0	0	0	0	0	2	2	0	0	0	2	12	0	12	8	0	0	4	10	0	0	7	9	0	0	3	11	0	0	0	0	0	0	0	0	0	3.13E-05	7.83E-05	0	0	0	3.23E-05	1.58E-04	0	2.35E-04	1.63E-04
P	Q15819	0	0	0	4	10	0	8	2	4	0	4	0	6	0	0	3	0	0	0	3	4	0	0	10	3	0	0	5	9	0	0	0	0	0	3.40E-04	6.09E-04	0	4.60E-04	2.01E-04	3.52E-04	0	3.88E-04	0	7.78E-04	0	0	1.62E-04	0
P	Q15828	0	0	0	0	2	0	4	0	0	0	0	0	0	0	0	0	0	0	0	0	0	0	0	3	2	0	0	4	8	4	0	0	0	0	0	1.97E-04	0	5.16E-04	0	0	0	0	0	0	0	0	0	0
P	P78417	0	0	2	3	5	2	5	7	4	3	0	2	5	15	5	20	15	0	0	4	2	3	2	4	3	4	0	4	10	3	0	0	0	7.93E-05	1.49E-04	1.05E-04	2.09E-04	1.92E-04	3.03E-04	1.51E-04	5.96E-04	0	3.98E-04	5.30E-04	6.62E-04	2.69E-04	0.001198463	6.29E-04
P	Q15833	0	0	0	0	0	0	0	0	0	0	0	0	0	0	0	0	0	0	0	0	0	0	0	0	0	0	0	0	2	0	0	0	0	0	0	0	0	0	0	0	0	0	0	0	0	0	0	0
P	Q15836	0	0	0	0	0	0	0	0	0	0	0	0	0	2	4	5	0	0	0	0	0	0	0	0	0	0	0	0	2	0	0	0	0	0	0	0	0	0	0	0	0	0	0	0	1.23E-04	3.71E-04	6.24E-04	0
P	Q15843	0	0	0	0	3	0	2	2	0	0	0	0	0	5	4	14	8	3	0	0	0	0	0	4	0	0	0	2	6	0	0	0	0	0	0	0.001868133	0	0.001013383	4.51E-04	0	0	0	0	0	3.79E-04	4.58E-04	0.001927458	8.32E-04
P	Q15847	0	0	0	6	7	0	2	0	3	0	0	0	0	3	0	2	7	0	0	0	0	0	0	0	0	0	0	3	6	0	0	0	0	0	4.12E-04	0.001548584	0	3.38E-04	0	5.76E-04	0	0	0	0	2.42E-04	0	2.05E-04	9.97E-04
P	O95633	0	2	3	0	0	0	0	0	0	0	0	0	0	0	0	0	0	4	0	0	0	0	0	0	2	0	0	0	0	0	0	0	2.24E-04	1.21E-04	0	0	0	0	0	0	0	0	0	0	0	0	0	0
P	contaminant_GR78_LYCES	0	3	4	5	6	5	4	3	6	2	5	0	4	8	6	7	8	6	2	4	8	4	3	9	8	0	0	8	8	3	0	0	6.62E-05	6.70E-05	4.23E-04	5.05E-05	4.26E-04	6.16E-05	1.86E-04	2.19E-04	1.08E-04	9.86E-05	0	5.98E-04	3.13E-04	2.09E-04	3.63E-04	5.31E-04
P	contaminant_I47175	0	0	0	0	0	0	0	0	0	0	0	0	0	0	2	2	0	2	0	0	0	0	0	0	0	0	0	0	0	0	0	0	0	0	0	0	0	0	0	0	0	0	0	0	0	8.13E-05	9.13E-05	0
P	O95630	0	0	0	0	0	0	0	0	0	0	0	0	0	0	0	4	0	0	0	0	2	0	0	0	2	0	0	0	4	0	0	0	0	0	0	0	0	0	0	0	0	0	0	0	0	0	7.36E-05	0
P	Q13200	0	0	0	0	5	0	2	14	6	0	0	0	2	21	11	6	14	4	0	0	2	0	0	2	5	0	0	2	11	0	0	0	0	0	0	2.78E-05	0	2.26E-05	1.61E-04	9.64E-05	0	0	0	2.48E-05	2.57E-04	1.94E-04	6.88E-05	1.67E-04
P	Q13214	0	0	0	0	0	0	0	0	0	0	0	0	0	0	0	2	0	0	0	0	0	0	0	0	4	0	0	0	0	0	0	0	0	0	0	0	0	0	0	0	0	0	0	0	0	0	2.08E-05	0
P	Q13217	0	0	0	0	0	0	0	0	0	0	0	0	0	0	0	0	0	0	0	0	0	0	0	0	0	0	0	0	8	0	0	0	0	0	0	0	0	0	0	0	0	0	0	0	0	0	0	0
P	P78406	0	0	0	0	0	0	0	0	0	0	0	0	0	0	0	0	2	0	0	0	0	0	0	0	0	0	0	0	0	0	0	0	0	0	0	0	0	0	0	0	0	0	0	0	0	0	0	4.58E-05
P	Q8N5Y2	0	0	0	0	0	0	0	0	0	0	0	0	0	0	0	0	0	0	0	0	0	2	0	0	0	0	0	0	0	0	0	0	0	0	0	0	0	0	0	0	0	0	0	0	0	0	0	0
P	O95336	0	0	0	7	0	0	0	5	2	0	2	0	2	4	2	10	5	3	0	0	0	0	0	3	3	0	0	0	7	0	0	0	0	0	2.08E-04	0	0	0	2.55E-04	8.48E-05	0	1.45E-04	0	5.83E-05	1.66E-04	7.18E-05	3.63E-04	1.96E-04
P	P19823	0	0	0	5	6	5	7	8	5	2	4	2	6	14	9	11	15	9	0	3	3	3	2	4	4	0	0	4	4	2	2	0	0	0	3.31E-05	4.44E-05	6.00E-05	5.42E-05	1.31E-04	1.85E-04	1.06E-04	2.08E-04	5.80E-05	1.91E-04	1.69E-04	1.37E-04	1.32E-04	3.20E-04
P	P20810	0	0	3	0	8	0	4	3	2	0	0	0	3	0	0	0	2	0	0	2	4	0	0	2	2	0	0	2	3	0	0	0	0	8.10E-05	0	1.25E-04	0	6.52E-05	3.09E-05	2.06E-05	0	0	0	3.19E-05	0	0	0	2.38E-05
P	P19827	0	0	0	0	0	0	0	0	0	0	0	0	0	0	0	0	3	0	0	0	0	0	0	0	0	0	0	0	0	0	0	0	0	0	0	0	0	0	0	0	0	0	0	0	0	0	0	2.77E-05
P	O95347	0	0	0	0	0	0	0	0	0	0	0	0	0	3	0	0	0	0	0	0	0	0	0	0	0	0	0	0	0	0	0	0	0	0	0	0	0	0	0	0	0	0	0	0	1.54E-05	0	0	0
P	P07858	0	8	13	5	7	5	9	5	7	5	15	3	11	0	11	33	9	22	2	5	8	4	0	7	6	5	4	6	10	4	3	0	3.47E-04	7.71E-04	2.64E-04	2.23E-04	1.12E-04	2.72E-04	2.15E-04	5.81E-04	0.001483102	0.001411006	7.28E-04	5.32E-04	0	5.74E-04	0.001588873	2.98E-04
P	P20827	0	0	0	0	0	0	0	0	0	0	0	0	0	0	0	9	0	3	0	0	0	0	0	2	0	0	0	0	0	0	0	0	0	0	0	0	0	0	0	0	0	0	0	0	0	0	3.81E-04	0
P	P19838	0	0	0	0	0	0	0	0	0	0	0	0	0	0	0	0	0	0	0	0	0	0	0	0	0	0	0	0	2	0	0	0	0	0	0	0	0	0	0	0	0	0	0	0	0	0	0	0
P	P07864	0	4	3	4	4	4	4	2	2	2	2	2	2	2	2	2	2	2	0	2	2	2	2	2	2	2	2	2	2	2	2	0	0.001461807	7.68E-04	0.00110575	6.96E-04	0.001765409	8.50E-04	2.64E-04	7.69E-04	0.003504689	0.001327756	0.003800261	9.06E-04	2.59E-04	3.63E-04	2.35E-04	2.79E-04
P	O95359	0	0	0	0	0	0	0	0	3	0	0	0	0	0	0	0	0	0	0	0	0	0	0	0	0	0	0	0	0	0	0	0	0	0	0	0	0	0	0	9.90E-06	0	0	0	0	0	0	0	0
P	Q9C075	0	0	0	2	0	0	0	0	0	0	0	0	0	0	0	0	0	0	0	0	0	0	0	2	0	0	0	0	2	0	0	0	0	0	3.18E-05	0	0	0	0	0	0	0	0	0	0	0	0	0
P	O95352	0	0	0	0	0	0	0	0	0	0	0	0	0	0	0	0	0	0	0	0	0	0	0	0	0	0	0	0	2	0	0	0	0	0	0	0	0	0	0	0	0	0	0	0	0	0	0	0
P	O95361	0	0	0	4	0	0	0	2	0	0	0	0	0	6	0	0	2	0	0	0	0	0	0	0	0	0	0	3	0	0	0	0	0	0	3.97E-05	0	0	0	2.59E-05	0	0	0	0	0	6.52E-05	0	0	4.48E-05
P	A0A140TA62	0	0	0	0	0	0	16	0	0	0	0	0	0	0	0	0	0	2	0	0	0	0	0	0	0	0	0	0	0	0	0	0	0	0	0	0	0	3.77E-04	0	0	0	0	0	0	0	0	0	0
P	P29218	0	0	0	0	0	0	0	2	0	0	0	0	0	5	0	3	0	0	0	0	0	0	0	0	2	0	0	2	3	0	0	0	0	0	0	0	0	0	5.27E-05	0	0	0	0	0	1.33E-04	0	8.45E-05	0
P	O95372	0	0	0	0	0	0	0	0	0	0	0	0	0	3	0	0	0	0	0	0	2	0	0	0	0	0	0	0	4	0	0	0	0	0	0	0	0	0	0	0	0	0	0	0	7.96E-05	0	0	0
P	O95373	0	0	0	0	0	0	0	6	4	0	0	0	3	7	4	0	7	0	0	0	0	0	0	0	0	0	0	0	2	0	0	0	0	0	0	0	0	0	5.62E-05	4.92E-05	0	0	0	4.34E-05	4.73E-05	3.57E-05	0	6.49E-05
P	P05231	0	0	0	0	0	0	0	0	0	0	0	0	3	0	0	19	0	0	0	0	0	0	0	2	0	0	0	0	0	0	0	0	0	0	0	0	0	0	0	0	0	0	0	1.06E-04	0	0	9.94E-04	0
P	P19883	0	40	74	10	53	4	27	17	19	12	13	4	10	0	11	38	9	33	6	27	33	19	9	48	42	14	14	20	30	13	4	0	0.013616488	0.0315195	8.46E-04	0.008699852	4.21E-04	0.003370457	0.001463893	0.001696264	0.0042176	9.82E-04	5.98E-04	5.24E-04	0	4.04E-04	0.003540022	2.45E-04
P	O95394	0	0	0	0	0	0	0	0	0	0	0	0	0	3	0	0	0	0	0	0	0	0	0	0	0	0	0	0	2	0	0	0	0	0	0	0	0	0	0	0	0	0	0	0	4.53E-05	0	0	0
P	O95395	0	0	0	0	0	0	0	0	0	0	0	0	0	0	0	0	0	0	0	2	2	0	0	0	2	0	0	2	0	0	0	0	0	0	0	0	0	0	0	0	0	0	0	0	0	0	0	0
P	Q13085	0	0	0	0	0	0	0	0	0	0	0	0	0	15	0	0	0	0	0	0	0	0	0	0	0	0	0	0	3	0	0	0	0	0	0	0	0	0	0	0	0	0	0	0	4.18E-05	0	0	0
P	Q13098	0	0	0	0	0	0	0	0	0	0	0	0	0	4	2	2	3	0	0	0	0	0	0	0	0	0	0	0	0	0	0	0	0	0	0	0	0	0	0	0	0	0	0	0	6.24E-05	3.77E-05	3.18E-05	5.15E-05
P	P07814	0	0	2	5	9	0	10	24	19	2	2	2	2	101	29	4	29	0	0	5	12	0	0	9	11	0	0	4	17	2	0	0	0	2.11E-05	4.15E-05	6.67E-05	0	7.13E-05	1.69E-04	2.70E-04	5.70E-05	1.86E-05	5.44E-05	9.94E-06	6.53E-04	2.51E-04	2.07E-05	1.84E-04
P	Q01130	0	0	0	0	0	0	0	0	0	0	0	0	0	0	0	2	4	0	0	0	2	0	0	0	0	0	0	0	0	0	0	0	0	0	0	0	0	0	0	0	0	0	0	0	0	0	7.06E-05	1.91E-04
P	Q9C0C9	0	0	0	0	0	0	0	0	0	0	0	0	0	0	0	0	0	0	0	0	0	0	0	0	0	0	0	0	2	0	0	0	0	0	0	0	0	0	0	0	0	0	0	0	0	0	0	0
P	Q9C0C2	0	0	0	0	0	0	0	4	0	0	0	0	0	0	0	0	5	0	0	0	0	0	0	0	0	0	0	0	2	0	0	0	0	0	0	0	0	0	2.95E-05	0	0	0	0	0	0	0	0	2.44E-05
P	Q13126	0	0	0	2	6	0	9	4	4	0	2	0	2	6	2	17	15	4	0	3	5	0	0	4	13	0	0	6	10	0	0	0	0	0	4.75E-05	1.04E-04	0	1.81E-04	1.55E-04	1.29E-04	0	9.94E-05	0	1.33E-04	1.52E-04	6.55E-05	5.52E-04	4.76E-04
P	Q9C0B5	0	0	2	0	0	0	0	0	0	0	0	0	0	0	0	4	0	0	0	0	0	0	0	0	0	0	0	0	0	0	0	0	0	1.78E-05	0	0	0	0	0	0	0	0	0	0	0	0	4.37E-05	0
P	Q13131	0	0	0	0	0	0	0	0	0	0	0	0	0	2	0	0	0	0	0	0	0	0	0	0	0	0	0	0	3	0	0	0	0	0	0	0	0	0	0	0	0	0	0	0	2.19E-05	0	0	0
P	P42166	0	0	2	0	0	0	0	0	3	0	0	0	4	2	0	0	0	0	0	6	8	0	0	0	0	0	0	0	0	0	0	0	0	2.76E-05	0	0	0	0	0	6.31E-05	0	0	0	5.42E-05	3.53E-05	0	0	0
P	Q01105	0	6	4	3	5	2	5	9	8	3	3	0	6	4	6	14	26	9	0	0	5	3	2	5	5	0	0	6	7	0	0	0	3.55E-04	1.32E-04	2.32E-04	7.25E-05	2.39E-04	2.12E-04	3.52E-04	6.54E-04	1.98E-04	1.29E-04	0	8.55E-04	1.48E-04	3.51E-04	4.31E-04	0.001074427
P	Q13144	0	0	0	0	0	0	0	0	0	0	0	0	0	3	0	0	0	0	0	0	0	0	0	0	0	0	0	0	0	0	0	0	0	0	0	0	0	0	0	0	0	0	0	0	2.55E-05	0	0	0
P	Q13148	0	0	0	0	0	0	0	0	0	0	0	0	0	3	0	0	0	0	0	0	0	0	0	0	0	0	0	0	0	0	0	0	0	0	0	0	0	0	0	0	0	0	0	0	7.41E-05	0	0	0
P	B2RXH8	0	0	0	0	0	0	2	3	10	0	0	0	5	4	2	6	7	0	0	3	7	0	0	9	5	0	0	2	8	0	0	0	0	0	0	0	0	5.25E-05	9.96E-05	6.72E-04	0	0	0	3.08E-04	1.05E-04	6.32E-05	1.60E-04	2.59E-04
P	Q13151	0	0	0	0	0	0	0	0	0	0	0	0	0	0	0	0	0	0	0	0	0	0	0	0	0	0	0	0	5	0	0	0	0	0	0	0	0	0	0	0	0	0	0	0	0	0	0	0
P	Q13155	0	0	0	0	2	0	0	0	2	0	0	0	0	11	4	2	0	0	0	0	2	0	0	3	3	0	0	4	4	0	0	0	0	0	0	2.63E-05	0	0	0	4.56E-05	0	0	0	0	0.00101562	1.45E-04	4.88E-05	0
P	Q13153	0	0	0	0	3	0	0	0	0	0	0	0	0	0	0	4	0	0	0	0	3	0	0	0	0	0	0	0	2	0	0	0	0	0	0	4.63E-05	0	0	0	0	0	0	0	0	0	0	5.73E-05	0
P	P54136	0	0	0	2	2	0	4	9	12	0	0	0	3	56	12	4	11	0	0	2	0	0	0	2	4	0	0	5	11	0	2	0	0	0	2.71E-05	3.18E-05	0	7.77E-05	1.44E-04	1.66E-04	0	0	0	4.56E-05	8.08E-04	1.68E-04	4.73E-05	1.40E-04
P	Q9C0H2	0	0	3	0	0	0	0	0	0	0	0	0	0	0	5	3	0	0	0	0	0	0	0	4	2	0	0	0	3	0	0	0	0	2.19E-04	0	0	0	0	0	0	0	0	0	0	0	1.59E-04	5.97E-05	0
P	Q13162	0	0	0	0	0	0	0	8	2	0	0	0	0	2	5	6	11	4	0	0	0	0	0	4	5	0	0	2	6	0	2	0	0	0	0	0	0	0	4.85E-04	1.08E-04	0	0	0	0	4.53E-05	1.71E-04	1.73E-04	4.66E-04
P	Q13177	0	0	0	0	5	0	0	0	0	0	0	0	2	0	0	25	0	0	0	0	3	0	0	0	0	0	0	0	0	0	0	0	0	0	0	7.22E-05	0	0	0	0	0	0	0	2.87E-05	0	0	4.77E-04	0
P	Q13185	0	0	3	0	0	0	2	3	3	0	0	0	3	2	0	10	7	4	0	4	6	0	0	2	0	0	0	0	2	0	0	0	0	2.79E-04	0	0	0	5.61E-05	1.99E-04	3.59E-04	0	0	0	5.34E-04	6.70E-05	0	4.69E-04	3.22E-04
P	Q6PID6	0	0	0	0	0	0	0	0	0	0	0	0	0	0	0	0	0	0	0	0	2	0	0	0	0	0	0	0	2	0	0	0	0	0	0	0	0	0	0	0	0	0	0	0	0	0	0	0
P	P54105	0	0	0	0	0	0	0	0	2	0	0	0	0	8	5	0	0	0	0	0	0	0	0	0	0	0	0	0	2	0	0	0	0	0	0	0	0	0	0	6.16E-05	0	0	0	0	2.85E-04	2.35E-04	0	0
P	P29144	0	0	0	0	0	0	0	0	0	0	0	0	0	0	0	0	0	0	0	0	4	0	0	4	2	0	0	0	3	0	0	0	0	0	0	0	0	0	0	0	0	0	0	0	0	0	0	0
P	Q15717	0	0	0	0	0	0	2	0	2	0	0	0	2	2	0	0	5	0	0	0	2	0	0	4	3	0	0	2	8	0	0	0	0	0	0	0	0	3.15E-05	0	6.71E-05	0	0	0	9.22E-05	3.76E-05	0	0	1.29E-04
P	P30101	0	22	23	23	36	23	36	38	20	15	12	17	21	36	28	53	70	40	11	25	32	29	19	34	36	15	14	38	57	18	18	0	0.001252251	8.08E-04	0.001870563	9.41E-04	0.002982683	0.001828605	0.002023278	7.08E-04	0.003128988	6.50E-04	0.005105405	0.00159267	8.74E-04	9.17E-04	0.00163853	0.002017749
P	P05156	37	27	33	4	17	8	18	31	22	16	21	9	24	48	63	66	56	45	8	17	21	13	3	28	25	6	3	22	27	11	2	0.007012767	0.001904551	0.001585378	1.46E-04	1.59E-04	4.32E-04	4.40E-04	0.001389547	9.01E-04	0.002242205	0.001287004	0.002987438	0.001173292	9.47E-04	0.002542993	0.001740663	0.001213344
P	P05161	0	0	0	0	3	0	3	2	0	0	0	0	7	0	2	5	0	0	0	0	0	0	0	0	0	0	0	0	4	0	0	0	0	0	0	1.02E-04	0	3.11E-04	8.85E-05	0	0	0	0	0.002596715	0	3.93E-04	8.04E-04	0
P	Q15738	0	0	0	0	0	0	0	0	0	0	0	0	0	3	0	0	0	0	0	0	0	0	0	0	0	0	0	0	0	0	0	0	0	0	0	0	0	0	0	0	0	0	0	0	8.22E-05	0	0	0
P	P30153	0	0	0	2	4	0	0	11	6	0	0	0	2	25	9	6	11	2	0	0	2	0	0	4	2	0	0	4	12	0	0	0	0	0	1.52E-05	4.28E-05	0	0	1.86E-04	9.91E-05	0	0	0	8.93E-05	3.96E-04	1.57E-04	1.06E-04	1.72E-04
P	P30154	0	0	0	0	0	0	0	0	0	0	0	0	0	5	2	2	2	0	0	0	0	0	0	0	0	0	0	0	3	0	0	0	0	0	0	0	0	0	0	0	0	0	0	0	6.12E-05	3.08E-05	2.60E-05	2.80E-05
P	Q15758	0	0	12	0	2	0	0	0	0	0	2	0	0	2	4	5	0	0	0	4	8	0	0	4	5	0	0	5	4	0	0	0	0	4.36E-04	0	1.55E-05	0	0	0	0	0	6.93E-05	0	0	2.27E-05	8.56E-05	7.21E-05	0
P	P17174	0	0	0	0	0	0	0	7	0	2	0	2	0	0	0	2	11	3	0	0	3	6	5	0	0	0	0	0	0	2	5	0	0	0	0	0	0	0	1.59E-04	0	6.96E-05	0	6.64E-05	0	0	0	3.78E-05	2.24E-04
P	P05198	0	0	4	0	10	0	5	8	7	0	0	0	2	22	3	5	5	0	0	4	8	0	0	5	4	0	0	2	6	0	0	0	0	2.02E-04	0	3.34E-04	0	1.79E-04	1.85E-04	3.24E-04	0	0	0	4.77E-05	5.06E-04	8.82E-05	1.24E-04	1.34E-04
P	O95302	0	0	0	0	0	0	0	3	0	0	0	0	2	0	0	2	2	0	0	0	0	0	0	2	3	0	0	0	3	0	0	0	0	0	0	0	0	0	3.84E-05	0	0	0	0	3.96E-05	0	0	2.74E-05	2.95E-05
P	Q13112	0	0	0	0	0	0	0	0	0	0	0	0	0	0	0	0	0	0	0	0	2	0	0	0	0	0	0	0	0	0	0	0	0	0	0	0	0	0	0	0	0	0	0	0	0	0	0	0
P	O95433	0	0	0	0	0	0	0	3	0	0	0	0	0	8	3	0	3	0	0	0	0	0	0	10	7	0	0	3	13	0	0	0	0	0	0	0	0	0	8.64E-05	0	0	0	0	0	3.08E-04	8.22E-05	0	9.97E-05
P	P19971	0	0	0	0	2	0	0	4	0	0	0	0	0	14	2	4	10	0	0	0	0	0	0	0	2	0	0	2	5	0	0	0	0	0	0	1.74E-05	0	0	6.06E-05	0	0	0	0	0	1.91E-04	3.84E-05	6.48E-05	1.75E-04
P	P07996	0	195	178	116	140	89	110	111	86	104	81	79	62	101	243	164	139	207	47	86	109	77	46	135	135	53	60	81	118	49	36	0	0.044629063	0.012018577	0.010958937	0.005561288	0.008085284	0.003871806	0.007111116	0.003098364	0.028619295	0.006974159	0.015964486	0.002415658	0.001341712	0.010723255	0.002855602	0.003066174
P	P32926	0	0	0	0	0	0	0	0	0	0	0	0	0	5	12	14	5	5	0	3	4	0	0	6	14	0	0	14	12	0	0	0	0	0	0	0	0	0	0	0	0	0	0	0	3.68E-05	1.30E-04	1.25E-04	4.21E-05
P	Q5TZA2	0	0	0	0	0	0	0	0	0	0	0	0	0	0	2	2	0	2	0	0	0	0	0	0	0	0	0	0	0	0	0	0	0	0	0	0	0	0	0	0	0	0	0	0	0	3.22E-05	1.55E-05	0
P	Q7L576	0	0	0	0	0	0	0	0	2	0	0	0	0	21	2	3	4	0	0	2	0	0	0	0	0	0	0	2	4	0	0	0	0	0	0	0	0	0	0	1.16E-05	0	0	0	0	1.42E-04	1.48E-05	1.87E-05	2.69E-05
P	P17302	0	0	3	0	0	0	0	0	0	0	0	0	0	0	3	2	0	0	0	0	3	0	0	6	3	0	0	0	2	0	0	0	0	8.34E-05	0	0	0	0	0	0	0	0	0	0	0	7.28E-05	4.09E-05	0
P	P17301	0	0	13	0	0	0	0	0	0	0	6	0	7	6	27	60	0	0	0	0	6	0	0	13	11	0	0	7	8	0	0	0	0	1.13E-04	0	0	0	0	0	0	0	5.56E-05	0	6.36E-05	3.12E-05	3.06E-04	5.62E-04	0
P	P19957	0	0	0	0	0	0	0	0	0	0	0	0	0	0	0	0	0	2	0	0	0	0	0	0	0	0	0	0	0	0	0	0	0	0	0	0	0	0	0	0	0	0	0	0	0	0	0	0
P	Reverse_sp|Q9H714|PACER_HUMAN	0	0	0	2	3	0	4	0	2	0	0	0	2	0	0	0	0	0	0	0	0	0	0	0	0	0	0	0	0	0	0	0	0	0	1.35E-05	2.54E-05	0	9.30E-05	0	1.54E-04	0	0	0	1.14E-04	0	0	0	0
P	P05386	0	2	2	0	5	0	2	0	2	0	0	2	0	3	3	3	0	2	3	2	4	0	0	5	3	0	0	3	5	0	2	0	2.58E-04	1.12E-04	0	2.21E-04	0	9.00E-05	0	1.92E-04	0	0	2.41E-04	0	1.61E-04	2.44E-04	2.05E-04	0
P	P05387	0	8	6	9	12	6	10	12	12	7	6	7	10	10	7	5	19	7	2	5	13	0	2	13	12	0	0	15	20	3	2	0	0.001662492	6.10E-04	0.001907566	0.001169614	0.001589281	8.48E-04	0.002221207	0.002663872	0.002748067	0.001223353	0.003816066	0.001634089	7.47E-04	8.86E-04	4.75E-04	0.001903919
P	P05388	0	0	8	10	19	6	18	16	23	8	9	7	14	23	21	14	11	9	2	7	17	3	2	15	17	0	0	13	18	6	4	0	0	2.61E-04	3.81E-04	4.77E-04	3.58E-04	5.66E-04	8.98E-04	0.001932778	6.34E-04	5.92E-04	4.76E-04	0.00101963	0.001121951	0.00149075	6.65E-04	7.70E-04
P	O95498	0	0	0	0	0	0	0	0	0	0	0	0	0	0	0	0	2	0	0	0	0	0	0	0	0	0	0	0	0	0	0	0	0	0	0	0	0	0	0	0	0	0	0	0	0	0	0	3.24E-05
P	P32969	0	0	0	0	4	0	0	2	6	0	0	0	0	47	10	10	5	2	0	2	5	0	0	2	3	0	0	0	4	0	0	0	0	0	0	1.09E-04	0	0	1.14E-04	3.04E-04	0	0	0	0	0.003193772	6.76E-04	4.07E-04	2.63E-04
P	O95497	0	0	0	0	0	0	0	0	0	0	0	0	0	0	0	0	0	2	0	0	0	0	0	0	0	0	0	0	0	0	0	0	0	0	0	0	0	0	0	0	0	0	0	0	0	0	0	0
P	P29323	0	0	0	0	0	0	0	0	0	0	0	0	0	0	2	3	0	0	0	0	0	0	0	2	2	0	0	0	0	0	0	0	0	0	0	0	0	0	0	0	0	0	0	0	0	1.76E-05	2.22E-05	0
P	Q6PGP7	0	0	0	0	0	0	0	0	0	0	0	0	0	0	0	0	0	0	0	0	0	0	0	0	0	0	0	0	2	0	0	0	0	0	0	0	0	0	0	0	0	0	0	0	0	0	0	0
P	Q8N4X5	0	0	0	0	0	0	0	0	0	0	0	0	0	0	0	0	0	0	0	0	2	0	0	3	2	0	0	0	6	0	0	0	0	0	0	0	0	0	0	0	0	0	0	0	0	0	0	0
P	P29317	0	0	15	0	4	0	0	0	0	0	4	0	5	3	18	37	0	2	0	0	4	0	0	13	10	0	0	4	3	0	0	0	0	3.33E-04	0	1.72E-05	0	0	0	0	0	6.73E-05	0	4.62E-05	3.14E-05	2.09E-04	4.64E-04	0
P	P07900	0	34	30	32	47	28	42	59	32	16	17	18	25	132	85	60	120	33	7	24	38	14	11	41	40	8	10	37	53	11	16	0	0.00254152	0.001271379	0.002275166	9.93E-04	0.00284121	0.001562905	0.002123671	0.001434873	0.002315653	9.99E-04	0.003222412	0.001057693	0.003107906	0.002329167	9.38E-04	0.003014139
P	P07910	0	0	0	0	0	0	2	5	13	0	0	0	6	7	4	8	11	0	0	4	11	0	0	12	7	0	0	4	13	0	0	0	0	0	0	0	0	5.03E-05	1.43E-04	8.58E-04	0	0	0	3.19E-04	1.80E-04	1.51E-04	2.30E-04	4.40E-04
P	Q8N4N8	0	0	0	0	0	0	0	0	0	0	0	0	0	0	0	0	0	0	0	0	0	0	2	0	0	0	0	0	0	0	0	0	0	0	0	0	0	0	0	0	0	0	0	0	0	0	0	0
P	Reverse_sp|Q6MZW2|FSTL4_HUMAN	0	0	0	0	0	0	0	0	0	0	0	0	0	0	0	0	0	0	0	2	0	0	0	0	0	0	0	0	0	0	0	0	0	0	0	0	0	0	0	0	0	0	0	0	0	0	0	0
P	P07942	0	52	20	8	2	6	2	16	3	8	5	3	2	0	51	34	5	68	2	8	13	10	2	32	29	4	7	6	9	0	0	0	6.88E-04	1.46E-04	4.76E-05	2.12E-05	6.35E-05	5.74E-06	8.99E-05	4.08E-05	8.85E-05	5.25E-05	3.07E-05	8.42E-06	0	3.84E-04	1.57E-04	2.83E-05
P	P07947	0	0	0	0	0	0	0	0	0	0	0	0	0	0	0	3	0	0	0	0	2	0	0	2	2	0	0	0	2	0	0	0	0	0	0	0	0	0	0	0	0	0	0	0	0	0	4.31E-05	0
P	P07951	0	7	9	4	6	2	11	7	17	3	7	4	25	3	5	41	21	15	0	8	16	3	0	7	2	0	0	0	10	0	0	0	7.51E-04	5.61E-04	2.52E-04	2.52E-04	6.66E-05	4.15E-04	3.34E-04	0.001335509	5.06E-04	9.91E-04	6.28E-04	0.003334922	8.64E-05	1.96E-04	0.002748663	0.001126778
P	P07954	0	0	0	0	0	0	0	3	0	0	0	0	0	0	0	0	2	0	0	0	2	2	0	0	0	0	0	0	0	0	0	0	0	0	0	0	0	0	7.16E-05	0	0	0	0	0	0	0	0	6.60E-05
P	P20908	0	0	0	0	0	0	0	0	0	0	0	0	0	0	2	0	0	2	0	0	0	0	0	0	0	0	0	0	0	0	0	0	0	0	0	0	0	0	0	0	0	0	0	0	0	1.01E-05	0	0
P	Q8N5I2	0	0	10	0	4	0	3	0	3	0	2	0	2	8	13	5	0	0	0	2	4	0	0	5	4	0	0	4	4	0	0	0	0	0.001369079	0	4.85E-05	0	7.11E-05	0	1.01E-04	0	1.30E-04	0	5.21E-05	1.42E-04	6.85E-04	1.44E-04	0
P	P42285	0	0	0	0	0	0	0	0	0	0	0	0	0	6	0	0	0	0	0	0	0	0	0	0	0	0	0	0	0	0	0	0	0	0	0	0	0	0	0	0	0	0	0	0	3.53E-05	0	0	0
P	U3KQR5	0	0	0	0	3	0	4	4	4	0	0	0	4	7	0	0	2	0	0	2	4	0	2	0	0	0	0	0	2	0	0	0	0	0	0	1.05E-04	0	1.60E-04	2.28E-04	0.001504374	0	0	0	5.17E-04	5.37E-04	0	0	1.05E-04
P	Q15691	0	0	0	0	0	0	0	3	5	0	2	0	2	13	4	15	14	2	0	4	4	0	0	4	5	0	0	2	9	0	0	0	0	0	0	0	0	0	1.36E-04	1.91E-04	0	1.40E-04	0	8.41E-05	3.20E-04	1.38E-04	4.66E-04	6.28E-04
P	Q13045	0	0	0	0	0	0	0	0	2	0	0	0	0	12	2	0	0	0	0	0	0	0	0	0	0	0	0	0	0	0	0	0	0	0	0	0	0	0	0	1.15E-05	0	0	0	0	7.25E-05	1.46E-05	0	0
P	Q7L5N1	0	0	0	0	0	0	2	0	2	0	0	0	0	0	0	0	0	0	0	0	0	0	0	0	2	0	0	0	0	0	0	0	0	0	0	0	0	3.14E-05	0	6.69E-05	0	0	0	0	0	0	0	0
P	Reverse_sp|Q7Z406|MYH14_HUMAN	0	0	0	0	0	0	0	0	0	0	0	0	0	2	0	0	0	0	0	0	0	0	0	0	0	0	0	0	0	0	0	0	0	0	0	0	0	0	0	0	0	0	0	0	6.15E-06	0	0	0
P	P42224	0	0	0	0	2	0	2	2	2	0	0	0	3	7	0	0	0	0	0	0	0	0	0	5	10	0	0	2	13	0	0	0	0	0	0	1.68E-05	0	1.37E-05	1.95E-05	1.95E-05	0	0	0	3.01E-05	6.54E-05	0	0	0
P	Q01085	0	0	0	0	0	0	0	0	0	0	0	0	0	0	0	0	0	0	0	0	0	0	0	0	0	0	0	2	3	0	0	0	0	0	0	0	0	0	0	0	0	0	0	0	0	0	0	0
P	Q01082	0	0	0	0	0	0	2	26	12	0	2	3	6	14	16	3	36	5	0	6	13	2	2	10	23	2	2	10	32	5	5	0	0	0	0	0	0	4.34E-06	1.11E-04	4.94E-05	0	1.59E-05	6.96E-05	2.54E-05	5.19E-05	6.27E-05	9.91E-06	1.32E-04
P	Reverse_sp|Q9NRM7|LATS2_HUMAN	0	0	0	2	0	0	0	0	2	0	0	0	0	0	0	0	0	0	0	0	0	0	0	0	0	0	0	0	0	0	0	0	0	0	1.23E-05	0	0	0	0	2.01E-05	0	0	0	0	0	0	0	0
P	P68871	4	3	6	0	0	0	0	2	0	0	2	2	7	3	7	5	2	7	0	3	4	2	0	4	6	0	0	2	4	0	0	0.001033574	2.00E-04	3.90E-04	0	0	0	0	9.93E-05	0	0	3.19E-04	5.60E-04	8.69E-04	1.25E-04	8.19E-04	2.66E-04	1.15E-04
P	O95407	0	0	0	0	0	0	0	0	0	0	0	0	0	0	0	5	0	0	0	0	2	0	0	4	2	0	2	0	0	0	0	0	0	0	0	0	0	0	0	0	0	0	0	0	0	0	1.30E-04	0
P	Q15631	0	0	0	0	0	0	0	3	0	0	0	0	0	0	0	2	2	0	0	0	0	0	0	0	0	0	0	0	2	0	0	0	0	0	0	0	0	0	3.20E-04	0	0	0	0	0	0	0	6.85E-05	7.39E-05
P	P29279	0	28	0	6	0	3	0	3	0	12	3	2	0	0	6	3	2	47	5	0	0	0	0	0	4	0	0	0	0	0	0	0	0.004024316	0	1.67E-04	0	2.53E-04	0	8.36E-05	0	0.001399446	8.06E-05	1.96E-04	0	0	1.86E-04	6.71E-05	4.83E-05
P	Q15637	0	0	0	0	0	0	0	0	0	0	0	0	0	0	0	0	0	0	0	2	4	0	0	0	0	0	0	0	0	0	0	0	0	0	0	0	0	0	0	0	0	0	0	0	0	0	0	0
P	Q15642	0	0	0	0	0	0	0	0	0	0	0	0	0	0	0	0	3	0	0	2	0	0	0	0	0	0	0	0	0	0	0	0	0	0	0	0	0	0	0	0	0	0	0	0	0	0	0	4.20E-05
P	Q6YHU6	0	0	0	0	0	0	0	0	0	0	0	0	0	0	0	0	0	0	0	0	0	0	0	0	0	0	0	0	2	0	0	0	0	0	0	0	0	0	0	0	0	0	0	0	0	0	0	0
P	P30876	0	0	0	0	0	0	0	0	0	0	0	0	0	3	0	0	0	0	0	0	0	0	0	0	0	0	0	0	0	0	0	0	0	0	0	0	0	0	0	0	0	0	0	0	1.57E-05	0	0	0
P	P52209	0	3	0	0	6	0	7	16	9	0	0	0	3	25	10	7	21	8	0	2	6	6	3	5	8	0	0	9	14	0	0	0	4.57E-05	0	0	8.70E-05	0	1.27E-04	5.59E-04	3.93E-04	0	0	0	7.78E-05	5.33E-04	2.11E-04	1.45E-04	6.28E-04
P	P15259	0	4	5	2	7	0	5	7	4	0	2	2	6	8	4	10	14	10	2	4	5	2	2	6	2	2	0	3	8	2	4	0	0.001656679	2.02E-04	5.13E-04	3.82E-04	0	1.42E-04	7.21E-04	1.15E-04	0	1.11E-04	0.002168219	2.67E-04	5.57E-04	3.66E-04	0.001974692	8.32E-04
P	P42830	0	0	0	0	0	0	0	0	0	0	0	0	0	0	0	16	0	0	0	0	0	0	0	0	0	0	0	0	0	0	0	0	0	0	0	0	0	0	0	0	0	0	0	0	0	0	0.002122739	0
P	Q9Y5Y6	0	0	4	0	0	0	0	0	0	0	0	0	0	0	2	2	0	0	0	0	0	0	0	4	3	0	0	0	2	0	0	0	0	4.47E-05	0	0	0	0	0	0	0	0	0	0	0	2.17E-05	1.83E-05	0
P	P54819	0	0	0	0	2	0	0	4	4	0	0	0	2	0	0	8	5	0	0	4	5	0	0	8	5	0	0	4	8	0	0	0	0	0	0	5.28E-05	0	0	1.22E-04	1.83E-04	0	0	0	6.29E-05	0	0	2.61E-04	2.11E-04
P	P15291	0	0	6	0	0	0	2	0	4	2	4	0	4	0	21	23	0	0	0	2	3	0	0	19	24	0	0	10	18	0	0	0	0	1.28E-04	0	0	0	2.58E-05	0	1.10E-04	7.22E-05	2.59E-04	0	7.55E-05	0	5.35E-04	5.49E-04	0
P	Q9Y5Z4	0	0	2	5	5	3	4	5	4	2	4	2	4	0	0	0	8	0	0	5	8	0	0	8	4	4	0	7	6	4	3	0	0	1.24E-04	2.62E-04	3.08E-04	1.84E-04	2.25E-04	3.20E-04	4.63E-04	2.10E-04	4.58E-04	1.34E-04	3.30E-04	0	0	0	3.70E-04
P	Q13733	0	0	0	0	0	0	0	0	0	0	0	0	0	11	7	7	0	0	0	0	4	0	0	0	2	0	0	2	3	0	0	0	0	0	0	0	0	0	0	0	0	0	0	0	1.07E-04	9.91E-05	8.34E-05	0
P	P40222	0	0	0	0	0	0	0	2	0	0	0	0	0	0	0	0	4	0	0	0	0	0	0	0	0	0	0	0	0	0	0	0	0	0	0	0	0	0	2.67E-05	0	0	0	0	0	0	0	0	6.17E-05
P	P40227	0	0	7	0	9	0	4	9	10	0	2	0	4	59	48	16	27	4	0	7	16	2	0	6	11	0	0	9	15	0	0	0	0	1.68E-04	0	2.14E-04	0	1.06E-04	2.61E-04	2.61E-04	0	7.07E-05	0	1.27E-04	0.001189455	0.001361112	2.79E-04	5.23E-04
P	P54840	0	0	0	0	0	0	0	0	0	0	0	0	0	0	0	0	0	0	0	0	0	0	0	0	0	0	0	2	0	0	0	0	0	0	0	0	0	0	0	0	0	0	0	0	0	0	0	0
P	Q13740	0	6	2	0	0	0	0	0	0	0	0	0	0	0	2	21	0	13	0	3	7	6	0	3	2	3	0	0	0	0	0	0	1.64E-04	2.19E-05	0	0	0	0	0	0	0	0	0	0	0	3.18E-05	4.42E-04	0
P	Q9BTV4	0	0	0	0	0	0	0	0	0	0	0	0	0	0	0	0	0	0	0	0	0	0	0	0	0	0	0	0	3	0	0	0	0	0	0	0	0	0	0	0	0	0	0	0	0	0	0	0
P	Q9Y678	0	0	0	3	0	2	2	3	4	0	0	0	0	24	7	3	11	0	0	0	0	0	0	5	8	0	0	11	15	0	0	0	0	0	2.56E-05	0	2.16E-05	1.17E-05	2.51E-05	4.17E-05	0	0	0	0	2.10E-04	7.42E-05	2.68E-05	1.16E-04
P	Q6YHK3	0	3	0	0	0	0	0	0	0	0	0	0	0	0	11	8	0	2	0	0	0	0	0	2	0	0	0	0	0	0	0	0	1.53E-05	0	0	0	0	0	0	0	0	0	0	0	0	9.62E-05	5.40E-05	0
P	Q9BTT0	0	0	0	0	0	0	0	0	0	0	0	0	0	2	0	0	0	0	0	0	0	0	0	0	0	0	0	0	0	0	0	0	0	0	0	0	0	0	0	0	0	0	0	0	4.58E-05	0	0	0
P	Q9Y5X9	0	2	0	0	0	0	0	3	3	0	0	0	0	0	20	5	0	5	0	2	5	0	0	9	9	0	0	0	4	0	0	0	8.82E-05	0	0	0	0	0	4.38E-05	4.38E-05	0	0	0	0	0	0.001037796	1.25E-04	0
P	Q9Y696	0	0	0	0	4	0	5	5	2	0	0	0	4	18	5	15	7	0	0	0	0	0	0	7	4	0	0	4	18	0	2	0	0	0	0	1.66E-04	0	2.43E-04	2.31E-04	8.65E-05	0	0	0	1.49E-04	0.001114917	4.76E-04	7.71E-04	3.00E-04
P	P17812	0	0	0	0	0	0	0	2	0	0	0	0	0	4	0	0	2	0	0	0	4	0	0	0	0	0	0	3	4	0	0	0	0	0	0	0	0	0	2.47E-05	0	0	0	0	0	5.19E-05	0	0	2.85E-05
P	Q9Y624	0	0	6	0	3	0	6	0	5	0	3	0	3	6	16	22	2	4	0	4	10	0	0	16	10	0	0	5	11	0	0	0	0	1.49E-04	0	4.22E-05	0	1.54E-04	0	1.95E-04	0	2.20E-04	0	2.26E-04	1.44E-04	0.001084653	0.001200954	5.63E-05
P	Q9Y639	0	0	0	0	0	0	0	0	0	0	0	0	0	0	0	3	0	0	0	0	0	0	0	0	0	0	0	0	0	0	0	0	0	0	0	0	0	0	0	0	0	0	0	0	0	0	5.88E-05	0
P	P30838	0	0	0	0	0	0	0	0	0	0	0	0	0	6	0	0	4	0	0	0	0	0	0	0	0	0	0	0	0	0	0	0	0	0	0	0	0	0	0	0	0	0	0	0	1.08E-04	0	0	7.44E-05
P	Q9Y5S2	0	0	0	0	0	0	0	0	0	0	0	0	0	6	0	0	0	0	0	0	0	0	0	0	0	0	0	0	0	0	0	0	0	0	0	0	0	0	0	0	0	0	0	0	2.51E-05	0	0	0
P	P30825	0	0	0	0	0	0	0	0	0	0	0	0	0	0	2	0	0	0	0	0	4	0	0	0	3	0	0	2	0	0	0	0	0	0	0	0	0	0	0	0	0	0	0	0	0	4.42E-05	0	0
P	A0A3B3IRV3	0	0	0	0	0	0	0	0	0	0	0	0	0	0	0	2	0	0	0	0	0	0	0	0	2	0	0	0	2	0	0	0	0	0	0	0	0	0	0	0	0	0	0	0	0	0	8.63E-05	0
P	Q9Y5S9	0	0	0	0	0	0	0	0	0	0	0	0	0	0	0	4	4	2	0	0	0	0	0	0	0	0	0	0	0	0	0	0	0	0	0	0	0	0	0	0	0	0	0	0	0	0	2.24E-04	2.90E-04
P	P17844	0	0	0	0	0	0	0	2	3	0	0	0	0	7	0	0	0	0	0	0	3	0	0	0	0	0	0	2	4	0	0	0	0	0	0	0	0	0	2.38E-05	5.94E-05	0	0	0	0	8.99E-05	0	0	0
P	Q9Y653	0	0	0	0	0	0	0	0	0	0	0	0	0	0	0	4	0	0	0	0	0	0	0	0	0	0	0	0	0	0	0	0	0	0	0	0	0	0	0	0	0	0	0	0	0	0	4.51E-05	0
P	Q9BTW9	0	0	0	0	0	0	0	0	0	0	0	0	0	10	0	0	0	0	0	0	0	0	0	0	0	0	0	0	0	0	0	0	0	0	0	0	0	0	0	0	0	0	0	0	6.17E-05	0	0	0
P	P17858	0	0	0	0	0	0	0	3	0	0	0	0	0	13	4	0	3	0	0	0	0	0	0	0	0	0	0	0	4	0	0	0	0	0	0	0	0	0	2.81E-05	0	0	0	0	0	1.49E-04	4.75E-05	0	4.32E-05
P	Q9BUP0	0	0	0	0	0	0	0	0	0	0	0	0	2	0	0	0	0	0	0	0	0	0	0	0	0	0	0	0	0	0	0	0	0	0	0	0	0	0	0	0	0	0	0	6.29E-05	0	0	0	0
P	A0A0B4J2A2	0	6	4	3	5	3	5	3	2	0	2	0	3	5	5	6	3	2	2	3	4	3	2	4	4	2	2	4	8	2	2	0	9.86E-04	2.72E-04	0.001173832	2.56E-04	0.00126815	2.19E-04	5.34E-04	4.00E-04	0	2.29E-04	0	5.96E-04	4.49E-04	5.65E-04	6.19E-04	3.08E-04
P	Q9Y6Q5	0	0	0	0	0	0	0	2	0	0	0	0	0	5	0	0	0	0	0	0	0	0	0	0	0	0	0	0	0	0	0	0	0	0	0	0	0	0	3.45E-05	0	0	0	0	0	1.01E-04	0	0	0
P	Reverse_sp|Q8IVL1|NAV2_HUMAN	0	0	0	0	0	0	0	0	0	0	0	0	0	0	0	0	0	0	0	2	0	0	0	0	2	0	0	0	0	0	0	0	0	0	0	0	0	0	0	0	0	0	0	0	0	0	0	0
P	Q9BUL8	0	0	0	0	0	0	0	0	0	0	0	0	0	2	0	0	0	0	0	0	0	0	0	2	0	0	0	0	3	0	0	0	0	0	0	0	0	0	0	0	0	0	0	0	5.78E-05	0	0	0
P	Q9BUT1	0	0	0	0	0	0	0	0	0	0	0	0	0	2	0	0	0	0	0	0	0	0	0	0	0	0	0	0	0	0	0	0	0	0	0	0	0	0	0	0	0	0	0	0	5.01E-05	0	0	0
P	Q9Y6K5	0	0	0	0	0	0	0	0	0	0	0	0	0	6	0	0	0	0	0	0	0	0	0	0	0	0	0	0	2	0	0	0	0	0	0	0	0	0	0	0	0	0	0	0	3.38E-05	0	0	0
P	Q9Y6L7	0	0	0	0	0	0	0	0	0	0	0	0	0	0	3	6	0	2	0	0	0	0	0	0	0	0	0	0	2	0	0	0	0	0	0	0	0	0	0	0	0	0	0	0	0	5.48E-05	6.15E-05	0
P	Q9BV38	0	0	0	0	0	0	0	0	0	0	0	0	0	0	0	0	0	0	0	0	0	0	0	0	0	0	0	0	3	0	0	0	0	0	0	0	0	0	0	0	0	0	0	0	0	0	0	0
P	Q9Y6M1	0	0	0	0	0	0	0	0	0	0	0	0	0	0	0	0	0	0	0	0	0	0	0	2	2	0	0	4	5	0	2	0	0	0	0	0	0	0	0	0	0	0	0	0	0	0	0	0
P	Q9Y6N7	0	0	2	0	0	0	0	0	0	0	0	0	0	0	0	4	0	5	0	0	0	0	0	2	2	0	2	0	0	0	0	0	0	2.32E-05	0	0	0	0	0	0	0	0	0	0	0	0	2.36E-05	0
P	Q13753	0	84	29	36	21	50	30	29	16	46	19	19	16	26	150	110	34	166	36	17	27	16	4	73	87	11	15	34	50	6	7	0	0.00522068	5.98E-04	0.00108077	2.92E-04	0.002694203	5.50E-04	4.04E-04	2.14E-04	0.004178222	4.09E-04	0.001092061	2.14E-04	1.70E-04	0.003269907	0.001478795	2.82E-04
P	Q13751	0	18	4	5	3	26	11	13	14	34	5	12	6	21	48	32	11	84	33	18	26	0	0	37	48	3	4	27	41	2	2	0	2.51E-04	8.70E-05	1.49E-04	1.79E-05	0.001677751	1.58E-04	1.25E-04	1.49E-04	0.002475861	1.28E-04	8.07E-04	5.77E-05	1.52E-04	7.19E-04	3.06E-04	8.62E-05
P	Q9Y6G9	0	0	0	0	0	0	0	0	0	0	0	0	0	4	0	0	0	0	0	0	0	0	0	0	0	0	0	0	0	0	0	0	0	0	0	0	0	0	0	0	0	0	0	0	4.69E-05	0	0	0
P	Q9BUF5	0	7	2	5	24	5	16	18	8	0	2	8	9	27	13	11	26	8	0	3	9	0	0	16	16	0	0	18	29	4	4	0	1.81E-04	4.29E-05	4.72E-04	9.42E-04	8.20E-04	8.17E-04	0.001194557	3.11E-04	0	6.31E-05	6.46E-04	3.88E-04	0.001058671	7.27E-04	3.33E-04	0.001057368
P	O95996	0	0	0	0	0	0	0	2	0	0	0	0	0	0	0	0	0	0	0	0	0	0	0	0	0	0	0	0	0	0	0	0	0	0	0	0	0	0	6.34E-06	0	0	0	0	0	0	0	0	0
P	Q9BUJ2	0	0	0	0	0	0	0	0	0	0	0	0	0	3	0	0	0	0	0	0	0	0	0	0	0	0	0	0	0	0	0	0	0	0	0	0	0	0	0	0	0	0	0	0	3.58E-05	0	0	0
P	Q9Y6E0	0	0	0	0	0	0	0	0	0	0	0	0	0	5	0	3	4	0	0	0	2	0	0	0	0	0	0	0	0	0	0	0	0	0	0	0	0	0	0	0	0	0	0	0	9.69E-05	0	5.29E-05	7.60E-05
P	E9PAV3	0	4	7	0	8	0	7	5	5	0	5	0	6	7	11	6	10	5	3	3	9	4	0	6	9	0	0	6	17	2	0	0	1.77E-05	7.67E-05	0	9.71E-05	0	1.21E-04	1.05E-04	2.00E-04	0	1.22E-04	0	1.45E-04	2.36E-05	8.03E-05	3.01E-05	4.86E-05
P	Q7KZF4	0	0	0	0	4	0	4	5	11	0	0	4	4	69	8	14	23	4	0	2	3	2	0	2	6	0	0	5	19	0	0	0	0	0	0	2.31E-05	0	2.26E-05	9.62E-05	1.68E-04	0	0	1.66E-04	5.78E-05	7.55E-04	1.02E-04	1.29E-04	2.41E-04
P	P15374	0	0	0	2	3	2	0	5	0	2	2	0	0	5	6	4	5	6	0	3	3	6	3	2	3	0	2	3	5	3	0	0	0	0	9.73E-05	7.31E-05	2.74E-04	0	2.86E-04	0	1.25E-04	8.16E-05	0	0	1.60E-04	2.42E-04	1.36E-04	1.83E-04
P	P27348	0	8	23	13	21	10	18	20	23	5	14	8	18	39	29	38	35	10	4	7	15	6	5	15	14	3	4	16	26	6	4	0	0.003571618	0.002211497	0.007144831	0.001990133	0.004578829	0.00211492	0.004944937	0.004406133	0.001934864	0.00298598	0.005821447	0.004755531	0.002903334	0.002382694	0.002517102	0.002921635
P	P27361	0	0	0	0	0	0	0	3	0	0	0	0	0	5	0	0	0	0	0	0	0	0	0	0	0	0	0	0	0	0	0	0	0	0	0	0	0	0	1.16E-04	0	0	0	0	0	8.09E-05	0	0	0
P	P29992	0	0	0	0	0	0	0	0	0	0	0	0	0	0	0	3	0	0	0	0	0	0	0	2	0	0	0	0	2	0	0	0	0	0	0	0	0	0	0	0	0	0	0	0	0	0	6.52E-05	0
P	Q7KZI7	0	0	0	0	0	0	0	0	0	0	0	0	0	5	0	0	0	0	0	0	0	0	0	0	0	0	0	0	0	0	0	0	0	0	0	0	0	0	0	0	0	0	0	0	3.89E-05	0	0	0
P	Q9Y4X5	0	0	0	0	0	0	0	0	0	0	0	0	0	0	0	0	0	0	0	0	3	0	0	0	0	0	0	0	2	0	0	0	0	0	0	0	0	0	0	0	0	0	0	0	0	0	0	0
P	Q13610	0	0	0	0	0	0	0	0	0	0	0	0	0	2	0	0	0	0	0	0	0	0	0	0	0	0	0	0	0	0	0	0	0	0	0	0	0	0	0	0	0	0	0	0	2.45E-05	0	0	0
P	Q13619	0	0	0	0	0	0	0	0	0	0	0	0	0	5	0	0	0	0	0	0	0	0	0	0	0	0	0	0	0	0	0	0	0	0	0	0	0	0	0	0	0	0	0	0	4.04E-05	0	0	0
P	Q13618	0	0	0	0	0	0	0	0	2	0	0	0	0	3	0	0	2	0	0	0	2	0	0	0	0	0	0	0	2	0	0	0	0	0	0	0	0	0	0	1.90E-05	0	0	0	0	2.40E-05	0	0	2.19E-05
P	Q13617	0	0	0	0	0	0	0	0	0	0	0	0	0	3	0	0	0	0	0	0	0	0	0	0	0	0	0	0	0	0	0	0	0	0	0	0	0	0	0	0	0	0	0	0	2.47E-05	0	0	0
P	Q13616	0	0	0	0	0	0	0	0	0	0	0	0	0	3	0	0	0	0	0	0	0	0	0	0	0	0	0	0	0	0	0	0	0	0	0	0	0	0	0	0	0	0	0	0	2.37E-05	0	0	0
P	Q13620	0	0	0	0	0	0	0	0	0	0	0	0	0	2	0	0	0	0	0	0	0	0	0	0	0	0	0	0	0	0	0	0	0	0	0	0	0	0	0	0	0	0	0	0	1.34E-05	0	0	0
P	contaminant_TRYPSIN	8	0	0	0	0	2	4	9	0	5	0	6	0	13	13	8	8	8	5	5	0	6	6	8	0	0	0	7	4	6	6	0.003437998	0	0	0	0	1.93E-04	2.02E-04	8.60E-04	0	0.001317305	0	0.001317501	0	0.001151432	0.001092502	0.001056735	7.35E-04
P	P52306	0	0	0	0	0	0	0	2	2	0	0	0	0	9	2	0	0	0	0	0	0	0	0	2	2	0	0	0	6	0	0	0	0	0	0	0	0	0	2.40E-05	3.60E-05	0	0	0	0	1.11E-04	3.05E-05	0	0
P	Q9BST9	0	0	0	0	0	0	0	0	0	0	0	0	0	0	0	0	0	0	0	0	0	0	0	0	0	0	0	0	2	0	0	0	0	0	0	0	0	0	0	0	0	0	0	0	0	0	0	0
P	Q01650	0	5	11	0	11	2	10	2	6	2	6	2	4	9	8	9	2	0	2	3	4	0	2	4	5	2	2	3	5	2	2	0	4.21E-04	0.001609294	0	5.80E-04	4.97E-05	8.40E-04	2.16E-04	0.001078985	8.50E-05	0.001646419	4.87E-04	0.001482605	3.99E-04	3.47E-04	6.93E-04	4.98E-05
P	contaminant_NRL_1MCOH	18	15	14	5	6	5	9	17	9	3	5	4	7	22	14	15	19	9	4	6	8	7	3	8	7	8	3	8	6	5	4	0.004485773	0.002096043	9.08E-04	4.29E-04	1.77E-04	6.92E-04	2.28E-04	0.002012135	3.92E-04	3.36E-04	8.11E-04	2.88E-04	4.04E-04	7.59E-04	7.14E-04	4.56E-04	7.87E-04
P	contaminant_NRL_1MCOL	12	5	5	0	4	0	3	3	3	0	4	0	3	6	5	7	13	9	2	3	4	0	0	4	4	0	0	4	3	2	0	0.005243562	0.001327685	3.84E-04	0	2.14E-04	0	4.51E-04	2.37E-04	0.001215656	0	0.001650017	0	0.001113601	3.97E-04	6.01E-04	5.78E-04	7.41E-04
P	Reverse_sp|P11047|LAMC1_HUMAN	0	0	0	0	0	0	0	0	0	0	0	0	0	0	0	0	0	0	0	0	0	0	0	0	0	0	0	0	2	0	0	0	0	0	0	0	0	0	0	0	0	0	0	0	0	0	0	0
P	Q9Y570	0	0	0	0	0	0	0	0	0	0	0	0	0	2	0	0	0	0	0	2	0	0	0	0	0	0	0	0	0	0	0	0	0	0	0	0	0	0	0	0	0	0	0	0	3.18E-05	0	0	0
P	P54920	0	0	0	0	3	0	0	2	4	0	0	0	2	14	5	6	10	0	0	0	3	0	0	0	3	0	0	0	3	0	0	0	0	0	0	5.70E-05	0	0	9.90E-05	2.47E-04	0	0	0	7.64E-05	3.74E-04	1.57E-04	1.85E-04	3.14E-04
P	P17931	0	0	0	0	0	0	0	6	0	0	0	0	0	0	0	5	16	4	0	0	0	0	0	0	0	0	0	0	2	0	0	0	0	0	0	0	0	0	2.92E-04	0	0	0	0	0	0	0	2.19E-04	7.41E-04
P	Q9Y4W2	0	0	0	0	0	0	0	0	0	0	0	0	0	0	0	0	0	0	0	0	0	0	0	0	0	0	0	0	2	0	0	0	0	0	0	0	0	0	0	0	0	0	0	0	0	0	0	0
P	Q9Y508	0	0	0	0	0	0	0	0	0	0	0	0	0	0	0	0	0	0	0	0	0	0	0	0	0	0	0	0	2	0	0	0	0	0	0	0	0	0	0	0	0	0	0	0	0	0	0	0
P	P17987	0	0	3	0	15	0	6	17	13	0	2	0	6	70	40	27	44	12	0	7	13	0	0	6	16	0	0	6	17	0	0	0	0	3.44E-05	0	1.44E-04	0	6.46E-05	4.99E-04	2.75E-04	0	5.06E-05	0	1.49E-04	0.001753588	0.001183252	4.21E-04	0.001226827
P	P29966	0	0	11	0	10	0	7	0	0	0	0	0	0	0	0	2	0	0	0	2	3	0	0	2	2	0	0	2	4	0	0	0	0	8.26E-04	0	4.56E-04	0	2.01E-04	0	0	0	0	0	0	0	0	1.18E-04	0
P	Q9BT78	0	0	0	0	0	0	0	7	0	0	0	0	0	12	7	3	4	0	0	0	0	0	0	0	2	0	0	2	4	0	0	0	0	0	0	0	0	0	1.62E-04	0	0	0	0	0	2.42E-04	1.60E-04	5.77E-05	1.04E-04
P	Q9Y520	0	0	0	0	0	0	0	0	0	0	0	0	0	0	0	0	0	0	0	0	0	0	0	0	0	0	0	0	2	0	0	0	0	0	0	0	0	0	0	0	0	0	0	0	0	0	0	0
P	P15311	0	7	16	3	22	3	11	34	25	4	10	4	23	40	18	66	75	25	5	13	20	8	3	16	14	3	2	13	29	4	2	0	3.01E-04	4.02E-04	1.07E-04	3.23E-04	1.18E-04	1.84E-04	0.001145801	8.59E-04	9.32E-04	2.24E-04	8.19E-04	8.85E-04	0.001004567	3.48E-04	0.001878284	0.002169963
P	Q9Y536	0	6	4	3	5	3	5	3	2	0	2	0	3	4	5	6	3	2	2	3	4	3	2	4	4	2	2	4	5	2	2	0	9.86E-04	2.72E-04	0.001173832	2.56E-04	0.00126815	2.19E-04	5.34E-04	4.00E-04	0	2.29E-04	0	5.96E-04	4.11E-04	5.65E-04	6.19E-04	3.08E-04
P	P05997	0	2	7	0	5	0	4	2	0	3	5	0	3	0	19	23	0	26	0	6	12	4	0	14	18	5	3	6	7	0	2	0	1.96E-05	6.38E-05	0	3.08E-05	0	2.05E-05	1.46E-05	0	8.62E-05	1.00E-04	0	2.51E-05	0	1.73E-04	1.67E-04	0
P	P17980	0	0	0	0	0	0	0	4	0	0	0	0	0	17	2	0	3	0	0	0	2	0	0	0	0	0	0	0	7	0	0	0	0	0	0	0	0	0	8.31E-05	0	0	0	0	0	4.19E-04	4.22E-05	0	9.59E-05
P	Q9BSU3	0	0	0	0	0	0	0	0	3	0	0	0	2	3	0	0	0	0	0	0	0	0	0	0	0	0	0	0	3	0	0	0	0	0	0	0	0	0	0	1.27E-04	0	0	0	6.56E-05	1.07E-04	0	0	0
P	P15313	0	0	0	0	2	0	3	0	2	0	0	0	0	5	2	0	2	0	0	0	0	0	0	0	0	0	0	0	0	0	0	0	0	0	0	5.74E-05	0	4.00E-05	0	5.69E-05	0	0	0	0	7.17E-05	3.61E-05	0	3.28E-05
P	Q63ZY3	0	0	0	0	0	0	0	0	0	0	0	0	0	0	0	0	0	0	0	0	0	0	0	0	0	0	0	0	2	0	0	0	0	0	0	0	0	0	0	0	0	0	0	0	0	0	0	0
P	Q9BTM1	0	10	11	7	13	4	13	13	8	5	7	3	11	22	23	22	20	8	6	8	10	7	5	10	8	6	4	9	15	4	3	0	0.00997545	0.001927118	0.005726319	0.001335932	0.005569493	0.00198847	0.008769216	0.002827107	0.012471848	0.002108467	0.00159465	0.002563872	0.001806338	0.00244221	0.002057449	0.002284817
P	Q9Y608	0	0	0	0	0	0	0	0	2	0	0	0	0	0	0	0	0	0	0	0	2	0	0	2	0	0	0	0	0	0	0	0	0	0	0	0	0	0	0	2.02E-05	0	0	0	0	0	0	0	0
P	Q9Y617	0	0	0	0	0	0	0	8	4	0	0	0	0	14	4	3	13	3	0	0	5	4	0	4	5	0	0	4	9	2	2	0	0	0	0	0	0	0	1.58E-04	9.86E-05	0	0	0	0	2.82E-04	1.00E-04	6.33E-05	3.41E-04
P	Reverse_sp|P10109|ADX_HUMAN	0	0	0	0	0	0	0	0	0	0	0	0	0	0	0	0	0	0	0	0	0	0	0	0	0	0	2	0	0	0	0	0	0	0	0	0	0	0	0	0	0	0	0	0	0	0	0	0
P	P17900	0	5	13	0	13	0	12	6	7	2	7	2	5	3	14	20	0	5	0	3	6	0	0	15	11	3	0	8	20	2	0	0	8.76E-04	0.002212845	0	6.97E-04	0	0.001780969	3.40E-04	6.80E-04	0.00305161	0.003401725	2.84E-04	6.62E-04	1.59E-04	0.001200263	0.001253846	0
P	Q9Y5J5	0	0	0	0	0	0	0	0	0	0	0	0	0	2	0	2	0	0	0	0	0	0	0	0	0	0	0	0	0	0	0	0	0	0	0	0	0	0	0	0	0	0	0	0	9.66E-05	0	1.84E-04	0
P	Q9Y5K6	0	0	0	0	0	0	0	0	0	0	0	0	0	0	0	2	0	0	0	0	0	0	0	0	0	0	0	0	0	0	0	0	0	0	0	0	0	0	0	0	0	0	0	0	0	0	2.44E-05	0
P	Q9Y5K5	0	0	0	0	0	0	0	0	0	0	0	0	0	4	0	0	0	0	0	0	2	0	0	0	0	0	0	0	2	0	0	0	0	0	0	0	0	0	0	0	0	0	0	0	7.46E-05	0	0	0
P	Q9Y5K8	0	0	0	0	0	0	0	0	0	0	0	0	0	4	0	0	0	0	0	0	0	0	0	0	0	0	0	0	2	0	0	0	0	0	0	0	0	0	0	0	0	0	0	0	9.93E-05	0	0	0
P	Q9Y5L0	0	0	0	0	0	0	0	0	0	0	0	0	0	2	0	0	0	0	0	0	0	0	0	0	0	0	0	0	0	0	0	0	0	0	0	0	0	0	0	0	0	0	0	0	1.99E-05	0	0	0
P	Reverse_sp|Q8ND30|LIPB2_HUMAN	0	0	2	2	0	0	0	2	0	0	0	0	0	0	0	2	0	0	0	0	0	0	0	0	0	0	0	0	0	0	0	0	0	1.02E-04	9.20E-05	0	0	0	4.17E-05	0	0	0	0	0	0	0	6.24E-05	0
P	Q13630	0	0	0	0	0	0	0	0	0	0	0	0	0	0	0	0	3	0	0	0	0	0	0	0	0	0	0	0	0	0	0	0	0	0	0	0	0	0	0	0	0	0	0	0	0	0	0	1.05E-04
P	Q13636	0	0	0	0	0	0	0	0	0	0	0	0	0	0	0	2	0	0	0	0	0	0	0	0	0	0	0	0	0	0	0	0	0	0	0	0	0	0	0	0	0	0	0	0	0	0	8.05E-05	0
P	P52272	0	0	0	0	0	0	0	2	0	0	0	0	0	11	5	0	6	0	0	0	2	0	0	0	0	0	0	3	3	0	0	0	0	0	0	0	0	0	2.00E-05	0	0	0	0	0	9.24E-05	7.62E-05	0	6.92E-05
P	Q9BTE1	0	0	0	0	0	0	0	0	0	0	0	0	0	0	0	0	0	0	0	0	0	0	0	0	0	0	0	0	2	0	0	0	0	0	0	0	0	0	0	0	0	0	0	0	0	0	0	0
P	Q13642	0	0	0	0	0	0	0	3	0	0	0	0	0	0	0	0	0	0	0	0	0	0	0	0	0	0	0	0	0	0	0	0	0	0	0	0	0	0	6.78E-05	0	0	0	0	0	0	0	0	0
P	Q13641	0	0	0	0	0	0	0	0	0	0	0	0	0	0	0	5	0	0	0	0	0	0	0	0	0	0	0	0	0	0	0	0	0	0	0	0	0	0	0	0	0	0	0	0	0	0	1.12E-04	0
P	P52292	0	0	2	0	0	0	0	0	0	0	0	0	0	3	0	0	2	0	0	0	5	0	0	0	0	0	0	0	0	0	0	0	0	2.41E-05	0	0	0	0	0	0	0	0	0	0	3.48E-05	0	0	3.18E-05
P	P52294	0	0	0	0	0	0	0	0	0	0	0	0	0	4	0	0	0	0	0	0	0	0	0	0	0	0	0	0	0	0	0	0	0	0	0	0	0	0	0	0	0	0	0	0	4.56E-05	0	0	0
P	Q9BTC8	0	0	0	0	0	0	0	0	0	0	0	0	0	2	0	0	0	0	0	0	0	0	0	0	0	0	0	0	0	0	0	0	0	0	0	0	0	0	0	0	0	0	0	0	2.06E-05	0	0	0
P	P40261	0	0	0	0	0	0	0	0	0	0	0	0	0	0	0	0	0	0	0	0	0	0	0	0	0	0	0	3	3	0	0	0	0	0	0	0	0	0	0	0	0	0	0	0	0	0	0	0
P	Q9Y5H5	0	0	0	0	0	0	0	0	0	0	0	0	0	0	0	0	2	2	0	0	0	0	0	0	0	0	0	0	0	0	2	0	0	0	0	0	0	0	0	0	0	0	0	0	0	0	0	1.77E-05
P	Q9Y5A9	0	0	0	0	0	0	0	0	0	0	0	0	0	0	0	0	0	0	0	0	2	0	0	2	0	0	0	0	2	0	0	0	0	0	0	0	0	0	0	0	0	0	0	0	0	0	0	0
P	Q9Y5B9	0	0	0	0	0	0	0	0	0	0	0	0	0	7	0	0	4	0	0	0	2	0	0	0	0	0	0	2	3	0	0	0	0	0	0	0	0	0	0	0	0	0	0	0	4.10E-05	0	0	3.22E-05
P	P54619	0	0	0	0	0	0	0	0	0	0	0	0	0	0	0	0	0	0	0	0	0	0	0	0	0	0	0	0	2	0	0	0	0	0	0	0	0	0	0	0	0	0	0	0	0	0	0	0
P	O95793	0	0	0	0	0	0	0	0	0	0	0	0	0	0	0	0	2	0	0	0	0	0	0	2	0	0	0	2	2	0	0	0	0	0	0	0	0	0	0	0	0	0	0	0	0	0	0	2.92E-05
P	P30622	0	0	0	0	16	0	3	7	5	0	0	0	0	0	0	0	14	0	0	2	7	0	0	2	0	0	0	0	4	0	0	0	0	0	0	8.18E-05	0	1.78E-05	3.55E-05	3.55E-05	0	0	0	0	0	0	0	9.37E-05
P	P30626	0	0	0	2	0	2	2	3	0	0	0	0	0	0	0	0	0	0	0	0	0	0	0	2	0	0	0	3	2	0	0	0	0	0	2.03E-04	0	9.55E-05	5.18E-05	1.84E-04	0	0	0	0	0	0	0	0	0
P	P30613	0	0	3	2	4	4	4	0	2	0	2	0	2	6	4	3	3	2	2	0	4	0	0	2	2	0	0	2	2	0	0	0	0	6.66E-05	1.56E-05	8.79E-05	1.98E-04	1.07E-04	0	7.62E-05	0	9.80E-05	0	1.05E-04	1.28E-04	1.29E-04	9.52E-05	4.40E-05
P	P17661	0	0	0	0	0	0	2	0	0	0	0	0	4	0	4	5	0	0	0	0	0	0	0	0	2	0	0	2	3	0	0	0	0	0	0	0	0	3.27E-05	0	0	0	0	0	1.44E-04	0	7.89E-05	9.97E-05	0
P	P54646	0	0	0	0	0	0	0	0	0	0	0	0	0	2	0	0	0	0	0	0	0	0	0	0	0	0	0	0	2	0	0	0	0	0	0	0	0	0	0	0	0	0	0	0	2.22E-05	0	0	0
P	P17655	0	0	0	0	5	0	2	0	0	0	0	0	0	0	0	0	0	0	0	3	3	0	0	3	5	0	0	3	17	0	0	0	0	0	0	3.00E-05	0	1.47E-05	0	0	0	0	0	0	0	0	0	0
P	Q9Y3U8	0	3	7	2	6	2	3	4	6	0	2	0	3	23	2	3	5	0	0	4	5	3	0	2	3	0	0	2	2	0	0	0	3.50E-04	7.89E-04	8.53E-05	4.00E-04	1.20E-04	2.44E-04	3.48E-04	0.001319855	0	1.79E-04	0	5.73E-04	0.003212022	1.76E-04	2.23E-04	4.81E-04
P	P29692	0	2	2	0	11	0	4	4	3	0	0	0	0	10	5	9	11	2	0	0	4	2	0	3	2	0	0	0	0	0	0	0	7.85E-05	6.81E-05	0	2.54E-04	0	7.30E-05	1.30E-04	1.82E-04	0	0	0	0	3.71E-04	1.98E-04	3.33E-04	5.69E-04
P	P39019	0	2	2	0	0	0	0	3	3	0	0	0	0	5	0	5	4	0	0	6	13	2	2	2	0	0	0	0	0	0	0	0	3.55E-04	1.32E-04	0	0	0	0	2.01E-04	3.02E-04	0	0	0	0	2.11E-04	0	2.69E-04	2.32E-04
P	P39023	0	0	6	0	2	0	0	11	15	0	0	0	0	74	6	5	20	0	0	5	13	2	0	3	3	0	0	3	9	0	0	0	0	2.69E-04	0	1.15E-04	0	0	2.72E-04	0.00119454	0	0	0	0	0.003743132	1.38E-04	9.69E-05	8.57E-04
P	P17693	0	2	0	0	2	0	0	0	0	2	2	0	0	0	2	2	0	2	2	0	2	0	0	2	2	0	0	2	2	0	0	0	1.74E-04	0	0	2.49E-05	0	0	0	0	2.97E-04	8.32E-05	0	0	0	8.22E-05	6.93E-05	0
P	Q9Y490	0	0	0	0	4	0	6	9	0	0	0	0	4	40	8	15	13	0	0	0	5	0	0	24	34	0	0	23	52	4	2	0	0	0	0	8.27E-06	0	3.03E-05	4.02E-05	0	0	0	0	1.48E-05	1.11E-04	2.92E-05	5.53E-05	4.31E-05
P	Q13501	0	0	0	0	0	0	0	0	0	0	0	0	0	0	2	0	0	0	0	0	0	0	0	0	0	0	0	0	0	0	0	0	0	0	0	0	0	0	0	0	0	0	0	0	0	6.32E-05	0	0
P	Q13509	0	12	2	12	30	8	22	19	9	0	0	10	9	36	13	13	21	10	3	3	11	0	0	10	16	0	0	16	24	4	4	0	3.92E-04	4.25E-05	8.16E-04	0.001008792	0.001274469	9.01E-04	0.001410995	3.24E-04	0	0	0.001066643	4.84E-04	0.001253662	6.80E-04	4.16E-04	0.001141538
P	Q9BS26	0	0	0	0	0	0	0	3	2	0	0	0	0	0	0	0	3	0	0	0	2	0	0	2	2	0	0	6	5	0	0	0	0	0	0	0	0	0	7.19E-05	3.59E-05	0	0	0	0	0	0	0	8.30E-05
P	Q9BRP8	0	0	0	0	6	0	4	0	0	0	0	0	0	0	0	3	0	0	0	0	0	0	0	0	0	0	0	0	2	0	0	0	0	0	0	0.001689561	0	9.05E-04	0	0	0	0	0	0	0	0	1.15E-04	0
P	Q01518	0	2	17	16	39	13	32	18	16	8	7	5	14	36	14	46	48	3	2	6	12	4	2	24	26	2	3	28	40	7	6	0	6.19E-05	5.23E-04	8.77E-04	0.00121232	7.03E-04	0.001144856	0.001029438	8.91E-04	8.77E-04	4.54E-04	0.00112599	9.18E-04	9.55E-04	3.51E-04	0.001331163	0.001560135
P	Q9Y446	0	0	0	0	0	0	0	0	0	0	0	0	0	10	4	5	0	0	0	0	0	0	0	0	0	0	0	0	0	0	0	0	0	0	0	0	0	0	0	0	0	0	0	0	9.23E-05	4.65E-05	4.90E-05	0
P	Q9Y450	0	0	0	0	0	0	0	0	0	0	0	0	0	2	0	0	0	0	0	0	0	0	0	0	0	0	0	0	0	0	0	0	0	0	0	0	0	0	0	0	0	0	0	0	1.79E-05	0	0	0
P	Q9Y3T9	0	0	0	0	0	0	0	0	0	0	0	0	0	2	0	0	0	0	0	0	0	0	0	0	0	0	0	2	2	0	0	0	0	0	0	0	0	0	0	0	0	0	0	0	1.64E-05	0	0	0
P	Q8N9V3	0	0	0	0	0	0	0	0	0	0	0	0	0	0	0	0	0	0	0	0	0	0	0	0	2	0	0	0	0	0	0	0	0	0	0	0	0	0	0	0	0	0	0	0	0	0	0	0
P	Q6H3X3	0	0	0	0	0	0	0	0	0	2	0	0	0	0	2	3	0	2	0	0	0	0	0	0	0	2	0	0	0	2	0	0	0	0	0	0	0	0	0	0	1.29E-04	0	0	0	0	5.55E-05	1.17E-04	0
P	Q9Y4K1	0	0	0	0	0	0	0	0	0	0	0	0	0	2	0	0	0	0	0	2	4	0	0	0	0	0	0	0	3	0	0	0	0	0	0	0	0	0	0	0	0	0	0	0	7.12E-06	0	0	0
P	Q9Y4K0	0	0	0	0	0	0	0	0	0	0	0	0	0	0	0	0	0	3	0	0	0	0	0	0	0	0	0	0	0	0	0	0	0	0	0	0	0	0	0	0	0	0	0	0	0	0	0	0
P	Q9Y4L1	0	0	2	0	4	0	2	3	7	0	0	0	3	11	12	8	2	2	0	0	0	0	0	11	2	0	0	6	17	0	0	0	0	1.28E-05	0	5.89E-05	0	1.03E-05	2.19E-05	5.84E-05	0	0	0	4.51E-05	8.59E-05	1.48E-04	7.03E-05	1.69E-05
P	Q504Q3	2	0	0	0	0	0	0	0	0	0	0	0	0	0	0	2	0	0	0	0	0	0	0	0	0	0	0	0	0	0	0	1.84E-04	0	0	0	0	0	0	0	0	0	0	0	0	0	0	1.95E-05	0
P	Q9BSJ8	0	0	0	0	0	0	0	0	0	0	0	0	0	0	0	0	0	0	0	0	0	0	0	3	0	0	0	0	5	0	0	0	0	0	0	0	0	0	0	0	0	0	0	0	0	0	0	0
P	Q494V2	0	0	0	0	0	0	0	0	0	0	0	2	0	0	0	0	0	0	0	0	0	0	0	0	0	0	0	0	0	0	0	0	0	0	0	0	0	0	0	0	0	0	4.49E-04	0	0	0	0	0
P	Q01581	0	0	3	0	5	0	6	9	3	0	0	0	3	3	0	0	7	0	0	0	6	0	0	9	6	0	0	3	7	0	0	0	0	6.13E-05	0	8.08E-05	0	1.58E-04	1.68E-04	1.12E-04	0	0	0	5.78E-05	3.54E-05	0	0	1.62E-04
P	Q9Y4G6	0	0	0	0	0	0	0	0	0	0	0	0	0	3	0	2	2	0	0	0	0	0	0	2	0	0	0	0	2	0	0	0	0	0	0	0	0	0	0	0	0	0	0	0	9.65E-06	0	9.21E-06	6.63E-06
P	Q9BT09	0	0	0	0	0	0	0	0	0	0	0	0	0	0	4	2	0	0	0	0	0	0	0	0	0	0	0	0	0	0	0	0	0	0	0	0	0	0	0	0	0	0	0	0	0	1.67E-04	5.62E-05	0
P	Q01546	6	6	8	14	16	6	16	9	11	4	17	2	13	20	25	15	14	9	0	8	8	2	2	17	13	2	0	14	8	4	2	0.002641225	3.69E-04	9.39E-04	0.001291155	7.71E-04	7.01E-04	0.001109678	0.003603368	0.001840633	2.25E-04	0.005659767	8.17E-04	0.00315753	7.40E-04	0.001554021	4.89E-04	6.47E-04
P	O95707	0	0	0	0	0	0	0	0	0	0	0	0	0	2	0	0	0	0	0	0	0	0	0	0	0	0	0	0	0	0	0	0	0	0	0	0	0	0	0	0	0	0	0	0	5.57E-05	0	0	0
P	P54578	0	0	0	0	3	0	0	7	3	0	0	0	3	13	9	8	10	0	0	2	3	3	0	2	2	0	0	0	3	2	2	0	0	0	0	2.55E-05	0	0	1.77E-04	8.86E-05	0	0	0	6.09E-05	1.74E-04	2.06E-04	1.74E-04	2.39E-04
P	P54577	0	0	2	0	5	0	3	4	11	0	0	0	0	19	0	0	4	0	0	0	2	0	0	2	4	0	0	2	11	0	0	0	0	2.41E-05	0	4.78E-05	0	5.83E-05	9.68E-05	3.04E-04	0	0	0	0	2.44E-04	0	0	7.97E-05
P	Q6EMB2	0	0	0	0	0	0	2	0	0	0	0	0	0	0	0	0	0	0	0	0	0	0	0	0	0	0	0	0	0	0	0	0	0	0	0	0	0	2.00E-05	0	0	0	0	0	0	0	0	0	0
P	O95715	0	0	2	0	2	0	4	0	2	0	2	0	2	0	0	0	0	2	0	0	2	0	0	4	2	0	0	2	5	0	3	0	0	4.02E-04	0	1.14E-04	0	5.55E-04	0	3.29E-04	0	8.45E-04	0	2.71E-04	0	0	0	0
P	P78536	0	3	0	0	0	0	0	0	0	0	2	0	0	0	16	16	0	0	0	0	2	0	0	7	6	0	0	2	6	0	0	0	2.68E-05	0	0	0	0	0	0	0	0	1.14E-04	0	0	0	3.26E-04	1.80E-04	0
P	P78539	0	0	0	0	0	0	0	0	0	0	0	0	0	0	0	5	0	0	0	0	0	0	0	6	4	0	0	0	0	0	0	0	0	0	0	0	0	0	0	0	0	0	0	0	0	0	8.41E-05	0
P	P29590	0	0	0	0	0	0	0	0	0	0	0	0	0	0	0	0	0	0	0	0	0	0	0	2	2	0	0	3	6	0	0	0	0	0	0	0	0	0	0	0	0	0	0	0	0	0	0	0
P	P78556	0	0	0	0	0	0	0	0	0	0	0	0	0	0	0	7	0	0	0	0	0	0	0	3	0	0	0	0	2	0	0	0	0	0	0	0	0	0	0	0	0	0	0	0	0	0	6.51E-04	0
P	O95747	0	0	0	2	7	0	3	2	3	0	2	0	2	4	0	3	5	0	0	0	3	0	0	6	4	0	0	7	10	2	0	0	0	0	1.70E-05	7.98E-05	0	4.87E-05	4.15E-05	8.30E-05	0	3.56E-05	0	8.56E-05	4.65E-05	0	4.44E-05	9.59E-05
P	Q13547	0	0	0	0	0	0	0	0	2	0	0	0	0	6	0	0	0	0	0	0	0	0	0	0	0	0	0	0	2	0	0	0	0	0	0	0	0	0	0	3.03E-05	0	0	0	0	8.91E-05	0	0	0
P	Q13555	0	0	0	0	0	0	0	0	0	0	0	0	0	2	0	0	0	0	0	0	0	0	0	0	0	0	0	0	0	0	0	0	0	0	0	0	0	0	0	0	0	0	0	0	2.20E-05	0	0	0
P	Q13554	0	0	0	0	0	0	0	0	0	0	0	0	0	2	0	0	0	0	0	0	0	0	0	0	0	0	0	0	0	0	0	0	0	0	0	0	0	0	0	0	0	0	0	0	1.84E-05	0	0	0
P	O95757	0	0	0	4	4	3	4	16	19	3	4	2	7	45	8	4	33	0	0	3	11	0	0	5	8	0	0	8	10	0	0	0	0	0	2.67E-05	2.50E-05	2.25E-05	3.06E-05	2.00E-04	3.74E-04	6.85E-05	7.83E-05	3.27E-05	9.86E-05	5.12E-04	1.10E-04	3.72E-05	4.62E-04
P	Q13557	0	0	0	0	0	0	0	0	0	0	0	0	0	2	0	0	0	0	0	0	0	0	0	0	0	0	0	0	0	0	0	0	0	0	0	0	0	0	0	0	0	0	0	0	2.46E-05	0	0	0
P	P78504	0	9	0	0	0	0	0	0	0	5	0	3	0	0	9	0	0	27	4	2	2	3	0	0	3	0	0	0	0	0	0	0	1.21E-04	0	0	0	0	0	0	0	1.42E-04	0	4.50E-05	0	0	6.85E-05	0	0
P	Q13561	0	0	0	0	0	0	0	3	0	0	0	0	0	26	5	3	9	0	0	0	2	0	0	0	3	0	0	4	6	0	0	0	0	0	0	0	0	0	5.46E-05	0	0	0	0	0	4.13E-04	1.16E-04	5.84E-05	1.89E-04
P	Q13564	0	0	0	0	0	0	0	0	0	0	0	0	0	7	0	0	0	0	0	0	0	0	0	0	0	0	0	0	0	0	0	0	0	0	0	0	0	0	0	0	0	0	0	0	9.19E-05	0	0	0
P	F8WCM5	6	4	4	2	4	2	5	9	2	7	4	2	8	16	16	18	17	10	4	2	2	7	10	9	3	2	4	9	10	4	7	0.0080802	0.010184364	0.002932184	0.005484252	0.00168132	0.009484992	0.001333866	0.005291232	0.001385848	0.002298384	0.002860608	0.002262808	0.009734266	0.00153301	0.00282614	0.002888295	0.002400037
P	Q13576	0	0	0	0	0	0	0	0	0	0	0	0	2	4	0	2	0	0	0	0	0	0	0	0	0	0	0	2	2	0	0	0	0	0	0	0	0	0	0	0	0	0	0	1.43E-05	1.56E-05	0	9.91E-06	0
P	O95777	0	0	0	0	0	0	4	0	4	0	2	0	2	3	2	0	0	0	0	2	0	0	0	2	0	0	0	2	3	0	0	0	0	0	0	0	0	6.95E-04	0	0.001747506	0	7.82E-04	0	6.26E-04	5.11E-04	5.79E-04	0	0
P	P78527	0	0	0	0	0	0	0	5	7	0	0	0	0	56	6	0	0	0	0	0	3	0	0	0	0	0	0	3	9	0	0	0	0	0	0	0	0	0	1.06E-05	2.12E-05	0	0	0	0	1.04E-04	1.35E-05	0	0
P	Q9Y4A5	0	0	0	0	0	0	0	0	0	0	0	0	0	0	0	0	0	0	0	0	0	0	0	0	0	0	0	0	2	0	0	0	0	0	0	0	0	0	0	0	0	0	0	0	0	0	0	0
P	O95782	0	0	0	0	0	0	0	0	3	0	0	0	0	14	0	0	2	0	0	2	3	0	0	4	4	0	0	8	4	0	0	0	0	0	0	0	0	0	0	2.24E-05	0	0	0	0	9.41E-05	0	0	1.72E-05
P	Q13596	0	0	0	0	0	0	0	0	0	0	0	0	0	2	0	0	0	0	0	0	0	0	0	0	0	0	0	0	0	0	0	0	0	0	0	0	0	0	0	0	0	0	0	0	2.35E-05	0	0	0
P	Q9Y2W7	0	0	0	0	0	0	0	0	0	0	0	0	0	0	0	0	0	0	0	0	2	0	0	0	0	0	0	0	0	0	0	0	0	0	0	0	0	0	0	0	0	0	0	0	0	0	0	0
P	Q9Y394	0	0	0	0	0	0	0	0	0	0	0	0	0	0	0	0	0	0	0	0	0	0	0	0	0	0	0	0	2	0	0	0	0	0	0	0	0	0	0	0	0	0	0	0	0	0	0	0
P	Q9Y2X3	0	0	0	0	0	0	0	3	2	0	0	0	0	11	0	0	2	0	0	0	2	0	0	0	0	0	0	0	0	0	0	0	0	0	0	0	0	0	5.52E-05	2.76E-05	0	0	0	0	1.39E-04	0	0	3.18E-05
P	P27105	0	0	5	0	0	0	0	0	4	0	0	0	4	13	7	12	0	0	0	3	10	0	0	10	6	0	0	6	9	0	0	0	0	1.77E-04	0	0	0	0	0	1.27E-04	0	0	0	1.04E-04	3.62E-04	2.25E-04	4.07E-04	0
P	P15144	0	0	0	0	0	0	0	0	0	0	0	0	0	0	0	9	0	0	0	0	0	0	0	0	0	0	0	0	0	0	0	0	0	0	0	0	0	0	0	0	0	0	0	0	0	0	7.27E-05	0
P	P05787	2	4	2	4	8	4	7	3	7	2	7	0	9	10	13	9	9	6	0	3	5	2	0	10	10	0	0	8	8	2	0	2.00E-04	6.39E-04	6.60E-05	1.58E-04	1.57E-04	7.57E-04	1.59E-04	6.80E-04	6.34E-04	1.49E-04	0.001223353	0	0.001680777	6.22E-04	0.001956802	3.23E-04	2.44E-04
P	P54753	0	0	0	0	0	0	0	0	0	0	0	0	0	0	2	2	0	0	0	0	0	0	0	2	2	0	0	0	0	0	0	0	0	0	0	0	0	0	0	0	0	0	0	0	0	1.86E-05	1.56E-05	0
P	Q9BR76	0	0	0	0	0	0	0	3	0	0	0	0	0	3	0	0	5	0	0	0	0	0	0	0	0	0	0	0	0	0	0	0	0	0	0	0	0	0	4.48E-05	0	0	0	0	0	3.76E-05	0	0	1.03E-04
P	P15104	0	0	0	0	0	0	0	0	0	0	0	0	0	0	0	0	0	2	0	0	0	0	0	0	0	0	0	0	0	0	0	0	0	0	0	0	0	0	0	0	0	0	0	0	0	0	0	0
P	P30740	0	0	0	0	0	0	0	4	0	0	0	0	0	0	2	2	6	2	0	0	0	0	0	5	0	0	0	0	6	0	0	0	0	0	0	0	0	0	7.70E-05	0	0	0	0	0	0	4.89E-05	4.12E-05	1.33E-04
P	P54764	0	0	0	0	0	0	0	0	0	0	0	0	0	0	2	2	0	0	0	0	0	0	0	2	2	0	0	0	0	0	0	0	0	0	0	0	0	0	0	0	0	0	0	0	0	1.88E-05	1.58E-05	0
P	P29762	0	0	0	0	4	0	0	0	2	0	0	0	0	0	0	0	0	0	0	0	0	0	0	0	2	0	0	0	0	0	0	0	0	0	0	4.60E-04	0	0	0	2.13E-04	0	0	0	0	0	0	0	0
P	P54762	0	0	0	0	0	0	0	0	0	0	0	0	0	0	2	2	0	0	0	0	0	0	0	2	2	0	0	0	0	0	0	0	0	0	0	0	0	0	0	0	0	0	0	0	0	1.88E-05	1.59E-05	0
P	P54760	0	0	3	0	0	0	0	0	0	0	0	0	0	0	2	11	0	3	0	0	4	0	0	5	6	2	2	0	2	0	0	0	0	3.87E-05	0	0	0	0	0	0	0	0	0	0	0	1.88E-05	1.27E-04	0
P	P15121	0	0	0	0	0	0	0	0	0	0	0	0	0	6	0	0	9	0	0	0	0	0	0	0	2	0	0	0	0	0	0	0	0	0	0	0	0	0	0	0	0	0	0	0	1.75E-04	0	0	2.40E-04
P	P40123	0	0	0	0	2	0	2	0	0	0	0	0	0	2	0	0	0	0	0	0	0	0	0	0	0	0	0	0	2	0	0	0	0	0	0	1.76E-05	0	2.15E-05	0	0	0	0	0	0	3.86E-05	0	0	0
P	P40121	0	0	2	3	16	4	13	13	15	0	8	3	7	15	13	19	26	11	0	6	13	2	0	12	12	0	2	12	17	6	3	0	0	7.33E-05	2.06E-04	6.88E-04	4.71E-04	6.19E-04	7.13E-04	9.22E-04	0	8.62E-04	1.97E-04	0.001404002	4.41E-04	4.26E-04	6.73E-04	9.44E-04
P	P15170	0	0	0	0	0	0	3	0	3	0	0	0	0	12	0	0	11	0	0	0	0	0	0	0	0	0	0	0	0	0	0	0	0	0	0	0	0	3.08E-05	0	5.85E-05	0	0	0	0	1.60E-04	0	0	2.03E-04
P	Q9Y2T2	0	0	0	0	0	0	0	0	0	0	0	0	0	2	0	0	0	0	0	0	0	0	0	0	0	0	0	0	5	0	0	0	0	0	0	0	0	0	0	0	0	0	0	0	4.40E-05	0	0	0
P	Q9Y2T7	0	0	0	0	0	0	0	0	0	0	0	0	0	0	0	0	0	0	0	0	3	0	0	0	0	0	0	0	0	0	0	0	0	0	0	0	0	0	0	0	0	0	0	0	0	0	0	0
P	Q9Y2T4	0	0	0	0	3	0	2	0	0	0	0	0	0	2	0	0	0	0	0	0	0	0	0	0	0	0	0	2	0	0	0	0	0	0	0	3.76E-05	0	3.44E-05	0	0	0	0	0	0	2.74E-05	0	0	0
P	P54707	0	0	0	0	0	0	0	0	0	0	0	0	0	6	4	4	0	0	0	0	2	0	0	0	0	0	0	0	2	0	0	0	0	0	0	0	0	0	0	0	0	0	0	0	7.08E-05	6.24E-05	5.26E-05	0
P	P54709	0	0	0	0	0	0	0	0	0	0	0	0	2	4	4	0	0	0	0	0	0	0	0	0	0	0	0	0	0	0	0	0	0	0	0	0	0	0	0	0	0	0	0	5.39E-05	2.20E-04	1.33E-04	0	0
P	Q5H9K5	0	0	0	0	0	0	0	0	0	0	0	0	0	0	0	0	0	0	0	0	0	0	0	0	0	0	0	0	2	0	0	0	0	0	0	0	0	0	0	0	0	0	0	0	0	0	0	0
P	P42771	0	0	0	0	0	0	0	0	0	0	0	0	2	0	0	0	0	0	0	0	0	0	0	2	0	0	0	0	2	0	0	0	0	0	0	0	0	0	0	0	0	0	0	9.64E-05	0	0	0	0
P	Q9Y365	0	0	0	0	0	0	0	0	0	0	0	0	0	6	0	0	2	0	0	0	0	0	0	0	0	0	0	0	0	0	0	0	0	0	0	0	0	0	0	0	0	0	0	0	1.26E-04	0	0	5.79E-05
P	Q9Y2U5	0	0	0	0	0	0	0	0	0	0	0	0	0	2	2	0	0	0	0	0	0	0	0	0	0	0	0	0	0	0	0	0	0	0	0	0	0	0	0	0	0	0	0	0	2.97E-05	2.99E-05	0	0
P	P42766	0	2	4	0	4	0	3	2	2	0	2	0	2	7	0	7	5	0	0	2	5	0	0	2	0	0	0	2	2	0	0	0	2.39E-04	9.85E-04	0	4.44E-04	0	4.17E-04	1.19E-04	4.74E-04	0	3.81E-04	0	3.06E-04	4.99E-04	0	5.08E-04	4.11E-04
P	P15153	0	0	3	0	5	0	5	2	2	0	2	2	3	6	2	23	0	2	0	4	6	0	0	6	5	0	0	5	5	0	0	0	0	5.31E-04	0	2.19E-04	0	2.40E-04	1.14E-04	3.80E-04	0	3.42E-04	3.57E-04	4.31E-04	3.51E-04	9.65E-05	0.001301034	0
P	P15151	0	5	6	0	2	4	0	2	3	0	2	0	2	0	6	12	2	9	2	0	2	3	2	3	0	0	2	0	2	0	2	0	2.82E-04	1.53E-04	0	2.02E-05	6.05E-05	0	3.50E-05	7.00E-05	0	1.12E-04	0	7.21E-05	0	4.44E-04	4.31E-04	6.06E-05
P	Q9Y376	0	0	0	0	0	0	0	0	0	0	0	0	0	0	0	6	0	0	0	0	0	0	0	0	0	0	0	0	0	0	0	0	0	0	0	0	0	0	0	0	0	0	0	0	0	0	1.37E-04	0
P	P54727	0	0	0	0	0	0	0	7	0	0	0	0	0	0	0	0	20	6	0	0	0	0	0	0	0	0	0	0	4	2	0	0	0	0	0	0	0	0	6.78E-04	0	0	0	0	0	0	0	0	6.79E-04
P	P54725	0	0	0	0	0	0	0	2	0	0	0	0	0	0	0	0	2	0	0	0	0	0	0	0	0	0	0	0	0	2	0	0	0	0	0	0	0	0	4.83E-04	0	0	0	0	0	0	0	0	4.64E-05
P	Q9Y383	0	0	0	0	0	0	0	0	0	0	0	0	0	0	0	0	4	0	0	0	0	0	0	0	0	0	0	0	3	0	0	0	0	0	0	0	0	0	0	0	0	0	0	0	0	0	0	8.59E-05
P	Reverse_sp|P23109|AMPD1_HUMAN	0	0	0	0	0	0	0	0	0	0	0	0	0	0	0	0	0	0	0	2	0	0	0	0	0	0	0	0	0	0	0	0	0	0	0	0	0	0	0	0	0	0	0	0	0	0	0	0
P	Q9Y316	0	0	0	0	0	0	0	0	0	0	0	0	0	5	0	0	0	0	0	0	0	2	0	0	0	0	0	0	2	0	0	0	0	0	0	0	0	0	0	0	0	0	0	0	1.03E-04	0	0	0
P	Q9Y2Q5	0	0	0	0	0	0	0	0	0	0	0	0	0	0	0	0	0	0	0	0	0	0	0	3	0	0	0	2	3	0	0	0	0	0	0	0	0	0	0	0	0	0	0	0	0	0	0	0
P	Q9Y337	0	7	15	0	3	0	0	14	7	2	5	0	0	0	4	5	12	11	0	9	10	10	3	13	5	4	2	5	9	2	0	0	4.52E-04	0.001283565	0	1.72E-04	0	0	0.001021257	9.21E-04	1.47E-04	6.72E-04	0	0	0	2.53E-04	2.66E-04	5.46E-04
P	Q8N954	0	0	0	0	0	0	0	0	0	0	2	0	0	0	0	0	0	0	0	0	0	0	0	0	0	0	0	0	0	0	0	0	0	0	0	0	0	0	0	0	0	6.58E-05	0	0	0	0	0	0
P	Q9BQL6	0	0	0	0	0	0	0	0	2	0	0	0	0	3	0	0	0	0	0	0	0	0	0	0	2	0	0	0	3	0	0	0	0	0	0	0	0	0	0	2.15E-05	0	0	0	0	2.72E-05	0	0	0
P	Q9BQT9	0	0	0	0	0	0	0	0	0	0	0	0	0	0	9	6	0	7	0	0	0	0	0	0	0	0	0	0	0	0	0	0	0	0	0	0	0	0	0	0	0	0	0	0	0	1.07E-04	4.90E-05	0
P	P42704	0	0	0	0	0	0	0	0	0	0	0	0	0	4	0	0	0	0	0	2	2	0	0	3	2	0	0	3	5	0	0	0	0	0	0	0	0	0	0	0	0	0	0	0	1.76E-05	0	0	0
P	Q9Y2L1	0	0	0	0	0	0	0	0	0	0	0	0	0	2	0	0	0	0	0	0	0	0	0	0	0	0	0	0	0	0	0	0	0	0	0	0	0	0	0	0	0	0	0	0	1.28E-05	0	0	0
P	P05783	0	4	4	4	4	4	4	2	2	2	2	2	3	2	2	2	2	2	2	0	2	0	0	2	3	2	2	2	3	2	2	0	6.50E-04	9.93E-04	9.68E-04	6.16E-04	5.42E-04	6.92E-04	2.55E-04	2.37E-04	0.001002202	0.001505009	0.001498971	7.52E-04	1.14E-04	3.23E-04	1.45E-04	3.13E-04
P	Q8N8Z6	0	0	0	0	0	0	0	0	0	0	0	0	0	0	0	2	0	0	0	0	0	0	0	0	0	0	0	0	0	0	0	0	0	0	0	0	0	0	0	0	0	0	0	0	0	0	2.18E-05	0
P	Q9Y3I0	0	0	0	0	2	0	0	0	4	0	0	0	0	17	0	0	2	0	0	0	2	0	0	0	0	0	0	0	2	0	0	0	0	0	0	3.33E-05	0	0	0	1.01E-04	0	0	0	0	2.43E-04	0	0	3.34E-05
P	Q13492	0	0	0	0	0	0	0	0	2	0	0	0	0	0	0	0	0	0	0	0	0	0	0	0	0	0	0	0	0	0	0	0	0	0	0	0	0	0	0	2.24E-05	0	0	0	0	0	0	0	0
P	Q01469	0	3	11	15	40	5	25	57	36	4	10	0	17	91	66	72	122	35	2	12	30	6	5	19	14	2	2	17	32	4	2	0	1.63E-04	0.001605383	0.00921918	0.023663018	8.40E-04	0.005738282	0.019786369	0.02685249	0.001383286	0.00333477	0	0.003786244	0.010810562	0.008991483	0.0068232	0.02619923
P	Q9BRG1	0	0	0	0	0	0	0	0	2	0	0	0	2	2	2	2	0	0	0	0	0	0	0	2	2	0	0	0	4	0	0	0	0	0	0	0	0	0	0	8.29E-05	0	0	0	8.54E-05	6.97E-05	1.05E-04	8.87E-05	0
P	Q9Y3L3	0	0	0	0	2	0	0	0	0	0	0	0	0	4	0	2	0	0	0	0	4	0	0	0	2	0	0	0	2	0	0	0	0	0	0	3.00E-05	0	0	0	0	0	0	0	0	3.50E-05	0	2.23E-05	0
P	Q9Y3L5	0	0	0	0	0	0	0	0	0	0	0	0	0	0	2	2	0	0	0	0	0	0	0	0	0	0	0	0	0	0	0	0	0	0	0	0	0	0	0	0	0	0	0	0	0	1.01E-04	8.53E-05	0
P	Q9BRF8	0	0	0	0	0	0	0	0	0	0	0	0	2	0	0	0	0	0	0	0	0	0	0	0	0	0	0	0	5	0	0	0	0	0	0	0	0	0	0	0	0	0	0	1.20E-04	0	0	0	0
P	Q9Y3E1	0	0	0	0	0	0	0	0	0	0	0	0	0	0	0	0	3	0	0	0	0	0	0	0	0	0	0	0	0	0	0	0	0	0	0	0	0	0	0	0	0	0	0	0	0	0	0	2.49E-04
P	Q9Y3E7	0	0	0	0	0	0	0	0	0	0	0	0	0	0	2	5	2	0	0	0	0	0	0	2	0	0	0	0	0	0	0	0	0	0	0	0	0	0	0	0	0	0	0	0	0	8.35E-05	1.76E-04	7.59E-05
P	Reverse_sp|Q8NEP3|DAAF1_HUMAN	0	0	0	0	0	0	0	0	0	0	0	0	0	0	2	0	0	0	0	0	0	0	0	0	0	0	0	0	0	0	0	0	0	0	0	0	0	0	0	0	0	0	0	0	0	2.56E-05	0	0
P	Q9Y3F4	0	0	0	0	0	0	0	3	2	0	0	0	0	21	8	3	12	0	0	0	0	0	0	0	0	0	0	0	0	0	0	0	0	0	0	0	0	0	8.34E-05	4.17E-05	0	0	0	0	5.43E-04	2.65E-04	6.69E-05	3.37E-04
P	Q9BRL6	0	0	0	0	0	0	0	0	0	0	0	0	0	0	0	0	2	0	0	0	0	0	0	0	0	0	0	0	0	0	0	0	0	0	0	0	0	0	0	0	0	0	0	0	0	0	0	8.96E-05
P	Reverse_sp|Q9UBJ2|ABCD2_HUMAN	0	0	0	0	0	0	0	0	0	0	0	0	0	0	0	0	0	0	0	0	2	0	0	2	2	0	0	2	0	0	0	0	0	0	0	0	0	0	0	0	0	0	0	0	0	0	0	0
P	O95817	0	0	0	0	0	0	0	0	0	0	0	0	0	0	0	0	0	0	0	0	0	0	0	2	0	0	0	2	0	0	0	0	0	0	0	0	0	0	0	0	0	0	0	0	0	0	0	0
P	Q9BRK5	0	9	19	2	3	0	8	6	10	3	10	0	14	2	55	44	2	25	0	4	7	3	0	11	10	0	0	4	12	0	0	0	6.50E-04	0.001197385	3.71E-05	4.64E-05	0	2.13E-04	3.63E-04	5.84E-04	3.97E-04	0.001139994	0	0.001038233	5.08E-05	0.004300258	0.00215641	6.98E-05
P	O95819	0	0	0	0	0	0	0	0	0	0	0	0	0	0	0	2	0	0	0	0	0	0	0	0	0	0	0	0	0	0	0	0	0	0	0	0	0	0	0	0	0	0	0	0	0	0	1.26E-05	0
P	O95831	0	0	0	0	0	0	0	0	0	0	0	0	0	0	0	0	0	0	0	0	3	0	0	0	0	0	0	0	2	2	2	0	0	0	0	0	0	0	0	0	0	0	0	0	0	0	0	0
P	O95834	0	0	0	0	0	0	0	0	0	0	0	0	0	3	0	0	6	0	0	0	0	0	0	0	0	0	0	0	0	0	0	0	0	0	0	0	0	0	0	0	0	0	0	0	3.78E-05	0	0	7.79E-05
P	O95833	0	0	0	7	2	0	0	0	0	0	0	0	0	0	0	0	0	0	0	0	0	0	0	0	0	0	0	2	3	0	0	0	0	0	2.66E-04	3.56E-05	0	0	0	0	0	0	0	0	0	0	0	0
P	Q9BRA2	0	8	6	6	9	7	7	7	4	4	2	4	4	4	2	21	20	13	4	7	6	7	5	5	7	6	4	4	6	7	5	0	0.001913062	3.63E-04	8.74E-04	3.42E-04	0.001076006	3.75E-04	0.001780061	3.56E-04	0.002218968	5.34E-04	0.003233379	7.33E-04	1.99E-04	1.51E-04	0.001903952	0.002122412
P	Q9Y3A5	0	0	0	0	3	0	0	4	3	0	0	0	0	13	0	10	5	0	0	0	2	0	0	2	2	0	0	3	7	0	0	0	0	0	0	8.41E-05	0	0	1.46E-04	2.04E-04	0	0	0	0	4.17E-04	0	3.43E-04	1.68E-04
P	P39060	0	9	0	0	0	0	0	4	0	2	0	0	0	0	0	0	0	12	0	2	4	0	0	4	5	0	0	0	0	0	0	0	1.30E-04	0	0	0	0	0	1.66E-05	0	6.55E-05	0	0	0	0	0	0	0
P	Q13404	0	0	0	4	8	2	9	3	5	0	4	0	7	2	0	4	0	0	0	0	4	0	0	10	5	2	0	5	13	0	3	0	0	0	6.09E-04	5.15E-04	3.00E-04	9.42E-04	2.48E-04	5.46E-04	0	3.83E-04	0	8.69E-04	1.25E-04	0	2.12E-04	0
P	Q13409	0	0	0	3	7	2	2	2	0	0	0	2	0	4	0	2	0	0	2	0	2	0	0	0	0	0	0	0	0	0	0	0	0	0	2.11E-04	2.11E-04	8.89E-05	4.02E-05	3.43E-05	0	0	0	7.09E-04	0	4.81E-05	0	6.12E-05	0
P	Q9Y3B3	0	0	0	0	0	0	0	0	0	0	0	0	0	3	0	0	0	0	0	0	0	0	0	0	0	0	0	0	0	0	0	0	0	0	0	0	0	0	0	0	0	0	0	0	8.21E-05	0	0	0
P	Q9Y3B8	0	0	0	0	0	0	0	0	0	0	0	0	2	0	2	0	2	0	0	0	2	0	0	0	3	0	0	2	5	0	0	0	0	0	0	0	0	0	0	0	0	0	0	6.34E-05	0	7.82E-05	0	7.11E-05
P	Q13418	0	0	0	0	0	0	0	0	0	0	0	0	0	3	0	0	0	0	0	0	0	0	0	0	0	0	0	0	0	0	0	0	0	0	0	0	0	0	0	0	0	0	0	0	4.07E-05	0	0	0
P	Q9Y3C8	0	0	0	0	0	0	0	2	0	0	0	0	0	0	0	0	0	0	0	0	0	0	0	0	0	0	0	0	0	0	0	0	0	0	0	0	0	0	8.74E-05	0	0	0	0	0	0	0	0	0
P	Q13421	0	0	0	0	0	0	3	0	0	3	3	0	0	0	2	0	0	5	0	0	0	0	0	4	2	0	0	0	2	0	0	0	0	0	0	0	0	3.26E-05	0	0	1.14E-04	4.47E-05	0	0	0	2.94E-05	0	0
P	O95861	0	0	0	0	0	0	0	0	2	0	0	0	0	3	0	2	2	0	0	0	3	0	0	4	7	0	0	4	3	0	0	0	0	0	0	0	0	0	0	9.47E-05	0	0	0	0	5.97E-05	0	5.07E-05	5.47E-05
P	Q13428	0	0	8	0	0	0	3	2	6	0	0	0	6	0	0	3	4	0	0	10	25	3	0	0	0	0	0	0	0	0	0	0	0	9.85E-05	0	0	0	1.72E-05	9.81E-06	3.43E-05	0	0	0	3.54E-05	0	0	1.57E-05	2.26E-05
P	P42677	0	2	5	0	7	0	5	5	6	0	2	0	4	10	5	2	7	2	0	2	5	0	0	4	4	0	0	4	4	0	0	0	5.25E-04	3.79E-04	0	0.001150903	0	0.001343638	0.001563911	0.003646968	0	3.35E-04	0	0.001431773	0.002482017	0.001323719	1.86E-04	9.02E-04
P	Q9Y3D6	0	0	0	0	2	0	3	0	2	0	0	0	0	0	0	0	0	0	0	0	0	0	0	0	0	0	0	2	2	0	0	0	0	0	0	1.38E-04	0	1.69E-04	0	1.44E-04	0	0	0	0	0	0	0	0
P	Reverse_sp|Q32MZ4|LRRF1_HUMAN	0	0	0	0	0	0	0	0	0	0	0	0	0	0	0	0	0	0	0	0	0	0	0	0	0	0	0	0	2	0	0	0	0	0	0	0	0	0	0	0	0	0	0	0	0	0	0	0
P	Q13435	0	0	0	0	0	0	0	2	5	0	0	0	3	0	0	0	5	0	0	2	2	0	0	2	2	0	0	0	9	0	0	0	0	0	0	0	0	0	2.45E-05	8.96E-05	0	0	0	5.04E-05	0	0	0	4.70E-05
P	P54652	0	13	14	16	18	14	18	15	19	7	13	5	15	37	19	24	36	18	6	10	23	10	7	26	23	3	2	21	29	7	7	0	0.001208294	5.49E-04	0.001576387	7.76E-04	0.001824616	0.001059771	0.001039344	0.001301266	6.07E-04	7.93E-04	3.65E-04	0.001670402	0.001401061	7.83E-04	0.001184979	0.002385343
P	Q13442	0	0	8	0	5	0	2	0	0	0	0	0	0	0	0	9	0	2	0	0	4	0	0	0	0	0	0	0	0	0	0	0	0	5.28E-04	0	1.16E-04	0	5.67E-05	0	0	0	0	0	0	0	0	3.88E-04	0
P	Q13444	0	2	0	0	0	0	0	0	0	0	0	0	0	0	2	0	0	4	0	0	0	0	0	0	3	0	0	0	2	0	0	0	1.70E-05	0	0	0	0	0	0	0	0	0	0	0	0	2.15E-05	0	0
P	Q13443	0	0	0	0	0	0	0	3	0	0	0	0	0	0	4	4	0	4	0	0	0	0	0	2	0	0	0	0	0	0	0	0	0	0	0	0	0	0	5.35E-05	0	0	0	0	0	0	4.53E-05	3.81E-05	0
P	O95881	0	0	0	0	0	0	0	0	0	0	0	0	0	0	0	2	3	0	0	0	0	0	0	0	0	0	0	0	0	0	0	0	0	0	0	0	0	0	0	0	0	0	0	0	0	0	9.08E-05	2.45E-04
P	Q13451	0	0	0	0	0	0	0	3	0	0	0	0	0	8	2	0	5	0	0	0	2	0	0	0	0	0	0	0	2	0	0	0	0	0	0	0	0	0	7.98E-05	0	0	0	0	0	1.21E-04	4.06E-05	0	9.21E-05
P	Q7L9L4	0	0	0	0	0	0	0	0	0	0	0	0	0	2	2	5	0	0	0	0	0	0	0	0	0	0	0	0	0	0	0	0	0	0	0	0	0	0	0	0	0	0	0	0	8.52E-05	8.58E-05	2.89E-04	0
P	P49023	0	0	0	0	0	0	0	0	0	0	0	0	0	0	0	0	0	0	2	0	0	0	0	0	0	0	0	0	0	0	0	0	0	0	0	0	0	0	0	0	0	0	0	0	0	0	0	0
P	Reverse_sp|Q13263|TIF1B_HUMAN	0	0	0	0	0	2	0	2	0	0	0	0	0	0	0	0	2	0	0	0	0	0	0	0	0	0	0	0	0	0	0	0	0	0	0	0	3.02E-05	0	3.50E-05	0	0	0	0	0	0	0	0	1.21E-04
P	P27694	0	0	0	0	0	0	0	0	0	0	0	0	0	0	0	0	0	0	0	0	0	0	0	0	0	0	0	2	0	0	0	0	0	0	0	0	0	0	0	0	0	0	0	0	0	0	0	0
P	P27695	0	0	0	0	0	0	0	8	0	0	0	0	0	0	0	0	5	0	0	2	0	3	2	0	0	0	0	0	0	0	0	0	0	0	0	0	0	0	4.36E-04	0	0	0	0	0	0	0	0	1.59E-04
P	P39687	0	0	0	0	0	0	0	6	0	0	0	0	0	0	0	0	6	5	0	3	3	0	0	0	0	0	0	0	0	0	0	0	0	0	0	0	0	0	3.22E-04	0	0	0	0	0	0	0	0	2.37E-04
P	Q9BYE4	0	0	2	8	8	4	6	0	0	0	0	0	0	0	0	0	0	0	0	0	0	0	2	2	0	0	0	2	2	2	0	0	0	5.24E-04	0.014657378	0.01128557	9.50E-04	0.003584149	0	0	0	0	0	0	0	0	0	0
P	Q9BYE2	0	0	0	0	0	2	0	0	0	0	0	0	0	0	0	0	0	0	0	0	0	0	0	0	0	0	0	0	0	0	0	0	0	0	0	0	7.53E-05	0	0	0	0	0	0	0	0	0	0	0
P	K7EP46	0	0	0	0	0	0	0	3	0	0	0	0	0	0	0	0	3	0	0	0	0	0	0	0	0	0	0	0	0	0	0	0	0	0	0	0	0	0	5.14E-05	0	0	0	0	0	0	0	0	4.45E-05
P	Q9BYJ9	0	0	0	0	0	0	0	0	0	0	0	0	0	0	0	0	0	0	0	0	0	0	0	2	0	0	0	0	2	0	0	0	0	0	0	0	0	0	0	0	0	0	0	0	0	0	0	0
P	P27635	0	0	4	0	3	0	2	3	13	0	0	0	2	41	8	8	11	0	0	2	8	0	0	2	3	0	0	2	3	0	0	0	0	1.79E-04	0	9.82E-05	0	7.19E-05	1.02E-04	8.52E-04	0	0	0	7.03E-05	0.003180639	7.79E-04	3.28E-04	4.72E-04
P	Reverse_sp|Q8N336|ELMD1_HUMAN	0	0	0	0	0	0	0	0	0	0	0	0	0	0	0	0	0	0	0	0	0	0	0	0	0	0	0	0	2	0	0	0	0	0	0	0	0	0	0	0	0	0	0	0	0	0	0	0
P	P01011	0	0	0	0	0	0	0	0	0	0	0	0	0	0	0	2	0	0	0	0	0	0	0	0	0	0	0	0	0	0	0	0	0	0	0	0	0	0	0	0	0	0	0	0	0	0	3.69E-05	0
P	Reverse_sp|O15230|LAMA5_HUMAN	0	0	0	0	2	0	0	0	0	0	0	0	0	0	0	0	0	0	0	0	0	0	0	0	0	0	0	0	0	0	0	0	0	0	0	2.28E-06	0	0	0	0	0	0	0	0	0	0	0	0
P	P01009	0	0	0	0	0	0	0	0	0	0	0	0	0	0	0	3	0	2	0	0	0	0	0	0	0	0	0	0	0	0	0	0	0	0	0	0	0	0	0	0	0	0	0	0	0	0	5.60E-05	0
P	P01008	0	0	0	0	0	0	0	2	2	0	2	0	2	0	0	3	4	2	0	0	0	0	0	0	0	0	0	0	0	0	0	0	0	0	0	0	0	0	3.15E-05	3.14E-05	0	8.09E-05	0	4.86E-05	0	0	5.05E-05	1.09E-04
P	P01042	0	0	0	0	0	0	0	0	0	0	0	0	0	0	2	0	2	0	0	0	0	0	0	0	0	0	0	0	0	0	0	0	0	0	0	0	0	0	0	0	0	0	0	0	0	2.88E-05	0	6.54E-05
P	P01040	0	0	0	0	0	0	0	6	0	0	0	0	0	0	0	0	0	0	0	0	0	0	0	0	0	0	0	0	0	0	0	0	0	0	0	0	0	0	9.68E-04	0	0	0	0	0	0	0	0	0
P	P15692	0	0	0	0	0	0	0	0	0	0	0	0	0	0	0	0	0	0	0	2	0	2	0	0	0	0	0	0	0	0	0	0	0	0	0	0	0	0	0	0	0	0	0	0	0	0	0	0
P	P01034	0	11	17	5	12	5	11	6	8	5	9	0	8	0	18	29	4	9	2	7	9	4	2	17	15	4	4	8	15	0	4	0	0.002870821	0.003798392	2.76E-04	0.001583435	4.32E-04	0.001300132	4.50E-04	0.001648629	0.001967794	0.005331921	0	0.003603949	0	0.002411707	0.003475364	2.88E-04
P	P01033	0	14	26	7	14	5	12	7	3	6	13	3	5	0	10	24	9	16	3	10	14	5	5	23	19	8	5	15	18	5	4	0	0.00309053	0.003017791	5.19E-04	6.70E-04	0.001126502	7.93E-04	5.64E-04	2.11E-04	0.001249122	0.001857685	2.65E-04	4.72E-04	0	5.82E-04	0.001583867	4.07E-04
P	P01031	0	0	0	0	0	0	0	2	2	2	0	0	2	0	0	0	0	0	0	0	0	0	0	0	0	0	0	0	0	0	0	0	0	0	0	0	0	0	8.71E-06	1.31E-05	2.57E-05	0	0	8.97E-06	0	0	0	0
P	P01024	0	0	0	4	10	16	42	9	11	18	30	6	37	2	16	173	13	30	15	3	7	3	2	49	42	17	13	27	50	11	16	0	0	0	2.42E-05	4.55E-05	3.56E-04	3.55E-04	1.54E-04	9.21E-05	6.13E-04	6.26E-04	1.90E-04	3.93E-04	1.47E-05	9.47E-05	0.001605365	8.10E-05
P	P01023	0	0	0	4	8	3	11	7	6	2	6	4	7	7	6	3	7	5	0	4	5	3	3	9	7	2	2	4	7	3	3	0	0	0	2.13E-05	7.13E-05	1.20E-04	1.53E-04	3.76E-04	2.28E-04	2.05E-04	1.97E-04	1.67E-04	2.09E-04	7.07E-05	6.29E-05	2.65E-05	1.54E-04
P	P13010	0	0	0	0	2	0	0	9	6	0	0	0	0	50	20	4	18	5	0	0	3	0	0	4	4	0	0	0	11	0	0	0	0	0	0	4.02E-05	0	0	1.30E-04	7.97E-05	0	0	0	0	5.95E-04	3.29E-04	4.27E-05	2.30E-04
P	Q9BYX7	0	7	8	9	15	8	14	16	8	4	4	3	8	16	15	13	18	11	4	5	5	3	3	9	10	2	2	11	12	3	2	0	4.31E-04	6.63E-04	0.001886284	7.85E-04	0.002386479	9.30E-04	0.00214082	9.14E-04	9.58E-04	2.50E-04	5.12E-04	9.42E-04	0.001798732	0.001136633	6.24E-04	0.001324933
P	Q32MZ4	0	0	0	0	0	0	0	4	2	0	0	0	0	0	2	3	0	0	0	0	8	0	0	0	0	0	0	0	2	0	0	0	0	0	0	0	0	0	3.61E-05	1.81E-05	0	0	0	0	0	2.29E-05	2.90E-05	0
P	P52597	0	0	0	0	0	0	0	6	3	0	0	0	0	4	0	0	15	3	0	0	0	0	0	4	2	0	0	0	6	0	0	0	0	0	0	0	0	0	1.41E-04	8.79E-05	0	0	0	0	5.91E-05	0	0	3.86E-04
P	Q9BYR6	0	0	0	0	0	0	4	0	0	0	0	0	0	0	0	0	0	0	0	0	0	0	0	0	0	0	0	0	0	0	0	0	0	0	0	0	0	5.76E-04	0	0	0	0	0	0	0	0	0	0
P	Q9BYR8	0	0	0	0	0	0	4	0	0	0	0	0	0	0	0	0	0	0	0	0	0	0	0	0	0	0	0	0	0	0	0	0	0	0	0	0	0	3.14E-04	0	0	0	0	0	0	0	0	0	0
P	Q9BYR7	0	0	0	0	0	0	4	0	0	0	0	0	0	0	0	0	0	0	0	0	0	0	0	0	0	0	0	0	0	0	0	0	0	0	0	0	0	6.28E-04	0	0	0	0	0	0	0	0	0	0
P	Q9BZ29	0	0	0	0	0	0	0	0	0	0	0	0	0	0	0	2	0	0	0	0	0	0	0	0	0	0	0	0	0	0	0	0	0	0	0	0	0	0	0	0	0	0	0	0	0	0	7.55E-06	0
P	Reverse_contaminant_KERATIN02	0	0	0	0	0	0	0	0	0	0	0	0	0	0	0	0	0	0	0	0	0	0	0	0	0	0	0	3	2	0	0	0	0	0	0	0	0	0	0	0	0	0	0	0	0	0	0	0
P	Q9BYP7	0	0	0	0	0	0	0	2	0	0	0	0	0	0	0	0	0	0	0	0	0	0	0	0	0	0	0	0	0	0	0	0	0	0	0	0	0	0	8.11E-06	0	0	0	0	0	0	0	0	0
P	P52799	0	0	2	0	0	0	0	0	0	0	0	0	0	0	3	2	0	0	0	0	0	2	0	0	0	3	0	0	0	0	0	0	0	3.83E-05	0	0	0	0	0	0	0	0	0	0	0	8.35E-05	7.03E-05	0
P	P62136	0	0	0	0	2	0	0	3	2	0	0	0	0	5	0	0	2	0	0	3	6	0	0	0	4	0	0	3	6	0	0	0	0	0	0	5.09E-05	0	0	8.85E-05	4.42E-05	0	0	0	0	1.30E-04	0	0	5.10E-05
P	P62140	0	0	0	0	0	0	0	3	0	0	0	0	0	10	0	3	4	0	0	2	4	0	0	0	3	0	0	4	8	0	0	0	0	0	0	0	0	0	8.93E-05	0	0	0	0	0	3.56E-04	0	7.16E-05	1.03E-04
P	P49189	0	0	0	0	0	0	0	4	0	0	0	0	0	9	2	0	7	0	0	0	0	0	0	0	0	0	0	2	6	0	0	0	0	0	0	0	0	0	5.91E-05	0	0	0	0	0	1.12E-04	3.75E-05	0	1.19E-04
P	P52758	0	0	0	0	0	0	0	0	2	0	0	0	0	0	0	0	0	0	0	2	3	0	0	4	4	0	0	2	4	0	0	0	0	0	0	0	0	0	0	1.06E-04	0	0	0	0	0	0	0	0
P	P52788	0	0	0	0	0	0	0	0	0	0	0	0	0	3	0	0	0	0	0	0	0	0	0	0	0	0	0	0	3	0	0	0	0	0	0	0	0	0	0	0	0	0	0	0	5.03E-05	0	0	0
P	P52789	0	0	0	0	0	0	0	0	0	0	0	0	0	8	0	3	3	0	0	0	0	0	0	0	0	0	0	0	0	0	0	0	0	0	0	0	0	0	0	0	0	0	0	0	6.02E-05	0	2.55E-05	2.76E-05
P	P01116	0	0	2	0	0	0	3	0	2	0	0	0	3	3	4	4	0	0	0	0	2	0	0	0	0	0	0	0	0	0	0	0	0	2.36E-04	0	0	0	8.14E-05	0	2.32E-04	0	0	0	2.39E-04	1.30E-04	2.45E-04	2.07E-04	0
P	P01112	0	0	2	0	0	0	3	0	2	0	0	0	3	4	4	7	0	0	0	0	2	0	0	0	0	0	0	0	0	0	0	0	0	2.36E-04	0	0	0	8.14E-05	0	2.32E-04	0	0	0	2.39E-04	1.62E-04	2.45E-04	3.30E-04	0
P	P01111	0	0	2	0	0	0	3	0	2	0	0	0	3	3	4	8	0	0	0	0	3	0	0	0	0	0	0	0	0	0	0	0	0	2.36E-04	0	0	0	8.14E-05	0	2.32E-04	0	0	0	2.39E-04	1.30E-04	2.45E-04	3.72E-04	0
P	P01130	0	6	2	0	0	0	0	2	0	5	0	0	0	0	10	11	0	12	6	6	4	7	4	6	4	7	5	0	3	3	0	0	5.13E-05	1.48E-05	0	0	0	0	1.70E-05	0	2.17E-04	0	0	0	0	1.72E-04	1.09E-04	0
P	P40763	0	0	0	0	0	0	0	0	0	0	0	0	0	4	0	0	0	0	0	0	0	0	0	0	4	0	0	0	4	0	0	0	0	0	0	0	0	0	0	0	0	0	0	0	3.19E-05	0	0	0
P	P37108	0	0	0	0	0	0	0	6	5	0	0	3	3	6	0	6	7	2	2	0	3	0	0	0	0	0	0	0	0	0	0	0	0	0	0	0	0	0	0.001878226	8.04E-04	0	0	6.05E-04	3.32E-04	3.16E-04	0	5.74E-04	6.81E-04
P	P27797	0	8	4	7	5	5	5	20	7	7	2	10	6	0	2	19	59	26	0	6	10	11	2	6	5	0	0	0	10	0	0	0	8.29E-04	1.22E-04	0.001492313	1.71E-04	0.001768277	4.80E-04	6.65E-04	3.67E-04	0.001240135	1.80E-04	7.89E-04	6.85E-04	0	4.44E-05	5.05E-04	0.002928229
P	P39748	0	0	2	0	0	0	2	0	3	0	0	0	0	0	0	0	0	0	0	0	3	0	0	0	2	0	0	0	0	0	0	0	0	5.03E-05	0	0	0	5.40E-05	0	5.76E-05	0	0	0	0	0	0	0	0
P	Q9BY76	0	0	0	0	0	0	0	0	0	3	6	2	7	0	29	34	0	22	3	0	0	0	0	6	4	0	0	6	5	0	0	0	0	0	0	0	0	0	0	0	1.42E-04	4.85E-04	6.76E-05	3.33E-04	0	0.001369364	0.001249762	0
P	Q9BXT5	0	0	0	0	0	0	0	0	0	0	0	0	2	0	0	0	0	0	0	0	0	0	0	2	0	0	0	2	0	0	0	0	0	0	0	0	0	0	0	0	0	0	0	1.08E-05	0	0	0	0
P	Q9BXS5	0	0	0	0	0	0	0	0	0	0	0	0	0	2	0	0	0	0	0	0	0	0	0	0	0	0	0	0	0	0	0	0	0	0	0	0	0	0	0	0	0	0	0	0	2.90E-05	0	0	0
P	Q9BY44	0	0	0	0	0	0	0	5	2	0	0	0	0	16	0	6	4	0	0	0	4	0	0	2	5	0	0	0	2	0	0	0	0	0	0	0	0	0	8.73E-05	2.49E-05	0	0	0	0	1.78E-04	0	8.01E-05	7.20E-05
P	Q9BY43	0	0	3	0	4	0	3	0	6	0	0	0	3	2	2	0	0	0	0	2	6	0	0	3	3	0	0	2	2	0	0	0	0	8.61E-05	0	1.51E-04	0	6.93E-05	0	3.94E-04	0	0	0	1.69E-04	5.52E-05	8.35E-05	0	0
P	P27708	0	0	0	0	0	0	0	3	0	0	0	2	3	13	5	0	2	0	0	0	2	0	0	0	4	0	0	2	5	0	0	0	0	0	0	0	0	0	9.84E-06	0	0	0	1.23E-05	1.01E-05	3.58E-05	2.08E-05	0	7.57E-06
P	P62081	0	0	8	3	4	0	3	4	6	0	0	0	0	26	6	22	2	0	0	3	10	0	2	5	6	0	0	3	14	0	0	0	0	6.24E-04	6.92E-05	1.08E-04	0	1.32E-04	1.88E-04	4.14E-04	0	0	0	0	0.001137905	2.87E-04	0.001046192	8.68E-05
P	P62079	0	0	3	0	0	0	0	0	0	0	0	0	0	0	2	0	0	0	0	0	0	0	0	0	0	0	0	0	0	0	0	0	0	9.51E-05	0	0	0	0	0	0	0	0	0	0	0	6.91E-05	0	0
P	Q9BXK5	0	0	0	0	0	0	0	0	2	0	0	0	0	0	0	0	0	0	0	0	0	0	0	0	0	0	0	0	0	0	0	0	0	0	0	0	0	0	0	3.01E-05	0	0	0	0	0	0	0	0
P	Q9BXJ9	0	0	0	0	0	0	0	6	6	0	0	0	0	30	5	2	8	0	0	0	3	0	0	0	0	0	0	0	3	0	0	0	0	0	0	0	0	0	5.06E-05	9.26E-05	0	0	0	0	2.83E-04	5.35E-05	1.80E-05	7.78E-05
P	Q9BY32	0	0	0	0	0	0	0	0	0	0	0	0	0	4	0	0	2	0	0	0	0	0	0	0	0	0	0	0	2	0	0	0	0	0	0	0	0	0	0	0	0	0	0	0	1.26E-04	0	0	8.68E-05
P	P62070	0	0	2	0	0	0	0	0	0	0	0	0	0	4	7	10	0	0	0	0	2	0	0	2	2	0	0	2	3	0	0	0	0	1.56E-04	0	0	0	0	0	0	0	0	0	0	1.20E-04	4.54E-04	7.27E-04	0
P	P27482	0	0	7	0	9	0	8	3	7	0	2	0	3	0	0	0	0	0	0	0	2	0	0	5	3	0	0	0	5	0	0	0	0	6.42E-04	0	5.64E-04	0	4.48E-04	1.47E-04	5.38E-04	0	1.89E-04	0	1.51E-04	0	0	0	0
P	P40429	0	0	0	0	0	0	0	5	11	0	0	0	0	44	6	5	10	0	0	2	2	0	0	0	0	0	0	2	6	0	0	0	0	0	0	0	0	0	5.39E-04	0.001940259	0	0	0	0	0.005437278	8.67E-04	2.31E-04	5.39E-04
P	P27448	0	0	0	0	0	0	0	0	0	0	0	0	0	3	0	0	0	0	0	0	0	0	0	0	0	0	0	0	0	0	0	0	0	0	0	0	0	0	0	0	0	0	0	0	2.44E-05	0	0	0
P	Q6S8J3	0	11	12	13	21	12	20	25	14	7	9	5	14	28	23	21	34	14	6	7	8	5	4	15	16	2	3	17	23	4	4	0	0.003180743	0.002099076	0.002498757	0.001102633	0.002526791	0.001231261	0.003815458	7.46E-04	0.003407487	0.001247631	0.002270781	0.001580278	8.10E-04	6.38E-04	3.99E-04	0.00192708
P	Q9BWD1	0	0	0	0	0	0	0	4	4	0	0	0	0	11	0	0	17	0	0	2	6	0	0	3	2	0	0	0	4	0	0	0	0	0	0	0	0	0	9.19E-05	1.65E-04	0	0	0	0	2.01E-04	0	0	3.61E-04
P	Q01995	0	0	0	0	7	0	2	4	5	2	3	2	9	0	8	10	3	5	0	0	0	0	0	5	3	0	0	4	8	0	0	0	0	0	0	4.81E-04	0	5.62E-04	3.63E-04	6.53E-04	0.002144015	0.001306533	0.001023432	0.001346294	0	4.15E-04	5.44E-04	1.26E-04
P	Q01970	0	0	0	0	0	0	0	0	2	0	0	0	4	0	0	3	3	0	0	0	2	0	0	3	0	0	0	0	2	0	0	0	0	0	0	0	0	0	0	1.77E-05	0	0	0	2.44E-05	0	0	1.90E-05	2.05E-05
P	Q01955	0	0	0	0	0	0	0	0	0	0	0	0	0	0	0	0	0	2	0	0	0	0	0	0	0	0	0	0	0	0	0	0	0	0	0	0	0	0	0	0	0	0	0	0	0	0	0	0
P	Q3LXA3	0	0	0	0	0	0	0	0	0	0	0	0	0	2	0	0	0	0	0	0	0	0	0	0	0	0	0	0	2	0	0	0	0	0	0	0	0	0	0	0	0	0	0	0	3.20E-05	0	0	0
P	Q9BX68	0	0	0	0	0	0	0	0	0	0	0	0	0	0	0	0	0	0	0	0	2	0	0	0	0	0	0	0	0	0	0	0	0	0	0	0	0	0	0	0	0	0	0	0	0	0	0	0
P	Q9BWJ5	0	0	0	0	0	0	0	0	0	0	0	0	0	0	0	0	0	0	0	0	0	0	0	0	0	0	0	0	2	0	0	0	0	0	0	0	0	0	0	0	0	0	0	0	0	0	0	0
P	P40394	0	0	0	0	0	0	0	2	0	0	0	0	0	0	0	0	0	0	0	0	0	0	0	0	0	0	0	0	0	0	0	0	0	0	0	0	0	0	3.78E-05	0	0	0	0	0	0	0	0	0
P	Q9BVA1	0	13	6	12	40	11	30	29	20	2	5	10	16	60	26	21	38	8	2	4	14	0	0	22	26	0	3	29	34	7	7	0	9.25E-04	2.44E-04	0.001046296	0.002937587	0.001387927	0.002444075	0.002394482	0.001622696	6.13E-04	3.79E-04	0.001694987	9.12E-04	0.003472527	0.001290998	5.61E-04	0.001968096
P	P52565	0	4	4	4	12	4	8	9	10	3	6	3	12	15	15	43	26	11	0	5	9	6	2	9	8	3	2	8	11	4	3	0	2.16E-04	1.87E-04	5.93E-04	4.33E-04	0.001359324	2.77E-04	7.51E-04	0.001465938	4.22E-04	5.98E-04	4.03E-04	0.001326495	6.61E-04	8.63E-04	0.002295942	0.001692492
P	P52566	0	0	0	0	0	0	0	0	0	0	0	0	0	0	0	0	0	0	0	0	2	0	0	2	0	0	0	0	4	0	0	0	0	0	0	0	0	0	0	0	0	0	0	0	0	0	0	0
P	Q13813	0	0	0	0	4	0	2	45	25	0	0	0	6	24	17	7	70	7	0	4	14	2	0	21	18	0	0	18	60	3	2	0	0	0	0	1.02E-05	0	4.15E-06	2.07E-04	1.39E-04	0	0	0	1.82E-05	7.44E-05	8.25E-05	2.53E-05	2.59E-04
P	Q13835	0	0	0	0	3	0	0	3	20	0	2	0	4	41	11	0	6	0	0	0	5	0	0	5	4	0	0	5	10	0	0	0	0	0	0	2.81E-05	0	0	3.91E-05	4.20E-04	0	7.53E-05	0	1.01E-04	5.34E-04	1.36E-04	0	6.76E-05
P	Q13838	0	0	0	0	0	0	0	8	5	0	0	0	2	25	15	6	8	0	0	0	3	3	0	2	2	0	0	2	8	0	0	0	0	0	0	0	0	0	2.22E-04	1.19E-04	0	0	0	7.03E-05	5.44E-04	4.33E-04	1.28E-04	1.77E-04
P	A2A3N6	0	0	0	0	0	0	0	0	0	0	0	0	0	4	0	0	0	0	0	0	0	0	0	0	0	0	0	0	5	0	0	0	0	0	0	0	0	0	0	0	0	0	0	0	2.85E-05	0	0	0
P	Q9Y6W3	0	0	0	0	0	0	0	0	0	0	0	0	0	0	0	2	0	0	0	0	0	0	0	0	0	0	0	0	0	0	0	0	0	0	0	0	0	0	0	0	0	0	0	0	0	0	1.92E-05	0
P	Q9Y6W5	0	0	0	0	0	0	0	0	0	0	0	0	2	2	0	0	0	0	0	0	0	0	0	0	2	0	0	2	4	0	0	0	0	0	0	0	0	0	0	0	0	0	0	3.02E-05	2.46E-05	0	0	0
P	P15529	0	0	0	0	0	0	0	0	0	0	0	0	2	0	0	2	0	0	0	0	0	0	0	0	0	0	0	0	0	0	0	0	0	0	0	0	0	0	0	0	0	0	0	3.84E-05	0	0	5.97E-05	0
P	P15531	0	0	10	0	13	0	10	11	11	3	5	0	11	10	6	12	7	8	2	5	11	5	0	14	13	0	0	11	17	0	0	0	0	0.001006471	0	8.85E-04	0	5.06E-04	0.002640814	0.00201543	7.56E-04	0.002159648	0	0.003906762	6.45E-04	7.32E-04	0.001027132	6.09E-04
P	A0A0B4J1X5	0	0	0	0	0	0	0	2	0	0	0	0	0	0	0	0	0	0	0	0	0	0	0	0	0	0	0	0	0	0	0	0	0	0	0	0	0	0	1.25E-04	0	0	0	0	0	0	0	0	0
P	P15514	0	4	2	0	0	0	0	7	0	2	0	0	0	0	2	10	0	5	0	3	4	3	0	3	0	2	2	0	3	0	0	0	2.33E-04	2.53E-04	0	0	0	0	3.19E-04	0	2.85E-04	0	0	0	0	1.47E-04	3.41E-04	0
P	Q01844	0	0	0	2	0	2	3	3	2	0	0	0	0	0	0	0	0	0	0	0	0	0	0	2	0	0	0	2	2	2	0	0	0	0	2.05E-05	0	9.61E-05	7.04E-05	4.45E-05	5.56E-05	0	0	0	0	0	0	0	0
P	P15559	0	0	0	0	0	0	0	0	0	0	0	0	0	6	0	0	0	0	0	0	0	0	0	0	0	0	0	0	0	0	0	0	0	0	0	0	0	0	0	0	0	0	0	0	1.34E-04	0	0	0
P	Q01813	0	0	0	0	5	0	0	0	3	0	0	0	0	29	9	5	6	0	0	0	0	0	0	0	2	0	0	0	5	0	0	0	0	0	0	3.75E-05	0	0	0	2.79E-05	0	0	0	0	3.21E-04	1.06E-04	4.98E-05	7.52E-05
P	Q01814	0	0	0	0	0	0	0	0	2	0	0	0	0	3	2	6	0	0	0	0	2	0	0	2	2	0	0	3	0	0	0	0	0	0	0	0	0	0	0	1.17E-05	0	0	0	0	1.48E-05	1.49E-05	3.77E-05	0
P	Q13885	0	13	6	12	43	11	30	31	20	2	5	10	17	64	26	21	42	8	2	4	14	0	0	22	26	0	3	29	34	7	7	0	9.25E-04	2.44E-04	0.001046296	0.003032043	0.001387927	0.002444075	0.002460085	0.001622696	6.13E-04	3.79E-04	0.001694987	9.29E-04	0.003568986	0.001290998	5.61E-04	0.00208164
P	Q9BVG4	0	0	0	0	0	0	0	0	0	0	0	0	0	6	2	2	2	2	0	2	4	0	0	0	2	0	0	0	2	0	0	0	0	0	0	0	0	0	0	0	0	0	0	0	1.84E-04	1.19E-04	1.01E-04	7.23E-05
P	Q9BVM2	0	0	0	0	0	0	0	0	0	0	0	0	0	0	0	0	0	0	0	0	0	0	0	0	0	0	0	0	2	0	0	0	0	0	0	0	0	0	0	0	0	0	0	0	0	0	0	0
P	B2RPK0	0	2	0	0	0	0	0	7	0	0	0	0	0	2	0	4	6	3	0	2	3	2	0	0	0	0	0	0	0	0	0	0	6.97E-05	0	0	0	0	0	9.34E-04	0	0	0	0	0	5.81E-05	0	2.96E-04	4.79E-04
P	Q9BVK6	0	0	0	0	0	0	0	0	0	0	0	0	0	10	0	0	0	0	0	0	0	0	0	2	2	0	0	0	4	0	0	0	0	0	0	0	0	0	0	0	0	0	0	0	2.87E-04	0	0	0
P	Q9BVJ7	0	0	0	0	0	0	0	0	0	0	0	0	0	2	0	0	0	0	0	0	0	0	0	0	0	0	0	0	0	0	0	0	0	0	0	0	0	0	0	0	0	0	0	0	8.18E-05	0	0	0
P	Q6RW13	0	0	0	0	0	0	0	0	0	0	0	0	0	2	3	0	0	0	0	0	0	0	0	0	2	0	0	0	2	0	0	0	0	0	0	0	0	0	0	0	0	0	0	0	7.71E-05	2.33E-04	0	0
P	Q8NDV3	0	0	0	0	0	0	0	0	0	2	0	0	0	0	0	0	0	0	0	0	0	0	0	0	0	0	0	0	0	0	0	0	0	0	0	0	0	0	0	0	2.33E-05	0	0	0	0	0	0	0
P	Q8NE71	0	0	0	0	0	0	0	0	2	0	0	0	0	6	0	0	2	0	0	0	0	0	2	0	0	0	0	0	0	0	0	0	0	0	0	0	0	0	0	1.73E-05	0	0	0	0	5.08E-05	0	0	1.99E-05
P	P62495	0	0	3	0	6	0	3	0	0	0	0	0	0	8	3	7	2	0	0	0	0	0	0	2	2	0	0	2	4	0	0	0	0	4.38E-05	0	1.44E-04	0	9.39E-05	0	0	0	0	0	0	1.54E-04	6.36E-05	1.25E-04	3.85E-05
P	P62491	0	0	0	0	2	0	0	2	4	0	2	0	3	10	8	7	3	0	0	0	3	2	0	3	2	0	0	3	4	0	0	0	0	0	0	3.89E-05	0	0	6.76E-05	2.70E-04	0	1.30E-04	0	2.44E-04	4.54E-04	6.01E-04	3.25E-04	1.17E-04
P	P50454	0	0	5	2	32	0	34	12	40	0	28	0	49	63	70	76	11	9	4	10	22	0	0	41	34	0	0	34	51	0	0	0	0	1.52E-04	2.14E-05	0.001186577	0	0.002712407	2.44E-04	0.00355972	0	0.004218325	0	0.005934322	0.002083134	0.004300503	0.003286822	2.42E-04
P	Q8IWB7	0	0	0	0	0	0	0	0	0	0	0	0	0	0	0	0	0	0	0	0	0	0	0	0	0	0	0	0	2	0	0	0	0	0	0	0	0	0	0	0	0	0	0	0	0	0	0	0
P	P49419	0	0	0	0	0	0	0	0	0	0	0	0	0	2	0	0	2	0	0	0	0	0	0	0	0	0	0	0	2	0	0	0	0	0	0	0	0	0	0	0	0	0	0	0	2.28E-05	0	0	3.12E-05
P	P25445	0	0	2	0	0	0	0	0	0	0	0	0	0	0	0	2	0	0	0	0	0	0	0	0	0	0	0	0	0	0	0	0	0	3.81E-05	0	0	0	0	0	0	0	0	0	0	0	0	4.66E-05	0
P	P49411	0	0	0	0	0	0	0	0	0	0	0	0	0	3	0	0	0	0	0	0	0	0	0	0	0	0	0	0	0	0	0	0	0	0	0	0	0	0	0	0	0	0	0	0	4.07E-05	0	0	0
P	Q8IWA5	0	0	0	0	0	0	0	0	4	0	3	0	2	3	2	3	0	0	0	0	0	0	0	2	0	0	0	2	2	0	0	0	0	0	0	0	0	0	0	5.17E-05	0	5.31E-05	0	3.19E-05	2.61E-05	5.25E-05	6.63E-05	0
P	Q08380	0	49	37	24	30	21	34	19	19	29	27	20	22	16	59	59	20	53	22	20	26	18	11	39	36	19	12	31	44	12	15	0	0.008861707	0.00189595	0.004170824	9.20E-04	0.00505263	0.001780242	8.11E-04	0.001334105	0.008103276	0.00163532	0.004032147	0.001053638	2.31E-04	0.002597657	0.002121686	3.60E-04
P	P62424	0	0	4	0	2	0	0	10	21	0	0	0	3	63	11	13	23	2	0	6	13	3	0	4	2	0	0	10	18	0	0	0	0	1.20E-04	0	6.32E-05	0	0	4.12E-04	0.001974299	0	0	0	2.26E-04	0.00479498	5.57E-04	4.70E-04	9.81E-04
P	P49458	0	0	0	0	0	0	0	2	0	0	0	0	0	3	2	0	4	0	0	0	0	0	0	0	0	0	0	0	0	0	0	0	0	0	0	0	0	0	1.70E-04	0	0	0	0	0	3.57E-04	2.15E-04	0	3.92E-04
P	Q08357	0	0	0	0	0	0	0	0	0	0	0	0	0	0	0	3	0	0	0	0	0	0	0	0	0	0	0	0	0	0	0	0	0	0	0	0	0	0	0	0	0	0	0	0	0	0	3.59E-05	0
P	Q8IWE2	0	0	0	0	0	0	0	0	0	0	0	0	3	0	0	0	0	0	0	0	0	0	0	0	0	0	0	0	2	0	0	0	0	0	0	0	0	0	0	0	0	0	0	4.01E-05	0	0	0	0
P	Q08345	0	2	2	2	0	0	0	0	0	0	4	0	7	4	14	32	0	11	0	2	3	0	0	9	3	2	2	2	8	2	2	0	4.83E-05	2.09E-05	9.81E-06	0	0	0	0	0	0	1.54E-04	0	9.88E-05	2.69E-05	1.93E-04	4.36E-04	0
P	P13489	0	0	3	12	28	4	18	28	25	4	5	4	13	33	25	18	43	14	2	7	16	2	0	27	28	2	0	24	44	5	4	0	0	6.91E-05	5.15E-04	5.93E-04	1.23E-04	3.78E-04	0.0010607	8.23E-04	1.87E-04	2.64E-04	4.16E-04	4.89E-04	6.78E-04	7.24E-04	3.89E-04	0.001132567
P	P13497	0	0	0	0	0	0	0	2	3	0	0	0	0	0	13	28	0	17	0	0	2	0	0	7	7	0	0	0	7	0	0	0	0	0	0	0	0	0	2.22E-05	3.70E-05	0	0	0	0	0	1.88E-04	3.72E-04	0
P	O15020	0	0	0	0	0	0	0	4	0	0	0	0	0	3	0	2	0	0	0	0	0	0	0	0	0	0	0	0	0	0	0	0	0	0	0	0	0	0	2.44E-05	0	0	0	0	0	7.70E-06	0	6.53E-06	0
P	O15031	0	0	6	0	2	0	3	0	0	0	2	0	2	3	12	20	0	0	0	2	4	0	0	6	9	0	0	0	6	0	0	0	0	2.77E-05	0	4.57E-06	0	1.12E-05	0	0	0	1.02E-05	0	8.18E-06	1.00E-05	7.06E-05	9.34E-05	0
P	Q8IX12	0	0	0	0	0	0	0	0	0	0	0	0	0	0	0	0	0	0	0	0	0	0	0	0	3	0	0	2	2	0	0	0	0	0	0	0	0	0	0	0	0	0	0	0	0	0	0	0
P	Q8IWW6	0	0	0	0	0	0	0	2	0	0	0	0	0	0	0	0	0	0	0	0	0	0	0	0	0	0	0	0	0	0	0	0	0	0	0	0	0	0	1.73E-05	0	0	0	0	0	0	0	0	0
P	Q8IWU5	0	11	11	0	0	0	7	8	4	8	9	4	5	0	33	40	4	28	4	8	17	2	2	16	16	2	2	5	12	2	2	0	3.30E-04	3.59E-04	0	0	0	1.12E-04	1.01E-04	9.22E-05	4.79E-04	3.13E-04	2.52E-04	1.12E-04	0	5.33E-04	5.65E-04	3.87E-05
P	Q8IVF2	0	0	2	0	11	0	17	13	37	0	4	0	16	52	15	11	23	0	0	5	9	0	0	6	8	0	0	4	14	0	0	0	0	2.20E-06	0	1.81E-05	0	2.83E-05	2.14E-05	8.68E-05	0	1.29E-05	0	4.28E-05	9.31E-05	3.36E-05	1.89E-05	5.23E-05
P	P49593	0	0	0	0	0	0	0	0	0	0	0	0	0	3	0	0	0	0	0	0	0	0	0	0	0	0	0	0	0	0	0	0	0	0	0	0	0	0	0	0	0	0	0	0	4.05E-05	0	0	0
P	P49591	0	0	0	0	4	0	3	9	5	0	0	0	0	24	2	5	10	0	0	2	5	0	0	4	5	0	0	7	11	0	0	0	0	0	0	6.54E-05	0	2.99E-05	1.70E-04	1.70E-04	0	0	0	0	4.06E-04	5.41E-05	9.11E-05	1.80E-04
P	P49590	0	0	0	0	0	0	0	2	4	0	3	0	5	0	2	4	0	0	0	0	3	0	0	8	5	0	0	5	8	0	0	0	0	0	0	0	0	0	2.88E-05	1.15E-04	0	1.30E-04	0	1.63E-04	0	3.66E-05	9.26E-05	0
P	P49589	0	0	0	0	0	0	0	0	0	0	0	0	0	9	6	5	6	0	0	0	0	0	0	0	0	0	0	0	4	0	0	0	0	0	0	0	0	0	0	0	0	0	0	0	8.20E-05	7.43E-05	6.26E-05	7.88E-05
P	P49588	0	0	5	0	5	0	2	10	5	0	0	2	2	30	0	0	9	0	0	4	5	0	0	3	6	0	0	4	5	0	0	0	0	3.95E-05	0	3.47E-05	0	1.59E-05	1.66E-04	7.54E-05	0	0	5.67E-05	1.55E-05	2.47E-04	0	0	7.83E-05
P	P50570	0	0	0	0	0	0	0	0	0	0	0	0	0	2	0	0	0	0	0	0	0	0	0	0	0	0	0	0	0	0	0	0	0	0	0	0	0	0	0	0	0	0	0	0	1.41E-05	0	0	0
P	P50579	0	0	0	0	0	0	0	0	0	0	0	0	0	3	0	0	0	0	0	0	0	0	0	0	0	0	0	0	0	0	0	0	0	0	0	0	0	0	0	0	0	0	0	0	3.85E-05	0	0	0
P	Reverse_sp|Q9NXW2|DJB12_HUMAN	0	0	0	0	0	0	0	0	0	0	0	0	0	0	0	0	0	0	0	0	0	0	0	0	0	0	0	0	2	0	0	0	0	0	0	0	0	0	0	0	0	0	0	0	0	0	0	0
P	O76094	0	0	0	0	0	0	0	0	0	0	0	0	0	7	0	0	0	0	0	0	0	0	0	0	0	0	0	0	0	0	0	0	0	0	0	0	0	0	0	0	0	0	0	0	8.22E-05	0	0	0
P	P0DMR1	0	0	0	0	0	0	2	3	10	0	0	0	5	4	2	5	5	0	0	3	7	0	0	9	5	0	0	2	8	0	0	0	0	0	0	0	0	5.25E-05	9.96E-05	6.72E-04	0	0	0	3.08E-04	1.05E-04	6.32E-05	1.33E-04	1.44E-04
P	P0DN37	0	2	0	0	0	0	0	0	0	0	0	0	0	0	2	2	0	0	0	0	2	0	0	2	2	0	0	2	5	0	0	0	1.35E-04	0	0	0	0	0	0	0	0	0	0	0	0	1.13E-04	9.52E-05	0
P	Q8NCL4	0	0	0	0	0	0	0	0	0	0	0	0	0	0	11	2	0	0	0	0	0	0	0	0	4	0	0	0	2	0	0	0	0	0	0	0	0	0	0	0	0	0	0	0	0	1.94E-04	2.51E-05	0
P	P01599	0	0	0	0	0	0	0	0	0	0	0	0	0	0	2	2	0	0	0	0	0	0	0	0	0	0	0	0	2	0	0	0	0	0	0	0	0	0	0	0	0	0	0	0	0	1.58E-04	2.00E-04	0
P	P01597	0	0	0	0	0	0	0	0	0	0	0	0	0	0	4	2	0	0	0	0	0	0	0	0	0	0	0	0	2	0	0	0	0	0	0	0	0	0	0	0	0	0	0	0	0	3.17E-04	2.00E-04	0
P	P01594	0	0	0	0	0	0	0	0	0	0	0	0	0	0	2	4	2	0	0	0	0	0	0	0	0	0	0	0	2	0	0	0	0	0	0	0	0	0	0	0	0	0	0	0	0	1.58E-04	3.34E-04	2.16E-04
P	P01593	0	0	0	0	0	0	0	0	0	0	0	0	0	0	2	4	2	0	0	0	0	0	0	0	0	0	0	0	2	0	0	0	0	0	0	0	0	0	0	0	0	0	0	0	0	1.58E-04	3.34E-04	2.16E-04
P	O76071	0	0	0	0	0	0	0	0	0	0	0	0	0	0	0	0	0	0	0	0	0	0	0	0	2	0	0	0	0	0	0	0	0	0	0	0	0	0	0	0	0	0	0	0	0	0	0	0
P	O76070	0	0	0	0	2	0	0	0	0	0	0	0	0	2	0	0	0	0	0	0	0	0	0	0	0	0	0	0	0	0	0	0	0	0	0	2.32E-04	0	0	0	0	0	0	0	0	9.66E-05	0	0	0
P	P50552	0	0	0	0	0	0	0	0	0	0	0	0	0	0	0	0	4	0	0	0	0	0	0	4	0	0	0	3	4	0	2	0	0	0	0	0	0	0	0	0	0	0	0	0	0	0	0	8.86E-05
P	O76054	0	0	0	0	0	0	0	0	0	0	0	0	0	0	0	6	0	0	0	0	0	0	0	0	0	0	0	0	0	0	0	0	0	0	0	0	0	0	0	0	0	0	0	0	0	0	1.16E-04	0
P	O76061	0	5	10	0	2	0	2	3	2	0	0	0	0	0	3	16	0	2	0	7	10	3	2	14	7	2	2	4	7	0	0	0	0.001704415	0.001350848	0	4.18E-05	0	5.10E-05	1.69E-04	9.66E-05	0	0	0	0	0	9.20E-05	6.20E-04	0
P	P0DN26	0	6	4	3	5	3	5	3	2	0	2	0	3	4	5	6	3	2	2	3	4	3	2	4	4	2	2	4	5	2	2	0	9.86E-04	2.72E-04	0.001173832	2.56E-04	0.00126815	2.19E-04	5.34E-04	4.00E-04	0	2.29E-04	0	5.96E-04	4.11E-04	5.65E-04	6.19E-04	3.08E-04
P	Q08257	0	0	0	0	0	0	0	0	0	0	0	0	0	2	0	2	2	0	0	0	0	0	0	0	0	0	0	0	2	0	0	0	0	0	0	0	0	0	0	0	0	0	0	0	3.73E-05	0	4.75E-05	5.12E-05
P	P0DMV8	0	15	31	22	32	16	32	39	36	10	17	11	18	35	17	64	92	26	9	19	27	16	13	29	19	9	6	20	40	13	12	0	9.41E-04	6.86E-04	0.001271144	5.84E-04	0.001002866	6.40E-04	0.001707859	0.001945808	7.40E-04	9.36E-04	6.63E-04	0.001336843	6.98E-04	4.05E-04	0.001583161	0.002299074
P	P0DMV9	0	15	31	22	32	16	32	39	36	10	17	11	18	35	17	64	92	26	9	19	27	16	13	29	19	9	6	20	40	13	12	0	9.41E-04	6.86E-04	0.001271144	5.84E-04	0.001002866	6.40E-04	0.001707859	0.001945808	7.40E-04	9.36E-04	6.63E-04	0.001336843	6.98E-04	4.05E-04	0.001583161	0.002299074
P	Q3ZCW2	0	0	0	0	0	0	0	0	2	0	0	0	0	0	0	0	0	0	0	0	0	0	0	0	0	0	0	0	0	0	0	0	0	0	0	0	0	0	0	1.27E-04	0	0	0	0	0	0	0	0
P	P50502	0	0	0	2	4	0	4	5	8	2	2	0	3	5	0	0	10	2	0	0	0	0	0	5	5	0	0	4	6	0	0	0	0	0	4.85E-05	9.11E-05	0	1.11E-04	1.38E-04	2.77E-04	1.17E-04	7.63E-05	0	1.02E-04	8.31E-05	0	0	2.51E-04
P	O76021	0	0	0	0	0	0	0	0	0	0	0	0	0	10	0	0	0	0	0	0	4	0	0	0	0	0	0	0	0	0	0	0	0	0	0	0	0	0	0	0	0	0	0	0	1.38E-04	0	0	0
P	O76015	0	4	4	4	4	4	4	2	2	2	2	2	2	2	2	2	2	2	2	0	2	0	0	2	2	2	2	2	2	2	2	0	6.13E-04	9.37E-04	9.13E-04	5.81E-04	5.11E-04	6.53E-04	2.40E-04	2.24E-04	9.45E-04	0.001419197	0.001413503	6.92E-04	1.08E-04	3.05E-04	1.37E-04	2.95E-04
P	O76014	0	4	4	4	4	4	4	2	2	2	2	2	2	2	2	2	2	2	2	0	2	0	0	2	2	2	2	2	2	2	2	0	6.22E-04	9.51E-04	9.27E-04	5.90E-04	5.19E-04	6.63E-04	2.44E-04	2.27E-04	9.60E-04	0.001441323	0.00143554	7.03E-04	1.09E-04	3.10E-04	1.39E-04	3.00E-04
P	O76013	0	4	4	4	4	4	5	2	2	2	2	2	2	2	2	2	2	3	2	0	2	0	0	2	2	2	2	2	3	2	2	0	5.98E-04	9.15E-04	8.92E-04	5.67E-04	4.99E-04	6.81E-04	2.34E-04	2.19E-04	9.23E-04	0.001385768	0.001380208	6.76E-04	1.05E-04	2.98E-04	1.34E-04	2.89E-04
P	O76011	0	0	0	0	0	0	16	0	0	0	0	0	0	0	0	0	0	2	0	0	0	0	0	0	0	0	0	0	0	0	0	0	0	0	0	0	0	3.77E-04	0	0	0	0	0	0	0	0	0	0
P	O76009	0	0	0	0	0	0	11	0	0	0	0	0	0	0	0	0	0	2	0	0	0	0	0	0	0	0	0	0	2	0	0	0	0	0	0	0	0	3.94E-04	0	0	0	0	0	0	0	0	0	0
P	O76003	0	0	4	0	3	0	3	4	5	0	2	0	4	13	4	4	7	0	0	2	3	0	0	5	6	0	0	3	7	0	0	0	0	1.14E-04	0	8.78E-05	0	7.66E-05	8.71E-05	1.96E-04	0	5.60E-05	0	1.57E-04	2.93E-04	1.38E-04	9.32E-05	1.76E-04
P	Q08211	0	0	0	0	0	0	2	7	5	0	0	0	0	17	0	0	6	0	0	0	3	0	0	3	4	0	0	6	12	0	0	0	0	0	0	0	0	1.21E-05	6.90E-05	5.74E-05	0	0	0	0	9.66E-05	0	0	3.98E-05
P	Q08209	0	0	0	0	0	0	0	0	3	0	0	0	2	0	2	12	0	0	0	2	3	0	0	5	6	0	0	3	5	0	0	0	0	0	0	0	0	0	0	5.60E-05	0	0	0	7.21E-05	0	3.56E-05	1.95E-04	0
P	O15160	0	0	0	0	0	0	0	0	0	0	0	0	0	2	0	0	0	0	0	0	0	0	0	0	0	0	0	0	0	0	0	0	0	0	0	0	0	0	0	0	0	0	0	0	3.54E-05	0	0	0
P	O15164	0	0	0	0	0	0	0	0	0	0	0	0	0	0	0	0	0	2	0	0	0	0	0	0	0	0	0	0	0	0	0	0	0	0	0	0	0	0	0	0	0	0	0	0	0	0	0	0
P	O15116	0	0	0	0	0	0	0	0	0	0	0	0	0	2	0	0	0	0	0	0	0	0	0	0	0	0	0	0	0	0	0	0	0	0	0	0	0	0	0	0	0	0	0	0	9.22E-05	0	0	0
P	O15131	0	0	0	0	0	0	0	0	0	0	0	0	0	2	0	0	0	0	0	0	0	0	0	0	0	0	0	0	0	0	0	0	0	0	0	0	0	0	0	0	0	0	0	0	2.29E-05	0	0	0
P	O15126	0	0	0	0	0	0	0	0	0	0	0	0	0	0	0	0	0	0	0	0	0	0	0	0	2	0	0	0	4	0	0	0	0	0	0	0	0	0	0	0	0	0	0	0	0	0	0	0
P	O15144	0	0	0	0	3	0	0	10	3	0	0	0	3	20	6	18	7	3	0	0	2	0	0	4	4	0	0	2	10	0	0	0	0	0	0	5.60E-05	0	0	3.16E-04	7.29E-05	0	0	0	1.25E-04	6.95E-04	1.85E-04	5.72E-04	1.96E-04
P	O15145	0	0	2	0	6	0	2	6	2	0	0	0	0	11	0	2	2	0	0	2	2	0	0	0	3	0	0	4	4	0	0	0	0	7.16E-05	0	2.36E-04	0	8.65E-05	4.10E-04	8.20E-05	0	0	0	0	4.13E-04	0	8.77E-05	9.46E-05
P	O15143	0	0	2	0	2	0	2	5	5	0	0	0	5	27	9	15	9	3	0	0	2	0	0	2	2	0	0	0	7	0	0	0	0	3.43E-05	0	4.52E-05	0	2.76E-05	1.18E-04	1.96E-04	0	0	0	2.63E-04	6.92E-04	2.49E-04	3.78E-04	2.04E-04
P	Q5D862	0	0	0	0	0	0	0	0	0	0	0	0	2	0	0	0	0	0	0	0	0	0	0	4	2	0	0	2	0	0	0	0	0	0	0	0	0	0	0	0	0	0	0	6.29E-06	0	0	0	0
P	Reverse_contaminant_GR71_TOBAC	0	0	0	0	0	0	0	0	0	0	0	0	0	0	2	0	0	0	0	0	0	0	0	0	0	0	0	0	0	0	0	0	0	0	0	0	0	0	0	0	0	0	0	0	0	6.39E-05	0	0
P	P0DME0	0	6	4	3	5	2	5	4	7	3	3	0	5	0	2	7	11	6	0	0	5	3	2	5	5	0	0	6	7	0	0	0	3.41E-04	1.27E-04	2.22E-04	6.96E-05	2.30E-04	2.04E-04	1.45E-04	5.80E-04	1.90E-04	1.24E-04	0	7.72E-04	0	6.14E-05	2.07E-04	3.35E-04
P	Q71UI9	0	5	3	3	5	3	5	7	7	2	4	2	7	9	8	8	9	4	2	5	7	3	2	4	4	2	2	8	6	2	2	0	0.006146926	5.48E-04	0.002308422	5.58E-04	0.005317583	9.62E-04	0.004561407	0.002564275	6.73E-04	0.00175857	4.29E-04	0.001174501	7.67E-04	0.001303036	7.32E-04	0.001184229
P	P49257	0	0	0	0	0	0	0	0	0	0	0	0	0	4	2	0	0	0	0	0	0	0	0	0	2	0	0	0	3	0	0	0	0	0	0	0	0	0	0	0	0	0	0	0	4.81E-05	3.63E-05	0	0
P	P37268	0	0	0	0	0	0	2	0	0	0	0	0	0	3	3	0	0	0	0	0	0	0	0	2	4	0	0	4	7	0	0	0	0	0	0	0	0	2.46E-05	0	0	0	0	0	0	7.35E-05	6.67E-05	0	0
P	P62244	0	0	0	0	0	0	0	3	11	0	0	0	5	32	4	4	0	0	0	0	4	0	0	2	0	0	0	5	13	0	0	0	0	0	0	0	0	0	2.81E-04	0.001907645	0	0	0	4.05E-04	0.003915073	2.85E-04	2.40E-04	0
P	Q8IUE6	0	10	12	7	12	4	12	9	7	5	6	3	9	10	11	9	9	6	6	9	11	7	5	10	8	6	4	6	11	4	3	0	0.009898716	0.002010361	0.005716708	0.001131658	0.005526651	0.001578539	0.008364918	0.001178251	0.012375912	0.001370783	0.001582383	0.002023756	8.02E-04	0.001140435	7.21E-04	0.001036453
P	P62241	0	4	13	0	8	0	4	13	21	0	4	0	11	63	13	10	24	8	0	9	22	2	0	7	10	0	0	11	17	0	0	0	1.41E-04	6.74E-04	0	2.42E-04	0	1.48E-04	0.001052632	0.004278174	0	2.71E-04	0	0.001806925	0.008107267	0.001069158	5.63E-04	0.001538485
P	P62249	0	2	3	2	3	0	0	5	17	0	3	0	8	41	6	7	16	2	0	7	10	0	0	2	5	0	0	6	11	0	0	0	1.01E-04	2.18E-04	6.13E-05	8.64E-05	0	0	5.50E-04	0.002547882	0	1.93E-04	0	9.27E-04	0.006930047	6.35E-04	4.81E-04	0.001153586
P	Q8NBP7	0	29	53	10	29	5	22	19	17	11	22	2	12	5	55	63	8	41	0	16	24	12	4	39	38	6	3	8	14	0	0	0	0.002327138	0.004209626	2.78E-04	7.96E-04	9.11E-05	5.71E-04	3.37E-04	6.54E-04	4.57E-04	0.001097836	3.96E-05	3.58E-04	5.32E-05	0.001513095	0.001263432	1.22E-04
P	Q8IUD2	0	0	0	0	0	0	0	0	0	0	0	0	0	0	0	0	0	0	0	0	0	0	0	2	0	0	0	0	2	0	0	0	0	0	0	0	0	0	0	0	0	0	0	0	0	0	0	0
P	P62256	0	0	0	0	0	0	0	0	0	0	0	0	0	0	0	0	0	0	0	0	0	0	0	0	0	0	0	0	2	0	0	0	0	0	0	0	0	0	0	0	0	0	0	0	0	0	0	0
P	P62258	0	5	12	10	14	6	16	30	14	5	8	4	13	15	16	34	43	21	4	11	18	12	7	18	15	4	5	10	18	7	6	0	0.002105071	0.001349855	0.004160921	0.001219781	0.002174919	0.001046169	0.00529481	0.001287165	0.003548975	0.001728686	0.00311926	0.001297018	7.45E-04	0.001017447	0.002479618	0.00459037
P	Reverse_sp|Q99988|GDF15_HUMAN	0	0	0	0	0	0	0	0	0	0	0	0	0	0	0	0	0	0	0	0	0	0	0	0	2	0	0	0	0	0	0	0	0	0	0	0	0	0	0	0	0	0	0	0	0	0	0	0
P	P50281	0	0	0	0	0	0	0	0	2	2	5	0	3	0	17	34	0	16	6	0	5	0	0	6	7	0	0	5	2	0	0	0	0	0	0	0	0	0	0	2.51E-05	4.94E-05	8.06E-05	0	7.75E-05	0	4.30E-04	7.51E-04	0
P	Q8IUC1	0	0	0	0	0	0	5	0	0	0	0	0	0	0	0	0	0	0	0	0	0	0	0	0	0	0	0	0	0	0	0	0	0	0	0	0	0	0.001384853	0	0	0	0	0	0	0	0	0	0
P	P62266	0	0	0	0	0	0	0	4	6	0	0	0	0	16	2	2	4	0	0	2	4	0	0	0	2	0	0	0	0	0	0	0	0	0	0	0	0	0	7.15E-04	0.001071138	0	0	0	0	0.0066895	2.59E-04	2.18E-04	3.53E-04
P	P62263	0	6	8	4	10	0	8	6	9	0	4	0	4	30	9	10	10	0	0	4	6	0	0	0	5	0	0	4	6	0	0	0	0.001363532	0.003334906	3.85E-04	0.001447494	0	0.001562858	5.32E-04	0.001787256	0	0.001180144	0	7.47E-04	0.003248764	0.00110456	7.24E-04	8.37E-04
P	Q7LBR1	0	0	0	0	0	0	0	0	2	0	2	0	2	0	2	7	2	0	0	0	4	0	0	0	0	0	0	0	2	0	0	0	0	0	0	0	0	0	0	1.47E-04	0	2.36E-04	0	1.13E-04	0	9.31E-05	6.28E-04	8.46E-05
P	P62269	0	5	14	3	9	0	3	7	17	0	3	0	6	28	10	8	8	2	0	8	13	2	2	5	6	0	0	4	6	0	0	0	3.87E-04	0.001509706	4.42E-04	4.98E-04	0	1.69E-04	7.20E-04	0.002879185	0	2.47E-04	0	7.42E-04	0.00338876	9.75E-04	5.65E-04	4.43E-04
P	Q71UM5	0	2	2	0	6	0	4	3	4	0	2	0	4	6	4	2	3	2	0	2	4	0	0	4	4	0	0	4	4	0	0	0	5.25E-04	1.52E-04	0	0.001100864	0	0.001282563	0.001390143	0.002865475	0	3.35E-04	0	0.001431773	0.002190015	0.001213409	1.86E-04	5.01E-04
P	P52888	0	0	0	0	0	0	0	4	0	0	0	0	0	0	0	0	3	0	0	0	0	0	0	0	0	0	0	0	0	0	0	0	0	0	0	0	0	0	5.30E-05	0	0	0	0	0	0	0	0	3.67E-05
P	P52895	0	0	0	0	2	0	2	16	7	0	0	0	2	37	2	4	31	5	0	0	0	0	0	0	0	0	0	0	0	0	0	0	0	0	0	2.60E-05	0	3.18E-05	0.001197546	2.94E-04	0	0	0	9.31E-05	0.001651665	5.74E-05	1.21E-04	0.001095014
P	Q8NC51	0	4	4	0	9	2	0	3	0	0	0	0	0	0	0	2	0	0	0	7	8	0	2	0	2	0	0	0	2	0	0	0	1.44E-04	1.56E-04	0	3.09E-04	3.09E-05	0	8.94E-05	0	0	0	0	0	0	0	5.74E-05	0
P	Q8NBS9	0	0	0	0	0	0	0	9	2	0	0	0	0	2	0	5	10	7	0	2	0	0	0	0	5	0	0	0	3	0	0	0	0	0	0	0	0	0	2.70E-04	3.38E-05	0	0	0	0	2.84E-05	0	1.08E-04	2.53E-04
P	Q8NBJ5	0	0	0	0	0	0	0	2	0	0	0	0	0	4	3	0	0	0	0	0	0	0	0	0	0	0	0	0	0	0	0	0	0	0	0	0	0	0	3.52E-05	0	0	0	0	0	3.94E-05	4.47E-05	0	0
P	Q8NBJ4	0	0	4	0	0	0	0	0	0	0	0	0	0	0	0	0	0	0	0	0	0	0	0	0	0	0	0	0	0	0	0	0	0	1.11E-04	0	0	0	0	0	0	0	0	0	0	0	0	0	0
P	P25205	0	0	0	0	0	0	0	0	0	0	0	0	0	2	0	0	0	0	0	0	0	0	0	0	0	0	0	0	0	0	0	0	0	0	0	0	0	0	0	0	0	0	0	0	1.52E-05	0	0	0
P	Q8NBJ7	0	0	0	0	0	0	0	0	4	0	0	0	0	0	0	0	0	0	0	0	2	0	0	0	0	0	0	0	0	0	0	0	0	0	0	0	0	0	0	9.69E-05	0	0	0	0	0	0	0	0
P	P15880	0	2	7	2	11	0	5	12	16	0	3	3	7	39	8	3	13	0	0	6	11	3	0	5	7	0	0	11	12	2	0	0	1.76E-04	2.83E-04	3.06E-05	2.44E-04	0	1.58E-04	0.001021257	0.001344275	0	2.24E-04	5.15E-04	4.10E-04	0.002720701	4.43E-04	1.60E-04	6.32E-04
P	P13284	0	0	14	0	3	0	5	0	2	0	2	0	0	0	0	6	0	2	0	5	7	0	0	10	8	0	0	0	6	0	0	0	0	0.001937791	0	8.41E-05	0	3.69E-04	0	2.63E-04	0	3.38E-04	0	0	0	0	3.75E-04	0
P	P49207	0	0	0	0	0	0	0	0	2	0	0	0	0	17	2	0	2	0	0	4	5	0	0	0	0	0	0	0	0	0	0	0	0	0	0	0	0	0	0	3.12E-04	0	0	0	0	0.002882584	1.58E-04	0	1.44E-04
P	P52815	0	0	0	0	0	0	0	0	0	0	0	0	0	2	0	0	0	0	0	0	0	0	0	0	0	0	0	0	2	0	0	0	0	0	0	0	0	0	0	0	0	0	0	0	6.19E-05	0	0	0
P	P40855	0	0	0	0	0	0	0	0	3	0	0	0	0	0	0	0	0	0	0	0	2	0	0	4	4	0	0	2	2	0	0	0	0	0	0	0	0	0	0	1.22E-04	0	0	0	0	0	0	0	0
P	Q6YP21	0	0	0	0	0	0	0	0	0	0	0	0	0	3	0	0	0	0	0	0	0	0	0	0	0	0	0	0	0	0	0	0	0	0	0	0	0	0	0	0	0	0	0	0	4.05E-05	0	0	0
P	Q3ZCM7	0	9	2	9	23	7	17	11	10	0	2	6	8	21	12	11	14	6	0	2	6	0	0	11	12	0	0	14	17	3	5	0	7.62E-04	4.31E-05	0.001149485	0.002272054	9.23E-04	0.001629202	0.001742375	9.04E-04	0	6.34E-05	5.25E-04	5.59E-04	0.002706938	9.18E-04	3.34E-04	0.00134663
P	Q8NCA5	0	0	0	0	0	0	0	0	0	0	0	0	0	3	0	0	0	0	0	0	0	0	0	0	0	0	0	0	0	0	0	0	0	0	0	0	0	0	0	0	0	0	0	0	3.55E-05	0	0	0
P	Q8NCH0	0	0	0	0	0	0	0	0	0	0	0	0	0	0	0	0	0	0	0	0	0	0	0	2	3	0	0	0	0	0	0	0	0	0	0	0	0	0	0	0	0	0	0	0	0	0	0	0
P	P27824	0	0	0	0	0	0	0	2	0	0	0	0	0	0	0	0	0	0	0	0	0	0	0	4	6	0	0	5	9	0	0	0	0	0	0	0	0	0	3.70E-05	0	0	0	0	0	0	0	0	0
P	P0DJI8	0	0	0	0	0	0	0	0	0	0	0	0	2	0	8	12	0	3	0	0	0	0	0	3	3	0	0	2	6	0	0	0	0	0	0	0	0	0	0	0	0	0	0	1.23E-04	0	9.11E-04	0.001663617	0
P	P0DJI9	0	0	0	0	0	0	0	0	0	0	0	0	0	0	4	8	0	2	0	0	0	0	0	0	0	0	0	0	2	0	0	0	0	0	0	0	0	0	0	0	0	0	0	0	0	4.56E-04	0.001023764	0
P	Q08188	2	0	0	0	0	0	0	0	0	0	0	0	2	0	3	0	0	0	0	0	0	0	0	0	0	0	0	0	0	0	0	3.99E-05	0	0	0	0	0	0	0	0	0	0	0	2.17E-05	0	4.01E-05	0	0
P	Q8IUX7	0	4	0	0	0	0	0	0	0	0	0	0	0	0	6	0	0	5	2	3	2	0	0	7	11	2	0	3	0	0	0	0	5.72E-05	0	0	0	0	0	0	0	0	0	0	0	0	4.80E-05	0	0
P	Q08174	0	0	0	0	0	0	0	0	0	0	0	0	0	0	0	0	0	0	0	0	0	0	0	0	0	0	0	0	2	0	0	0	0	0	0	0	0	0	0	0	0	0	0	0	0	0	0	0
P	Q08170	0	0	0	0	0	0	0	0	2	0	0	0	2	0	0	0	0	0	0	0	0	0	0	0	0	0	0	0	0	0	0	0	0	0	0	0	0	0	0	5.91E-05	0	0	0	9.13E-05	0	0	0	0
P	A1A5B4	0	0	0	0	0	0	0	0	0	0	0	0	0	0	0	0	0	0	0	0	0	0	0	0	0	0	0	2	0	0	0	0	0	0	0	0	0	0	0	0	0	0	0	0	0	0	0	0
P	P27816	0	2	20	7	43	0	30	17	20	2	13	3	25	0	0	39	20	8	4	11	37	6	5	11	12	0	2	6	11	0	2	0	3.83E-05	2.49E-04	5.44E-05	3.98E-04	0	3.61E-04	2.22E-04	1.96E-04	2.49E-05	1.87E-04	3.57E-05	3.07E-04	0	0	5.69E-04	3.00E-04
P	P98194	0	0	0	0	0	0	0	0	0	0	0	0	0	0	3	0	0	0	0	0	0	0	0	0	0	0	0	0	0	0	0	0	0	0	0	0	0	0	0	0	0	0	0	0	0	3.02E-05	0	0
P	Reverse_sp|P18433|PTPRA_HUMAN	0	0	0	0	0	0	0	0	0	0	0	0	0	0	0	0	0	0	0	0	0	0	0	0	2	0	0	0	0	0	0	0	0	0	0	0	0	0	0	0	0	0	0	0	0	0	0	0
P	P62195	0	0	0	0	2	0	2	4	0	0	0	0	2	23	4	0	11	0	0	0	0	0	0	0	0	0	0	4	7	0	0	0	0	0	0	9.32E-05	0	2.53E-05	8.99E-05	0	0	0	0	3.70E-05	5.59E-04	9.13E-05	0	2.49E-04
P	P98160	0	104	0	27	0	55	2	44	8	69	7	31	2	0	64	14	32	216	39	2	3	2	2	22	23	7	15	3	4	2	0	0	6.26E-04	0	9.38E-05	0	3.69E-04	1.75E-05	1.51E-04	2.82E-05	0.001262776	1.71E-05	2.94E-04	3.42E-06	0	1.60E-04	2.84E-05	6.52E-05
P	P98164	0	0	0	0	0	0	0	0	0	0	0	0	0	0	0	2	2	0	0	0	0	0	0	0	0	0	0	0	0	0	0	0	0	0	0	0	0	0	0	0	0	0	0	0	0	0	5.03E-06	1.45E-05
P	Q8NBZ7	0	0	0	0	0	0	0	0	0	0	0	0	0	0	2	0	0	0	0	0	0	0	0	0	2	0	0	0	0	0	0	0	0	0	0	0	0	0	0	0	0	0	0	0	0	4.41E-05	0	0
P	Q32P28	0	0	0	0	0	0	0	0	0	0	0	0	0	0	2	0	0	0	0	3	3	0	0	7	3	0	0	5	3	2	0	0	0	0	0	0	0	0	0	0	0	0	0	0	0	2.52E-05	0	0
P	P98172	0	6	11	0	0	0	0	2	4	2	2	0	4	3	12	27	0	9	2	4	4	3	0	4	6	2	0	4	2	0	0	0	4.25E-04	2.21E-04	0	0	0	0	4.22E-05	1.05E-04	8.30E-05	5.42E-05	0	1.30E-04	8.86E-05	5.09E-04	0.001376238	0
P	Reverse_sp|Q6AI39|BICRL_HUMAN	0	0	0	0	0	0	0	0	0	0	0	0	0	2	0	0	0	0	0	0	0	0	0	0	0	0	0	0	0	0	0	0	0	0	0	0	0	0	0	0	0	0	0	0	2.27E-05	0	0	0
P	Q32P51	0	0	0	0	0	0	0	16	2	0	0	0	0	6	0	5	17	0	0	0	0	0	0	2	0	0	0	2	4	0	0	0	0	0	0	0	0	0	4.33E-04	4.56E-05	0	0	0	0	1.34E-04	0	3.66E-04	9.47E-04
P	P62191	0	0	0	0	4	0	0	3	4	0	0	0	0	10	3	0	6	0	0	0	0	0	0	0	3	0	0	0	3	0	0	0	0	0	0	4.78E-05	0	0	4.98E-05	8.29E-05	0	0	0	0	1.67E-04	6.32E-05	0	1.15E-04
P	Q9BZH6	0	0	0	0	0	0	0	0	0	0	0	0	0	8	0	0	0	0	0	0	0	0	0	0	0	0	0	0	0	0	0	0	0	0	0	0	0	0	0	0	0	0	0	0	4.01E-05	0	0	0
P	P49368	0	4	23	0	40	0	25	19	19	0	8	0	9	79	55	26	41	12	0	13	31	2	0	10	27	0	0	18	33	0	0	0	1.08E-04	6.90E-04	0	0.001041184	0	6.02E-04	5.22E-04	9.37E-04	0	3.10E-04	0	2.34E-04	0.00201401	0.001751195	4.87E-04	9.12E-04
P	P50395	0	6	15	13	21	5	19	27	13	5	6	7	10	7	13	47	46	23	4	14	23	12	4	29	12	6	2	17	24	12	7	0	1.16E-04	3.29E-04	5.03E-04	2.64E-04	1.84E-04	3.23E-04	9.35E-04	4.26E-04	2.58E-04	2.74E-04	3.70E-04	3.04E-04	1.10E-04	2.71E-04	0.001087606	0.001211136
P	P25398	0	0	0	2	3	0	2	5	7	0	0	0	5	25	9	15	30	5	0	2	6	0	0	6	3	0	0	2	9	0	0	0	0	0	1.70E-04	9.55E-05	0	7.77E-05	7.19E-04	6.63E-04	0	0	0	5.69E-04	0.00171883	9.13E-04	0.001064482	0.002807061
P	P25391	2	3	0	0	0	0	0	0	2	0	0	0	2	0	0	0	0	0	0	4	8	11	0	17	18	4	4	0	0	0	0	4.04E-05	7.17E-06	0	0	0	0	0	0	4.74E-06	0	0	0	4.89E-06	0	0	0	0
P	P62310	0	0	0	0	0	0	0	0	2	0	0	0	0	0	0	2	0	0	0	0	0	0	0	2	2	0	0	0	0	0	0	0	0	0	0	0	0	0	0	3.58E-04	0	0	0	0	0	0	1.53E-04	0
P	Q9BZM5	0	0	0	0	0	0	0	0	0	3	2	0	0	0	0	4	0	3	0	0	0	0	0	0	0	2	0	0	0	2	0	0	0	0	0	0	0	0	0	0	2.34E-04	1.14E-04	0	0	0	0	1.90E-04	0
P	P62316	0	0	2	0	3	0	3	4	2	0	0	0	2	0	0	2	3	0	0	0	0	0	0	0	2	0	0	2	5	0	2	0	0	1.08E-04	0	2.14E-04	0	3.91E-04	4.33E-04	3.09E-04	0	0	0	2.55E-04	0	0	1.32E-04	3.57E-04
P	P62318	0	0	0	0	0	0	0	2	2	0	0	0	0	2	0	4	5	0	0	2	3	0	0	2	3	0	0	3	3	0	0	0	0	0	0	0	0	0	1.74E-04	2.32E-04	0	0	0	0	9.73E-05	0	2.48E-04	4.68E-04
P	P62314	0	2	0	0	0	0	0	2	2	0	0	0	2	12	0	4	3	0	0	0	5	0	0	0	4	0	0	4	7	0	0	0	5.56E-04	0	0	0	0	0	1.23E-04	2.45E-04	0	0	0	1.89E-04	7.21E-04	0	2.62E-04	3.54E-04
P	Q56NI9	0	0	0	0	0	0	0	0	0	0	0	0	0	0	0	0	0	0	0	0	0	0	0	2	0	0	0	0	0	0	0	0	0	0	0	0	0	0	0	0	0	0	0	0	0	0	0	0
P	P62333	0	0	0	0	3	0	0	2	2	0	0	0	2	23	6	0	5	0	0	0	3	0	0	0	2	0	0	5	9	0	0	0	0	0	0	3.24E-05	0	0	3.75E-05	3.75E-05	0	0	0	3.86E-05	6.15E-04	1.43E-04	0	1.08E-04
P	Q9BZK3	0	0	0	0	0	0	0	0	3	0	0	0	2	0	5	2	4	0	0	0	3	0	0	2	2	0	0	2	3	0	0	0	0	0	0	0	0	0	0	3.42E-04	0	0	0	7.06E-05	0	2.61E-04	7.33E-05	2.37E-04
P	Q08043	0	4	5	5	9	3	10	8	5	3	2	4	5	8	7	12	21	14	0	5	6	3	2	8	7	0	0	6	10	4	2	0	4.08E-05	4.24E-05	2.78E-04	8.86E-05	7.69E-05	1.94E-04	1.05E-04	8.90E-05	2.23E-04	8.33E-05	9.59E-04	9.18E-05	5.44E-05	7.20E-05	1.82E-04	4.49E-04
P	P40939	0	0	0	0	0	0	0	0	0	0	0	0	0	2	0	0	0	0	0	0	0	0	0	0	0	0	0	0	4	0	0	0	0	0	0	0	0	0	0	0	0	0	0	0	1.61E-05	0	0	0
P	P62306	0	0	0	0	2	0	3	0	2	0	0	0	2	5	0	3	0	0	0	0	2	0	0	3	3	0	0	3	5	0	2	0	0	0	0	2.93E-04	0	5.37E-04	0	2.54E-04	0	0	0	5.24E-04	7.13E-04	0	5.45E-04	0
P	P62304	0	0	0	0	0	0	0	0	0	0	0	0	0	0	0	2	2	0	0	0	2	0	0	0	2	0	0	3	2	0	0	0	0	0	0	0	0	0	0	0	0	0	0	0	0	0	1.70E-04	1.83E-04
P	Q9BZE4	0	0	0	0	0	0	0	0	0	0	0	0	0	4	0	0	0	0	0	0	0	0	0	0	0	0	0	0	0	0	0	0	0	0	0	0	0	0	0	0	0	0	0	0	3.87E-05	0	0	0
P	P52926	0	2	0	2	0	4	0	0	0	0	0	2	0	0	0	0	0	0	3	0	0	0	0	0	0	0	0	0	0	0	0	0	9.44E-04	0	2.05E-04	0	0.001908042	0	0	0	0	0	0.00629082	0	0	0	0	0
P	P49327	0	16	14	25	32	17	27	86	42	13	17	14	25	226	124	46	126	49	0	15	33	12	3	32	63	0	3	53	100	2	5	0	6.15E-05	6.60E-05	1.85E-04	9.37E-05	1.08E-04	9.60E-05	4.97E-04	2.06E-04	2.00E-04	1.20E-04	2.57E-04	1.38E-04	0.001064743	7.01E-04	1.52E-04	5.77E-04
P	P49321	0	0	0	0	0	0	0	4	2	0	0	0	0	2	3	4	7	4	0	3	5	2	0	2	4	0	0	0	0	0	0	0	0	0	0	0	0	0	4.63E-05	3.70E-05	0	0	0	0	1.56E-05	3.53E-05	3.96E-05	7.48E-05
P	Reverse_sp|Q2YD98|UVSSA_HUMAN	0	0	0	0	0	0	0	0	0	0	0	0	0	0	0	0	0	0	0	0	0	0	0	0	0	0	0	2	0	0	0	0	0	0	0	0	0	0	0	0	0	0	0	0	0	0	0	0
P	P52943	0	0	0	0	0	0	0	0	0	0	0	0	0	0	0	0	0	0	0	0	0	0	0	0	0	0	0	0	2	0	0	0	0	0	0	0	0	0	0	0	0	0	0	0	0	0	0	0
P	Reverse_sp|Q9UDT6|CLIP2_HUMAN	0	0	0	0	0	0	0	0	0	0	0	0	0	0	2	0	0	0	0	0	0	0	0	0	0	0	0	0	0	0	0	0	0	0	0	0	0	0	0	0	0	0	0	0	0	1.77E-05	0	0
P	Q9BZZ5	0	0	0	0	0	0	0	2	0	0	0	0	2	0	0	0	0	0	0	0	0	0	0	0	0	0	0	0	4	0	0	0	0	0	0	0	0	0	4.18E-05	0	0	0	0	4.30E-05	0	0	0	0
P	Q7RTV0	0	0	0	0	0	0	0	0	0	0	0	0	0	0	0	0	0	0	0	0	0	0	0	0	0	0	0	0	2	0	0	0	0	0	0	0	0	0	0	0	0	0	0	0	0	0	0	0
P	P15924	0	0	0	4	28	0	5	125	75	0	9	0	18	216	57	8	245	9	0	8	13	3	0	58	32	0	0	63	86	8	0	0	0	0	1.25E-05	5.86E-05	0	1.25E-05	7.30E-04	4.37E-04	0	3.92E-05	0	7.59E-05	7.99E-04	2.29E-04	2.18E-05	0.001014883
P	P03952	0	0	0	0	0	0	0	0	0	0	0	0	0	2	2	0	0	0	0	0	0	0	0	0	0	0	0	0	0	0	0	0	0	0	0	0	0	0	0	0	0	0	0	0	1.92E-05	2.90E-05	0	0
P	P03956	0	0	0	0	0	0	4	0	0	0	3	0	3	0	0	57	0	0	6	0	0	0	0	2	0	0	0	0	7	0	0	0	0	0	0	0	0	1.20E-04	0	0	0	1.20E-04	0	1.44E-04	0	0	0.001631147	0
P	Q7RTS7	3	4	3	8	10	4	9	4	7	2	9	0	6	6	8	6	5	5	0	4	5	0	0	8	8	0	0	7	6	2	0	2.09E-04	8.34E-05	1.08E-04	5.08E-04	4.69E-04	4.29E-04	4.95E-04	0.003048986	0.001985495	5.43E-05	0.005265737	0	0.002628751	3.25E-04	0.001103516	2.51E-04	1.59E-04
P	P52907	0	0	4	7	6	3	6	5	10	0	4	2	4	18	9	15	15	2	2	3	8	0	0	8	10	0	2	5	16	2	3	0	0	4.23E-04	8.61E-04	2.79E-04	0.001101804	3.23E-04	1.79E-04	5.61E-04	0	3.94E-04	9.11E-04	3.68E-04	4.50E-04	3.56E-04	5.19E-04	7.36E-04
P	P40926	0	4	6	3	5	0	2	10	8	2	3	0	3	2	0	6	7	3	0	10	16	11	10	4	4	3	2	7	8	5	5	0	8.70E-05	1.13E-04	6.62E-05	6.22E-05	0	4.55E-05	3.24E-04	1.94E-04	8.50E-05	8.32E-05	0	6.67E-05	3.63E-05	0	1.62E-04	2.74E-04
P	P40925	0	9	5	9	8	6	7	16	6	7	0	6	2	6	3	10	14	8	3	6	9	8	4	5	5	4	2	4	3	4	3	0	3.74E-04	1.15E-04	6.57E-04	1.64E-04	5.47E-04	1.54E-04	0.001223659	2.18E-04	0.001118226	0	9.03E-04	1.35E-04	1.65E-04	1.39E-04	5.61E-04	8.57E-04
P	contaminant_GR78_SCHPO	0	0	0	0	0	0	0	0	0	0	0	0	0	3	4	4	2	3	0	0	0	2	0	0	0	0	0	0	0	0	0	0	0	0	0	0	0	0	0	0	0	0	0	0	4.62E-05	9.78E-05	8.24E-05	3.81E-05
P	P01308	12	12	12	9	12	12	13	18	7	14	6	12	11	22	22	25	26	18	19	11	6	17	19	18	7	6	9	16	21	18	14	0.154949	0.06985665	0.020745493	0.029873399	0.011922085	0.048871636	0.007788656	0.016852325	0.004508979	0.022200294	0.006224273	0.025557883	0.01865535	0.003623479	0.006907406	0.009296479	0.023962088
P	P03973	0	7	0	7	0	6	0	6	0	2	0	0	0	0	0	0	14	13	0	4	0	9	6	0	0	6	4	0	0	10	6	0	0.001559798	0	0.002102805	0	0.002148519	0	0.002156301	0	0.0017412	0	0	0	0	0	0	0.002551873
P	Q9BZQ8	0	0	0	0	0	0	0	2	0	0	0	0	0	4	0	0	0	0	0	0	0	0	0	0	0	0	0	0	0	0	0	0	0	0	0	0	0	0	1.57E-05	0	0	0	0	0	2.64E-05	0	0	0
P	Reverse_sp|Q2M1P5|KIF7_HUMAN	0	0	0	0	2	0	3	2	2	0	2	0	2	0	0	0	0	0	0	0	0	0	0	2	0	0	0	0	0	0	0	0	0	0	0	2.50E-05	0	7.64E-05	3.80E-05	4.89E-05	0	1.05E-04	0	6.16E-05	0	0	0	0
P	P62280	0	0	0	0	7	0	4	8	13	0	3	0	4	60	18	9	16	6	0	4	9	0	0	0	0	0	0	6	16	0	0	0	0	0	0	3.46E-04	0	1.30E-04	0.001016212	0.003092998	0	2.97E-04	0	4.28E-04	0.00702468	0.001700728	6.92E-04	0.001332465
P	P62277	0	2	4	0	6	0	3	5	7	0	2	0	3	36	7	3	5	2	0	4	7	2	0	2	2	0	0	3	10	0	0	0	1.95E-04	3.80E-04	0	3.62E-04	0	1.70E-04	3.87E-04	9.18E-04	0	2.48E-04	0	4.48E-04	0.003939126	6.14E-04	1.55E-04	5.58E-04
P	P62273	0	0	0	0	0	0	0	0	0	0	0	0	0	2	0	0	0	0	0	0	0	0	0	0	0	0	0	0	0	0	0	0	0	0	0	0	0	0	0	0	0	0	0	0	2.19E-04	0	0	0
P	Q71U36	0	11	5	17	31	15	20	31	18	7	4	11	9	75	39	27	63	20	6	10	21	3	3	13	22	2	3	20	30	4	3	0	7.34E-04	9.89E-05	0.001062157	7.46E-04	0.001341514	9.56E-04	0.001925702	7.60E-04	7.33E-04	2.29E-04	0.002189372	4.67E-04	0.002800888	0.001766915	7.96E-04	0.002315358
P	Q9H0E2	0	0	0	0	0	0	0	0	0	0	0	0	0	0	4	5	0	0	0	0	0	0	0	0	0	0	0	0	0	0	0	0	0	0	0	0	0	0	0	0	0	0	0	0	0	1.35E-04	1.42E-04	0
P	A0MZ66	0	0	0	0	0	0	0	0	2	0	0	0	0	0	0	0	0	0	0	0	0	0	0	0	0	0	0	0	0	0	0	0	0	0	0	0	0	0	0	2.31E-05	0	0	0	0	0	0	0	0
P	Q56UQ5	0	0	0	0	3	0	0	3	2	0	0	0	0	4	3	6	6	4	0	0	0	0	0	0	0	0	0	0	0	0	0	0	0	0	0	9.01E-05	0	0	4.17E-04	4.17E-04	0	0	0	0	2.19E-04	3.31E-04	6.13E-04	0.001263177
P	O15409	0	0	0	0	0	0	0	0	0	0	0	0	0	2	0	0	0	0	0	0	0	0	0	0	0	0	0	0	0	0	0	0	0	0	0	0	0	0	0	0	0	0	0	0	3.43E-05	0	0	0
P	O15400	0	0	0	0	0	0	0	0	0	0	0	0	3	0	0	2	0	0	0	0	2	0	0	0	0	0	0	0	0	0	2	0	0	0	0	0	0	0	0	0	0	0	0	8.64E-05	0	0	5.98E-05	0
P	Q06124	0	0	0	0	2	0	3	4	6	0	0	0	3	4	0	2	4	0	0	2	2	0	0	5	5	0	0	2	11	0	0	0	0	0	0	3.52E-05	0	4.30E-05	9.78E-05	1.34E-04	0	0	0	5.04E-05	4.11E-05	0	2.62E-05	5.64E-05
P	Q9H0B6	0	0	0	0	0	0	0	0	0	0	0	0	0	4	0	0	0	0	0	0	0	0	0	0	0	0	0	0	0	0	0	0	0	0	0	0	0	0	0	0	0	0	0	0	3.94E-05	0	0	0
P	P84243	0	2	2	0	2	0	0	4	3	0	0	0	0	13	8	8	5	6	0	5	8	0	0	6	6	0	0	6	6	0	0	0	2.70E-04	0.001124879	0	5.56E-04	0	0	0.001287927	9.12E-04	0	0	0	0	0.00184863	0.001294519	8.61E-04	6.19E-04
P	P50895	0	2	4	0	0	0	0	0	0	0	0	0	0	0	0	0	0	2	0	3	6	5	0	2	2	0	0	0	0	0	0	0	2.34E-05	6.09E-05	0	0	0	0	0	0	0	0	0	0	0	0	0	0
P	Q8NHW5	0	0	7	4	14	4	13	10	16	4	8	4	11	16	19	13	11	9	2	6	13	3	2	14	13	0	0	11	14	4	4	0	0	2.21E-04	2.54E-04	4.11E-04	3.18E-04	4.86E-04	6.91E-04	0.001679676	3.63E-04	5.62E-04	3.46E-04	9.48E-04	9.67E-04	0.001432289	6.40E-04	7.70E-04
P	P50897	0	4	5	0	0	0	0	0	2	0	2	0	2	0	2	0	0	3	0	0	3	0	0	4	0	0	2	0	0	0	0	0	2.40E-04	1.87E-04	0	0	0	0	0	7.15E-05	0	1.23E-04	0	4.91E-05	0	6.06E-05	0	0
P	Q8NI77	0	0	0	0	0	0	0	0	0	0	0	0	0	2	0	0	0	0	0	0	0	0	0	0	0	0	0	0	0	0	0	0	0	0	0	0	0	0	0	0	0	0	0	0	1.37E-05	0	0	0
P	P62879	0	0	5	0	2	0	5	0	4	0	2	0	4	17	12	23	0	0	0	3	6	0	0	4	8	0	0	3	8	0	0	0	0	4.50E-04	0	1.24E-04	0	3.47E-04	0	3.43E-04	0	2.76E-04	0	1.99E-04	5.95E-04	6.54E-04	8.95E-04	0
P	P62873	0	0	6	0	2	0	5	3	4	0	2	0	3	13	13	18	2	0	0	3	7	0	0	4	8	0	0	5	13	0	0	0	0	4.69E-04	0	1.24E-04	0	3.47E-04	1.29E-04	3.43E-04	0	2.76E-04	0	1.77E-04	5.05E-04	7.09E-04	7.12E-04	4.95E-05
P	P23284	0	0	7	5	8	5	6	14	5	4	4	4	5	3	7	21	28	20	0	5	9	4	3	7	6	6	0	4	7	3	3	0	0	3.54E-04	6.22E-04	2.53E-04	3.79E-04	3.09E-04	8.78E-04	3.04E-04	0.002194637	2.61E-04	5.71E-04	3.48E-04	8.52E-05	3.00E-04	7.95E-04	0.001559478
P	P62888	0	6	6	3	2	0	6	5	3	0	3	0	2	22	0	14	14	4	0	3	4	4	4	3	4	0	0	4	4	0	0	0	6.39E-04	3.88E-04	2.34E-04	7.31E-05	0	3.57E-04	6.98E-04	5.71E-04	0	7.34E-04	0	2.61E-04	0.002879394	0	0.00122184	0.001391326
P	P60228	0	0	0	0	0	0	0	3	2	0	0	0	0	10	0	0	3	0	0	0	2	0	0	0	2	0	0	0	4	0	0	0	0	0	0	0	0	0	6.56E-05	3.28E-05	0	0	0	0	2.07E-04	0	0	5.68E-05
P	P35237	0	0	0	0	0	0	0	0	0	0	0	0	0	0	0	2	0	0	0	0	0	0	0	0	0	0	0	0	0	0	0	0	0	0	0	0	0	0	0	0	0	0	0	0	0	0	6.23E-05	0
P	P35241	0	6	8	0	8	2	7	17	23	3	6	4	17	24	8	36	23	14	4	12	14	9	2	12	7	3	2	9	17	4	2	0	2.27E-04	1.75E-04	0	8.65E-05	3.24E-05	1.14E-04	6.63E-04	6.13E-04	9.12E-04	1.93E-04	8.47E-04	3.61E-04	4.52E-04	1.91E-04	0.001151515	4.33E-04
P	P35240	0	0	0	0	0	0	0	0	2	0	0	0	0	2	2	2	0	0	0	0	0	0	0	2	2	0	0	2	2	0	0	0	0	0	0	0	0	0	0	3.68E-05	0	0	0	0	2.06E-05	3.11E-05	2.62E-05	0
P	P62899	0	5	6	2	6	0	5	0	4	0	2	0	0	5	0	2	0	0	0	3	3	0	2	0	3	0	0	0	0	0	0	0	5.88E-04	0.001223868	2.51E-04	5.72E-04	0	6.16E-04	0	5.25E-04	0	4.50E-04	0	0	2.45E-04	0	1.25E-04	0
P	P23246	0	0	0	0	0	0	0	2	5	0	0	0	0	8	0	0	3	0	0	0	0	0	0	0	2	0	0	2	5	0	0	0	0	0	0	0	0	0	2.06E-05	7.22E-05	0	0	0	0	1.04E-04	0	0	3.57E-05
P	P11279	0	0	0	0	0	0	2	0	0	0	0	0	0	0	0	0	0	0	0	0	0	0	0	0	0	0	0	0	2	0	0	0	0	0	0	0	0	2.46E-05	0	0	0	0	0	0	0	0	0	0
P	P35222	0	0	2	0	2	0	2	0	0	0	0	0	2	12	6	26	2	0	0	0	4	0	0	6	12	0	0	13	13	0	0	0	0	1.63E-05	0	1.61E-05	0	1.97E-05	0	0	0	0	0	1.92E-05	1.26E-04	8.31E-05	4.10E-04	2.16E-05
P	P11277	0	0	0	0	0	0	0	2	0	0	0	0	0	0	0	0	0	0	0	0	0	0	0	0	0	0	0	0	0	0	0	0	0	0	0	0	0	0	2.05E-05	0	0	0	0	0	0	0	0	0
P	P23258	0	0	0	0	0	0	0	0	0	0	0	0	0	3	0	0	0	0	0	0	0	0	0	0	0	0	0	0	0	0	0	0	0	0	0	0	0	0	0	0	0	0	0	0	4.08E-05	0	0	0
P	P62837	0	0	0	0	2	0	0	0	5	0	2	0	2	0	0	4	0	0	0	3	4	0	0	6	6	0	0	4	5	0	0	0	0	0	0	5.72E-05	0	0	0	3.47E-04	0	6.38E-04	0	2.56E-04	0	0	3.19E-04	0
P	P50851	0	0	0	0	0	0	0	0	0	0	0	0	0	3	0	0	0	0	0	0	0	0	0	0	0	0	0	0	0	0	0	0	0	0	0	0	0	0	0	0	0	0	0	0	6.43E-06	0	0	0
P	P62834	0	0	4	0	2	0	3	2	3	0	0	0	4	5	7	9	0	0	0	0	2	0	0	2	3	0	0	3	4	0	0	0	0	3.12E-04	0	6.85E-05	0	8.36E-05	7.93E-05	2.77E-04	0	0	0	3.27E-04	2.33E-04	4.53E-04	4.67E-04	0
P	P62847	0	0	0	0	0	0	0	0	2	0	0	0	0	28	3	4	8	0	0	0	2	0	0	0	0	0	0	3	4	0	0	0	0	0	0	0	0	0	0	2.19E-04	0	0	0	0	0.003089074	2.09E-04	2.35E-04	5.07E-04
P	P62841	0	0	0	0	0	0	0	0	2	0	0	0	0	2	0	0	0	0	0	0	2	0	0	0	0	0	0	2	4	0	0	0	0	0	0	0	0	0	0	3.02E-04	0	0	0	0	2.54E-04	0	0	0
P	P62857	0	4	9	0	12	0	10	3	4	0	3	2	3	0	0	18	10	2	0	5	6	3	2	6	5	0	0	3	4	0	0	0	0.0010657	0.00341811	0	0.00487339	0	0.003271465	5.29E-04	0.001057092	0	0.001223353	3.98E-04	7.63E-04	0	0	0.002828335	0.001220461
P	P62851	0	6	7	0	7	2	6	3	7	0	3	0	5	8	3	4	7	0	0	8	10	5	3	4	5	0	0	4	6	0	0	0	8.82E-04	7.65E-04	0	4.37E-04	1.51E-04	2.87E-04	3.50E-04	0.001108678	0	5.25E-04	0	8.42E-04	7.36E-04	2.97E-04	6.87E-04	6.06E-04
P	P62854	0	0	0	0	3	0	3	4	4	0	0	0	2	13	3	4	7	0	0	2	4	0	0	0	2	0	0	3	2	0	0	0	0	0	0	1.46E-04	0	1.34E-04	6.98E-04	0.001331936	0	0	0	7.84E-04	0.003839191	3.22E-04	2.72E-04	9.52E-04
P	P35269	0	0	0	0	0	0	0	0	0	0	0	0	0	0	0	0	0	0	0	0	4	0	0	0	0	0	0	0	0	0	0	0	0	0	0	0	0	0	0	0	0	0	0	0	0	0	0	0
P	P35268	0	9	9	7	8	8	10	5	7	4	3	2	6	9	5	12	18	9	2	4	6	6	4	7	7	3	0	4	8	2	5	0	0.001493646	7.97E-04	6.65E-04	3.61E-04	0.001033975	4.81E-04	0.00142544	0.001310629	0.001234483	5.13E-04	8.57E-04	9.98E-04	5.27E-04	4.34E-04	9.76E-04	0.002434248
P	P01880	3	0	5	0	0	0	0	0	0	0	0	0	2	0	3	2	0	0	0	0	0	0	0	0	0	0	0	0	0	0	0	2.16E-04	0	8.30E-05	0	0	0	0	0	0	0	0	0	3.92E-05	0	7.24E-05	4.07E-05	0
P	P37837	0	0	3	9	4	4	4	16	8	0	0	2	0	28	6	12	29	14	0	0	4	6	0	0	3	0	0	3	7	4	4	0	0	5.67E-05	5.58E-04	6.24E-05	2.24E-04	7.61E-05	6.28E-04	2.16E-04	0	0	2.44E-04	0	7.64E-04	1.65E-04	2.78E-04	0.001249434
P	P13861	0	0	0	0	0	0	0	0	0	0	0	0	0	6	0	0	4	0	0	0	0	0	0	0	0	0	0	0	0	0	0	0	0	0	0	0	0	0	0	0	0	0	0	0	1.67E-04	0	0	8.34E-05
P	Q9H0U4	0	0	0	0	0	0	0	0	0	0	0	0	0	4	0	0	0	0	0	0	0	0	0	0	0	0	0	0	0	0	0	0	0	0	0	0	0	0	0	0	0	0	0	0	1.22E-04	0	0	0
P	P01877	10	11	7	2	0	2	3	3	0	2	0	4	3	6	15	9	4	11	0	3	5	4	0	4	4	0	0	5	4	0	0	0.001340607	0.001470666	8.62E-04	2.63E-05	0	5.56E-05	4.53E-05	2.36E-04	0	8.45E-04	0	7.26E-04	2.87E-04	2.16E-04	7.36E-04	3.44E-04	2.23E-04
P	P01876	22	20	12	4	3	5	6	6	5	6	5	10	9	15	27	24	14	21	8	11	12	9	6	11	10	4	7	13	12	7	6	0.007160489	0.002437223	0.001372373	1.90E-04	1.07E-04	4.11E-04	1.74E-04	3.51E-04	2.48E-04	0.001709138	5.31E-04	0.002564088	8.09E-04	4.17E-04	0.001338719	8.40E-04	5.49E-04
P	P62805	0	10	20	4	15	4	22	4	12	0	7	0	6	41	29	27	10	5	0	6	13	6	4	12	15	2	0	10	15	2	0	0	0.00821003	0.028096488	7.39E-04	0.003672786	0.003610067	0.00866664	7.79E-04	0.010409792	0	0.006738341	0	0.017441912	0.013871512	0.0109753	0.00371363	8.99E-04
P	P11217	0	0	0	0	2	0	0	6	3	2	0	0	4	8	0	2	0	2	0	0	3	0	0	5	3	0	0	5	9	0	0	0	0	0	0	9.98E-06	0	0	1.21E-04	4.33E-05	3.41E-05	0	0	6.25E-05	5.83E-05	0	1.85E-05	0
P	P62807	0	8	6	3	9	0	10	7	8	0	6	0	8	16	14	17	19	17	0	7	12	8	2	11	9	0	0	13	8	0	0	0	0.00268455	0.001467104	0.001314657	0.001567897	0	0.003420169	9.85E-04	0.005557285	0	0.001116553	0	0.003042518	0.00340669	0.002720978	0.004398733	0.002406052
P	P11216	0	0	0	0	3	0	0	7	5	2	0	0	6	34	7	13	4	2	0	0	5	0	0	6	5	0	0	8	17	0	0	0	0	0	0	1.50E-05	0	0	1.30E-04	6.92E-05	3.41E-05	0	0	8.03E-05	2.69E-04	7.69E-05	1.30E-04	4.00E-05
P	P01861	21	15	21	10	14	9	14	20	11	5	8	3	9	19	18	17	28	14	2	5	10	6	0	12	8	5	0	10	7	7	0	0.006716077	0.001956391	0.001695918	5.07E-04	5.66E-04	9.25E-04	4.39E-04	0.002522026	9.81E-04	9.23E-04	0.001032555	1.26E-04	8.05E-04	8.44E-04	9.07E-04	5.97E-04	0.001133125
[truncated: 932 more rows]
[truncated: 110 more columns]
