# Supplementary material for: Insights into epithelial cell senescence from transcriptome and secretome analysis of human oral keratinocytes
Source: Aging (Albany NY). 2021 Feb 12;13(4):4747–77. doi: 10.18632/aging.202658 (PMC7950289; doi:10.18632/aging.202658)
Supplement: Supplementary Table 4 [file aging-13-202658-s006.txt]

ID	AveExpr	t	P.Value	adj.P.Val	B
Triosephosphate isomerase OS=Homo sapiens (Human) OX=9606 GN=TPI1 PE=1 SV=3	0.00438992	9.001778737	2.56344E-08	2.34555E-05	6.055870263
Heat shock protein HSP 90-alpha A2 OS=Homo sapiens (Human) OX=9606 GN=HSP90AA2P PE=1 SV=2	0.002870896	8.338102682	8.3754E-08	3.15957E-05	4.824809239
Putative heat shock protein HSP 90-beta 2 OS=Homo sapiens (Human) OX=9606 GN=HSP90AB2P PE=1 SV=2	0.002575985	8.22218323	1.03592E-07	3.15957E-05	4.604008653
Protein S100-A6 OS=Homo sapiens (Human) OX=9606 GN=S100A6 PE=1 SV=1	0.020646166	7.605827964	3.30466E-07	7.5594E-05	3.400556097
SH3 domain-binding glutamic acid-rich-like protein 3 OS=Homo sapiens (Human) OX=9606 GN=SH3BGRL3 PE=1 SV=1	0.016906816	7.190427727	7.43235E-07	0.000136012	2.561343885
Putative annexin A2-like protein OS=Homo sapiens (Human) OX=9606 GN=ANXA2P2 PE=5 SV=2	0.014268114	6.888433381	1.35951E-06	0.000207326	1.937087471
Annexin A2 OS=Homo sapiens (Human) OX=9606 GN=ANXA2 PE=1 SV=2	0.016937847	6.754905682	1.78256E-06	0.000225293	1.657321639
Glutathione S-transferase P OS=Homo sapiens (Human) OX=9606 GN=GSTP1 PE=1 SV=2	0.004750854	6.705979827	1.96978E-06	0.000225293	1.554244152
Alpha-actinin-1 OS=Homo sapiens (Human) OX=9606 GN=ACTN1 PE=1 SV=2	0.003105336	6.508161914	2.95934E-06	0.000287902	1.134410085
14-3-3 protein theta OS=Homo sapiens (Human) OX=9606 GN=YWHAQ PE=1 SV=1	0.005835882	6.478581636	3.14647E-06	0.000287902	1.071212725
Malate dehydrogenase, cytoplasmic OS=Homo sapiens (Human) OX=9606 GN=MDH1 PE=1 SV=4	0.000992812	6.247342856	5.10154E-06	0.000389897	0.5735086
Myosin-11 OS=Homo sapiens (Human) OX=9606 GN=MYH11 PE=1 SV=3	0.000666367	6.246239761	5.1134E-06	0.000389897	0.571119002
Alpha-2-HS-glycoprotein OS=Homo sapiens (Human) OX=9606 GN=AHSG PE=1 SV=2	0.025881005	6.085977371	7.17695E-06	0.000470786	0.222436862
Serotransferrin OS=Homo sapiens (Human) OX=9606 GN=TF PE=1 SV=3	0.188917209	6.084254259	7.20329E-06	0.000470786	0.218671786
Ribosome-binding protein 1 OS=Homo sapiens (Human) OX=9606 GN=RRBP1 PE=1 SV=5	0.000385565	5.946401523	9.66751E-06	0.000589718	-0.083626139
L-lactate dehydrogenase B chain OS=Homo sapiens (Human) OX=9606 GN=LDHB PE=1 SV=2	0.005143806	5.886578895	1.09922E-05	0.000628619	-0.215465148
Protein disulfide-isomerase A3 OS=Homo sapiens (Human) OX=9606 GN=PDIA3 PE=1 SV=4	0.006277109	5.723429755	1.56367E-05	0.000832187	-0.576954656
Actin, cytoplasmic 1 OS=Homo sapiens (Human) OX=9606 GN=ACTB PE=1 SV=1	0.031966627	5.590846349	2.08705E-05	0.000832187	-0.872717124
Actin, cytoplasmic 2 OS=Homo sapiens (Human) OX=9606 GN=ACTG1 PE=1 SV=1	0.031968239	5.59048471	2.0887E-05	0.000832187	-0.873526205
owl|P11021| 78 KD GLUCOSE REGULATED PROTEIN PRECURSOR (GRP 78) (IMMUNOGLOBULIN...	0.004133371	5.583883664	2.11906E-05	0.000832187	-0.88829668
Actin, aortic smooth muscle OS=Homo sapiens (Human) OX=9606 GN=ACTA2 PE=1 SV=1	0.025427019	5.57957669	2.13911E-05	0.000832187	-0.897936191
Actin, gamma-enteric smooth muscle OS=Homo sapiens (Human) OX=9606 GN=ACTG2 PE=1 SV=1	0.025493364	5.579461663	2.13964E-05	0.000832187	-0.898193658
Actin, alpha skeletal muscle OS=Homo sapiens (Human) OX=9606 GN=ACTA1 PE=1 SV=1	0.025744708	5.56109081	2.22738E-05	0.000832187	-0.939329768
Actin, alpha cardiac muscle 1 OS=Homo sapiens (Human) OX=9606 GN=ACTC1 PE=1 SV=1	0.025745313	5.560862315	2.2285E-05	0.000832187	-0.939841615
Endoplasmic reticulum chaperone BiP OS=Homo sapiens (Human) OX=9606 GN=HSPA5 PE=1 SV=2	0.00416154	5.549845778	2.2829E-05	0.000832187	-0.964525435
Myosin light polypeptide 6 OS=Homo sapiens (Human) OX=9606 GN=MYL6 PE=1 SV=2	0.004540815	5.533779009	2.36468E-05	0.000832187	-1.000545278
Fructose-bisphosphate aldolase A OS=Homo sapiens (Human) OX=9606 GN=ALDOA PE=1 SV=2	0.00638236	5.435131244	2.937E-05	0.000995316	-1.222220998
60S ribosomal protein L12 OS=Homo sapiens (Human) OX=9606 GN=RPL12 PE=1 SV=1	0.002647916	5.398264547	3.18567E-05	0.00104103	-1.30528836
Alpha-actinin-4 OS=Homo sapiens (Human) OX=9606 GN=ACTN4 PE=1 SV=2	0.003325962	5.335533422	3.65935E-05	0.001154588	-1.446900274
Heat shock 70 kDa protein 1-like OS=Homo sapiens (Human) OX=9606 GN=HSPA1L PE=1 SV=2	0.001425801	5.028691772	7.25022E-05	0.002117799	-2.143970073
Myosin light chain 6B OS=Homo sapiens (Human) OX=9606 GN=MYL6B PE=1 SV=1	0.001995223	5.020057977	7.39201E-05	0.002117799	-2.16367827
Ubiquitin-conjugating enzyme E2 N OS=Homo sapiens (Human) OX=9606 GN=UBE2N PE=1 SV=1	0.002688902	5.019184478	7.40651E-05	0.002117799	-2.165672444
no description	0.001162	4.959586303	8.46747E-05	0.002282018	-2.301841827
no description	0.006661974	4.957555521	8.50623E-05	0.002282018	-2.306485399
Putative ubiquitin-conjugating enzyme E2 N-like OS=Homo sapiens (Human) OX=9606 GN=UBE2NL PE=1 SV=1	0.002543263	4.946061421	8.72903E-05	0.002282018	-2.33277213
Protein disulfide-isomerase A4 OS=Homo sapiens (Human) OX=9606 GN=PDIA4 PE=1 SV=2	0.001228015	4.826670046	0.000114257	0.002801156	-2.606231397
no description	0.005056598	4.8188045	0.000116306	0.002801156	-2.624271587
Keratin, type I cytoskeletal 17 OS=Homo sapiens (Human) OX=9606 GN=KRT17 PE=1 SV=2	0.005044931	4.818703377	0.000116332	0.002801156	-2.624503539
14-3-3 protein epsilon OS=Homo sapiens (Human) OX=9606 GN=YWHAE PE=1 SV=1	0.004608997	4.781500182	0.000126544	0.002846296	-2.709869139
Keratin, type I cytoskeletal 14 OS=Homo sapiens (Human) OX=9606 GN=KRT14 PE=1 SV=4	0.007331454	4.777893419	0.000127581	0.002846296	-2.718148298
Filamin-B OS=Homo sapiens (Human) OX=9606 GN=FLNB PE=1 SV=2	0.001401416	4.769805753	0.000129938	0.002846296	-2.73671513
Transgelin-2 OS=Homo sapiens (Human) OX=9606 GN=TAGLN2 PE=1 SV=3	0.011117611	4.76739229	0.00013065	0.002846296	-2.742256229
Eukaryotic translation initiation factor 6 OS=Homo sapiens (Human) OX=9606 GN=EIF6 PE=1 SV=1	0.000752107	4.650473338	0.000170323	0.003624315	-3.010951151
owl|P07823| 78 KD GLUCOSE REGULATED PROTEIN PRECURSOR (GRP 78) (IMMUNOGLOBULIN...	0.00297603	4.626630187	0.000179807	0.003658646	-3.06580051
owl|P06761| 78 KD GLUCOSE REGULATED PROTEIN PRECURSOR (GRP 78) (IMMUNOGLOBULIN...	0.002972179	4.616944462	0.000183811	0.003658646	-3.088086278
owl|P20029| 78 KD GLUCOSE REGULATED PROTEIN PRECURSOR (GRP 78) (IMMUNOGLOBULIN...	0.002967648	4.616655345	0.000183932	0.003658646	-3.088751542
14-3-3 protein gamma OS=Homo sapiens (Human) OX=9606 GN=YWHAG PE=1 SV=2	0.008174016	4.602836807	0.000191138	0.00372109	-3.126019626
Tubulin alpha-3E chain OS=Homo sapiens (Human) OX=9606 GN=TUBA3E PE=1 SV=2	0.00114628	4.551282405	0.00021344	0.0040687	-3.239227434
14-3-3 protein sigma OS=Homo sapiens (Human) OX=9606 GN=SFN PE=1 SV=1	0.023490937	4.511433163	0.000233731	0.004364576	-3.330995195
Cleavage stimulation factor subunit 2 OS=Homo sapiens (Human) OX=9606 GN=CSTF2 PE=1 SV=1	0.004819046	4.457722119	0.000265921	0.004799037	-3.459726474
Cleavage stimulation factor subunit 2 tau variant OS=Homo sapiens (Human) OX=9606 GN=CSTF2T PE=1 SV=1	0.004514703	4.455146322	0.000267487	0.004799037	-3.465652664
Neutrophil gelatinase-associated lipocalin OS=Homo sapiens (Human) OX=9606 GN=LCN2 PE=1 SV=2	0.001493247	4.409146702	0.000297072	0.005227331	-3.571493795
Insulin OS=Homo sapiens (Human) OX=9606 GN=INS PE=1 SV=1	0.043944136	4.333807861	0.000350697	0.006054493	-3.740234443
Tubulin alpha-1A chain OS=Homo sapiens (Human) OX=9606 GN=TUBA1A PE=1 SV=1	0.001897586	4.312799383	0.00036797	0.006235041	-3.788638165
Profilin-2 OS=Homo sapiens (Human) OX=9606 GN=PFN2 PE=1 SV=3	0.000880961	4.260010092	0.000417668	0.006948476	-3.914645157
14-3-3 protein zeta/delta OS=Homo sapiens (Human) OX=9606 GN=YWHAZ PE=1 SV=1	0.013177801	4.243963025	0.000430794	0.007001799	-3.947205888
Probable phosphoglycerate mutase 4 OS=Homo sapiens (Human) OX=9606 GN=PGAM4 PE=3 SV=1	0.001445958	4.240746046	0.000436484	0.007001799	-3.958956027
Tubulin alpha-1C chain OS=Homo sapiens (Human) OX=9606 GN=TUBA1C PE=1 SV=1	0.0019194	4.223957809	0.000451	0.007001799	-3.993275481
Heat shock 70 kDa protein 6 OS=Homo sapiens (Human) OX=9606 GN=HSPA6 PE=1 SV=2	0.001373905	4.223491492	0.000451482	0.007001799	-3.994349262
Heat shock protein HSP 90-alpha OS=Homo sapiens (Human) OX=9606 GN=HSP90AA1 PE=1 SV=5	0.003655573	4.202134579	0.00047413	0.007203588	-4.043522673
14-3-3 protein beta/alpha OS=Homo sapiens (Human) OX=9606 GN=YWHAB PE=1 SV=3	0.006363041	4.168524155	0.000512105	0.007203588	-4.120887791
Heat shock 70 kDa protein 1A OS=Homo sapiens (Human) OX=9606 GN=HSPA1A PE=1 SV=1	0.002156222	4.164144035	0.000517274	0.007203588	-4.130967873
Heat shock 70 kDa protein 1B OS=Homo sapiens (Human) OX=9606 GN=HSPA1B PE=1 SV=1	0.002156222	4.164144035	0.000517274	0.007203588	-4.130967873
60S ribosomal protein L22 OS=Homo sapiens (Human) OX=9606 GN=RPL22 PE=1 SV=2	0.002045246	4.162326453	0.000519434	0.007203588	-4.135150565
L-lactate dehydrogenase A chain OS=Homo sapiens (Human) OX=9606 GN=LDHA PE=1 SV=2	0.006332579	4.15909673	0.000523295	0.007203588	-4.1425827
Heat shock protein HSP 90-beta OS=Homo sapiens (Human) OX=9606 GN=HSP90AB1 PE=1 SV=4	0.00341655	4.156038798	0.000526977	0.007203588	-4.149619242
Tubulin alpha-1B chain OS=Homo sapiens (Human) OX=9606 GN=TUBA1B PE=1 SV=1	0.002086376	4.155626285	0.000527476	0.007203588	-4.150568447
Thioredoxin domain-containing protein 17 OS=Homo sapiens (Human) OX=9606 GN=TXNDC17 PE=1 SV=1	0.003459262	4.117834499	0.000575231	0.007740244	-4.237506135
Syndecan-4 OS=Homo sapiens (Human) OX=9606 GN=SDC4 PE=1 SV=2	0.003368786	4.042423267	0.000687374	0.009115178	-4.414598987
Fructose-bisphosphate aldolase C OS=Homo sapiens (Human) OX=9606 GN=ALDOC PE=1 SV=2	0.000872975	4.029179006	0.000704972	0.009214985	-4.441245768
Peptidyl-prolyl cis-trans isomerase A-like 4C OS=Homo sapiens (Human) OX=9606 GN=PPIAL4C PE=2 SV=1	0.001261303	3.973499351	0.000801043	0.009627969	-4.569019149
F-actin-capping protein subunit alpha-1 OS=Homo sapiens (Human) OX=9606 GN=CAPZA1 PE=1 SV=3	0.000833107	3.970661865	0.000810223	0.009627969	-4.579096239
Peptidyl-prolyl cis-trans isomerase A-like 4H OS=Homo sapiens (Human) OX=9606 GN=PPIAL4H PE=3 SV=1	0.001250617	3.968946824	0.000809454	0.009627969	-4.579458941
Peptidyl-prolyl cis-trans isomerase A-like 4E OS=Homo sapiens (Human) OX=9606 GN=PPIAL4E PE=3 SV=1	0.001250617	3.968946824	0.000809454	0.009627969	-4.579458941
Peptidyl-prolyl cis-trans isomerase A-like 4A OS=Homo sapiens (Human) OX=9606 GN=PPIAL4A PE=2 SV=1	0.001250617	3.968946824	0.000809454	0.009627969	-4.579458941
Peptidyl-prolyl cis-trans isomerase A-like 4F OS=Homo sapiens (Human) OX=9606 GN=PPIAL4F PE=3 SV=1	0.001250617	3.968946824	0.000809454	0.009627969	-4.579458941
Peptidyl-prolyl cis-trans isomerase A-like 4D OS=Homo sapiens (Human) OX=9606 GN=PPIAL4D PE=3 SV=1	0.001250617	3.968946824	0.000809454	0.009627969	-4.579458941
Vinculin OS=Homo sapiens (Human) OX=9606 GN=VCL PE=1 SV=4	0.000955885	3.951488715	0.000842536	0.009883595	-4.619482601
Peroxiredoxin-1 OS=Homo sapiens (Human) OX=9606 GN=PRDX1 PE=1 SV=1	0.0035843	3.945448981	0.000854293	0.009894655	-4.633324836
Profilin-1 OS=Homo sapiens (Human) OX=9606 GN=PFN1 PE=1 SV=2	0.012906574	3.93927601	0.000866478	0.009910342	-4.647470154
owl|P34935| 78 KD GLUCOSE REGULATED PROTEIN (GRP 78) (IMMUNOGLOBULIN HEAVY...	0.003595251	3.903964148	0.000939594	0.010613936	-4.728340849
NSFL1 cofactor p47 OS=Homo sapiens (Human) OX=9606 GN=NSFL1C PE=1 SV=2	0.000332893	3.802257903	0.001186403	0.012883602	-4.960773175
Keratin, type I cuticular Ha8 OS=Homo sapiens (Human) OX=9606 GN=KRT38 PE=1 SV=3	0.001433409	3.794677309	0.001207197	0.012883602	-4.978064627
L-lactate dehydrogenase C chain OS=Homo sapiens (Human) OX=9606 GN=LDHC PE=1 SV=4	0.002513173	3.791671953	0.001215541	0.012883602	-4.984918533
Keratin, type I cuticular Ha7 OS=Homo sapiens (Human) OX=9606 GN=KRT37 PE=3 SV=3	0.001455731	3.791281925	0.001216628	0.012883602	-4.985807958
Keratin, type I cuticular Ha6 OS=Homo sapiens (Human) OX=9606 GN=KRT36 PE=2 SV=1	0.001406592	3.790973166	0.001217489	0.012883602	-4.986512049
Keratin, type I cytoskeletal 18 OS=Homo sapiens (Human) OX=9606 GN=KRT18 PE=1 SV=2	0.001523715	3.782603656	0.001241067	0.012883602	-5.005594624
no description	0.001527263	3.78196505	0.001242885	0.012883602	-5.007050399
Keratin, type I cuticular Ha2 OS=Homo sapiens (Human) OX=9606 GN=KRT32 PE=2 SV=3	0.001464832	3.778351744	0.001253219	0.012883602	-5.015286679
Phosphoglycerate mutase 2 OS=Homo sapiens (Human) OX=9606 GN=PGAM2 PE=1 SV=3	0.001570088	3.77537085	0.00126724	0.012883602	-5.025134186
BSA	0.097430216	3.748888053	0.001340737	0.013422836	-5.082403242
Keratin, type I cuticular Ha5 OS=Homo sapiens (Human) OX=9606 GN=KRT35 PE=2 SV=5	0.001455421	3.746005749	0.001349618	0.013422836	-5.088964664
Putative heat shock 70 kDa protein 7 OS=Homo sapiens (Human) OX=9606 GN=HSPA7 PE=5 SV=2	0.001724688	3.726877196	0.001410058	0.013873152	-5.132489824
L-lactate dehydrogenase A-like 6A OS=Homo sapiens (Human) OX=9606 GN=LDHAL6A PE=2 SV=1	0.002580235	3.719544329	0.001433934	0.013957972	-5.149165636
14-3-3 protein eta OS=Homo sapiens (Human) OX=9606 GN=YWHAH PE=1 SV=4	0.002696703	3.707642825	0.001473542	0.013978865	-5.176219706
Keratin, type II cytoskeletal 4 OS=Homo sapiens (Human) OX=9606 GN=KRT4 PE=1 SV=4	0.001176267	3.706957989	0.001481912	0.013978865	-5.180657429
no description	0.001176267	3.706957989	0.001481912	0.013978865	-5.180657429
Keratin, type I cytoskeletal 24 OS=Homo sapiens (Human) OX=9606 GN=KRT24 PE=1 SV=1	0.001277692	3.66646225	0.001619158	0.01508833	-5.269717288
Radixin OS=Homo sapiens (Human) OX=9606 GN=RDX PE=1 SV=1	0.000816125	3.664610661	0.001632508	0.01508833	-5.276694085
Keratin, type I cuticular Ha3-II OS=Homo sapiens (Human) OX=9606 GN=KRT33B PE=1 SV=3	0.001668563	3.642835917	0.001709052	0.015637828	-5.323276682
Putative heat shock protein HSP 90-beta 4 OS=Homo sapiens (Human) OX=9606 GN=HSP90AB4P PE=5 SV=1	0.000658595	3.638081288	0.001734485	0.015713407	-5.336760285
Keratin, type I cuticular Ha1 OS=Homo sapiens (Human) OX=9606 GN=KRT31 PE=1 SV=3	0.001644314	3.562527854	0.002053184	0.018418266	-5.504841675
Tubulin alpha-3C chain OS=Homo sapiens (Human) OX=9606 GN=TUBA3C PE=1 SV=1	0.001430326	3.513863127	0.002294183	0.020184398	-5.614467259
Tubulin alpha-3D chain OS=Homo sapiens (Human) OX=9606 GN=TUBA3D PE=1 SV=1	0.001430326	3.513863127	0.002294183	0.020184398	-5.614467259
Filamin-A OS=Homo sapiens (Human) OX=9606 GN=FLNA PE=1 SV=4	0.001408822	3.499221088	0.002372013	0.020613675	-5.64738767
BTB/POZ domain-containing protein KCTD12 OS=Homo sapiens (Human) OX=9606 GN=KCTD12 PE=1 SV=1	0.0002788	3.496266336	0.002388032	0.020613675	-5.654027318
Macrophage migration inhibitory factor OS=Homo sapiens (Human) OX=9606 GN=MIF PE=1 SV=4	0.002613815	3.493319754	0.002412556	0.020630732	-5.663021359
Peroxiredoxin-6 OS=Homo sapiens (Human) OX=9606 GN=PRDX6 PE=1 SV=3	0.001875293	3.467709461	0.002557231	0.021665432	-5.720449154
Tubulin beta-3 chain OS=Homo sapiens (Human) OX=9606 GN=TUBB3 PE=1 SV=2	0.001137908	3.421402312	0.002831446	0.023768557	-5.821825389
Prelamin-A/C OS=Homo sapiens (Human) OX=9606 GN=LMNA PE=1 SV=1	0.002192481	3.401880365	0.002959816	0.024620284	-5.865439175
Rab GDP dissociation inhibitor alpha OS=Homo sapiens (Human) OX=9606 GN=GDI1 PE=1 SV=2	0.000396244	3.37383803	0.003154282	0.026001513	-5.927979532
Protein disulfide-isomerase OS=Homo sapiens (Human) OX=9606 GN=P4HB PE=1 SV=3	0.00264775	3.369494775	0.003185503	0.026024425	-5.937654179
Adenylyl cyclase-associated protein 1 OS=Homo sapiens (Human) OX=9606 GN=CAP1 PE=1 SV=5	0.001639068	3.350167097	0.00332816	0.026864948	-5.980667764
POTE ankyrin domain family member E OS=Homo sapiens (Human) OX=9606 GN=POTEE PE=2 SV=3	0.002725671	3.347422306	0.003348922	0.026864948	-5.986771046
no description	0.002671484	3.339983412	0.00340583	0.026864948	-6.003305455
Keratin, type I cytoskeletal 19 OS=Homo sapiens (Human) OX=9606 GN=KRT19 PE=1 SV=4	0.002671484	3.339983412	0.00340583	0.026864948	-6.003305455
POTE ankyrin domain family member F OS=Homo sapiens (Human) OX=9606 GN=POTEF PE=1 SV=2	0.002496679	3.316428407	0.003592356	0.028094066	-6.055596383
Keratin, type I cytoskeletal 28 OS=Homo sapiens (Human) OX=9606 GN=KRT28 PE=1 SV=2	0.003100858	3.288957034	0.003822567	0.029461627	-6.116454113
no description	0.002832797	3.287910042	0.003831621	0.029461627	-6.118770756
Lactotransferrin OS=Homo sapiens (Human) OX=9606 GN=LTF PE=1 SV=6	0.000246927	3.273319438	0.003960001	0.030195006	-6.151033358
Filamin-C OS=Homo sapiens (Human) OX=9606 GN=FLNC PE=1 SV=3	0.000153083	3.263798338	0.004046035	0.030596048	-6.172064412
Keratin, type I cytoskeletal 15 OS=Homo sapiens (Human) OX=9606 GN=KRT15 PE=1 SV=3	0.002465511	3.250001156	0.004173961	0.0310502	-6.202509681
no description	0.002465511	3.250001156	0.004173961	0.0310502	-6.202509681
Heat shock cognate 71 kDa protein OS=Homo sapiens (Human) OX=9606 GN=HSPA8 PE=1 SV=1	0.005375435	3.225324893	0.00441269	0.032561381	-6.256867278
Tubulin beta chain OS=Homo sapiens (Human) OX=9606 GN=TUBB PE=1 SV=2	0.002774071	3.20914617	0.004576396	0.033499217	-6.292439539
Keratin, type I cytoskeletal 13 OS=Homo sapiens (Human) OX=9606 GN=KRT13 PE=1 SV=4	0.001865604	3.199513939	0.004676661	0.033961465	-6.3135924
Heat shock-related 70 kDa protein 2 OS=Homo sapiens (Human) OX=9606 GN=HSPA2 PE=1 SV=1	0.002443005	3.187812162	0.004801355	0.034592438	-6.339264021
no description	0.004811671	3.150152151	0.005225064	0.037351042	-6.421684882
Amyloid-beta precursor protein OS=Homo sapiens (Human) OX=9606 GN=APP PE=1 SV=3	0.007922286	3.144760846	0.005288627	0.037512353	-6.433458729
Chloride intracellular channel protein 1 OS=Homo sapiens (Human) OX=9606 GN=CLIC1 PE=1 SV=4	0.001059831	3.072031095	0.006223221	0.043801901	-6.591643772
Cytochrome c OS=Homo sapiens (Human) OX=9606 GN=CYCS PE=1 SV=2	0.003430534	3.052129197	0.006521569	0.045551419	-6.63619264
POTE ankyrin domain family member I OS=Homo sapiens (Human) OX=9606 GN=POTEI PE=3 SV=1	0.00208772	3.038740547	0.006718867	0.046573966	-6.665088083
POTE ankyrin domain family member J OS=Homo sapiens (Human) OX=9606 GN=POTEJ PE=3 SV=1	0.002144623	3.029238025	0.006862396	0.047211219	-6.685569577
Complement factor I OS=Homo sapiens (Human) OX=9606 GN=CFI PE=1 SV=2	0.002049287	3.006007793	0.007209072	0.049226129	-6.73414475
Keratin, type I cytoskeletal 16 OS=Homo sapiens (Human) OX=9606 GN=KRT16 PE=1 SV=4	0.0055205	2.986225528	0.007532807	0.051055691	-6.776626762
Histone H2A.V OS=Homo sapiens (Human) OX=9606 GN=H2AFV PE=1 SV=3	0.003571597	2.955692024	0.00806023	0.054228752	-6.841994519
Histone H2A.Z OS=Homo sapiens (Human) OX=9606 GN=H2AZ1 PE=1 SV=2	0.003578805	2.952231306	0.008122212	0.054246887	-6.849387637
Keratin, type I cytoskeletal 26 OS=Homo sapiens (Human) OX=9606 GN=KRT26 PE=1 SV=2	0.001387715	2.947684076	0.008222471	0.054518561	-6.860397131
Immunoglobulin heavy constant alpha 1 OS=Homo sapiens (Human) OX=9606 GN=IGHA1 PE=1 SV=2	0.001739728	2.910460269	0.008907553	0.058636048	-6.938363216
Cytoplasmic dynein 1 intermediate chain 2 OS=Homo sapiens (Human) OX=9606 GN=DYNC1I2 PE=1 SV=3	0.000154802	2.898184002	0.009171218	0.059940459	-6.965638964
Tissue-type plasminogen activator OS=Homo sapiens (Human) OX=9606 GN=PLAT PE=1 SV=1	0.000392138	2.879618798	0.009553546	0.061844761	-7.004932052
Tubulin beta-6 chain OS=Homo sapiens (Human) OX=9606 GN=TUBB6 PE=1 SV=1	0.000956966	2.874339051	0.009665046	0.061844761	-7.016088405
Alpha-actinin-3 OS=Homo sapiens (Human) OX=9606 GN=ACTN3 PE=1 SV=2	0.000394414	2.871186408	0.00973222	0.061844761	-7.022746214
Proteasome subunit beta type-7 OS=Homo sapiens (Human) OX=9606 GN=PSMB7 PE=1 SV=1	0.000183621	2.870220297	0.009732946	0.061844761	-7.023611123
Tubulin alpha-4A chain OS=Homo sapiens (Human) OX=9606 GN=TUBA4A PE=1 SV=1	0.001569509	2.8567226	0.01002592	0.063267012	-7.052100163
Glucosidase 2 subunit beta OS=Homo sapiens (Human) OX=9606 GN=PRKCSH PE=1 SV=2	0.000866169	2.850256333	0.010169256	0.063731982	-7.065729085
Serum albumin OS=Homo sapiens (Human) OX=9606 GN=ALB PE=1 SV=2	0.013005846	2.835513428	0.01050345	0.065136918	-7.096755711
Myosin-9 OS=Homo sapiens (Human) OX=9606 GN=MYH9 PE=1 SV=4	0.00268178	2.834109957	0.010535808	0.065136918	-7.099705907
Importin subunit beta-1 OS=Homo sapiens (Human) OX=9606 GN=KPNB1 PE=1 SV=2	0.000309145	2.830705777	0.01061469	0.065184171	-7.106859251
Proteasome subunit beta type-6 OS=Homo sapiens (Human) OX=9606 GN=PSMB6 PE=1 SV=4	0.001111726	2.812048257	0.011078576	0.067146882	-7.14708707
High mobility group protein HMGI-C OS=Homo sapiens (Human) OX=9606 GN=HMGA2 PE=1 SV=1	0.000980696	2.811945254	0.01108107	0.067146882	-7.147302713
Nucleophosmin OS=Homo sapiens (Human) OX=9606 GN=NPM1 PE=1 SV=2	0.003226172	2.783411032	0.0117709	0.07085772	-7.205871181
Procollagen-lysine,2-oxoglutarate 5-dioxygenase 2 OS=Homo sapiens (Human) OX=9606 GN=PLOD2 PE=1 SV=2	0.000613802	2.775686045	0.011993175	0.071711625	-7.223007583
Aspartate aminotransferase, cytoplasmic OS=Homo sapiens (Human) OX=9606 GN=GOT1 PE=1 SV=3	0.000115683	2.77192018	0.012069498	0.071711625	-7.229821017
Proliferation-associated protein 2G4 OS=Homo sapiens (Human) OX=9606 GN=PA2G4 PE=1 SV=3	0.000776113	2.754968379	0.012523251	0.073927579	-7.265075196
Phosphoglycerate mutase 1 OS=Homo sapiens (Human) OX=9606 GN=PGAM1 PE=1 SV=2	0.002646603	2.747405959	0.012753953	0.07480684	-7.281762232
Thioredoxin OS=Homo sapiens (Human) OX=9606 GN=TXN PE=1 SV=3	0.015692843	2.741544131	0.01291731	0.075282412	-7.293908196
Protein NDRG1 OS=Homo sapiens (Human) OX=9606 GN=NDRG1 PE=1 SV=1	0.000408331	2.737177991	0.013040281	0.075518081	-7.302947679
Annexin A1 OS=Homo sapiens (Human) OX=9606 GN=ANXA1 PE=1 SV=2	0.016506164	2.711272564	0.01376915	0.079237562	-7.355512098
Macrophage-capping protein OS=Homo sapiens (Human) OX=9606 GN=CAPG PE=1 SV=2	0.001096886	2.643784043	0.015953742	0.09123546	-7.494758156
Immunoglobulin heavy constant gamma 1 OS=Homo sapiens (Human) OX=9606 GN=IGHG1 PE=1 SV=1	0.001382368	2.627942531	0.01647924	0.093655311	-7.526163425
owl|| Immunoglobulin g1 (igg1) (mcg) with a hinge deletion, chain H...	0.001011138	2.618164838	0.016855106	0.095200135	-7.546838546
Serpin B5 OS=Homo sapiens (Human) OX=9606 GN=SERPINB5 PE=1 SV=2	0.002875059	2.601850551	0.017426966	0.09782622	-7.579085532
Transaldolase OS=Homo sapiens (Human) OX=9606 GN=TALDO1 PE=1 SV=2	0.000486368	2.591365173	0.017849487	0.099587075	-7.601061527
Protein S100-A2 OS=Homo sapiens (Human) OX=9606 GN=S100A2 PE=1 SV=3	0.025439629	2.576153427	0.018410556	0.102094902	-7.630959227
PDZ and LIM domain protein 1 OS=Homo sapiens (Human) OX=9606 GN=PDLIM1 PE=1 SV=4	0.000551473	2.550866458	0.019457912	0.107252948	-7.682489667
Amphiregulin OS=Homo sapiens (Human) OX=9606 GN=AREG PE=1 SV=2	0.000198532	-2.509913833	0.021192933	0.116116969	-7.763504796
Annexin A3 OS=Homo sapiens (Human) OX=9606 GN=ANXA3 PE=1 SV=3	0.001238332	2.502934702	0.021537941	0.116922341	-7.778041979
no description	0.011498245	2.498304914	0.021719568	0.116922341	-7.786555875
Tubulin beta-4B chain OS=Homo sapiens (Human) OX=9606 GN=TUBB4B PE=1 SV=1	0.002695709	2.498224104	0.021723276	0.116922341	-7.786716143
Apoptosis-associated speck-like protein containing a CARD OS=Homo sapiens (Human) OX=9606 GN=PYCARD PE=1 SV=2	0.000288061	2.493826476	0.021925995	0.117323309	-7.795433888
Nuclear migration protein nudC OS=Homo sapiens (Human) OX=9606 GN=NUDC PE=1 SV=1	0.000340406	2.490517147	0.022109933	0.117363901	-7.802647394
Keratin, type I cytoskeletal 25 OS=Homo sapiens (Human) OX=9606 GN=KRT25 PE=1 SV=1	0.001703456	2.48815377	0.022190115	0.117363901	-7.806667726
Rab GDP dissociation inhibitor beta OS=Homo sapiens (Human) OX=9606 GN=GDI2 PE=1 SV=2	0.001141308	2.476836901	0.022756575	0.11823754	-7.829682431
Antileukoproteinase OS=Homo sapiens (Human) OX=9606 GN=SLPI PE=1 SV=2	0.005252482	2.474764601	0.022856062	0.11823754	-7.83377106
Metallothionein-1E OS=Homo sapiens (Human) OX=9606 GN=MT1E PE=1 SV=1	0.003868175	2.469265512	0.023122041	0.11823754	-7.844612165
Metallothionein-1M OS=Homo sapiens (Human) OX=9606 GN=MT1M PE=3 SV=2	0.003868175	2.469265512	0.023122041	0.11823754	-7.844612165
Metallothionein-1X OS=Homo sapiens (Human) OX=9606 GN=MT1X PE=1 SV=1	0.003868175	2.469265512	0.023122041	0.11823754	-7.844612165
Metallothionein-1G OS=Homo sapiens (Human) OX=9606 GN=MT1G PE=1 SV=2	0.003806417	2.469089075	0.023130623	0.11823754	-7.844959793
60S acidic ribosomal protein P1 OS=Homo sapiens (Human) OX=9606 GN=RPLP1 PE=1 SV=1	0.000392694	2.44830911	0.024162462	0.122261231	-7.88581166
Keratin, type I cytoskeletal 9 OS=Homo sapiens (Human) OX=9606 GN=KRT9 PE=1 SV=3	0.011855071	2.444001923	0.024350093	0.122261231	-7.893650525
Glyceraldehyde-3-phosphate dehydrogenase OS=Homo sapiens (Human) OX=9606 GN=GAPDH PE=1 SV=3	0.003253246	2.443900794	0.024355259	0.122261231	-7.893848825
Insulin, isoform 2 OS=Homo sapiens (Human) OX=9606 GN=INS-IGF2 PE=2 SV=1	0.008988651	2.441767144	0.024464488	0.122261231	-7.898031615
Plastin-3 OS=Homo sapiens (Human) OX=9606 GN=PLS3 PE=1 SV=4	0.001048141	2.439406639	0.024585865	0.122261231	-7.902656892
Zyxin OS=Homo sapiens (Human) OX=9606 GN=ZYX PE=1 SV=1	0.00015014	2.408008225	0.026287393	0.129439903	-7.964522078
Kallikrein-5 OS=Homo sapiens (Human) OX=9606 GN=KLK5 PE=1 SV=3	0.0006042	-2.406958368	0.026312374	0.129439903	-7.965996853
60S acidic ribosomal protein P2 OS=Homo sapiens (Human) OX=9606 GN=RPLP2 PE=1 SV=1	0.002696634	2.397715083	0.026824499	0.131253563	-7.983957012
Ezrin OS=Homo sapiens (Human) OX=9606 GN=EZR PE=1 SV=4	0.001160833	2.3900125	0.027291465	0.132211918	-7.999443722
Cytosolic non-specific dipeptidase OS=Homo sapiens (Human) OX=9606 GN=CNDP2 PE=1 SV=2	0.000328021	2.389114351	0.027309347	0.132211918	-8.000635189
Heme-binding protein 2 OS=Homo sapiens (Human) OX=9606 GN=HEBP2 PE=1 SV=1	0.000492477	2.385281136	0.027561319	0.13272951	-8.008601727
Putative beta-actin-like protein 3 OS=Homo sapiens (Human) OX=9606 GN=POTEKP PE=5 SV=1	0.002109543	2.370055156	0.028412971	0.134464114	-8.037477958
Tubulin alpha-8 chain OS=Homo sapiens (Human) OX=9606 GN=TUBA8 PE=1 SV=1	0.000903706	2.367832112	0.028544362	0.134464114	-8.041764769
Cathepsin L2 OS=Homo sapiens (Human) OX=9606 GN=CTSV PE=1 SV=2	0.000263522	-2.367800114	0.028546257	0.134464114	-8.041826456
Keratin, type I cytoskeletal 27 OS=Homo sapiens (Human) OX=9606 GN=KRT27 PE=1 SV=2	0.001757902	2.367013743	0.028592873	0.134464114	-8.043342318
Cornifin-A OS=Homo sapiens (Human) OX=9606 GN=SPRR1A PE=1 SV=2	0.011675975	2.366514934	0.028656286	0.134464114	-8.044828331
Tubulin beta-2B chain OS=Homo sapiens (Human) OX=9606 GN=TUBB2B PE=1 SV=1	0.002276758	2.356716614	0.029209842	0.136362271	-8.063166236
Tubulin beta-2A chain OS=Homo sapiens (Human) OX=9606 GN=TUBB2A PE=1 SV=1	0.002291771	2.336286933	0.03047065	0.141526115	-8.102355775
Coactosin-like protein OS=Homo sapiens (Human) OX=9606 GN=COTL1 PE=1 SV=3	0.001490346	2.33216102	0.03076612	0.142176768	-8.110737876
Metallothionein-2 OS=Homo sapiens (Human) OX=9606 GN=MT2A PE=1 SV=1	0.005933237	2.326458651	0.031129959	0.143135238	-8.121626348
Elongation factor 1-alpha 2 OS=Homo sapiens (Human) OX=9606 GN=EEF1A2 PE=1 SV=1	0.001523339	2.319027489	0.03157491	0.144455215	-8.135315677
Collagen alpha-2(V) chain OS=Homo sapiens (Human) OX=9606 GN=COL5A2 PE=1 SV=3	0.000112996	-2.305980815	0.032434085	0.1476477	-8.160139332
Alpha-actinin-2 OS=Homo sapiens (Human) OX=9606 GN=ACTN2 PE=1 SV=1	0.000350191	2.298761534	0.032954488	0.149274042	-8.174299855
Myosin regulatory light chain 12B OS=Homo sapiens (Human) OX=9606 GN=MYL12B PE=1 SV=2	0.001234987	2.28622723	0.033812227	0.151718585	-8.198019732
Myosin regulatory light chain 12A OS=Homo sapiens (Human) OX=9606 GN=MYL12A PE=1 SV=2	0.001242201	2.286031497	0.033825783	0.151718585	-8.198389551
Carboxypeptidase A4 OS=Homo sapiens (Human) OX=9606 GN=CPA4 PE=1 SV=2	0.000278427	-2.279930893	0.034214541	0.152713684	-8.209465859
Beta-actin-like protein 2 OS=Homo sapiens (Human) OX=9606 GN=ACTBL2 PE=1 SV=2	0.002441403	2.273927086	0.034637472	0.153850906	-8.220788817
60S ribosomal protein L29 OS=Homo sapiens (Human) OX=9606 GN=RPL29 PE=1 SV=2	0.000987754	2.26431164	0.035361585	0.155796312	-8.239314255
Growth arrest-specific protein 6 OS=Homo sapiens (Human) OX=9606 GN=GAS6 PE=1 SV=3	0.000452036	-2.260927624	0.035569755	0.155796312	-8.245246324
Pyruvate kinase PKLR OS=Homo sapiens (Human) OX=9606 GN=PKLR PE=1 SV=2	0.00016365	2.260700306	0.035586262	0.155796312	-8.245673284
Laminin subunit beta-3 OS=Homo sapiens (Human) OX=9606 GN=LAMB3 PE=1 SV=1	0.001184777	2.234510405	0.037573387	0.163712615	-8.295097508
Cornifin-B OS=Homo sapiens (Human) OX=9606 GN=SPRR1B PE=1 SV=2	0.011128899	2.228943375	0.038000391	0.164788425	-8.305470244
Immunoglobulin kappa constant OS=Homo sapiens (Human) OX=9606 GN=IGKC PE=1 SV=2	0.005579313	2.216238678	0.038953544	0.168124967	-8.328700366
Large neutral amino acids transporter small subunit 1 OS=Homo sapiens (Human) OX=9606 GN=SLC7A5 PE=1 SV=2	0.000872332	2.19814412	0.040405705	0.173573803	-8.362210761
Fibronectin OS=Homo sapiens (Human) OX=9606 GN=FN1 PE=1 SV=5	0.000973135	2.194441855	0.040747507	0.174224152	-8.369413448
Plastin-1 OS=Homo sapiens (Human) OX=9606 GN=PLS1 PE=1 SV=2	0.000135649	2.191587753	0.040943989	0.174250002	-8.374312406
Phosphoglycerate kinase 1 OS=Homo sapiens (Human) OX=9606 GN=PGK1 PE=1 SV=3	0.000891033	2.179674794	0.04193886	0.177657672	-8.396245597
Putative heat shock protein HSP 90-beta-3 OS=Homo sapiens (Human) OX=9606 GN=HSP90AB3P PE=5 SV=1	0.001787519	2.166044574	0.043104183	0.18175266	-8.421251913
Immunoglobulin lambda constant 2 OS=Homo sapiens (Human) OX=9606 GN=IGLC2 PE=1 SV=1	0.005771638	2.125047229	0.046829786	0.195338002	-8.49619984
Immunoglobulin lambda constant 3 OS=Homo sapiens (Human) OX=9606 GN=IGLC3 PE=1 SV=1	0.005771638	2.125047229	0.046829786	0.195338002	-8.49619984
Insulin-like growth factor-binding protein 2 OS=Homo sapiens (Human) OX=9606 GN=IGFBP2 PE=1 SV=2	0.013250847	2.123150865	0.046966514	0.195338002	-8.499319598
Pyruvate kinase PKM OS=Homo sapiens (Human) OX=9606 GN=PKM PE=1 SV=4	0.002042272	2.111379701	0.048080062	0.199064512	-8.520574764
Cofilin-2 OS=Homo sapiens (Human) OX=9606 GN=CFL2 PE=1 SV=1	0.002375441	2.094614092	0.04974864	0.205045069	-8.551009762
Keratin, type II cytoskeletal 2 oral OS=Homo sapiens (Human) OX=9606 GN=KRT76 PE=1 SV=2	0.002010406	2.06549926	0.05265222	0.216039379	-8.602712488
Keratin, type II cytoskeletal 1 OS=Homo sapiens (Human) OX=9606 GN=KRT1 PE=1 SV=6	0.015731575	2.053577255	0.053902827	0.220183423	-8.623868601
no description	0.011421208	2.049435675	0.054343498	0.22099689	-8.631199691
Proteasome subunit alpha type-1 OS=Homo sapiens (Human) OX=9606 GN=PSMA1 PE=1 SV=1	0.00031763	2.044044208	0.054964448	0.222533055	-8.64098216
Cornulin OS=Homo sapiens (Human) OX=9606 GN=CRNN PE=1 SV=1	0.000150379	-2.031289514	0.056355464	0.227159691	-8.663452954
Poly(rC)-binding protein 1 OS=Homo sapiens (Human) OX=9606 GN=PCBP1 PE=1 SV=2	0.000742343	2.014172792	0.05822877	0.233681246	-8.693232441
Immunoglobulin heavy constant gamma 2 OS=Homo sapiens (Human) OX=9606 GN=IGHG2 PE=1 SV=2	0.000994292	2.005504945	0.059221163	0.236626044	-8.708373452
Immunoglobulin heavy constant gamma 3 OS=Homo sapiens (Human) OX=9606 GN=IGHG3 PE=1 SV=2	0.000755851	1.997952337	0.060098191	0.239086281	-8.721531559
Fascin OS=Homo sapiens (Human) OX=9606 GN=FSCN1 PE=1 SV=3	0.001172992	1.988508424	0.061229568	0.242532706	-8.738030226
Tubulin beta-4A chain OS=Homo sapiens (Human) OX=9606 GN=TUBB4A PE=1 SV=2	0.001817702	1.980961243	0.062113838	0.244974836	-8.751014066
Calpain small subunit 1 OS=Homo sapiens (Human) OX=9606 GN=CAPNS1 PE=1 SV=1	0.000313034	1.96895794	0.063618021	0.249830425	-8.771946476
Cell division control protein 42 homolog OS=Homo sapiens (Human) OX=9606 GN=CDC42 PE=1 SV=2	0.000883623	1.964234236	0.06420106	0.250489565	-8.780077684
Insulin-like growth factor-binding protein 7 OS=Homo sapiens (Human) OX=9606 GN=IGFBP7 PE=1 SV=1	0.016546837	1.962488865	0.064373488	0.250489565	-8.782877867
High mobility group protein HMG-I/HMG-Y OS=Homo sapiens (Human) OX=9606 GN=HMGA1 PE=1 SV=3	0.000284439	-1.960966724	0.064607145	0.250489565	-8.785694665
Moesin OS=Homo sapiens (Human) OX=9606 GN=MSN PE=1 SV=3	0.002526973	1.950906259	0.065871855	0.254315389	-8.802949871
Kallikrein-10 OS=Homo sapiens (Human) OX=9606 GN=KLK10 PE=1 SV=3	0.000219835	-1.948341355	0.066153311	0.254328905	-8.80714705
Signal recognition particle 14 kDa protein OS=Homo sapiens (Human) OX=9606 GN=SRP14 PE=1 SV=2	0.0003546	1.904748345	0.071960776	0.275498368	-8.881351383
Plasminogen activator inhibitor 2 OS=Homo sapiens (Human) OX=9606 GN=SERPINB2 PE=1 SV=2	0.000563592	1.88819693	0.074262506	0.281796691	-8.90915391
Protein S100-A8 OS=Homo sapiens (Human) OX=9606 GN=S100A8 PE=1 SV=1	0.001446011	1.887513731	0.074358896	0.281796691	-8.910297955
Elongation factor 1-beta OS=Homo sapiens (Human) OX=9606 GN=EEF1B2 PE=1 SV=3	0.000162199	1.886304052	0.074529835	0.281796691	-8.912322914
60S acidic ribosomal protein P0-like OS=Homo sapiens (Human) OX=9606 GN=RPLP0P6 PE=5 SV=1	0.001157641	1.881816214	0.075121353	0.282864353	-8.919672208
60S acidic ribosomal protein P0 OS=Homo sapiens (Human) OX=9606 GN=RPLP0 PE=1 SV=1	0.001271937	1.870980239	0.076679552	0.287548319	-8.937747373
Heterogeneous nuclear ribonucleoprotein A/B OS=Homo sapiens (Human) OX=9606 GN=HNRNPAB PE=1 SV=2	0.000400175	1.865551401	0.077516806	0.289501539	-8.946922851
Ribonuclease inhibitor OS=Homo sapiens (Human) OX=9606 GN=RNH1 PE=1 SV=2	0.0009154	1.860843857	0.078208847	0.290108062	-8.954734707
Phospholipid transfer protein OS=Homo sapiens (Human) OX=9606 GN=PLTP PE=1 SV=1	0.000972527	1.855578624	0.078943187	0.290108062	-8.963313939
Extracellular matrix protein 1 OS=Homo sapiens (Human) OX=9606 GN=ECM1 PE=1 SV=2	0.000104709	-1.854955387	0.079036009	0.290108062	-8.964345418
Proteasome subunit alpha type-7 OS=Homo sapiens (Human) OX=9606 GN=PSMA7 PE=1 SV=1	0.000125542	-1.854741611	0.07906787	0.290108062	-8.964699169
Protein S100-A14 OS=Homo sapiens (Human) OX=9606 GN=S100A14 PE=1 SV=1	0.003960485	1.853097368	0.079313304	0.290108062	-8.967419071
Rho-related GTP-binding protein RhoQ OS=Homo sapiens (Human) OX=9606 GN=RHOQ PE=1 SV=2	0.000708629	1.851613407	0.079581556	0.290108062	-8.970012245
Major prion protein OS=Homo sapiens (Human) OX=9606 GN=PRNP PE=1 SV=1	0.000378606	1.839593282	0.081400793	0.295562404	-8.989827675
Laminin subunit beta-1 OS=Homo sapiens (Human) OX=9606 GN=LAMB1 PE=1 SV=2	0.000164472	-1.83577394	0.081940022	0.296096575	-8.995973043
Trypsin-1 OS=Homo sapiens (Human) OX=9606 GN=PRSS1 PE=1 SV=1	0.000298175	1.834117602	0.082195115	0.296096575	-8.998693327
Malate dehydrogenase, mitochondrial OS=Homo sapiens (Human) OX=9606 GN=MDH2 PE=1 SV=3	0.000247048	1.82518689	0.083582543	0.29991383	-9.01333094
Transketolase OS=Homo sapiens (Human) OX=9606 GN=TKT PE=1 SV=3	0.002248118	1.821541568	0.084154717	0.300787366	-9.019291239
Heterogeneous nuclear ribonucleoprotein K OS=Homo sapiens (Human) OX=9606 GN=HNRNPK PE=1 SV=1	0.000257618	1.818287767	0.084668324	0.301445589	-9.024604283
Polyubiquitin-C OS=Homo sapiens (Human) OX=9606 GN=UBC PE=1 SV=3	0.002510044	1.810049194	0.085981021	0.304823029	-9.038026803
Stanniocalcin-2 OS=Homo sapiens (Human) OX=9606 GN=STC2 PE=1 SV=1	0.000510578	-1.808458789	0.08628324	0.304823029	-9.040731974
Polyubiquitin-B OS=Homo sapiens (Human) OX=9606 GN=UBB PE=1 SV=1	0.007392678	1.784292019	0.090200116	0.315185542	-9.079711563
no description	0.021419501	1.784216031	0.090212825	0.315185542	-9.079833909
Immunoglobulin heavy constant gamma 4 OS=Homo sapiens (Human) OX=9606 GN=IGHG4 PE=1 SV=1	0.001157708	1.783994706	0.090249849	0.315185542	-9.080190238
Metalloproteinase inhibitor 3 OS=Homo sapiens (Human) OX=9606 GN=TIMP3 PE=1 SV=2	0.000262531	-1.759064866	0.094505523	0.32879298	-9.120123463
Alpha-enolase OS=Homo sapiens (Human) OX=9606 GN=ENO1 PE=1 SV=2	0.001815633	1.748377281	0.096382483	0.333100993	-9.13711887
Immunoglobulin lambda constant 6 OS=Homo sapiens (Human) OX=9606 GN=IGLC6 PE=1 SV=1	0.002134885	1.748140561	0.096471872	0.333100993	-9.137586957
Protein FAM49B OS=Homo sapiens (Human) OX=9606 GN=FAM49B PE=1 SV=1	0.000186948	1.744317852	0.097103792	0.334022442	-9.143554503
Elongation factor 1-alpha 1 OS=Homo sapiens (Human) OX=9606 GN=EEF1A1 PE=1 SV=1	0.002346468	1.739260145	0.098008995	0.335873522	-9.151557552
Putative elongation factor 1-alpha-like 3 OS=Homo sapiens (Human) OX=9606 GN=EEF1A1P5 PE=5 SV=1	0.002331257	1.736865486	0.098440111	0.336092171	-9.155340837
Tubulin beta 8B OS=Homo sapiens (Human) OX=9606 GN=TUBB8B PE=1 SV=1	0.00137338	1.7313211	0.099492163	0.338421298	-9.164171393
Ubiquitin-40S ribosomal protein S27a OS=Homo sapiens (Human) OX=9606 GN=RPS27A PE=1 SV=2	0.010521471	1.7177162	0.101946736	0.342838164	-9.185457521
Secreted frizzled-related protein 1 OS=Homo sapiens (Human) OX=9606 GN=SFRP1 PE=1 SV=1	0.000226487	-1.71725663	0.102079916	0.342838164	-9.186257382
Ubiquitin-60S ribosomal protein L40 OS=Homo sapiens (Human) OX=9606 GN=UBA52 PE=1 SV=2	0.01277669	1.716971708	0.102085208	0.342838164	-9.186623469
Transgelin-3 OS=Homo sapiens (Human) OX=9606 GN=TAGLN3 PE=1 SV=2	0.001420857	1.716131437	0.10228942	0.342838164	-9.188018619
Apolipoprotein A-I OS=Homo sapiens (Human) OX=9606 GN=APOA1 PE=1 SV=1	0.000240158	1.709761913	0.103482358	0.345570647	-9.197972711
Casein kinase II subunit beta OS=Homo sapiens (Human) OX=9606 GN=CSNK2B PE=1 SV=1	0.000124747	1.693506904	0.106533062	0.353876727	-9.223180923
Heat shock protein beta-1 OS=Homo sapiens (Human) OX=9606 GN=HSPB1 PE=1 SV=2	0.010238874	1.692667239	0.106743144	0.353876727	-9.224552951
Histone H2A type 2-B OS=Homo sapiens (Human) OX=9606 GN=HIST2H2AB PE=1 SV=3	0.0062725	1.681774808	0.108818441	0.359454417	-9.241319628
Histone H2A type 1-A OS=Homo sapiens (Human) OX=9606 GN=HIST1H2AA PE=1 SV=3	0.006748944	1.671148432	0.110924424	0.363564043	-9.257667884
Poly(rC)-binding protein 3 OS=Homo sapiens (Human) OX=9606 GN=PCBP3 PE=2 SV=2	0.000314435	1.665800702	0.111997335	0.363564043	-9.265865922
Small ubiquitin-related modifier 3 OS=Homo sapiens (Human) OX=9606 GN=SUMO3 PE=1 SV=2	0.000979713	1.665788315	0.112047866	0.363564043	-9.265945948
Small ubiquitin-related modifier 2 OS=Homo sapiens (Human) OX=9606 GN=SUMO2 PE=1 SV=3	0.001062111	1.665781463	0.112049246	0.363564043	-9.265956437
Small ubiquitin-related modifier 4 OS=Homo sapiens (Human) OX=9606 GN=SUMO4 PE=1 SV=2	0.001062111	1.665781463	0.112049246	0.363564043	-9.265956437
Immunoglobulin lambda-like polypeptide 5 OS=Homo sapiens (Human) OX=9606 GN=IGLL5 PE=2 SV=2	0.00086574	1.655595083	0.114117482	0.368966417	-9.281514046
owl|| Immunoglobulin g1 (igg1) (mcg) with a hinge deletion, chain L...	0.000848772	1.648762526	0.115522866	0.372195151	-9.291909301
Cathepsin D OS=Homo sapiens (Human) OX=9606 GN=CTSD PE=1 SV=1	0.000216823	-1.646303304	0.115984174	0.372370243	-9.295588545
Endoplasmin OS=Homo sapiens (Human) OX=9606 GN=HSP90B1 PE=1 SV=1	0.001903626	1.641049276	0.117078898	0.3745706	-9.303553003
Histone H2A type 2-A OS=Homo sapiens (Human) OX=9606 GN=HIST2H2AA3 PE=1 SV=3	0.007212163	1.636803922	0.117969839	0.375196354	-9.309974413
Histone H2A type 2-C OS=Homo sapiens (Human) OX=9606 GN=HIST2H2AC PE=1 SV=4	0.007267857	1.636211653	0.11809459	0.375196354	-9.310869267
Farnesyl pyrophosphate synthase OS=Homo sapiens (Human) OX=9606 GN=FDPS PE=1 SV=4	0.00060363	1.632604324	0.11885682	0.376311386	-9.316314256
Ubiquitin-conjugating enzyme E2 variant 1 OS=Homo sapiens (Human) OX=9606 GN=UBE2V1 PE=1 SV=2	0.000785728	1.62341336	0.120865874	0.376973981	-9.330193116
Histone H2AX OS=Homo sapiens (Human) OX=9606 GN=H2AFX PE=1 SV=2	0.006442016	1.621437952	0.121242707	0.376973981	-9.333111367
Histone H2A type 1-C OS=Homo sapiens (Human) OX=9606 GN=HIST1H2AC PE=1 SV=3	0.00710666	1.620653034	0.121411929	0.376973981	-9.3342888
Histone H2A type 3 OS=Homo sapiens (Human) OX=9606 GN=HIST3H2A PE=1 SV=3	0.00710666	1.620653034	0.121411929	0.376973981	-9.3342888
Rho GDP-dissociation inhibitor 1 OS=Homo sapiens (Human) OX=9606 GN=ARHGDIA PE=1 SV=3	0.001583408	1.619966937	0.121560009	0.376973981	-9.335317637
Histone H2A type 1-B/E OS=Homo sapiens (Human) OX=9606 GN=H2AC8 PE=1 SV=2	0.0071077	1.618847903	0.121801857	0.376973981	-9.336994977
Immunoglobulin lambda constant 1 OS=Homo sapiens (Human) OX=9606 GN=IGLC1 PE=1 SV=1	0.001698047	1.615592834	0.122507659	0.376973981	-9.341869053
Proteasome subunit alpha type-6 OS=Homo sapiens (Human) OX=9606 GN=PSMA6 PE=1 SV=1	0.000212161	1.608776294	0.123996878	0.376973981	-9.35205181
Histone H2A type 1-D OS=Homo sapiens (Human) OX=9606 GN=H2AC7 PE=1 SV=2	0.007335661	1.608248613	0.124112795	0.376973981	-9.352838709
Histone H2A type 1 OS=Homo sapiens (Human) OX=9606 GN=H2AC17 PE=1 SV=2	0.007335661	1.608248613	0.124112795	0.376973981	-9.352838709
Histone H2A.J OS=Homo sapiens (Human) OX=9606 GN=H2AFJ PE=1 SV=1	0.00739231	1.607562824	0.124263579	0.376973981	-9.353861089
Histone H2A type 1-J OS=Homo sapiens (Human) OX=9606 GN=H2AC14 PE=1 SV=3	0.00744984	1.606842998	0.124422013	0.376973981	-9.354933855
Histone H2A type 1-H OS=Homo sapiens (Human) OX=9606 GN=HIST1H2AH PE=1 SV=3	0.00744984	1.606842998	0.124422013	0.376973981	-9.354933855
Complement C3 OS=Homo sapiens (Human) OX=9606 GN=C3 PE=1 SV=2	0.000905488	1.604134938	0.125067774	0.377679911	-9.359007341
Galectin-7 OS=Homo sapiens (Human) OX=9606 GN=LGALS7B PE=1 SV=2	0.01472197	1.596712699	0.12666979	0.381259402	-9.369992236
no description	0.005896895	1.587274701	0.128794561	0.386383684	-9.383955901
Plastin-2 OS=Homo sapiens (Human) OX=9606 GN=LCP1 PE=1 SV=6	0.000333408	1.582654603	0.129845531	0.388263599	-9.390768235
Cadherin-3 OS=Homo sapiens (Human) OX=9606 GN=CDH3 PE=1 SV=2	0.000265439	-1.569072499	0.132976839	0.396331621	-9.410706451
Tubulin beta-8 chain OS=Homo sapiens (Human) OX=9606 GN=TUBB8 PE=1 SV=2	0.001434589	1.567102478	0.133484382	0.39655263	-9.413617521
Poly(rC)-binding protein 2 OS=Homo sapiens (Human) OX=9606 GN=PCBP2 PE=1 SV=1	0.000351342	1.563703126	0.134232017	0.397483157	-9.418551964
Myosin regulatory light polypeptide 9 OS=Homo sapiens (Human) OX=9606 GN=MYL9 PE=1 SV=4	0.000645229	1.556388765	0.1360059	0.401436769	-9.429233105
owl|P24067| IMMUNOGLOBULIN BINDING PROTEIN HOMOLOG B70 (HEAT SHOCK PROTEIN...	0.000322738	1.543179806	0.13912111	0.407130094	-9.448347466
Keratin, type II cytoskeletal 6A OS=Homo sapiens (Human) OX=9606 GN=KRT6A PE=1 SV=3	0.004491194	1.543048472	0.139152867	0.407130094	-9.448537149
Peroxiredoxin-2 OS=Homo sapiens (Human) OX=9606 GN=PRDX2 PE=1 SV=5	0.000746523	1.542764536	0.139269639	0.407130094	-9.448970767
60S ribosomal protein L23a OS=Homo sapiens (Human) OX=9606 GN=RPL23A PE=1 SV=1	0.001406782	1.539786749	0.139943502	0.407797148	-9.453243955
Laminin subunit alpha-5 OS=Homo sapiens (Human) OX=9606 GN=LAMA5 PE=1 SV=8	0.000248312	-1.499274941	0.150077695	0.435939971	-9.511052814
Polypeptide N-acetylgalactosaminyltransferase 2 OS=Homo sapiens (Human) OX=9606 GN=GALNT2 PE=1 SV=1	0.000132198	-1.479049715	0.155359028	0.449852881	-9.539457765
Small nuclear ribonucleoprotein Sm D2 OS=Homo sapiens (Human) OX=9606 GN=SNRPD2 PE=1 SV=1	0.000291542	1.470731275	0.15762261	0.454967472	-9.551057914
Small proline-rich protein 2F OS=Homo sapiens (Human) OX=9606 GN=SPRR2F PE=3 SV=1	0.000893954	-1.46825473	0.158287283	0.455449257	-9.554498955
Proprotein convertase subtilisin/kexin type 9 OS=Homo sapiens (Human) OX=9606 GN=PCSK9 PE=1 SV=3	0.001241774	-1.460839613	0.160291112	0.459769178	-9.564774228
Keratin, type II cytoskeletal 6C OS=Homo sapiens (Human) OX=9606 GN=KRT6C PE=1 SV=3	0.004530941	1.45388778	0.162141007	0.463621941	-9.57436678
Keratin, type II cytoskeletal 6B OS=Homo sapiens (Human) OX=9606 GN=KRT6B PE=1 SV=5	0.005039943	1.450842824	0.162977852	0.464563037	-9.578558758
Hepatoma-derived growth factor OS=Homo sapiens (Human) OX=9606 GN=HDGF PE=1 SV=1	0.000288038	1.430695886	0.168651005	0.47924121	-9.606115221
Keratin, type II cytoskeletal 5 OS=Homo sapiens (Human) OX=9606 GN=KRT5 PE=1 SV=3	0.00510943	1.416163513	0.172758711	0.486849961	-9.625801769
no description	0.004020689	1.41580524	0.17286218	0.486849961	-9.626285015
Gelsolin OS=Homo sapiens (Human) OX=9606 GN=GSN PE=1 SV=1	0.000465212	1.413945673	0.173400026	0.486849961	-9.628791644
Serine protease 23 OS=Homo sapiens (Human) OX=9606 GN=PRSS23 PE=1 SV=1	0.00017537	-1.413749218	0.173456926	0.486849961	-9.629056302
no description	0.004950234	1.388415321	0.180921455	0.505648313	-9.66293445
Follistatin OS=Homo sapiens (Human) OX=9606 GN=FST PE=1 SV=2	0.005609333	-1.386320475	0.181550054	0.505648313	-9.665713437
Laminin subunit alpha-3 OS=Homo sapiens (Human) OX=9606 GN=LAMA3 PE=1 SV=2	0.001771371	1.385448096	0.181812344	0.505648313	-9.666869709
no description	0.009762939	1.374479588	0.18513609	0.513331886	-9.681356738
Cystatin-M OS=Homo sapiens (Human) OX=9606 GN=CST6 PE=1 SV=1	0.000291327	1.364435404	0.188268478	0.520440052	-9.694527111
Keratin, type I cytoskeletal 10 OS=Homo sapiens (Human) OX=9606 GN=KRT10 PE=1 SV=6	0.01012076	1.355092591	0.191129333	0.526757048	-9.706731196
Beta-2-microglobulin OS=Homo sapiens (Human) OX=9606 GN=B2M PE=1 SV=1	0.001753306	-1.352543376	0.191974883	0.527498553	-9.710030957
Sulfhydryl oxidase 1 OS=Homo sapiens (Human) OX=9606 GN=QSOX1 PE=1 SV=3	0.001092209	1.337313471	0.196760055	0.539028295	-9.729739437
Endoplasmic reticulum resident protein 29 OS=Homo sapiens (Human) OX=9606 GN=ERP29 PE=1 SV=4	0.000672382	1.319945719	0.202386323	0.5513296	-9.751971692
Proteasome subunit alpha type-5 OS=Homo sapiens (Human) OX=9606 GN=PSMA5 PE=1 SV=3	0.000395737	1.319873758	0.20245546	0.5513296	-9.75204421
ERO1-like protein alpha OS=Homo sapiens (Human) OX=9606 GN=ERO1A PE=1 SV=2	0.000280101	1.314235246	0.204263636	0.554603047	-9.75922871
Urokinase-type plasminogen activator OS=Homo sapiens (Human) OX=9606 GN=PLAU PE=1 SV=2	0.002643218	1.30784574	0.206425694	0.558815118	-9.767296917
Peptidyl-prolyl cis-trans isomerase FKBP4 OS=Homo sapiens (Human) OX=9606 GN=FKBP4 PE=1 SV=3	0.000299847	1.302599261	0.208131248	0.56078287	-9.773934637
Matrix metalloproteinase-14 OS=Homo sapiens (Human) OX=9606 GN=MMP14 PE=1 SV=3	0.000281148	1.299866159	0.209093122	0.56078287	-9.777351396
Hemoglobin subunit alpha OS=Homo sapiens (Human) OX=9606 GN=HBA2 PE=1 SV=2	0.000359088	-1.298449373	0.209569535	0.56078287	-9.779131198
Tubulointerstitial nephritis antigen-like OS=Homo sapiens (Human) OX=9606 GN=TINAGL1 PE=1 SV=1	0.000256573	-1.298346711	0.209604089	0.56078287	-9.779260101
Plectin OS=Homo sapiens (Human) OX=9606 GN=PLEC PE=1 SV=3	0.000334455	1.294542663	0.210842549	0.560850219	-9.784052634
Glutathione S-transferase omega-1 OS=Homo sapiens (Human) OX=9606 GN=GSTO1 PE=1 SV=2	0.000729482	1.290169126	0.212370864	0.560850219	-9.78950048
Cathepsin B OS=Homo sapiens (Human) OX=9606 GN=CTSB PE=1 SV=3	0.001151541	1.285691954	0.213897678	0.560850219	-9.795083995
Histone H2B type 1-H OS=Homo sapiens (Human) OX=9606 GN=HIST1H2BH PE=1 SV=3	0.003781014	-1.282171913	0.215059278	0.560850219	-9.799485948
Histone H2B type 1-D OS=Homo sapiens (Human) OX=9606 GN=HIST1H2BD PE=1 SV=2	0.003781014	-1.282171913	0.215059278	0.560850219	-9.799485948
Histone H2B type 1-C/E/F/G/I OS=Homo sapiens (Human) OX=9606 GN=H2BC6 PE=1 SV=4	0.003781014	-1.282171913	0.215059278	0.560850219	-9.799485948
Histone H2B type 2-F OS=Homo sapiens (Human) OX=9606 GN=HIST2H2BF PE=1 SV=3	0.003761833	-1.281630997	0.215245143	0.560850219	-9.80015793
Histone H2B type 1-L OS=Homo sapiens (Human) OX=9606 GN=H2BC13 PE=1 SV=3	0.003774545	-1.280684314	0.215570735	0.560850219	-9.801333424
Histone H2B type 1-N OS=Homo sapiens (Human) OX=9606 GN=H2BC15 PE=1 SV=3	0.003774545	-1.280684314	0.215570735	0.560850219	-9.801333424
Histone H2B type 1-M OS=Homo sapiens (Human) OX=9606 GN=H2BC14 PE=1 SV=3	0.003755365	-1.280138086	0.215758773	0.560850219	-9.802011341
Histone H2B type F-S OS=Homo sapiens (Human) OX=9606 GN=H2BFS PE=1 SV=2	0.003736623	-1.27769368	0.216601818	0.560854932	-9.805042077
Histone H2B type 1-K OS=Homo sapiens (Human) OX=9606 GN=H2BC12 PE=1 SV=3	0.003771004	-1.276580755	0.216986498	0.560854932	-9.806420337
Actin-related protein 3 OS=Homo sapiens (Human) OX=9606 GN=ACTR3 PE=1 SV=3	0.000336943	1.268632701	0.219749169	0.566395745	-9.816233826
Core histone macro-H2A.1 OS=Homo sapiens (Human) OX=9606 GN=H2AFY PE=1 SV=4	0.000214619	1.25254501	0.225424392	0.579391346	-9.835938564
Hemopexin OS=Homo sapiens (Human) OX=9606 GN=HPX PE=1 SV=2	0.02237674	1.246017688	0.227758999	0.583752055	-9.843872587
Src substrate cortactin OS=Homo sapiens (Human) OX=9606 GN=CTTN PE=1 SV=2	0.000166921	1.238046455	0.230635217	0.589472691	-9.853513866
Cystatin-B OS=Homo sapiens (Human) OX=9606 GN=CSTB PE=1 SV=2	0.006501053	1.235879026	0.231465826	0.589947717	-9.856098218
116 kDa U5 small nuclear ribonucleoprotein component OS=Homo sapiens (Human) OX=9606 GN=EFTUD2 PE=1 SV=1	0.000104578	1.232959459	0.232485248	0.590900006	-9.859639072
Immunoglobulin lambda constant 7 OS=Homo sapiens (Human) OX=9606 GN=IGLC7 PE=1 SV=3	0.000562601	1.216177116	0.238712508	0.604206318	-9.879664008
Phosphoserine aminotransferase OS=Homo sapiens (Human) OX=9606 GN=PSAT1 PE=1 SV=2	0.000136117	1.215178368	0.239041188	0.604206318	-9.880879757
Poliovirus receptor OS=Homo sapiens (Human) OX=9606 GN=PVR PE=1 SV=2	0.00024114	1.211939287	0.240293618	0.604208285	-9.884690594
Galectin-3-binding protein OS=Homo sapiens (Human) OX=9606 GN=LGALS3BP PE=1 SV=1	0.00719394	1.211639468	0.24036264	0.604208285	-9.885075676
ADP-ribosylation factor 4 OS=Homo sapiens (Human) OX=9606 GN=ARF4 PE=1 SV=3	0.000199949	1.199955192	0.244765095	0.613589211	-9.898854571
Protein canopy homolog 2 OS=Homo sapiens (Human) OX=9606 GN=CNPY2 PE=1 SV=1	0.000278111	1.18809189	0.249339754	0.623349385	-9.912695278
Laminin subunit gamma-2 OS=Homo sapiens (Human) OX=9606 GN=LAMC2 PE=1 SV=2	0.003111224	1.185859011	0.25019976	0.623349909	-9.915292866
Trypsin-2 OS=Homo sapiens (Human) OX=9606 GN=PRSS2 PE=1 SV=1	0.000249486	1.184446639	0.250702477	0.623349909	-9.916965683
Follistatin-related protein 1 OS=Homo sapiens (Human) OX=9606 GN=FSTL1 PE=1 SV=1	0.000713126	-1.181658118	0.251823816	0.624441171	-9.920168478
Histone H2B type 1-B OS=Homo sapiens (Human) OX=9606 GN=HIST1H2BB PE=1 SV=2	0.002924094	-1.176037291	0.253967028	0.627101428	-9.926701153
Histone H2B type 1-O OS=Homo sapiens (Human) OX=9606 GN=HIST1H2BO PE=1 SV=3	0.002943275	-1.173433353	0.25498434	0.627101428	-9.929703551
Histone H2B type 2-E OS=Homo sapiens (Human) OX=9606 GN=HIST2H2BE PE=1 SV=3	0.002943275	-1.173433353	0.25498434	0.627101428	-9.929703551
Keratin, type II cytoskeletal 1b OS=Homo sapiens (Human) OX=9606 GN=KRT77 PE=2 SV=3	0.001021598	1.169234778	0.256673085	0.627101428	-9.934499596
Histone H2B type 1-J OS=Homo sapiens (Human) OX=9606 GN=H2BC11 PE=1 SV=3	0.002933267	-1.168799342	0.256802327	0.627101428	-9.935032406
Cystatin-C OS=Homo sapiens (Human) OX=9606 GN=CST3 PE=1 SV=1	0.004550718	1.167956851	0.257175851	0.627101428	-9.935966326
Galectin-1 OS=Homo sapiens (Human) OX=9606 GN=LGALS1 PE=1 SV=2	0.013976412	1.166579888	0.257694139	0.627101428	-9.937564277
Alpha-2-macroglobulin OS=Homo sapiens (Human) OX=9606 GN=A2M PE=1 SV=3	0.000212867	1.154071499	0.262644733	0.637453398	-9.951847042
Small glutamine-rich tetratricopeptide repeat-containing protein alpha OS=Homo sapiens (Human) OX=9606 GN=SGTA PE=1 SV=1	0.000133843	1.138222712	0.269041873	0.651252153	-9.969733988
no description	0.007046805	1.133091042	0.271137761	0.654593803	-9.975479308
Transitional endoplasmic reticulum ATPase OS=Homo sapiens (Human) OX=9606 GN=VCP PE=1 SV=4	0.000581654	1.131185	0.271919299	0.65475305	-9.977607493
Protein S100-A11 OS=Homo sapiens (Human) OX=9606 GN=S100A11 PE=1 SV=2	0.00507609	1.127865657	0.273284309	0.656312711	-9.981306212
Keratin, type II cytoskeletal 2 epidermal OS=Homo sapiens (Human) OX=9606 GN=KRT2 PE=1 SV=2	0.007176979	1.118212846	0.277282549	0.66417155	-9.99200813
Leukotriene A-4 hydrolase OS=Homo sapiens (Human) OX=9606 GN=LTA4H PE=1 SV=2	0.00014168	1.100728982	0.284673592	0.680094874	-10.01115046
Tumor-associated calcium signal transducer 2 OS=Homo sapiens (Human) OX=9606 GN=TACSTD2 PE=1 SV=3	0.000818631	1.093541993	0.287736087	0.685621145	-10.01895651
Parathyroid hormone-related protein OS=Homo sapiens (Human) OX=9606 GN=PTHLH PE=1 SV=1	0.006082016	1.08964139	0.289408213	0.687583134	-10.02317421
Coatomer subunit delta OS=Homo sapiens (Human) OX=9606 GN=ARCN1 PE=1 SV=1	0.000129296	1.088027948	0.290062393	0.687583134	-10.02495122
Alpha-fetoprotein OS=Homo sapiens (Human) OX=9606 GN=AFP PE=1 SV=1	0.000706892	1.085540185	0.291173945	0.688434522	-10.02759446
Histone H2B type 3-B OS=Homo sapiens (Human) OX=9606 GN=HIST3H2BB PE=1 SV=3	0.002757825	-1.081149719	0.293033553	0.690718893	-10.03234662
Heterogeneous nuclear ribonucleoproteins A2/B1 OS=Homo sapiens (Human) OX=9606 GN=HNRNPA2B1 PE=1 SV=2	0.000828561	1.07981969	0.29364989	0.690718893	-10.03373535
Trypsin-3 OS=Homo sapiens (Human) OX=9606 GN=PRSS3 PE=1 SV=2	0.000117415	1.072196219	0.296934112	0.696653108	-10.0419111
Protein FAM3C OS=Homo sapiens (Human) OX=9606 GN=FAM3C PE=1 SV=1	0.000593055	-1.06832748	0.298669959	0.698933535	-10.04598524
Vimentin OS=Homo sapiens (Human) OX=9606 GN=VIM PE=1 SV=4	0.000286173	1.061435409	0.30167144	0.704156551	-10.05331282
Peptidyl-prolyl cis-trans isomerase FKBP1A OS=Homo sapiens (Human) OX=9606 GN=FKBP1A PE=1 SV=2	0.00083749	1.04072428	0.31097956	0.72403638	-10.074932
Peptidyl-prolyl cis-trans isomerase B OS=Homo sapiens (Human) OX=9606 GN=PPIB PE=1 SV=2	0.001000274	-1.037809813	0.312262219	0.725177488	-10.07798615
Ganglioside GM2 activator OS=Homo sapiens (Human) OX=9606 GN=GM2A PE=1 SV=4	0.001637437	-1.032751818	0.31456359	0.72867262	-10.083204
Nascent polypeptide-associated complex subunit alpha, muscle-specific form OS=Homo sapiens (Human) OX=9606 GN=NACA PE=1 SV=1	0.000162462	1.02803017	0.316722766	0.730978955	-10.08805429
Transforming growth factor-beta-induced protein ig-h3 OS=Homo sapiens (Human) OX=9606 GN=TGFBI PE=1 SV=1	0.003443689	1.025918585	0.317691769	0.730978955	-10.09021696
Peptidyl-prolyl cis-trans isomerase A OS=Homo sapiens (Human) OX=9606 GN=PPIA PE=1 SV=2	0.003684123	1.025343857	0.317955873	0.730978955	-10.0908049
Agrin OS=Homo sapiens (Human) OX=9606 GN=AGRN PE=1 SV=6	0.002394418	1.015955777	0.322291968	0.739090604	-10.10036701
Putative histone H2B type 2-D OS=Homo sapiens (Human) OX=9606 GN=HIST2H2BD PE=5 SV=3	0.000391484	-1.011887639	0.32418381	0.741153385	-10.10448604
Elongation factor 2 OS=Homo sapiens (Human) OX=9606 GN=EEF2 PE=1 SV=4	0.001893682	1.009307531	0.3253877	0.741153385	-10.10709073
Desmocollin-3 OS=Homo sapiens (Human) OX=9606 GN=DSC3 PE=1 SV=3	0.001076598	1.008807268	0.325621487	0.741153385	-10.10759506
HLA class I histocompatibility antigen, alpha chain G OS=Homo sapiens (Human) OX=9606 GN=HLA-G PE=1 SV=1	0.000128743	1.00452766	0.327626296	0.74280279	-10.11190032
Tubulin beta-1 chain OS=Homo sapiens (Human) OX=9606 GN=TUBB1 PE=1 SV=1	0.000410516	1.003806613	0.328001591	0.74280279	-10.1125866
Epidermal growth factor receptor OS=Homo sapiens (Human) OX=9606 GN=EGFR PE=1 SV=2	0.000289872	1.001023733	0.329274159	0.74280279	-10.11541299
Clathrin heavy chain 1 OS=Homo sapiens (Human) OX=9606 GN=CLTC PE=1 SV=5	0.000149264	1.000346402	0.329593369	0.74280279	-10.11609073
Amyloid-like protein 2 OS=Homo sapiens (Human) OX=9606 GN=APLP2 PE=1 SV=2	0.001837651	0.990029345	0.334482306	0.749101363	-10.12636295
Putative histone H2B type 2-C OS=Homo sapiens (Human) OX=9606 GN=HIST2H2BC PE=5 SV=3	0.000332677	-0.989630505	0.334672313	0.749101363	-10.12675813
40S ribosomal protein S2 OS=Homo sapiens (Human) OX=9606 GN=RPS2 PE=1 SV=2	0.000623699	0.989345636	0.334844216	0.749101363	-10.12700284
Elongin-C OS=Homo sapiens (Human) OX=9606 GN=ELOC PE=1 SV=1	0.000398231	0.987554817	0.335698459	0.749180707	-10.12877499
Putative trypsin-6 OS=Homo sapiens (Human) OX=9606 GN=PRSS3P2 PE=5 SV=2	0.000283691	0.983965761	0.337379092	0.751099438	-10.13235533
owl|P22010| 78 KD GLUCOSE REGULATED PROTEIN HOMOLOG PRECURSOR (GRP 78) (IMMUNOGLOBULIN...	0.000103902	-0.979165139	0.33968483	0.754397135	-10.13707596
Interstitial collagenase OS=Homo sapiens (Human) OX=9606 GN=MMP1 PE=1 SV=3	0.000331872	0.966487093	0.345861747	0.766255444	-10.14940493
Serpin B3 OS=Homo sapiens (Human) OX=9606 GN=SERPINB3 PE=1 SV=2	0.0001681	-0.948849637	0.354496886	0.783489494	-10.16640254
Prosaposin OS=Homo sapiens (Human) OX=9606 GN=PSAP PE=1 SV=2	0.000510891	0.945079934	0.356403626	0.785805585	-10.16995359
Major vault protein OS=Homo sapiens (Human) OX=9606 GN=MVP PE=1 SV=4	0.001574257	0.941251098	0.358277597	0.788038465	-10.17362172
owl|P49118| 78 KD GLUCOSE REGULATED PROTEIN HOMOLOG PRECURSOR (GRP 78) (IMMUNOGLOBULIN...	0.000377532	0.939361944	0.359221796	0.788220488	-10.17540835
Small nuclear ribonucleoprotein F OS=Homo sapiens (Human) OX=9606 GN=SNRPF PE=1 SV=1	0.000722068	0.936936355	0.360470778	0.788326365	-10.17766055
Activated RNA polymerase II transcriptional coactivator p15 OS=Homo sapiens (Human) OX=9606 GN=SUB1 PE=1 SV=3	0.000172335	-0.934443987	0.361687703	0.788326365	-10.18004403
Adenosylhomocysteinase OS=Homo sapiens (Human) OX=9606 GN=AHCY PE=1 SV=4	0.000346534	0.934111704	0.361854725	0.788326365	-10.18035644
Glucosamine_iso domain-containing protein OS=Homo sapiens (Human) OX=9606 GN=PGLS PE=1 SV=1	0.000118578	-0.922430701	0.367759328	0.799286901	-10.19127431
Laminin subunit gamma-1 OS=Homo sapiens (Human) OX=9606 GN=LAMC1 PE=1 SV=3	0.000602015	0.916905011	0.370574952	0.803497823	-10.1963952
no description	0.000227786	0.906899651	0.375709878	0.809601671	-10.20559581
Ubiquitin carboxyl-terminal hydrolase isozyme L3 OS=Homo sapiens (Human) OX=9606 GN=UCHL3 PE=1 SV=1	0.000227786	0.906899651	0.375709878	0.809601671	-10.20559581
Heme-binding protein 1 OS=Homo sapiens (Human) OX=9606 GN=HEBP1 PE=1 SV=1	0.000180689	0.906250836	0.376044492	0.809601671	-10.20618925
Thrombospondin-1 OS=Homo sapiens (Human) OX=9606 GN=THBS1 PE=1 SV=2	0.017256322	0.902663888	0.377897976	0.811682271	-10.20946298
HLA class I histocompatibility antigen, alpha chain E OS=Homo sapiens (Human) OX=9606 GN=HLA-E PE=1 SV=4	0.000129981	0.899049033	0.379772018	0.81379718	-10.21275011
HLA class I histocompatibility antigen, B alpha chain OS=Homo sapiens (Human) OX=9606 GN=HLA-B PE=1 SV=3	0.000263861	0.885694125	0.386781185	0.826880336	-10.22475321
Glycogen phosphorylase, liver form OS=Homo sapiens (Human) OX=9606 GN=PYGL PE=1 SV=4	0.000238366	0.882248493	0.388562674	0.828232323	-10.22786819
72 kDa type IV collagenase OS=Homo sapiens (Human) OX=9606 GN=MMP2 PE=1 SV=2	0.00013337	0.880994884	0.389223933	0.828232323	-10.22898573
Proteasome subunit beta type-1 OS=Homo sapiens (Human) OX=9606 GN=PSMB1 PE=1 SV=2	0.000138396	0.874955559	0.392419938	0.833095691	-10.23434896
TPT1-like protein OS=Homo sapiens (Human) OX=9606 GN=- PE=2 SV=2	0.000208406	-0.868700559	0.395779692	0.838283375	-10.23983247
Tubulin alpha chain-like 3 OS=Homo sapiens (Human) OX=9606 GN=TUBAL3 PE=1 SV=2	0.000214998	-0.864678143	0.397898111	0.839058964	-10.24339748
Golgi apparatus protein 1 OS=Homo sapiens (Human) OX=9606 GN=GLG1 PE=1 SV=2	0.000160614	-0.863075679	0.398756737	0.839058964	-10.24479942
Kunitz-type protease inhibitor 1 OS=Homo sapiens (Human) OX=9606 GN=SPINT1 PE=1 SV=2	0.000356412	-0.862872739	0.398896885	0.839058964	-10.24494165
Metalloproteinase inhibitor 1 OS=Homo sapiens (Human) OX=9606 GN=TIMP1 PE=1 SV=1	0.002107032	-0.859374179	0.400744663	0.839281117	-10.24802854
SHC-transforming protein 1 OS=Homo sapiens (Human) OX=9606 GN=SHC1 PE=1 SV=4	0.0008431	0.859202552	0.400836992	0.839281117	-10.24817796
WD repeat-containing protein 1 OS=Homo sapiens (Human) OX=9606 GN=WDR1 PE=1 SV=4	0.000340284	0.855098629	0.403048874	0.84198566	-10.25174246
Cofilin-1 OS=Homo sapiens (Human) OX=9606 GN=CFL1 PE=1 SV=3	0.006648635	0.847390815	0.407255137	0.848834739	-10.25835977
ATP-citrate synthase OS=Homo sapiens (Human) OX=9606 GN=ACLY PE=1 SV=3	0.000334733	0.840489811	0.410986459	0.854665023	-10.26430263
Putative protein FAM10A4 OS=Homo sapiens (Human) OX=9606 GN=ST13P4 PE=5 SV=1	0.000158343	-0.836760571	0.413028671	0.856260588	-10.2674767
NPC intracellular cholesterol transporter 2 OS=Homo sapiens (Human) OX=9606 GN=NPC2 PE=1 SV=1	0.000595604	0.83412581	0.414505607	0.856260588	-10.26967715
CAAX prenyl protease 1 homolog OS=Homo sapiens (Human) OX=9606 GN=ZMPSTE24 PE=1 SV=2	0.000126465	0.833969909	0.414561137	0.856260588	-10.26984333
A disintegrin and metalloproteinase with thrombospondin motifs 1 OS=Homo sapiens (Human) OX=9606 GN=ADAMTS1 PE=1 SV=4	0.000220009	0.829696204	0.416915027	0.859182996	-10.27345341
45 kDa calcium-binding protein OS=Homo sapiens (Human) OX=9606 GN=SDF4 PE=1 SV=1	0.000981202	-0.823030415	0.420633123	0.86489732	-10.27901591
Semaphorin-7A OS=Homo sapiens (Human) OX=9606 GN=SEMA7A PE=1 SV=1	0.000100319	-0.818837237	0.422934159	0.867678824	-10.28254847
HLA class I histocompatibility antigen, C alpha chain OS=Homo sapiens (Human) OX=9606 GN=HLA-C PE=1 SV=3	0.000420117	-0.80740576	0.429358786	0.878888789	-10.29196915
Inter-alpha-trypsin inhibitor heavy chain H4 OS=Homo sapiens (Human) OX=9606 GN=ITIH4 PE=1 SV=4	0.001058583	0.803676715	0.431457974	0.881214388	-10.29502635
Ubiquitin-like domain-containing protein OS=Homo sapiens (Human) OX=9606 GN=ENSG00000231767 PE=4 SV=1	0.008628458	0.799629008	0.433715017	0.883851315	-10.29836264
Translationally-controlled tumor protein OS=Homo sapiens (Human) OX=9606 GN=TPT1 PE=1 SV=1	0.000493156	-0.794211996	0.43681472	0.88818993	-10.30272644
Ras-related C3 botulinum toxin substrate 3 OS=Homo sapiens (Human) OX=9606 GN=RAC3 PE=1 SV=1	0.000490693	0.791156858	0.438524188	0.889688763	-10.30522619
SPARC OS=Homo sapiens (Human) OX=9606 GN=SPARC PE=1 SV=1	0.003735914	-0.786339563	0.441273403	0.893285761	-10.30909828
Putative HLA class I histocompatibility antigen, alpha chain H OS=Homo sapiens (Human) OX=9606 GN=HLA-H PE=5 SV=3	0.000317013	-0.7825144	0.443463989	0.89573852	-10.31215712
Low-density lipoprotein receptor OS=Homo sapiens (Human) OX=9606 GN=LDLR PE=1 SV=1	0.000183004	0.770150019	0.45061813	0.908184117	-10.32191712
Dystroglycan OS=Homo sapiens (Human) OX=9606 GN=DAG1 PE=1 SV=2	0.000115134	-0.740602163	0.467902405	0.940023951	-10.34475312
Serine protease HTRA1 OS=Homo sapiens (Human) OX=9606 GN=HTRA1 PE=1 SV=1	0.000778822	-0.739687469	0.468470952	0.940023951	-10.34541557
Vitamin D-binding protein OS=Homo sapiens (Human) OX=9606 GN=GC PE=1 SV=2	0.000227766	0.731920271	0.473063812	0.947162775	-10.35129359
40S ribosomal protein S3a OS=Homo sapiens (Human) OX=9606 GN=RPS3A PE=1 SV=2	0.001095481	0.719431856	0.480547231	0.960045233	-10.36057369
Basement membrane-specific heparan sulfate proteoglycan core protein OS=Homo sapiens (Human) OX=9606 GN=HSPG2 PE=1 SV=4	0.000372659	0.716249558	0.482490635	0.961827736	-10.36288538
CCN family member 2 OS=Homo sapiens (Human) OX=9606 GN=CCN2 PE=1 SV=2	0.00073448	-0.709307097	0.486690207	0.966658559	-10.36795775
Septin-2 OS=Homo sapiens (Human) OX=9606 GN=SEPTIN2 PE=1 SV=1	0.000123849	0.708710699	0.487026881	0.966658559	-10.36841981
Putative nucleoside diphosphate kinase OS=Homo sapiens (Human) OX=9606 GN=NME2P1 PE=5 SV=1	0.002562447	-0.703046709	0.490470559	0.971386498	-10.37251978
Receptor-type tyrosine-protein phosphatase F OS=Homo sapiens (Human) OX=9606 GN=PTPRF PE=1 SV=2	0.001019684	-0.693468472	0.496350591	0.980908835	-10.37935432
HLA class I histocompatibility antigen, A alpha chain OS=Homo sapiens (Human) OX=9606 GN=HLA-A PE=1 SV=2	0.000358403	-0.679512014	0.504929911	0.995713078	-10.38922061
Staphylococcal nuclease domain-containing protein 1 OS=Homo sapiens (Human) OX=9606 GN=SND1 PE=1 SV=1	0.000133871	0.674089712	0.508295383	1	-10.39299165
Tubulin-specific chaperone A OS=Homo sapiens (Human) OX=9606 GN=TBCA PE=1 SV=3	0.000427372	-0.669400922	0.511239286	1	-10.39620292
Glypican-1 OS=Homo sapiens (Human) OX=9606 GN=GPC1 PE=1 SV=2	0.000481135	-0.665010015	0.513982546	1	-10.39921558
6-phosphogluconolactonase OS=Homo sapiens (Human) OX=9606 GN=PGLS PE=1 SV=2	0.000137941	-0.664305419	0.514400238	1	-10.39972337
Latent-transforming growth factor beta-binding protein 2 OS=Homo sapiens (Human) OX=9606 GN=LTBP2 PE=1 SV=3	0.000136645	0.664165643	0.514487748	1	-10.39981886
Keratin, type II cytoskeletal 8 OS=Homo sapiens (Human) OX=9606 GN=KRT8 PE=1 SV=7	0.000827736	0.648383128	0.524444894	1	-10.41045178
no description	0.000827736	0.648383128	0.524444894	1	-10.41045178
Protein/nucleic acid deglycase DJ-1 OS=Homo sapiens (Human) OX=9606 GN=PARK7 PE=1 SV=2	0.0011175	0.642043312	0.528465015	1	-10.41466445
Hsc70-interacting protein OS=Homo sapiens (Human) OX=9606 GN=ST13 PE=1 SV=2	0.000117548	-0.641155734	0.529006842	1	-10.4152759
Semaphorin-3F OS=Homo sapiens (Human) OX=9606 GN=SEMA3F PE=2 SV=2	0.000239686	-0.640016798	0.529731312	1	-10.41602743
40S ribosomal protein S12 OS=Homo sapiens (Human) OX=9606 GN=RPS12 PE=1 SV=3	0.000667625	-0.637078937	0.531624756	1	-10.41793548
Histone H2B type 1-A OS=Homo sapiens (Human) OX=9606 GN=H2BC1 PE=1 SV=3	0.001689734	-0.632161792	0.534742624	1	-10.42117573
Calreticulin OS=Homo sapiens (Human) OX=9606 GN=CALR PE=1 SV=1	0.000987634	0.617492381	0.544191469	1	-10.43060342
Eukaryotic initiation factor 4A-II OS=Homo sapiens (Human) OX=9606 GN=EIF4A2 PE=1 SV=2	0.00046355	-0.615978242	0.545148217	1	-10.43159031
no description	0.000262247	0.614021097	0.546413932	1	-10.4328322
Keratin, type II cytoskeletal 7 OS=Homo sapiens (Human) OX=9606 GN=KRT7 PE=1 SV=5	0.000269959	0.613383089	0.546826881	1	-10.43323622
40S ribosomal protein SA OS=Homo sapiens (Human) OX=9606 GN=RPSA PE=1 SV=4	0.000454961	0.611421206	0.548097749	1	-10.43447606
60S ribosomal protein L14 OS=Homo sapiens (Human) OX=9606 GN=RPL14 PE=1 SV=4	0.000556812	0.609242375	0.549532055	1	-10.4358255
Extracellular sulfatase Sulf-2 OS=Homo sapiens (Human) OX=9606 GN=SULF2 PE=1 SV=1	0.000409007	0.608959137	0.549694855	1	-10.43602659
Putative fatty acid-binding protein 5-like protein 3 OS=Homo sapiens (Human) OX=9606 GN=FABP5P3 PE=5 SV=1	0.002394653	-0.607873185	0.550400081	1	-10.43670858
Glucose-6-phosphate isomerase OS=Homo sapiens (Human) OX=9606 GN=GPI PE=1 SV=4	0.000168982	-0.605964332	0.551640871	1	-10.43790451
CCN family member 1 OS=Homo sapiens (Human) OX=9606 GN=CCN1 PE=1 SV=1	0.001723232	0.603549412	0.553233569	1	-10.43938962
owl|P16474| 78 KD GLUCOSE REGULATED PROTEIN HOMOLOG PRECURSOR (GRP 78) (IMMUNOGLOBULIN...	0.000249985	-0.603327346	0.5533574	1	-10.43955068
Nucleoside diphosphate kinase B OS=Homo sapiens (Human) OX=9606 GN=NME2 PE=1 SV=1	0.002792883	-0.601069675	0.554829259	1	-10.44095457
Integrin alpha-6 OS=Homo sapiens (Human) OX=9606 GN=ITGA6 PE=1 SV=5	0.00032115	-0.600340448	0.55530511	1	-10.44140694
Histone H3.1t OS=Homo sapiens (Human) OX=9606 GN=HIST3H3 PE=1 SV=3	0.000945344	-0.588998025	0.56273412	1	-10.448375
Gamma-enolase OS=Homo sapiens (Human) OX=9606 GN=ENO2 PE=1 SV=3	0.00012071	-0.588212624	0.563250451	1	-10.44885276
Histone H3.1 OS=Homo sapiens (Human) OX=9606 GN=H3C11 PE=1 SV=2	0.000956838	-0.587965279	0.56341311	1	-10.44900309
Keratin, type II cytoskeletal 71 OS=Homo sapiens (Human) OX=9606 GN=KRT71 PE=1 SV=3	0.00022911	0.587039052	0.564022429	1	-10.44956549
Histone H3.2 OS=Homo sapiens (Human) OX=9606 GN=HIST2H3C PE=1 SV=3	0.000957894	-0.586848565	0.564147784	1	-10.44968105
Perilipin-3 OS=Homo sapiens (Human) OX=9606 GN=PLIN3 PE=1 SV=3	0.000405535	0.586840118	0.564153343	1	-10.44968617
Beta-enolase OS=Homo sapiens (Human) OX=9606 GN=ENO3 PE=1 SV=5	0.000121681	-0.585864962	0.564795298	1	-10.45027717
Histone H3.3 OS=Homo sapiens (Human) OX=9606 GN=H3-3A PE=1 SV=2	0.000956349	-0.584266442	0.56584844	1	-10.4512439
Keratin, type II cuticular Hb4 OS=Homo sapiens (Human) OX=9606 GN=KRT84 PE=2 SV=2	0.000205941	0.581492137	0.567678631	1	-10.45291566
V-type proton ATPase subunit S1 OS=Homo sapiens (Human) OX=9606 GN=ATP6AP1 PE=1 SV=2	0.000247505	-0.580257162	0.568494318	1	-10.45365736
Proteasome subunit alpha type-3 OS=Homo sapiens (Human) OX=9606 GN=PSMA3 PE=1 SV=2	0.000132503	0.575671051	0.571528681	1	-10.45639838
Programmed cell death protein 5 OS=Homo sapiens (Human) OX=9606 GN=PDCD5 PE=1 SV=3	0.000194957	-0.571992661	0.573968456	1	-10.45858169
Polyadenylate-binding protein 1 OS=Homo sapiens (Human) OX=9606 GN=PABPC1 PE=1 SV=2	0.000165026	-0.560489532	0.581632372	1	-10.46532204
Na(+)/H(+) exchange regulatory cofactor NHE-RF1 OS=Homo sapiens (Human) OX=9606 GN=SLC9A3R1 PE=1 SV=4	0.000637449	0.551994446	0.587325173	1	-10.47021472
UL16-binding protein 2 OS=Homo sapiens (Human) OX=9606 GN=ULBP2 PE=1 SV=1	0.00012873	-0.550782229	0.588139781	1	-10.47090699
Afamin OS=Homo sapiens (Human) OX=9606 GN=AFM PE=1 SV=1	0.000905093	0.549505982	0.589016714	1	-10.47161464
Threonine--tRNA ligase 1, cytoplasmic OS=Homo sapiens (Human) OX=9606 GN=TARS1 PE=1 SV=3	0.000148405	0.541012723	0.594725372	1	-10.47643225
Serum amyloid A-4 protein OS=Homo sapiens (Human) OX=9606 GN=SAA4 PE=1 SV=2	0.000226416	-0.540839213	0.594842662	1	-10.47652951
Transforming protein RhoA OS=Homo sapiens (Human) OX=9606 GN=RHOA PE=1 SV=1	0.0004525	0.539077158	0.596034436	1	-10.47751555
Alpha-2-antiplasmin OS=Homo sapiens (Human) OX=9606 GN=SERPINF2 PE=1 SV=3	0.000168601	0.535304902	0.598589762	1	-10.47961599
Polyadenylate-binding protein 3 OS=Homo sapiens (Human) OX=9606 GN=PABPC3 PE=1 SV=2	0.000100741	-0.534145159	0.599376449	1	-10.48025887
Annexin A5 OS=Homo sapiens (Human) OX=9606 GN=ANXA5 PE=1 SV=2	0.000585572	0.527214354	0.604106141	1	-10.4840543
no description	0.000141782	0.522547	0.607271491	1	-10.48661359
Ubiquitin-like modifier-activating enzyme 1 OS=Homo sapiens (Human) OX=9606 GN=UBA1 PE=1 SV=3	0.000141782	0.522547	0.607271491	1	-10.48661359
CD59 glycoprotein OS=Homo sapiens (Human) OX=9606 GN=CD59 PE=1 SV=1	0.001942581	0.517822218	0.610502038	1	-10.48916348
Rho-related GTP-binding protein RhoC OS=Homo sapiens (Human) OX=9606 GN=RHOC PE=1 SV=1	0.000436428	0.511583188	0.61479773	1	-10.49247865
T-complex protein 1 subunit eta OS=Homo sapiens (Human) OX=9606 GN=CCT7 PE=1 SV=2	0.000341613	-0.510197644	0.615732598	1	-10.49323082
Ras-related C3 botulinum toxin substrate 2 OS=Homo sapiens (Human) OX=9606 GN=RAC2 PE=1 SV=1	0.000495535	0.508910736	0.616634639	1	-10.49389427
Peroxidasin homolog OS=Homo sapiens (Human) OX=9606 GN=PXDN PE=1 SV=2	0.000131753	-0.500125245	0.62267481	1	-10.4985139
UTP--glucose-1-phosphate uridylyltransferase OS=Homo sapiens (Human) OX=9606 GN=UGP2 PE=1 SV=5	0.000512081	0.494922134	0.626291827	1	-10.50118633
GTP-binding nuclear protein Ran OS=Homo sapiens (Human) OX=9606 GN=RAN PE=1 SV=3	0.001052538	-0.49078762	0.629143131	1	-10.5033199
Aldo-keto reductase family 1 member C4 OS=Homo sapiens (Human) OX=9606 GN=AKR1C4 PE=1 SV=3	0.000171334	-0.489802663	0.629827234	1	-10.5038217
Midkine OS=Homo sapiens (Human) OX=9606 GN=MDK PE=1 SV=1	0.002234487	0.489301885	0.63019154	1	-10.5040603
Synaptic vesicle membrane protein VAT-1 homolog OS=Homo sapiens (Human) OX=9606 GN=VAT1 PE=1 SV=2	0.000110814	0.473915766	0.640908532	1	-10.51177957
Nucleosome assembly protein 1-like 1 OS=Homo sapiens (Human) OX=9606 GN=NAP1L1 PE=1 SV=1	0.000109808	-0.472265567	0.642064595	1	-10.51259148
UL16-binding protein 6 OS=Homo sapiens (Human) OX=9606 GN=RAET1L PE=1 SV=1	0.00012275	-0.471678851	0.642475852	1	-10.51287948
6-phosphogluconate dehydrogenase, decarboxylating OS=Homo sapiens (Human) OX=9606 GN=PGD PE=1 SV=3	0.00026577	-0.470500678	0.643302044	1	-10.51345676
Collagen alpha-2(I) chain OS=Homo sapiens (Human) OX=9606 GN=COL1A2 PE=1 SV=7	0.001557617	0.465240991	0.647011641	1	-10.51600184
Phosphatidylinositol transfer protein beta isoform OS=Homo sapiens (Human) OX=9606 GN=PITPNB PE=1 SV=2	0.000209467	-0.463902309	0.647937926	1	-10.5166637
Histone H3.3C OS=Homo sapiens (Human) OX=9606 GN=H3F3C PE=1 SV=3	0.000647167	-0.463192989	0.648437162	1	-10.5170058
T-complex protein 1 subunit alpha OS=Homo sapiens (Human) OX=9606 GN=TCP1 PE=1 SV=1	0.000359391	-0.460569214	0.650285322	1	-10.51826681
Chromobox protein homolog 3 OS=Homo sapiens (Human) OX=9606 GN=CBX3 PE=1 SV=4	0.000211723	-0.459315517	0.651169235	1	-10.51886687
60S ribosomal protein L18 OS=Homo sapiens (Human) OX=9606 GN=RPL18 PE=1 SV=2	0.000601947	-0.455857513	0.653625123	1	-10.52049941
60S ribosomal protein L27 OS=Homo sapiens (Human) OX=9606 GN=RPL27 PE=1 SV=2	0.000227879	-0.453488765	0.655284295	1	-10.52163476
C-X-C motif chemokine 14 OS=Homo sapiens (Human) OX=9606 GN=CXCL14 PE=1 SV=2	0.000588628	0.451503835	0.65670365	1	-10.52255571
Collagen alpha-1(I) chain OS=Homo sapiens (Human) OX=9606 GN=COL1A1 PE=1 SV=5	0.000608183	0.448468548	0.658853664	1	-10.52397789
Peroxiredoxin-5, mitochondrial OS=Homo sapiens (Human) OX=9606 GN=PRDX5 PE=1 SV=4	0.000666083	0.447548337	0.659491304	1	-10.52442103
Carbonyl reductase [NADPH] 1 OS=Homo sapiens (Human) OX=9606 GN=CBR1 PE=1 SV=3	0.000293361	-0.440973603	0.66416112	1	-10.52746286
Adapter molecule crk OS=Homo sapiens (Human) OX=9606 GN=CRK PE=1 SV=2	0.000126273	-0.438215742	0.666124151	1	-10.52872566
Putative high mobility group protein B1-like 1 OS=Homo sapiens (Human) OX=9606 GN=HMGB1P1 PE=5 SV=1	0.000112331	-0.437780503	0.666434179	1	-10.52892425
Eukaryotic initiation factor 4A-III OS=Homo sapiens (Human) OX=9606 GN=EIF4A3 PE=1 SV=4	0.000149152	-0.435661342	0.667944567	1	-10.52988837
Histone H3 OS=Homo sapiens (Human) OX=9606 GN=HIST2H3PS2 PE=1 SV=1	0.000671096	-0.43528393	0.668213712	1	-10.5300596
Hemoglobin subunit beta OS=Homo sapiens (Human) OX=9606 GN=HBB PE=1 SV=2	0.000369067	0.43435454	0.668890983	1	-10.53046751
60S ribosomal protein L27a OS=Homo sapiens (Human) OX=9606 GN=RPL27A PE=1 SV=2	0.000685663	-0.423942656	0.676322907	1	-10.53513704
60S ribosomal protein L30 OS=Homo sapiens (Human) OX=9606 GN=RPL30 PE=1 SV=2	0.000710963	-0.417466314	0.680985601	1	-10.53796522
Ras-related C3 botulinum toxin substrate 1 OS=Homo sapiens (Human) OX=9606 GN=RAC1 PE=1 SV=1	0.000667582	0.411142436	0.685537611	1	-10.54069766
Putative translationally-controlled tumor protein-like protein TPT1P8 OS=Homo sapiens (Human) OX=9606 GN=TPT1P8 PE=5 SV=2	0.000112691	-0.408546524	0.687396421	1	-10.54181921
Mesencephalic astrocyte-derived neurotrophic factor OS=Homo sapiens (Human) OX=9606 GN=MANF PE=1 SV=3	0.000154307	-0.404339834	0.690434813	1	-10.54360274
Protein S100-A16 OS=Homo sapiens (Human) OX=9606 GN=S100A16 PE=1 SV=1	0.009976078	0.398411053	0.694726182	1	-10.54608558
Microtubule-associated protein 4 OS=Homo sapiens (Human) OX=9606 GN=MAP4 PE=1 SV=3	0.00026697	0.391697388	0.699598444	1	-10.54885355
Copper transport protein ATOX1 OS=Homo sapiens (Human) OX=9606 GN=ATOX1 PE=1 SV=1	0.0003165	-0.381001713	0.707400482	1	-10.55315724
Histidine--tRNA ligase, cytoplasmic OS=Homo sapiens (Human) OX=9606 GN=HARS PE=1 SV=2	0.000175731	-0.380567056	0.707705398	1	-10.55334043
Thrombospondin-2 OS=Homo sapiens (Human) OX=9606 GN=THBS2 PE=1 SV=2	0.000788279	0.37757504	0.709890846	1	-10.55452486
Keratin, type II cytoskeletal 72 OS=Homo sapiens (Human) OX=9606 GN=KRT72 PE=1 SV=2	0.000302425	0.377111617	0.710229573	1	-10.55470748
Ubiquitin thioesterase OTUB1 OS=Homo sapiens (Human) OX=9606 GN=OTUB1 PE=1 SV=2	0.000422508	-0.374112666	0.712423074	1	-10.55588398
Aldo-keto reductase family 1 member C1 OS=Homo sapiens (Human) OX=9606 GN=AKR1C1 PE=1 SV=1	0.000265932	-0.371793248	0.714133338	1	-10.55677764
60S ribosomal protein L23 OS=Homo sapiens (Human) OX=9606 GN=RPL23 PE=1 SV=1	0.00044684	0.362847953	0.72069688	1	-10.56021096
S-methyl-5'-thioadenosine phosphorylase OS=Homo sapiens (Human) OX=9606 GN=MTAP PE=1 SV=2	0.000230162	-0.360277097	0.722575757	1	-10.56119178
Eukaryotic initiation factor 4A-I OS=Homo sapiens (Human) OX=9606 GN=EIF4A1 PE=1 SV=1	0.000871691	-0.357145561	0.724881131	1	-10.56236577
40S ribosomal protein S18 OS=Homo sapiens (Human) OX=9606 GN=RPS18 PE=1 SV=3	0.000773656	-0.356866542	0.72508667	1	-10.56246988
Dickkopf-related protein 3 OS=Homo sapiens (Human) OX=9606 GN=DKK3 PE=1 SV=2	0.001485988	0.355385198	0.726189703	1	-10.56301216
Lactoylglutathione lyase OS=Homo sapiens (Human) OX=9606 GN=GLO1 PE=1 SV=4	0.000378661	-0.355338582	0.726212621	1	-10.56303859
Aldo-keto reductase family 1 member C3 OS=Homo sapiens (Human) OX=9606 GN=AKR1C3 PE=1 SV=4	0.000271038	-0.353224741	0.727782726	1	-10.56381238
Putative endoplasmin-like protein OS=Homo sapiens (Human) OX=9606 GN=HSP90B2P PE=5 SV=1	0.00040208	0.352555329	0.728276578	1	-10.56405935
Proteasome subunit beta type-5 OS=Homo sapiens (Human) OX=9606 GN=PSMB5 PE=1 SV=3	0.000139356	0.352470435	0.728327877	1	-10.56409961
Histone H4 OS=Homo sapiens (Human) OX=9606 GN=H4C12 PE=1 SV=2	0.010541587	0.350910374	0.729479361	1	-10.56467317
T-complex protein 1 subunit gamma OS=Homo sapiens (Human) OX=9606 GN=CCT3 PE=1 SV=4	0.000665694	-0.350727783	0.729614174	1	-10.56474013
Prostaglandin F2 receptor negative regulator OS=Homo sapiens (Human) OX=9606 GN=PTGFRN PE=1 SV=2	0.000899339	-0.349486762	0.730541941	1	-10.56518553
60S ribosomal protein L11 OS=Homo sapiens (Human) OX=9606 GN=RPL11 PE=1 SV=2	0.000382771	-0.349150476	0.730779136	1	-10.56531718
Actin-related protein 2/3 complex subunit 4 OS=Homo sapiens (Human) OX=9606 GN=ARPC4 PE=1 SV=3	0.00013952	-0.34876992	0.731060305	1	-10.56545601
Calsyntenin-1 OS=Homo sapiens (Human) OX=9606 GN=CLSTN1 PE=1 SV=1	0.002392149	-0.347060568	0.732323725	1	-10.56607779
60S ribosomal protein L21 OS=Homo sapiens (Human) OX=9606 GN=RPL21 PE=1 SV=2	0.000300908	-0.344086356	0.734534941	1	-10.56714389
Carboxypeptidase B2 OS=Homo sapiens (Human) OX=9606 GN=CPB2 PE=1 SV=2	0.000104394	-0.343802448	0.73473404	1	-10.56725459
Elongation factor 1-gamma OS=Homo sapiens (Human) OX=9606 GN=EEF1G PE=1 SV=3	0.000394171	0.336447612	0.740185401	1	-10.56987074
Tetranectin OS=Homo sapiens (Human) OX=9606 GN=CLEC3B PE=1 SV=3	0.000138504	-0.33591199	0.740582956	1	-10.57005908
Protein S100-A9 OS=Homo sapiens (Human) OX=9606 GN=S100A9 PE=1 SV=1	0.000442733	-0.333378368	0.742475172	1	-10.57093787
Nucleobindin-1 OS=Homo sapiens (Human) OX=9606 GN=NUCB1 PE=1 SV=4	0.00077731	-0.333072657	0.742702304	1	-10.57104444
Inorganic pyrophosphatase OS=Homo sapiens (Human) OX=9606 GN=PPA1 PE=1 SV=2	0.000102407	-0.332168903	0.743363273	1	-10.57136698
Heterogeneous nuclear ribonucleoprotein A1 OS=Homo sapiens (Human) OX=9606 GN=HNRNPA1 PE=1 SV=5	0.000276471	-0.331786552	0.743658099	1	-10.57149175
Keratin, type II cytoskeletal 79 OS=Homo sapiens (Human) OX=9606 GN=KRT79 PE=1 SV=2	0.000754861	-0.330828522	0.744359772	1	-10.57183181
Isocitrate dehydrogenase [NADP] cytoplasmic OS=Homo sapiens (Human) OX=9606 GN=IDH1 PE=1 SV=2	0.000227296	0.330120936	0.74488601	1	-10.57207644
Endothelial lipase OS=Homo sapiens (Human) OX=9606 GN=LIPG PE=1 SV=1	0.000117365	-0.327387507	0.74692009	1	-10.57301661
Desmoplakin OS=Homo sapiens (Human) OX=9606 GN=DSP PE=1 SV=3	0.000247009	0.325093853	0.748638768	1	-10.57379182
Ras GTPase-activating-like protein IQGAP1 OS=Homo sapiens (Human) OX=9606 GN=IQGAP1 PE=1 SV=1	0.000130909	0.323588397	0.749750359	1	-10.57431047
Putative tubulin-like protein alpha-4B OS=Homo sapiens (Human) OX=9606 GN=TUBA4B PE=5 SV=2	0.000318228	-0.316209716	0.755257718	1	-10.57678074
Small proline-rich protein 2G OS=Homo sapiens (Human) OX=9606 GN=SPRR2G PE=3 SV=1	0.001695662	-0.313370136	0.757390731	1	-10.57770916
Protein SET OS=Homo sapiens (Human) OX=9606 GN=SET PE=1 SV=3	0.000568028	-0.310678354	0.759395107	1	-10.57859558
EGF-containing fibulin-like extracellular matrix protein 1 OS=Homo sapiens (Human) OX=9606 GN=EFEMP1 PE=1 SV=2	0.000849492	-0.30860497	0.760957715	1	-10.57926068
Annexin A4 OS=Homo sapiens (Human) OX=9606 GN=ANXA4 PE=1 SV=4	0.000513735	0.307228365	0.761989206	1	-10.57970452
Ubiquitin-conjugating enzyme E2 variant 2 OS=Homo sapiens (Human) OX=9606 GN=UBE2V2 PE=1 SV=4	0.000444786	-0.304107122	0.764319978	1	-10.58071038
no description	0.000283415	-0.299481991	0.767792523	1	-10.58217203
Keratin, type I cytoskeletal 20 OS=Homo sapiens (Human) OX=9606 GN=KRT20 PE=1 SV=1	0.000283415	-0.299481991	0.767792523	1	-10.58217203
40S ribosomal protein S25 OS=Homo sapiens (Human) OX=9606 GN=RPS25 PE=1 SV=1	0.000912443	0.299403537	0.767851471	1	-10.58219663
Fatty acid synthase OS=Homo sapiens (Human) OX=9606 GN=FASN PE=1 SV=3	0.00037191	0.296506826	0.770028944	1	-10.58310052
Myotrophin OS=Homo sapiens (Human) OX=9606 GN=MTPN PE=1 SV=2	0.000436611	-0.296218973	0.770254826	1	-10.58318339
no description	0.000346498	0.295575531	0.77072942	1	-10.58338927
BolA-like protein 2 OS=Homo sapiens (Human) OX=9606 GN=BOLA2B PE=1 SV=1	0.000158713	-0.294443656	0.77159037	1	-10.58373259
Angiopoietin-related protein 4 OS=Homo sapiens (Human) OX=9606 GN=ANGPTL4 PE=1 SV=2	0.000426903	-0.293931333	0.771975919	1	-10.58389048
F-actin-capping protein subunit beta OS=Homo sapiens (Human) OX=9606 GN=CAPZB PE=1 SV=4	0.000497254	-0.29141733	0.773868713	1	-10.58466127
Tropomyosin alpha-3 chain OS=Homo sapiens (Human) OX=9606 GN=TPM3 PE=1 SV=2	0.001481812	-0.289577628	0.775254747	1	-10.58522116
Aldo-keto reductase family 1 member C2 OS=Homo sapiens (Human) OX=9606 GN=AKR1C2 PE=1 SV=3	0.000200645	-0.280161419	0.782360951	1	-10.58803184
Nucleolin OS=Homo sapiens (Human) OX=9606 GN=NCL PE=1 SV=3	0.000591078	0.279879704	0.782565019	1	-10.58812032
High mobility group protein B1 OS=Homo sapiens (Human) OX=9606 GN=HMGB1 PE=1 SV=3	0.000281092	-0.27778219	0.78415964	1	-10.58872744
Destrin OS=Homo sapiens (Human) OX=9606 GN=DSTN PE=1 SV=3	0.001135286	-0.275414773	0.785950635	1	-10.58941375
NEDD8 OS=Homo sapiens (Human) OX=9606 GN=NEDD8 PE=1 SV=1	0.000818312	-0.275150376	0.786150733	1	-10.58949003
Junctional adhesion molecule A OS=Homo sapiens (Human) OX=9606 GN=F11R PE=1 SV=1	0.000407492	-0.274497343	0.786645019	1	-10.58967814
Actin-related protein 2 OS=Homo sapiens (Human) OX=9606 GN=ACTR2 PE=1 SV=1	0.00029664	0.271201684	0.789132389	1	-10.59062617
Small proline-rich protein 2A OS=Homo sapiens (Human) OX=9606 GN=SPRR2A PE=1 SV=1	0.003989026	0.267907236	0.791638282	1	-10.59155161
Ephrin-B1 OS=Homo sapiens (Human) OX=9606 GN=EFNB1 PE=1 SV=1	0.000313946	-0.266560325	0.792659969	1	-10.59192895
Myosin-10 OS=Homo sapiens (Human) OX=9606 GN=MYH10 PE=1 SV=3	0.000175098	0.262878802	0.795446239	1	-10.59295588
Heat shock 70 kDa protein 4 OS=Homo sapiens (Human) OX=9606 GN=HSPA4 PE=1 SV=4	0.000233786	-0.261715903	0.796329595	1	-10.59327565
Nucleoside diphosphate kinase A OS=Homo sapiens (Human) OX=9606 GN=NME1 PE=1 SV=1	0.002251429	-0.259005725	0.798389377	1	-10.59401544
Peroxiredoxin-4 OS=Homo sapiens (Human) OX=9606 GN=PRDX4 PE=1 SV=1	0.000147895	0.253888953	0.802282336	1	-10.59539129
Integrin beta-4 OS=Homo sapiens (Human) OX=9606 GN=ITGB4 PE=1 SV=5	0.000250006	-0.248629821	0.806289135	1	-10.596777
Heat shock protein 105 kDa OS=Homo sapiens (Human) OX=9606 GN=HSPH1 PE=1 SV=1	0.000120833	-0.246963564	0.807559765	1	-10.59721003
no description	0.00043012	-0.24577633	0.808465444	1	-10.5975168
Neutral alpha-glucosidase AB OS=Homo sapiens (Human) OX=9606 GN=GANAB PE=1 SV=3	0.00010287	-0.243815077	0.809962189	1	-10.59802035
Tenascin OS=Homo sapiens (Human) OX=9606 GN=TNC PE=1 SV=3	0.000924412	-0.240847996	0.812235507	1	-10.59877018
T-complex protein 1 subunit theta OS=Homo sapiens (Human) OX=9606 GN=CCT8 PE=1 SV=4	0.000588514	-0.24059484	0.812421363	1	-10.59883846
Serine/arginine-rich splicing factor 1 OS=Homo sapiens (Human) OX=9606 GN=SRSF1 PE=1 SV=2	0.000228677	-0.239462756	0.813293867	1	-10.59911919
Y-box-binding protein 1 OS=Homo sapiens (Human) OX=9606 GN=YBX1 PE=1 SV=3	0.000108734	-0.238472167	0.814043462	1	-10.59937181
Involucrin OS=Homo sapiens (Human) OX=9606 GN=IVL PE=1 SV=2	0.000444669	0.233640303	0.817746375	1	-10.60056426
Nucleosome assembly protein 1-like 4 OS=Homo sapiens (Human) OX=9606 GN=NAP1L4 PE=1 SV=1	0.000286486	-0.233331098	0.817975711	1	-10.60064411
Eukaryotic translation initiation factor 2 subunit 3 OS=Homo sapiens (Human) OX=9606 GN=EIF2S3 PE=1 SV=3	0.000193661	0.231384623	0.819465809	1	-10.60111863
60 kDa heat shock protein, mitochondrial OS=Homo sapiens (Human) OX=9606 GN=HSPD1 PE=1 SV=2	0.00055743	-0.230426798	0.820199318	1	-10.60135068
Serpin H1 OS=Homo sapiens (Human) OX=9606 GN=SERPINH1 PE=1 SV=2	0.002935648	0.228475877	0.821693871	1	-10.60182036
Complement factor H OS=Homo sapiens (Human) OX=9606 GN=CFH PE=1 SV=4	0.000264961	-0.227872395	0.822163444	1	-10.60196093
60S ribosomal protein L10a OS=Homo sapiens (Human) OX=9606 GN=RPL10A PE=1 SV=2	0.000374387	-0.225506082	0.82397734	1	-10.60252387
Cathepsin Z OS=Homo sapiens (Human) OX=9606 GN=CTSZ PE=1 SV=1	0.000182096	0.224822573	0.824501473	1	-10.60268539
Keratin, type II cytoskeletal 3 OS=Homo sapiens (Human) OX=9606 GN=KRT3 PE=1 SV=3	0.000492897	0.223630146	0.825409081	1	-10.60296977
Small proline-rich protein 2D OS=Homo sapiens (Human) OX=9606 GN=SPRR2D PE=2 SV=2	0.003745857	0.221566126	0.826999762	1	-10.60344822
Keratin, type I cytoskeletal 12 OS=Homo sapiens (Human) OX=9606 GN=KRT12 PE=1 SV=1	0.000301693	0.220076222	0.828136559	1	-10.60379719
Adipogenesis regulatory factor OS=Homo sapiens (Human) OX=9606 GN=ADIRF PE=1 SV=1	0.000290214	-0.220005648	0.828197605	1	-10.60380984
Chloride intracellular channel protein 4 OS=Homo sapiens (Human) OX=9606 GN=CLIC4 PE=1 SV=4	0.000327924	0.219479868	0.828594454	1	-10.60393474
Actin-related protein 2/3 complex subunit 1B OS=Homo sapiens (Human) OX=9606 GN=ARPC1B PE=1 SV=3	0.000178741	-0.217627833	0.830016892	1	-10.60435955
Small proline-rich protein 2B OS=Homo sapiens (Human) OX=9606 GN=SPRR2B PE=2 SV=1	0.003751312	0.216463416	0.830918266	1	-10.60462126
Microtubule-associated protein RP/EB family member 1 OS=Homo sapiens (Human) OX=9606 GN=MAPRE1 PE=1 SV=3	0.000214949	-0.214126492	0.832707705	1	-10.60515287
Keratin, type II cytoskeletal 74 OS=Homo sapiens (Human) OX=9606 GN=KRT74 PE=1 SV=2	0.001230636	0.212821031	0.833718136	1	-10.60544196
Calpain-1 catalytic subunit OS=Homo sapiens (Human) OX=9606 GN=CAPN1 PE=1 SV=1	0.000103176	-0.212599285	0.833882043	1	-10.60549489
Receptor of activated protein C kinase 1 OS=Homo sapiens (Human) OX=9606 GN=RACK1 PE=1 SV=3	0.000387643	-0.212573962	0.833908139	1	-10.60549713
Keratin, type II cytoskeletal 73 OS=Homo sapiens (Human) OX=9606 GN=KRT73 PE=1 SV=1	0.001207748	0.212457912	0.833997388	1	-10.60552302
60S ribosomal protein L31 OS=Homo sapiens (Human) OX=9606 GN=RPL31 PE=1 SV=1	0.000249143	-0.211760341	0.834527315	1	-10.60568174
Elongation factor 1-delta OS=Homo sapiens (Human) OX=9606 GN=EEF1D PE=1 SV=5	0.000124244	-0.210363707	0.8356018	1	-10.60599116
Small proline-rich protein 2E OS=Homo sapiens (Human) OX=9606 GN=SPRR2E PE=2 SV=2	0.003768302	0.20974059	0.836087825	1	-10.60612522
Actin-related protein 2/3 complex subunit 2 OS=Homo sapiens (Human) OX=9606 GN=ARPC2 PE=1 SV=1	0.000194288	-0.207932674	0.837472879	1	-10.60652489
Epithelial discoidin domain-containing receptor 1 OS=Homo sapiens (Human) OX=9606 GN=DDR1 PE=1 SV=1	0.000145161	-0.201421698	0.842489003	1	-10.60792393
Carbonyl reductase [NADPH] 3 OS=Homo sapiens (Human) OX=9606 GN=CBR3 PE=1 SV=3	0.000179597	-0.200426903	0.843256018	1	-10.60813378
60S ribosomal protein L9 OS=Homo sapiens (Human) OX=9606 GN=RPL9P8 PE=1 SV=1	0.000290706	-0.199513275	0.84396679	1	-10.60832258
UMP-CMP kinase OS=Homo sapiens (Human) OX=9606 GN=CMPK1 PE=1 SV=3	0.00029685	0.196713705	0.846126517	1	-10.60890501
Heterogeneous nuclear ribonucleoprotein D0 OS=Homo sapiens (Human) OX=9606 GN=HNRNPD PE=1 SV=1	0.000155021	0.192780849	0.849156641	1	-10.60971219
Histidine triad nucleotide-binding protein 1 OS=Homo sapiens (Human) OX=9606 GN=HINT1 PE=1 SV=2	0.000416773	-0.19097089	0.850560699	1	-10.6100741
T-complex protein 1 subunit zeta OS=Homo sapiens (Human) OX=9606 GN=CCT6A PE=1 SV=3	0.000325914	-0.189444725	0.851734083	1	-10.61038172
F-actin-capping protein subunit alpha-2 OS=Homo sapiens (Human) OX=9606 GN=CAPZA2 PE=1 SV=3	0.000117683	0.188955563	0.852112148	1	-10.61047891
40S ribosomal protein S11 OS=Homo sapiens (Human) OX=9606 GN=RPS11 PE=1 SV=3	0.001057468	-0.18768225	0.853102258	1	-10.61072805
Serum amyloid A-1 protein OS=Homo sapiens (Human) OX=9606 GN=SAA1 PE=1 SV=1	0.000383985	-0.187221069	0.853458805	1	-10.61081885
Serum amyloid A-2 protein OS=Homo sapiens (Human) OX=9606 GN=SAA2 PE=1 SV=1	0.000152897	-0.186078178	0.854342532	1	-10.61104291
4F2 cell-surface antigen heavy chain OS=Homo sapiens (Human) OX=9606 GN=SLC3A2 PE=1 SV=3	0.001530403	-0.18563158	0.854682159	1	-10.61113272
Myeloid-derived growth factor OS=Homo sapiens (Human) OX=9606 GN=MYDGF PE=1 SV=1	0.000133419	0.184941283	0.855216088	1	-10.61126705
T-complex protein 1 subunit epsilon OS=Homo sapiens (Human) OX=9606 GN=CCT5 PE=1 SV=1	0.000413612	-0.181000269	0.858265733	1	-10.6120244
RuvB-like 1 OS=Homo sapiens (Human) OX=9606 GN=RUVBL1 PE=1 SV=1	0.000143835	-0.180647211	0.858539049	1	-10.61209145
40S ribosomal protein S27-like OS=Homo sapiens (Human) OX=9606 GN=RPS27L PE=1 SV=3	0.001158769	-0.179531172	0.859408699	1	-10.6123001
owl|Q03683| 78 KD GLUCOSE REGULATED PROTEIN HOMOLOG 3 (GRP 78-3) (IMMUNOGLOBULIN...	0.000396237	-0.178933885	0.859871204	1	-10.61241256
Peptidyl-prolyl cis-trans isomerase FKBP3 OS=Homo sapiens (Human) OX=9606 GN=FKBP3 PE=1 SV=1	0.000110044	-0.17829323	0.860361828	1	-10.61253519
Integrin alpha-3 OS=Homo sapiens (Human) OX=9606 GN=ITGA3 PE=1 SV=5	0.000719174	-0.177653491	0.860857342	1	-10.61265478
40S ribosomal protein S14 OS=Homo sapiens (Human) OX=9606 GN=RPS14 PE=1 SV=3	0.00095591	-0.17531056	0.862672578	1	-10.61308911
owl|P12794| 78 KD GLUCOSE REGULATED PROTEIN HOMOLOG (GRP 78) (IMMUNOGLOBULIN...	0.000238664	-0.173947608	0.863728914	1	-10.61333913
owl|Q03681| 78 KD GLUCOSE REGULATED PROTEIN HOMOLOG 1 (GRP 78-1) (IMMUNOGLOBULIN...	0.000229615	-0.173354804	0.864188441	1	-10.61344727
owl|Q03682| 78 KD GLUCOSE REGULATED PROTEIN HOMOLOG 2 (GRP 78-2) (IMMUNOGLOBULIN...	0.000228043	-0.173246363	0.864272507	1	-10.61346701
owl|Q03686| 78 KD GLUCOSE REGULATED PROTEIN HOMOLOG 8 (GRP 78-8) (IMMUNOGLOBULIN...	0.000227265	-0.173191135	0.864315322	1	-10.61347706
CD44 antigen OS=Homo sapiens (Human) OX=9606 GN=CD44 PE=1 SV=3	0.000100835	-0.169731588	0.866998139	1	-10.6141002
Calcyclin-binding protein OS=Homo sapiens (Human) OX=9606 GN=CACYBP PE=1 SV=2	0.000179692	-0.167097986	0.869041562	1	-10.61456616
Fibroblast growth factor-binding protein 1 OS=Homo sapiens (Human) OX=9606 GN=FGFBP1 PE=1 SV=1	0.013769506	-0.166939805	0.869164325	1	-10.61459392
40S ribosomal protein S27 OS=Homo sapiens (Human) OX=9606 GN=RPS27 PE=1 SV=3	0.001238858	-0.166432624	0.869563111	1	-10.61468062
Histone H1.5 OS=Homo sapiens (Human) OX=9606 GN=H1-5 PE=1 SV=3	0.000734188	-0.165001253	0.870674199	1	-10.61492986
60S ribosomal protein L24 OS=Homo sapiens (Human) OX=9606 GN=RPL24 PE=1 SV=1	0.000409884	-0.162545846	0.872580826	1	-10.61535242
40S ribosomal protein S8 OS=Homo sapiens (Human) OX=9606 GN=RPS8 PE=1 SV=2	0.00148254	-0.161947704	0.873045405	1	-10.6154544
no description	0.001170599	0.161930402	0.873058844	1	-10.61545734
Transgelin OS=Homo sapiens (Human) OX=9606 GN=TAGLN PE=1 SV=4	0.00072593	-0.161411346	0.873462038	1	-10.61554552
Ladinin-1 OS=Homo sapiens (Human) OX=9606 GN=LAD1 PE=1 SV=2	0.000113994	-0.15874779	0.875526693	1	-10.61599552
26S proteasome non-ATPase regulatory subunit 3 OS=Homo sapiens (Human) OX=9606 GN=PSMD3 PE=1 SV=2	0.000115744	-0.157435862	0.876546429	1	-10.61621345
Bifunctional glutamate/proline--tRNA ligase OS=Homo sapiens (Human) OX=9606 GN=EPRS PE=1 SV=5	0.000104849	0.155546374	0.878015477	1	-10.61652415
Programmed cell death 6-interacting protein OS=Homo sapiens (Human) OX=9606 GN=PDCD6IP PE=1 SV=1	0.000565481	0.152364534	0.880490333	1	-10.61703891
Tropomyosin alpha-4 chain OS=Homo sapiens (Human) OX=9606 GN=TPM4 PE=1 SV=3	0.002669597	0.150727721	0.881768596	1	-10.61729783
owl|Q05866| 78 KD GLUCOSE REGULATED PROTEIN HOMOLOG PRECURSOR (GRP 78) (IMMUNOGLOBULIN...	0.000102008	-0.149399568	0.882797638	1	-10.61750902
Receptor-type tyrosine-protein phosphatase kappa OS=Homo sapiens (Human) OX=9606 GN=PTPRK PE=1 SV=2	0.000162449	-0.14913646	0.883002439	1	-10.6175503
60S ribosomal protein L32 OS=Homo sapiens (Human) OX=9606 GN=RPL32 PE=1 SV=2	0.000657669	-0.14896602	0.883139702	1	-10.61757529
Disintegrin and metalloproteinase domain-containing protein 10 OS=Homo sapiens (Human) OX=9606 GN=ADAM10 PE=1 SV=1	0.000292144	0.148556753	0.883453705	1	-10.61764098
Apolipoprotein E OS=Homo sapiens (Human) OX=9606 GN=APOE PE=1 SV=1	0.00426999	-0.14833012	0.883630136	1	-10.61767633
Protein SETSIP OS=Homo sapiens (Human) OX=9606 GN=SETSIP PE=1 SV=1	0.000454952	-0.148032043	0.883862195	1	-10.61772275
Coronin-1C OS=Homo sapiens (Human) OX=9606 GN=CORO1C PE=1 SV=1	0.00016659	-0.147759687	0.88407424	1	-10.61776508
60S ribosomal protein L18a OS=Homo sapiens (Human) OX=9606 GN=RPL18A PE=1 SV=2	0.000882254	0.146688593	0.884912751	1	-10.61792915
Protein S100-A10 OS=Homo sapiens (Human) OX=9606 GN=S100A10 PE=1 SV=2	0.001753235	-0.146613871	0.884970935	1	-10.61794067
60S ribosomal protein L37a OS=Homo sapiens (Human) OX=9606 GN=RPL37A PE=1 SV=2	0.000724241	-0.144223129	0.886832894	1	-10.6183061
60S ribosomal protein L36 OS=Homo sapiens (Human) OX=9606 GN=RPL36 PE=1 SV=3	0.000546697	0.143793893	0.887167263	1	-10.61837107
Semaphorin-3C OS=Homo sapiens (Human) OX=9606 GN=SEMA3C PE=2 SV=2	0.000752395	-0.142436806	0.88822456	1	-10.61857522
Granulocyte colony-stimulating factor OS=Homo sapiens (Human) OX=9606 GN=CSF3 PE=1 SV=1	0.000236288	0.140862298	0.889451516	1	-10.61880967
Small proline-rich protein 3 OS=Homo sapiens (Human) OX=9606 GN=SPRR3 PE=1 SV=2	0.002825913	-0.138083184	0.891617875	1	-10.61921712
40S ribosomal protein S28 OS=Homo sapiens (Human) OX=9606 GN=RPS28 PE=1 SV=1	0.001811551	0.137836103	0.89181052	1	-10.61925296
Basigin OS=Homo sapiens (Human) OX=9606 GN=BSG PE=1 SV=2	0.000379454	-0.136323519	0.892985817	1	-10.61947235
X-ray repair cross-complementing protein 5 OS=Homo sapiens (Human) OX=9606 GN=XRCC5 PE=1 SV=3	0.000118891	-0.135038446	0.89398814	1	-10.61965562
Tryptophan--tRNA ligase, cytoplasmic OS=Homo sapiens (Human) OX=9606 GN=WARS PE=1 SV=2	0.000142418	0.130468486	0.897554056	1	-10.62029333
60S ribosomal protein L7 OS=Homo sapiens (Human) OX=9606 GN=RPL7 PE=1 SV=1	0.000492829	0.130374894	0.897631117	1	-10.62030486
Immunoglobulin heavy constant alpha 2 OS=Homo sapiens (Human) OX=9606 GN=IGHA2 PE=1 SV=4	0.000476139	0.129597271	0.8982381	1	-10.62041113
Tropomyosin alpha-1 chain OS=Homo sapiens (Human) OX=9606 GN=TPM1 PE=1 SV=2	0.001208829	-0.11802588	0.907277685	1	-10.62191748
40S ribosomal protein S3 OS=Homo sapiens (Human) OX=9606 GN=RPS3 PE=1 SV=2	0.001739421	-0.117941223	0.907343869	1	-10.62192798
Syntenin-1 OS=Homo sapiens (Human) OX=9606 GN=SDCBP PE=1 SV=1	0.00107383	-0.117737611	0.907503052	1	-10.62195321
Keratin, type II cytoskeletal 78 OS=Homo sapiens (Human) OX=9606 GN=KRT78 PE=1 SV=2	0.000908135	0.116406022	0.908544186	1	-10.62211713
Gamma-interferon-inducible lysosomal thiol reductase OS=Homo sapiens (Human) OX=9606 GN=IFI30 PE=1 SV=3	0.000263893	-0.113132117	0.91110468	1	-10.62251224
Neurofilament heavy polypeptide OS=Homo sapiens (Human) OX=9606 GN=NEFH PE=1 SV=4	0.000512545	-0.1061956	0.916532935	1	-10.62331218
60S ribosomal protein L13 OS=Homo sapiens (Human) OX=9606 GN=RPL13 PE=1 SV=4	0.000709626	-0.105074048	0.917411021	1	-10.62343678
Haptoglobin OS=Homo sapiens (Human) OX=9606 GN=HP PE=1 SV=1	0.000290565	-0.104685749	0.917711845	1	-10.62348045
Beta-1,4-galactosyltransferase 1 OS=Homo sapiens (Human) OX=9606 GN=B4GALT1 PE=1 SV=5	0.000282536	-0.104146807	0.918133867	1	-10.62353963
RuvB-like 2 OS=Homo sapiens (Human) OX=9606 GN=RUVBL2 PE=1 SV=3	0.000144604	0.100182421	0.921238964	1	-10.62396552
Catenin alpha-1 OS=Homo sapiens (Human) OX=9606 GN=CTNNA1 PE=1 SV=1	0.000224788	0.099946358	0.921423901	1	-10.62399036
Gamma-glutamylcyclotransferase OS=Homo sapiens (Human) OX=9606 GN=GGCT PE=1 SV=1	0.000150073	0.099493613	0.921778606	1	-10.62403784
Integrin beta-1 OS=Homo sapiens (Human) OX=9606 GN=ITGB1 PE=1 SV=2	0.000860674	-0.094704011	0.925532042	1	-10.6245269
Heat shock 70 kDa protein 4L OS=Homo sapiens (Human) OX=9606 GN=HSPA4L PE=1 SV=3	0.000124259	0.091116835	0.928344359	1	-10.6248774
Solute carrier family 2, facilitated glucose transporter member 1 OS=Homo sapiens (Human) OX=9606 GN=SLC2A1 PE=1 SV=2	0.000212548	-0.089968703	0.929244691	1	-10.62498672
Keratinocyte proline-rich protein OS=Homo sapiens (Human) OX=9606 GN=KPRP PE=1 SV=1	0.000139188	-0.089778598	0.929393775	1	-10.62500469
Protein disulfide-isomerase A6 OS=Homo sapiens (Human) OX=9606 GN=PDIA6 PE=1 SV=1	0.000413115	0.086771398	0.931755093	1	-10.62528329
Cadherin-1 OS=Homo sapiens (Human) OX=9606 GN=CDH1 PE=1 SV=3	0.000456217	-0.085108535	0.933056964	1	-10.62543417
60S ribosomal protein L4 OS=Homo sapiens (Human) OX=9606 GN=RPL4 PE=1 SV=5	0.000464244	-0.084628315	0.933436326	1	-10.62547648
Heterogeneous nuclear ribonucleoprotein Q OS=Homo sapiens (Human) OX=9606 GN=SYNCRIP PE=1 SV=2	0.000121021	-0.084338388	0.933661216	1	-10.62550279
Annexin A8 OS=Homo sapiens (Human) OX=9606 GN=ANXA8 PE=1 SV=3	0.000483114	-0.083574564	0.934260546	1	-10.62557024
Tropomyosin beta chain OS=Homo sapiens (Human) OX=9606 GN=TPM2 PE=1 SV=1	0.001187747	-0.083164535	0.934584835	1	-10.62560566
T-complex protein 1 subunit beta OS=Homo sapiens (Human) OX=9606 GN=CCT2 PE=1 SV=4	0.000328927	0.081718661	0.93571694	1	-10.62573156
Complement factor B OS=Homo sapiens (Human) OX=9606 GN=CFB PE=1 SV=2	0.00037856	0.080593534	0.93659998	1	-10.6258276
Putative heat shock protein HSP 90-alpha A5 OS=Homo sapiens (Human) OX=9606 GN=HSP90AA5P PE=2 SV=1	0.000452201	-0.079240777	0.937661784	1	-10.6259413
40S ribosomal protein S13 OS=Homo sapiens (Human) OX=9606 GN=RPS13 PE=1 SV=2	0.000588433	-0.079039654	0.937822077	1	-10.62595756
60S ribosomal protein L8 OS=Homo sapiens (Human) OX=9606 GN=RPL8 PE=1 SV=2	0.000276367	-0.077423123	0.93909105	1	-10.62609059
40S ribosomal protein S16 OS=Homo sapiens (Human) OX=9606 GN=RPS16 PE=1 SV=2	0.000879444	-0.076941761	0.939468951	1	-10.62612967
Kinesin-1 heavy chain OS=Homo sapiens (Human) OX=9606 GN=KIF5B PE=1 SV=1	0.000117826	-0.072407483	0.943027152	1	-10.62648627
10 kDa heat shock protein, mitochondrial OS=Homo sapiens (Human) OX=9606 GN=HSPE1 PE=1 SV=2	0.001605574	0.07096496	0.944162327	1	-10.62659465
Annexin A8-like protein 1 OS=Homo sapiens (Human) OX=9606 GN=ANXA8L1 PE=2 SV=2	0.000501659	0.067341223	0.947006896	1	-10.62685862
Inhibin beta A chain OS=Homo sapiens (Human) OX=9606 GN=INHBA PE=1 SV=2	0.002810614	0.057545609	0.954707448	1	-10.62750179
Dynein light chain 1, cytoplasmic OS=Homo sapiens (Human) OX=9606 GN=DYNLL1 PE=1 SV=1	0.000446727	-0.057245172	0.954943641	1	-10.62751993
Plasminogen activator inhibitor 1 OS=Homo sapiens (Human) OX=9606 GN=SERPINE1 PE=1 SV=1	0.005527845	-0.056967989	0.955161557	1	-10.62753658
Glia-derived nexin OS=Homo sapiens (Human) OX=9606 GN=SERPINE2 PE=1 SV=1	0.00091111	0.056192932	0.955770909	1	-10.62758272
Serine/threonine-protein kinase OSR1 OS=Homo sapiens (Human) OX=9606 GN=OXSR1 PE=1 SV=1	0.000542773	0.052341876	0.958799032	1	-10.6278026
Hepatocyte growth factor receptor OS=Homo sapiens (Human) OX=9606 GN=MET PE=1 SV=4	0.000161421	-0.050914007	0.95992039	1	-10.62788036
Histone H1.4 OS=Homo sapiens (Human) OX=9606 GN=H1-4 PE=1 SV=2	0.000966609	-0.050213949	0.96047252	1	-10.6279174
Histone H1.2 OS=Homo sapiens (Human) OX=9606 GN=H1-2 PE=1 SV=2	0.000937658	-0.050059498	0.960593994	1	-10.62792555
Histone H1.3 OS=Homo sapiens (Human) OX=9606 GN=H1-3 PE=1 SV=2	0.000903746	-0.05004695	0.960603863	1	-10.62792621
Keratin, type II cuticular Hb5 OS=Homo sapiens (Human) OX=9606 GN=KRT85 PE=1 SV=1	0.000158701	-0.046474684	0.963413681	1	-10.6281076
Keratin, type II cytoskeletal 75 OS=Homo sapiens (Human) OX=9606 GN=KRT75 PE=1 SV=2	0.001686494	-0.046031334	0.963761034	1	-10.62812934
60S ribosomal protein L7a OS=Homo sapiens (Human) OX=9606 GN=RPL7A PE=1 SV=2	0.000643611	-0.042570294	0.966485296	1	-10.6282905
T-complex protein 1 subunit delta OS=Homo sapiens (Human) OX=9606 GN=CCT4 PE=1 SV=4	0.000405182	-0.039420192	0.968962696	1	-10.6284265
40S ribosomal protein S7 OS=Homo sapiens (Human) OX=9606 GN=RPS7 PE=1 SV=1	0.000418711	-0.038098183	0.970004198	1	-10.62848029
Keratin, type II cuticular Hb3 OS=Homo sapiens (Human) OX=9606 GN=KRT83 PE=1 SV=2	0.000203437	-0.037860441	0.970191285	1	-10.62848979
60S ribosomal protein L28 OS=Homo sapiens (Human) OX=9606 GN=RPL28 PE=1 SV=3	0.001601116	-0.035067948	0.972388916	1	-10.62859693
ADP-sugar pyrophosphatase OS=Homo sapiens (Human) OX=9606 GN=NUDT5 PE=1 SV=1	0.000305363	-0.034862222	0.972550827	1	-10.6286045
Keratin, type II cuticular Hb1 OS=Homo sapiens (Human) OX=9606 GN=KRT81 PE=1 SV=3	0.000221411	-0.033698472	0.973466748	1	-10.62864648
Integrin alpha-V OS=Homo sapiens (Human) OX=9606 GN=ITGAV PE=1 SV=2	0.000165274	-0.033105833	0.973933195	1	-10.62866731
Keratin, type II cuticular Hb6 OS=Homo sapiens (Human) OX=9606 GN=KRT86 PE=1 SV=1	0.000251572	-0.030654793	0.975862428	1	-10.62874953
Junction plakoglobin OS=Homo sapiens (Human) OX=9606 GN=JUP PE=1 SV=3	0.000256839	-0.028843069	0.97728767	1	-10.6288063
Inter-alpha-trypsin inhibitor heavy chain H2 OS=Homo sapiens (Human) OX=9606 GN=ITIH2 PE=1 SV=2	0.000152342	0.027112053	0.978650387	1	-10.62885725
Purine nucleoside phosphorylase OS=Homo sapiens (Human) OX=9606 GN=PNP PE=1 SV=2	0.00017564	0.026318624	0.979275026	1	-10.62887955
Eukaryotic translation initiation factor 5A-2 OS=Homo sapiens (Human) OX=9606 GN=EIF5A2 PE=1 SV=3	0.002165463	-0.012849471	0.989880957	1	-10.62915706
Eukaryotic translation initiation factor 5A-1 OS=Homo sapiens (Human) OX=9606 GN=EIF5A PE=1 SV=2	0.002286311	-0.01225321	0.990350491	1	-10.62916494
Fatty acid-binding protein 5 OS=Homo sapiens (Human) OX=9606 GN=FABP5 PE=1 SV=3	0.009996987	-0.007863913	0.9938068	1	-10.6292114
Proteasome activator complex subunit 2 OS=Homo sapiens (Human) OX=9606 GN=PSME2 PE=1 SV=4	0.000138199	0	1	1	-10.62924393
Guanine nucleotide-binding protein G(I)/G(S)/G(T) subunit beta-3 OS=Homo sapiens (Human) OX=9606 GN=GNB3 PE=1 SV=1	0.000172812	0	1	1	-10.62924393
Vacuolar protein sorting-associated protein 28 homolog OS=Homo sapiens (Human) OX=9606 GN=VPS28 PE=1 SV=1	0.000179402	0	1	1	-10.62924393
Cytoglobin OS=Homo sapiens (Human) OX=9606 GN=CYGB PE=1 SV=1	0.000207675	0	1	1	-10.62924393
60S ribosomal protein L6 OS=Homo sapiens (Human) OX=9606 GN=RPL6 PE=1 SV=3	0.000320789	0	1	1	-10.62924393
Prefoldin subunit 2 OS=Homo sapiens (Human) OX=9606 GN=PFDN2 PE=1 SV=1	0.000252011	0	1	1	-10.62924393
IST1 homolog OS=Homo sapiens (Human) OX=9606 GN=IST1 PE=1 SV=1	0.00014721	0	1	1	-10.62924393
RRM domain-containing protein OS=Homo sapiens (Human) OX=9606 GN=HNRNPCL4 PE=4 SV=1	0.000219362	0	1	1	-10.62924393
26S proteasome non-ATPase regulatory subunit 13 OS=Homo sapiens (Human) OX=9606 GN=PSMD13 PE=1 SV=2	0.000105008	0	1	1	-10.62924393
S-phase kinase-associated protein 1 OS=Homo sapiens (Human) OX=9606 GN=SKP1 PE=1 SV=2	0.000137587	0	1	1	-10.62924393
Putative keratin-87 protein OS=Homo sapiens (Human) OX=9606 GN=KRT87P PE=5 SV=4	0.000139681	0	1	1	-10.62924393
RRM domain-containing protein OS=Homo sapiens (Human) OX=9606 GN=HNRNPCL2 PE=4 SV=1	0.000226581	0	1	1	-10.62924393
Guanine nucleotide-binding protein G(i) subunit alpha-2 OS=Homo sapiens (Human) OX=9606 GN=GNAI2 PE=1 SV=3	0.000223682	0	1	1	-10.62924393
60S ribosomal protein L38 OS=Homo sapiens (Human) OX=9606 GN=RPL38 PE=1 SV=2	0.000294194	0	1	1	-10.62924393
Ras-related protein Rab-7a OS=Homo sapiens (Human) OX=9606 GN=RAB7A PE=1 SV=1	0.000126696	0	1	1	-10.62924393
Alpha-centractin OS=Homo sapiens (Human) OX=9606 GN=ACTR1A PE=1 SV=1	0.000104945	0	1	1	-10.62924393
Ubiquitin-conjugating enzyme E2 D3 OS=Homo sapiens (Human) OX=9606 GN=UBE2D3 PE=1 SV=1	0.000238187	0	1	1	-10.62924393
Ubiquitin-conjugating enzyme E2 K OS=Homo sapiens (Human) OX=9606 GN=UBE2K PE=1 SV=3	0.000175881	0	1	1	-10.62924393
Ras-related protein Rap-1b OS=Homo sapiens (Human) OX=9606 GN=RAP1B PE=1 SV=1	0.000280845	0	1	1	-10.62924393
ADP-ribosylation factor 3 OS=Homo sapiens (Human) OX=9606 GN=ARF3 PE=1 SV=2	0.000157322	0	1	1	-10.62924393
Aspartate--tRNA ligase, cytoplasmic OS=Homo sapiens (Human) OX=9606 GN=DARS PE=1 SV=2	0.00012254	0	1	1	-10.62924393
Ras-related protein Rab-10 OS=Homo sapiens (Human) OX=9606 GN=RAB10 PE=1 SV=1	0.000130405	0	1	1	-10.62924393
Proliferating cell nuclear antigen OS=Homo sapiens (Human) OX=9606 GN=PCNA PE=1 SV=1	0.000143152	0	1	1	-10.62924393
Interleukin enhancer-binding factor 2 OS=Homo sapiens (Human) OX=9606 GN=ILF2 PE=1 SV=2	0.000103514	0	1	1	-10.62924393
Apolipoprotein C-I OS=Homo sapiens (Human) OX=9606 GN=APOC1 PE=1 SV=1	0.000165812	0	1	1	-10.62924393
Apolipoprotein A-II OS=Homo sapiens (Human) OX=9606 GN=APOA2 PE=1 SV=1	0.000105781	0	1	1	-10.62924393
Adenylate kinase isoenzyme 1 OS=Homo sapiens (Human) OX=9606 GN=AK1 PE=1 SV=3	0.000121511	0	1	1	-10.62924393
CD151 antigen OS=Homo sapiens (Human) OX=9606 GN=CD151 PE=1 SV=3	0.000273767	0	1	1	-10.62924393
Protein-L-isoaspartate(D-aspartate) O-methyltransferase OS=Homo sapiens (Human) OX=9606 GN=PCMT1 PE=1 SV=4	0.000127438	0	1	1	-10.62924393
40S ribosomal protein S4, Y isoform 1 OS=Homo sapiens (Human) OX=9606 GN=RPS4Y1 PE=1 SV=2	0.000286402	0	1	1	-10.62924393
60S ribosomal protein L15 OS=Homo sapiens (Human) OX=9606 GN=RPL15 PE=1 SV=2	0.000388897	0	1	1	-10.62924393
Tissue factor pathway inhibitor 2 OS=Homo sapiens (Human) OX=9606 GN=TFPI2 PE=1 SV=1	0.000299947	0	1	1	-10.62924393
Ubiquitin-fold modifier 1 OS=Homo sapiens (Human) OX=9606 GN=UFM1 PE=1 SV=1	0.000536847	0	1	1	-10.62924393
Coatomer subunit zeta-1 OS=Homo sapiens (Human) OX=9606 GN=COPZ1 PE=1 SV=1	0.000283679	0	1	1	-10.62924393
Ras-related protein R-Ras OS=Homo sapiens (Human) OX=9606 GN=RRAS PE=1 SV=1	0.000112838	0	1	1	-10.62924393
Peptidylprolyl isomerase OS=Homo sapiens (Human) OX=9606 GN=FKBP1C PE=1 SV=1	0.000131081	0	1	1	-10.62924393
Histone H1t OS=Homo sapiens (Human) OX=9606 GN=HIST1H1T PE=2 SV=4	0.000471527	0	1	1	-10.62924393
Apoptosis regulator BAX OS=Homo sapiens (Human) OX=9606 GN=BAX PE=1 SV=1	0.000217979	0	1	1	-10.62924393
Vesicle-trafficking protein SEC22b OS=Homo sapiens (Human) OX=9606 GN=SEC22B PE=1 SV=4	0.000122995	0	1	1	-10.62924393
PDZ domain-containing protein GIPC1 OS=Homo sapiens (Human) OX=9606 GN=GIPC1 PE=1 SV=2	0.000102927	0	1	1	-10.62924393
40S ribosomal protein S5 OS=Homo sapiens (Human) OX=9606 GN=RPS5 PE=1 SV=4	0.000189716	0	1	1	-10.62924393
40S ribosomal protein S9 OS=Homo sapiens (Human) OX=9606 GN=RPS9 PE=1 SV=3	0.00076817	0	1	1	-10.62924393
60S ribosomal protein L5 OS=Homo sapiens (Human) OX=9606 GN=RPL5 PE=1 SV=3	0.000155503	0	1	1	-10.62924393
Astrocytic phosphoprotein PEA-15 OS=Homo sapiens (Human) OX=9606 GN=PEA15 PE=1 SV=2	0.000394141	0	1	1	-10.62924393
60S ribosomal protein L36a OS=Homo sapiens (Human) OX=9606 GN=RPL36A PE=1 SV=2	0.000432049	0	1	1	-10.62924393
Renin receptor OS=Homo sapiens (Human) OX=9606 GN=ATP6AP2 PE=1 SV=2	0.000152841	0	1	1	-10.62924393
Ubiquitin-conjugating enzyme E2 L3 OS=Homo sapiens (Human) OX=9606 GN=UBE2L3 PE=1 SV=1	0.000356221	0	1	1	-10.62924393
Sodium/potassium-transporting ATPase subunit alpha-1 OS=Homo sapiens (Human) OX=9606 GN=ATP1A1 PE=1 SV=1	0.000194927	0	1	1	-10.62924393
Eukaryotic translation initiation factor 5A-1-like OS=Homo sapiens (Human) OX=9606 GN=EIF5AL1 PE=2 SV=2	0.001404019	0	1	1	-10.62924393
Myelin protein zero-like protein 1 OS=Homo sapiens (Human) OX=9606 GN=MPZL1 PE=1 SV=1	0.000125052	0	1	1	-10.62924393
Phosphatidylethanolamine-binding protein 1 OS=Homo sapiens (Human) OX=9606 GN=PEBP1 PE=1 SV=3	0.000358682	0	1	1	-10.62924393
Dermcidin OS=Homo sapiens (Human) OX=9606 GN=DCD PE=1 SV=2	0.000426744	0	1	1	-10.62924393
Flavin reductase (NADPH) OS=Homo sapiens (Human) OX=9606 GN=BLVRB PE=1 SV=3	0.000131679	0	1	1	-10.62924393
Reticulocalbin-1 OS=Homo sapiens (Human) OX=9606 GN=RCN1 PE=1 SV=1	0.000217786	0	1	1	-10.62924393
Glycogenin-1 OS=Homo sapiens (Human) OX=9606 GN=GYG1 PE=1 SV=4	0.00017661	0	1	1	-10.62924393
Vesicle-associated membrane protein-associated protein A OS=Homo sapiens (Human) OX=9606 GN=VAPA PE=1 SV=3	0.000104174	0	1	1	-10.62924393
Prostaglandin E synthase 3 OS=Homo sapiens (Human) OX=9606 GN=PTGES3 PE=1 SV=1	0.000163389	0	1	1	-10.62924393
Keratin-like protein KRT222 OS=Homo sapiens (Human) OX=9606 GN=KRT222 PE=2 SV=1	0.000159685	0	1	1	-10.62924393
40S ribosomal protein S4, Y isoform 2 OS=Homo sapiens (Human) OX=9606 GN=RPS4Y2 PE=2 SV=3	0.000381358	0	1	1	-10.62924393
Heterogeneous nuclear ribonucleoprotein C-like 3 OS=Homo sapiens (Human) OX=9606 GN=HNRNPCL3 PE=2 SV=1	0.000219362	0	1	1	-10.62924393
Ras-related protein Rab-11B OS=Homo sapiens (Human) OX=9606 GN=RAB11B PE=1 SV=4	0.000178012	0	1	1	-10.62924393
Cellular retinoic acid-binding protein 2 OS=Homo sapiens (Human) OX=9606 GN=CRABP2 PE=1 SV=2	0.000236687	0	1	1	-10.62924393
Ras GTPase-activating protein-binding protein 1 OS=Homo sapiens (Human) OX=9606 GN=G3BP1 PE=1 SV=1	0.000123497	0	1	1	-10.62924393
Vesicle-associated membrane protein 3 OS=Homo sapiens (Human) OX=9606 GN=VAMP3 PE=1 SV=3	0.000101421	0	1	1	-10.62924393
Interleukin-6 OS=Homo sapiens (Human) OX=9606 GN=IL6 PE=1 SV=1	0.000122999	0	1	1	-10.62924393
Heterogeneous nuclear ribonucleoprotein C-like 2 OS=Homo sapiens (Human) OX=9606 GN=HNRNPCL2 PE=1 SV=1	0.000226581	0	1	1	-10.62924393
Ubiquitin-like protein ISG15 OS=Homo sapiens (Human) OX=9606 GN=ISG15 PE=1 SV=5	0.000495967	0	1	1	-10.62924393
Eukaryotic translation initiation factor 2 subunit 1 OS=Homo sapiens (Human) OX=9606 GN=EIF2S1 PE=1 SV=3	0.000138286	0	1	1	-10.62924393
Integrin alpha-2 OS=Homo sapiens (Human) OX=9606 GN=ITGA2 PE=1 SV=1	0.000106713	0	1	1	-10.62924393
Heterogeneous nuclear ribonucleoproteins C1/C2 OS=Homo sapiens (Human) OX=9606 GN=HNRNPC PE=1 SV=4	0.000329957	0	1	1	-10.62924393
Arrestin domain-containing protein 1 OS=Homo sapiens (Human) OX=9606 GN=ARRDC1 PE=1 SV=1	0.000176832	0	1	1	-10.62924393
Ribosomal_L6e_N domain-containing protein OS=Homo sapiens (Human) OX=9606 GN=RPL6 PE=1 SV=1	0.000199795	0	1	1	-10.62924393
C-X-C motif chemokine 5 OS=Homo sapiens (Human) OX=9606 GN=CXCL5 PE=1 SV=1	0.00023117	0	1	1	-10.62924393
Adenylate kinase 2, mitochondrial OS=Homo sapiens (Human) OX=9606 GN=AK2 PE=1 SV=2	0.00016336	0	1	1	-10.62924393
Myristoylated alanine-rich C-kinase substrate OS=Homo sapiens (Human) OX=9606 GN=MARCKS PE=1 SV=4	0.000106845	0	1	1	-10.62924393
40S ribosomal protein S19 OS=Homo sapiens (Human) OX=9606 GN=RPS19 PE=1 SV=2	0.000212107	0	1	1	-10.62924393
60S ribosomal protein L3 OS=Homo sapiens (Human) OX=9606 GN=RPL3 PE=1 SV=2	0.00034597	0	1	1	-10.62924393
Partner of Y14 and mago OS=Homo sapiens (Human) OX=9606 GN=PYM1 PE=1 SV=1	0.00016381	0	1	1	-10.62924393
U6 snRNA-associated Sm-like protein LSm8 OS=Homo sapiens (Human) OX=9606 GN=LSM8 PE=1 SV=3	0.000368506	0	1	1	-10.62924393
Erythrocyte band 7 integral membrane protein OS=Homo sapiens (Human) OX=9606 GN=STOM PE=1 SV=3	0.000152152	0	1	1	-10.62924393
60S ribosomal protein L35 OS=Homo sapiens (Human) OX=9606 GN=RPL35 PE=1 SV=2	0.000317799	0	1	1	-10.62924393
Ribosome maturation protein SBDS OS=Homo sapiens (Human) OX=9606 GN=SBDS PE=1 SV=4	0.000131753	0	1	1	-10.62924393
60S ribosomal protein L10 OS=Homo sapiens (Human) OX=9606 GN=RPL10 PE=1 SV=4	0.000297362	0	1	1	-10.62924393
2-iminobutanoate/2-iminopropanoate deaminase OS=Homo sapiens (Human) OX=9606 GN=RIDA PE=1 SV=1	0.000101836	0	1	1	-10.62924393
GTPase HRas OS=Homo sapiens (Human) OX=9606 GN=HRAS PE=1 SV=1	0.000103893	0	1	1	-10.62924393
GTPase NRas OS=Homo sapiens (Human) OX=9606 GN=NRAS PE=1 SV=1	0.000107604	0	1	1	-10.62924393
Ras-related protein R-Ras2 OS=Homo sapiens (Human) OX=9606 GN=RRAS2 PE=1 SV=1	0.000157783	0	1	1	-10.62924393
Calmodulin-like protein 3 OS=Homo sapiens (Human) OX=9606 GN=CALML3 PE=1 SV=2	0.000221547	0	1	1	-10.62924393
60S ribosomal protein L13a OS=Homo sapiens (Human) OX=9606 GN=RPL13A PE=1 SV=2	0.00041536	0	1	1	-10.62924393
Spliceosome RNA helicase DDX39B OS=Homo sapiens (Human) OX=9606 GN=DDX39B PE=1 SV=1	0.000115601	0	1	1	-10.62924393
Ras-related protein Rab-11A OS=Homo sapiens (Human) OX=9606 GN=RAB11A PE=1 SV=3	0.00017966	0	1	1	-10.62924393
Serine--tRNA ligase, cytoplasmic OS=Homo sapiens (Human) OX=9606 GN=SARS PE=1 SV=3	0.000108391	0	1	1	-10.62924393
Heterogeneous nuclear ribonucleoprotein C-like 4 OS=Homo sapiens (Human) OX=9606 GN=HNRNPCL4 PE=3 SV=1	0.000219362	0	1	1	-10.62924393
Peptidyl-prolyl cis-trans isomerase A-like 4G OS=Homo sapiens (Human) OX=9606 GN=PPIAL4G PE=3 SV=1	0.000151033	0	1	1	-10.62924393
Glutaredoxin-3 OS=Homo sapiens (Human) OX=9606 GN=GLRX3 PE=1 SV=2	0.000123442	0	1	1	-10.62924393
Actin-related protein 2/3 complex subunit 3 OS=Homo sapiens (Human) OX=9606 GN=ARPC3 PE=1 SV=3	0.000115536	0	1	1	-10.62924393
40S ribosomal protein S15a OS=Homo sapiens (Human) OX=9606 GN=RPS15A PE=1 SV=2	0.000511149	0	1	1	-10.62924393
Keratin-associated protein 11-1 OS=Homo sapiens (Human) OX=9606 GN=KRTAP11-1 PE=2 SV=1	0.000141644	0	1	1	-10.62924393
40S ribosomal protein S23 OS=Homo sapiens (Human) OX=9606 GN=RPS23 PE=1 SV=3	0.000400234	0	1	1	-10.62924393
Charged multivesicular body protein 1b OS=Homo sapiens (Human) OX=9606 GN=CHMP1B PE=1 SV=1	0.000121927	0	1	1	-10.62924393
60S ribosomal protein L34 OS=Homo sapiens (Human) OX=9606 GN=RPL34 PE=1 SV=3	0.000181143	0	1	1	-10.62924393
Heterogeneous nuclear ribonucleoprotein A1-like 2 OS=Homo sapiens (Human) OX=9606 GN=HNRNPA1L2 PE=2 SV=2	0.000127986	0	1	1	-10.62924393
Small nuclear ribonucleoprotein Sm D3 OS=Homo sapiens (Human) OX=9606 GN=SNRPD3 PE=1 SV=1	0.000207454	0	1	1	-10.62924393
Small nuclear ribonucleoprotein Sm D1 OS=Homo sapiens (Human) OX=9606 GN=SNRPD1 PE=1 SV=1	0.000264897	0	1	1	-10.62924393
Putative nascent polypeptide-associated complex subunit alpha-like protein OS=Homo sapiens (Human) OX=9606 GN=NACA4P PE=5 SV=1	0.000137855	0	1	1	-10.62924393
Guanine nucleotide-binding protein G(I)/G(S)/G(T) subunit beta-2 OS=Homo sapiens (Human) OX=9606 GN=GNB2 PE=1 SV=3	0.000333602	0	1	1	-10.62924393
Guanine nucleotide-binding protein G(I)/G(S)/G(T) subunit beta-1 OS=Homo sapiens (Human) OX=9606 GN=GNB1 PE=1 SV=3	0.000349328	0	1	1	-10.62924393
Catenin beta-1 OS=Homo sapiens (Human) OX=9606 GN=CTNNB1 PE=1 SV=1	0.00014037	0	1	1	-10.62924393
Ubiquitin-conjugating enzyme E2 D2 OS=Homo sapiens (Human) OX=9606 GN=UBE2D2 PE=1 SV=1	0.000238187	0	1	1	-10.62924393
Ras-related protein Rap-1A OS=Homo sapiens (Human) OX=9606 GN=RAP1A PE=1 SV=1	0.000242797	0	1	1	-10.62924393
40S ribosomal protein S24 OS=Homo sapiens (Human) OX=9606 GN=RPS24 PE=1 SV=1	0.000313623	0	1	1	-10.62924393
40S ribosomal protein S26 OS=Homo sapiens (Human) OX=9606 GN=RPS26 PE=1 SV=3	0.000534412	0	1	1	-10.62924393
Ras-related protein Ral-A OS=Homo sapiens (Human) OX=9606 GN=RALA PE=1 SV=1	0.000112239	0	1	1	-10.62924393
Protein S100-P OS=Homo sapiens (Human) OX=9606 GN=S100P PE=1 SV=2	0.000134617	0	1	1	-10.62924393
Growth factor receptor-bound protein 2 OS=Homo sapiens (Human) OX=9606 GN=GRB2 PE=1 SV=1	0.000103044	0	1	1	-10.62924393
Sodium/potassium-transporting ATPase subunit alpha-2 OS=Homo sapiens (Human) OX=9606 GN=ATP1A2 PE=1 SV=1	0.000108461	0	1	1	-10.62924393
Putative 40S ribosomal protein S26-like 1 OS=Homo sapiens (Human) OX=9606 GN=RPS26P11 PE=5 SV=1	0.000484319	0	1	1	-10.62924393
CD81 antigen OS=Homo sapiens (Human) OX=9606 GN=CD81 PE=1 SV=1	0.000152088	0	1	1	-10.62924393
Tetraspanin-14 OS=Homo sapiens (Human) OX=9606 GN=TSPAN14 PE=1 SV=1	0.000327797	0	1	1	-10.62924393
Sodium/potassium-transporting ATPase subunit alpha-3 OS=Homo sapiens (Human) OX=9606 GN=ATP1A3 PE=1 SV=3	0.000125065	0	1	1	-10.62924393
Lactadherin OS=Homo sapiens (Human) OX=9606 GN=MFGE8 PE=1 SV=3	0.000322184	0	1	1	-10.62924393
Immunoglobulin superfamily member 8 OS=Homo sapiens (Human) OX=9606 GN=IGSF8 PE=1 SV=1	0.00011974	0	1	1	-10.62924393
40S ribosomal protein S6 OS=Homo sapiens (Human) OX=9606 GN=RPS6 PE=1 SV=1	0.000471327	0	1	1	-10.62924393
Transmembrane emp24 domain-containing protein 10 OS=Homo sapiens (Human) OX=9606 GN=TMED10 PE=1 SV=2	0.000138032	0	1	1	-10.62924393
Tissue factor OS=Homo sapiens (Human) OX=9606 GN=F3 PE=1 SV=1	0.000129728	0	1	1	-10.62924393
40S ribosomal protein S4, X isoform OS=Homo sapiens (Human) OX=9606 GN=RPS4X PE=1 SV=2	0.000558048	0	1	1	-10.62924393
Rho-related GTP-binding protein RhoG OS=Homo sapiens (Human) OX=9606 GN=RHOG PE=1 SV=1	0.000105072	0	1	1	-10.62924393
60S ribosomal protein L19 OS=Homo sapiens (Human) OX=9606 GN=RPL19 PE=1 SV=1	0.000385692	0	1	1	-10.62924393
60S ribosomal protein L36a-like OS=Homo sapiens (Human) OX=9606 GN=RPL36AL PE=1 SV=3	0.000446375	0	1	1	-10.62924393
Enhancer of rudimentary homolog OS=Homo sapiens (Human) OX=9606 GN=ERH PE=1 SV=1	0.000303043	0	1	1	-10.62924393
ADP-ribosylation factor 1 OS=Homo sapiens (Human) OX=9606 GN=ARF1 PE=1 SV=2	0.000157322	0	1	1	-10.62924393
Charged multivesicular body protein 4b OS=Homo sapiens (Human) OX=9606 GN=CHMP4B PE=1 SV=1	0.000235003	0	1	1	-10.62924393
Putative 60S ribosomal protein L13a protein RPL13AP3 OS=Homo sapiens (Human) OX=9606 GN=RPL13AP3 PE=5 SV=1	0.000355183	0	1	1	-10.62924393
Ubiquitin-conjugating enzyme E2 L5 OS=Homo sapiens (Human) OX=9606 GN=UBE2L5 PE=2 SV=1	0.000226592	0	1	1	-10.62924393
Eukaryotic translation initiation factor 2 subunit 3B OS=Homo sapiens (Human) OX=9606 GN=EIF2S3B PE=2 SV=2	0.000115079	0	1	1	-10.62924393
40S ribosomal protein S20 OS=Homo sapiens (Human) OX=9606 GN=RPS20 PE=1 SV=1	0.000329143	0	1	1	-10.62924393
EF-hand domain-containing protein D2 OS=Homo sapiens (Human) OX=9606 GN=EFHD2 PE=1 SV=1	0.000346396	0	1	1	-10.62924393
CD9 antigen OS=Homo sapiens (Human) OX=9606 GN=CD9 PE=1 SV=4	0.000527211	0	1	1	-10.62924393
Interleukin-18 OS=Homo sapiens (Human) OX=9606 GN=IL18 PE=1 SV=1	0.000783629	0	1	1	-10.62924393
SAP domain-containing ribonucleoprotein OS=Homo sapiens (Human) OX=9606 GN=SARNP PE=1 SV=3	0.000128922	0	1	1	-10.62924393
Guanine nucleotide-binding protein G(I)/G(S)/G(O) subunit gamma-12 OS=Homo sapiens (Human) OX=9606 GN=GNG12 PE=1 SV=3	0.000836783	0	1	1	-10.62924393
40S ribosomal protein S17 OS=Homo sapiens (Human) OX=9606 GN=RPS17 PE=1 SV=2	0.000168606	0	1	1	-10.62924393
Guanine nucleotide-binding protein G(i) subunit alpha OS=Homo sapiens (Human) OX=9606 GN=GNAI3 PE=1 SV=3	0.000144523	0	1	1	-10.62924393
60S ribosomal protein L35a OS=Homo sapiens (Human) OX=9606 GN=RPL35A PE=1 SV=2	0.000214016	0	1	1	-10.62924393
Dynein light chain 2, cytoplasmic OS=Homo sapiens (Human) OX=9606 GN=DYNLL2 PE=1 SV=1	0.000243728	0	1	1	-10.62924393
Protein S100-A13 OS=Homo sapiens (Human) OX=9606 GN=S100A13 PE=1 SV=1	0.00011282	0	1	1	-10.62924393
Heterogeneous nuclear ribonucleoprotein C-like 1 OS=Homo sapiens (Human) OX=9606 GN=HNRNPCL1 PE=1 SV=1	0.000226581	0	1	1	-10.62924393
Guanine nucleotide-binding protein subunit beta-4 OS=Homo sapiens (Human) OX=9606 GN=GNB4 PE=1 SV=3	0.000246432	0	1	1	-10.62924393
Phospholipid scramblase 3 OS=Homo sapiens (Human) OX=9606 GN=PLSCR3 PE=1 SV=2	0.000157182	0	1	1	-10.62924393
Ras-related protein Rap-1b-like protein OS=Homo sapiens (Human) OX=9606 GN=- PE=2 SV=1	0.000130841	0	1	1	-10.62924393
Histone H1.1 OS=Homo sapiens (Human) OX=9606 GN=H1-1 PE=1 SV=3	0.00056474	0	1	1	-10.62924393
Integrin beta-6 OS=Homo sapiens (Human) OX=9606 GN=ITGB6 PE=1 SV=2	0.000107597	0	1	1	-10.62924393
60S ribosomal protein L10-like OS=Homo sapiens (Human) OX=9606 GN=RPL10L PE=1 SV=3	0.000169738	0	1	1	-10.62924393
Transmembrane protein 69 OS=Homo sapiens (Human) OX=9606 GN=TMEM69 PE=2 SV=1	0.000202125	0	1	1	-10.62924393
60S ribosomal protein L17 OS=Homo sapiens (Human) OX=9606 GN=RPL17 PE=1 SV=3	0.00041709	0	1	1	-10.62924393
Putative 60S ribosomal protein L37a-like protein OS=Homo sapiens (Human) OX=9606 GN=RPL37AP8 PE=5 SV=2	0.000355849	0	1	1	-10.62924393
