# Supplementary material for: Insights into epithelial cell senescence from transcriptome and secretome analysis of human oral keratinocytes
Source: Aging (Albany NY). 2021 Feb 12;13(4):4747–77. doi: 10.18632/aging.202658 (PMC7950289; doi:10.18632/aging.202658)
Supplement: Supplementary Table 4 [file aging-13-202658-s007.txt]

ID	AveExpr	t	P.Value	adj.P.Val	B
Galectin-3-binding protein OS=Homo sapiens (Human) OX=9606 GN=LGALS3BP PE=1 SV=1	0.00719394	3.805101981	0.001178693	0.767516356	-4.954284535
Amyloid-beta precursor protein OS=Homo sapiens (Human) OX=9606 GN=APP PE=1 SV=3	0.007922286	3.650950972	0.001677631	0.767516356	-5.304887376
Insulin-like growth factor-binding protein 7 OS=Homo sapiens (Human) OX=9606 GN=IGFBP7 PE=1 SV=1	0.016546837	3.190297166	0.004774606	0.819457911	-6.333814772
Serotransferrin OS=Homo sapiens (Human) OX=9606 GN=TF PE=1 SV=3	0.188917209	3.122485345	0.005559326	0.819457911	-6.482036436
Agrin OS=Homo sapiens (Human) OX=9606 GN=AGRN PE=1 SV=6	0.002394418	3.020273291	0.006984016	0.819457911	-6.703447294
Laminin subunit alpha-5 OS=Homo sapiens (Human) OX=9606 GN=LAMA5 PE=1 SV=8	0.000248312	3.012549194	0.007105015	0.819457911	-6.720074976
Cathepsin L2 OS=Homo sapiens (Human) OX=9606 GN=CTSV PE=1 SV=2	0.000263522	2.855988717	0.01004209	0.819457911	-7.053647592
60S ribosomal protein L27 OS=Homo sapiens (Human) OX=9606 GN=RPL27 PE=1 SV=2	0.000227879	-2.84419952	0.010305299	0.819457911	-7.078483648
Phospholipid transfer protein OS=Homo sapiens (Human) OX=9606 GN=PLTP PE=1 SV=1	0.000972527	2.839307702	0.010416448	0.819457911	-7.088776881
Calsyntenin-1 OS=Homo sapiens (Human) OX=9606 GN=CLSTN1 PE=1 SV=1	0.002392149	2.831731454	0.010590863	0.819457911	-7.104704325
Receptor-type tyrosine-protein phosphatase F OS=Homo sapiens (Human) OX=9606 GN=PTPRF PE=1 SV=2	0.001019684	2.738837641	0.012993406	0.819457911	-7.299512345
Sulfhydryl oxidase 1 OS=Homo sapiens (Human) OX=9606 GN=QSOX1 PE=1 SV=3	0.001092209	2.717392448	0.013587801	0.819457911	-7.342884268
Amyloid-like protein 2 OS=Homo sapiens (Human) OX=9606 GN=APLP2 PE=1 SV=2	0.001837651	2.668120628	0.0151148	0.819457911	-7.444187737
Midkine OS=Homo sapiens (Human) OX=9606 GN=MDK PE=1 SV=1	0.002234487	2.623094568	0.016677997	0.819457911	-7.536835572
Laminin subunit gamma-1 OS=Homo sapiens (Human) OX=9606 GN=LAMC1 PE=1 SV=3	0.000602015	2.613046562	0.017014149	0.819457911	-7.556407478
Alpha-2-HS-glycoprotein OS=Homo sapiens (Human) OX=9606 GN=AHSG PE=1 SV=2	0.025881005	2.603442095	0.017367711	0.819457911	-7.575864616
Protein FAM3C OS=Homo sapiens (Human) OX=9606 GN=FAM3C PE=1 SV=1	0.000593055	2.556524313	0.019225268	0.819457911	-7.671151419
Metalloproteinase inhibitor 1 OS=Homo sapiens (Human) OX=9606 GN=TIMP1 PE=1 SV=1	0.002107032	2.489466773	0.022128718	0.819457911	-7.80406871
Thrombospondin-1 OS=Homo sapiens (Human) OX=9606 GN=THBS1 PE=1 SV=2	0.017256322	2.466034446	0.023248745	0.819457911	-7.850345589
Keratin, type I cuticular Ha6 OS=Homo sapiens (Human) OX=9606 GN=KRT36 PE=2 SV=1	0.001406592	2.449639824	0.024063714	0.819457911	-7.882588564
Keratin, type I cuticular Ha5 OS=Homo sapiens (Human) OX=9606 GN=KRT35 PE=2 SV=5	0.001455421	2.441857797	0.024459838	0.819457911	-7.89785394
Keratin, type I cuticular Ha8 OS=Homo sapiens (Human) OX=9606 GN=KRT38 PE=1 SV=3	0.001433409	2.430799933	0.025033202	0.819457911	-7.919501262
Collagen alpha-2(V) chain OS=Homo sapiens (Human) OX=9606 GN=COL5A2 PE=1 SV=3	0.000112996	2.430487391	0.025049589	0.819457911	-7.920112353
Keratin, type I cuticular Ha7 OS=Homo sapiens (Human) OX=9606 GN=KRT37 PE=3 SV=3	0.001455731	2.428678604	0.025144621	0.819457911	-7.923648126
Keratin, type I cytoskeletal 18 OS=Homo sapiens (Human) OX=9606 GN=KRT18 PE=1 SV=2	0.001523715	2.423273658	0.025430602	0.819457911	-7.934205266
no description	0.001527263	2.422871684	0.025451992	0.819457911	-7.934989919
Keratin, type I cuticular Ha2 OS=Homo sapiens (Human) OX=9606 GN=KRT32 PE=2 SV=3	0.001464832	2.420402451	0.025583752	0.819457911	-7.939808334
Insulin-like growth factor-binding protein 2 OS=Homo sapiens (Human) OX=9606 GN=IGFBP2 PE=1 SV=2	0.013250847	2.417496979	0.025739606	0.819457911	-7.945474667
SPARC OS=Homo sapiens (Human) OX=9606 GN=SPARC PE=1 SV=1	0.003735914	2.408498075	0.026227957	0.819457911	-7.963001523
Keratin, type I cytoskeletal 24 OS=Homo sapiens (Human) OX=9606 GN=KRT24 PE=1 SV=1	0.001277692	2.381972412	0.027718144	0.819457911	-8.014459865
Keratin, type I cuticular Ha3-II OS=Homo sapiens (Human) OX=9606 GN=KRT33B PE=1 SV=3	0.001668563	2.375033738	0.028120752	0.819457911	-8.02786952
L-lactate dehydrogenase B chain OS=Homo sapiens (Human) OX=9606 GN=LDHB PE=1 SV=2	0.005143806	2.349876346	0.029626494	0.819457911	-8.076308715
Growth arrest-specific protein 6 OS=Homo sapiens (Human) OX=9606 GN=GAS6 PE=1 SV=3	0.000452036	2.342110632	0.030106196	0.819457911	-8.091203661
HLA class I histocompatibility antigen, C alpha chain OS=Homo sapiens (Human) OX=9606 GN=HLA-C PE=1 SV=3	0.000420117	2.323488396	0.03132105	0.819457911	-8.127292043
Keratin, type I cuticular Ha1 OS=Homo sapiens (Human) OX=9606 GN=KRT31 PE=1 SV=3	0.001644314	2.322568433	0.031345385	0.819457911	-8.128564795
Semaphorin-7A OS=Homo sapiens (Human) OX=9606 GN=SEMA7A PE=1 SV=1	0.000100319	2.235967291	0.037424861	0.937366469	-8.291978708
Basement membrane-specific heparan sulfate proteoglycan core protein OS=Homo sapiens (Human) OX=9606 GN=HSPG2 PE=1 SV=4	0.000372659	2.230189353	0.037904436	0.937366469	-8.303150002
Peptidyl-prolyl cis-trans isomerase B OS=Homo sapiens (Human) OX=9606 GN=PPIB PE=1 SV=2	0.001000274	2.205788016	0.039786311	0.95801249	-8.348074521
UL16-binding protein 2 OS=Homo sapiens (Human) OX=9606 GN=ULBP2 PE=1 SV=1	0.00012873	2.164150291	0.043268452	1	-8.424719685
UL16-binding protein 6 OS=Homo sapiens (Human) OX=9606 GN=RAET1L PE=1 SV=1	0.00012275	2.134049749	0.045956408	1	-8.479574294
Protein S100-A6 OS=Homo sapiens (Human) OX=9606 GN=S100A6 PE=1 SV=1	0.020646166	2.078293819	0.051339248	1	-8.579921429
L-lactate dehydrogenase A-like 6A OS=Homo sapiens (Human) OX=9606 GN=LDHAL6A PE=2 SV=1	0.002580235	2.070142631	0.052172257	1	-8.594451536
Laminin subunit alpha-3 OS=Homo sapiens (Human) OX=9606 GN=LAMA3 PE=1 SV=2	0.001771371	2.040019497	0.055357483	1	-8.647832106
L-lactate dehydrogenase C chain OS=Homo sapiens (Human) OX=9606 GN=LDHC PE=1 SV=4	0.002513173	2.039591702	0.055403952	1	-8.648586579
SH3 domain-binding glutamic acid-rich-like protein 3 OS=Homo sapiens (Human) OX=9606 GN=SH3BGRL3 PE=1 SV=1	0.016906816	2.031791766	0.056257383	1	-8.662324916
Aldo-keto reductase family 1 member C4 OS=Homo sapiens (Human) OX=9606 GN=AKR1C4 PE=1 SV=3	0.000171334	-1.991221918	0.060889516	1	-8.733229817
Cathepsin B OS=Homo sapiens (Human) OX=9606 GN=CTSB PE=1 SV=3	0.001151541	1.9905259	0.061015501	1	-8.734656283
Keratin, type I cytoskeletal 13 OS=Homo sapiens (Human) OX=9606 GN=KRT13 PE=1 SV=4	0.001865604	1.987393454	0.061343791	1	-8.739872556
Keratin, type I cytoskeletal 28 OS=Homo sapiens (Human) OX=9606 GN=KRT28 PE=1 SV=2	0.003100858	1.981168637	0.062088875	1	-8.750655202
Carboxypeptidase A4 OS=Homo sapiens (Human) OX=9606 GN=CPA4 PE=1 SV=2	0.000278427	1.944165193	0.066686991	1	-8.814288539
CCN family member 2 OS=Homo sapiens (Human) OX=9606 GN=CCN2 PE=1 SV=2	0.00073448	1.942876245	0.06689707	1	-8.816679975
Prostaglandin E synthase 3 OS=Homo sapiens (Human) OX=9606 GN=PTGES3 PE=1 SV=1	0.000163389	-1.939082379	0.067386357	1	-8.823153707
Aldo-keto reductase family 1 member C3 OS=Homo sapiens (Human) OX=9606 GN=AKR1C3 PE=1 SV=4	0.000271038	-1.911459888	0.071045548	1	-8.87003043
Cadherin-3 OS=Homo sapiens (Human) OX=9606 GN=CDH3 PE=1 SV=2	0.000265439	1.908233933	0.071438931	1	-8.875305643
Transforming growth factor-beta-induced protein ig-h3 OS=Homo sapiens (Human) OX=9606 GN=TGFBI PE=1 SV=1	0.003443689	1.900515502	0.072497967	1	-8.888311907
Cadherin-1 OS=Homo sapiens (Human) OX=9606 GN=CDH1 PE=1 SV=3	0.000456217	1.891949473	0.073689516	1	-8.902704258
Putative annexin A2-like protein OS=Homo sapiens (Human) OX=9606 GN=ANXA2P2 PE=5 SV=2	0.014268114	1.88896858	0.074108199	1	-8.907702204
Histone H1.4 OS=Homo sapiens (Human) OX=9606 GN=H1-4 PE=1 SV=2	0.000966609	-1.876991922	0.075857372	1	-8.927881223
Putative high mobility group protein B1-like 1 OS=Homo sapiens (Human) OX=9606 GN=HMGB1P1 PE=5 SV=1	0.000112331	-1.860335862	0.078237812	1	-8.955432613
Annexin A2 OS=Homo sapiens (Human) OX=9606 GN=ANXA2 PE=1 SV=2	0.016937847	1.855297868	0.07898499	1	-8.96377863
Putative HLA class I histocompatibility antigen, alpha chain H OS=Homo sapiens (Human) OX=9606 GN=HLA-H PE=5 SV=3	0.000317013	1.851946504	0.079485488	1	-8.969321829
NPC intracellular cholesterol transporter 2 OS=Homo sapiens (Human) OX=9606 GN=NPC2 PE=1 SV=1	0.000595604	1.846171289	0.080400752	1	-8.978994845
Aldo-keto reductase family 1 member C1 OS=Homo sapiens (Human) OX=9606 GN=AKR1C1 PE=1 SV=1	0.000265932	-1.832762898	0.082450717	1	-9.001047492
Aldo-keto reductase family 1 member C2 OS=Homo sapiens (Human) OX=9606 GN=AKR1C2 PE=1 SV=3	0.000200645	-1.813355221	0.085498849	1	-9.032766998
EGF-containing fibulin-like extracellular matrix protein 1 OS=Homo sapiens (Human) OX=9606 GN=EFEMP1 PE=1 SV=2	0.000849492	1.794717742	0.088518097	1	-9.063002792
Laminin subunit gamma-2 OS=Homo sapiens (Human) OX=9606 GN=LAMC2 PE=1 SV=2	0.003111224	1.765464414	0.093444111	1	-9.110010899
40S ribosomal protein S25 OS=Homo sapiens (Human) OX=9606 GN=RPS25 PE=1 SV=1	0.000912443	-1.764101942	0.093631924	1	-9.112087559
Heterogeneous nuclear ribonucleoprotein A1-like 2 OS=Homo sapiens (Human) OX=9606 GN=HNRNPA1L2 PE=2 SV=2	0.000127986	-1.762261955	0.093950226	1	-9.115024906
Proteasome subunit alpha type-6 OS=Homo sapiens (Human) OX=9606 GN=PSMA6 PE=1 SV=1	0.000212161	-1.747100549	0.096608841	1	-9.139144112
Signal recognition particle 14 kDa protein OS=Homo sapiens (Human) OX=9606 GN=SRP14 PE=1 SV=2	0.0003546	-1.731481498	0.09946298	1	-9.163918754
Cornulin OS=Homo sapiens (Human) OX=9606 GN=CRNN PE=1 SV=1	0.000150379	1.72552279	0.100552086	1	-9.173292656
Tubulointerstitial nephritis antigen-like OS=Homo sapiens (Human) OX=9606 GN=TINAGL1 PE=1 SV=1	0.000256573	1.684462552	0.108339152	1	-9.237240159
Heterogeneous nuclear ribonucleoprotein D0 OS=Homo sapiens (Human) OX=9606 GN=HNRNPD PE=1 SV=1	0.000155021	-1.663796402	0.112401726	1	-9.268933444
Histone H1t OS=Homo sapiens (Human) OX=9606 GN=HIST1H1T PE=2 SV=4	0.000471527	-1.662891436	0.112632768	1	-9.270377611
Metalloproteinase inhibitor 3 OS=Homo sapiens (Human) OX=9606 GN=TIMP3 PE=1 SV=2	0.000262531	1.644011321	0.116460657	1	-9.299065266
Small proline-rich protein 2F OS=Homo sapiens (Human) OX=9606 GN=SPRR2F PE=3 SV=1	0.000893954	1.623324717	0.120884919	1	-9.330326204
60S ribosomal protein L23a OS=Homo sapiens (Human) OX=9606 GN=RPL23A PE=1 SV=1	0.001406782	-1.622461406	0.121022357	1	-9.331575465
Extracellular sulfatase Sulf-2 OS=Homo sapiens (Human) OX=9606 GN=SULF2 PE=1 SV=1	0.000409007	1.618083083	0.121967385	1	-9.338140874
Urokinase-type plasminogen activator OS=Homo sapiens (Human) OX=9606 GN=PLAU PE=1 SV=2	0.002643218	1.614384611	0.122818698	1	-9.343720392
Desmocollin-3 OS=Homo sapiens (Human) OX=9606 GN=DSC3 PE=1 SV=3	0.001076598	1.614345486	0.122779036	1	-9.343734829
T-complex protein 1 subunit alpha OS=Homo sapiens (Human) OX=9606 GN=TCP1 PE=1 SV=1	0.000359391	-1.597712675	0.126446402	1	-9.368509042
Nucleolin OS=Homo sapiens (Human) OX=9606 GN=NCL PE=1 SV=3	0.000591078	-1.594022401	0.127272434	1	-9.373979038
Latent-transforming growth factor beta-binding protein 2 OS=Homo sapiens (Human) OX=9606 GN=LTBP2 PE=1 SV=3	0.000136645	1.592262443	0.127667978	1	-9.376584366
Ganglioside GM2 activator OS=Homo sapiens (Human) OX=9606 GN=GM2A PE=1 SV=4	0.001637437	1.591707186	0.127792983	1	-9.377405874
Neutrophil gelatinase-associated lipocalin OS=Homo sapiens (Human) OX=9606 GN=LCN2 PE=1 SV=2	0.001493247	1.59099774	0.128001042	1	-9.378492167
Thrombospondin-2 OS=Homo sapiens (Human) OX=9606 GN=THBS2 PE=1 SV=2	0.000788279	1.587141613	0.128824736	1	-9.384152352
60S ribosomal protein L30 OS=Homo sapiens (Human) OX=9606 GN=RPL30 PE=1 SV=2	0.000710963	-1.575087291	0.131630622	1	-9.401925597
Amphiregulin OS=Homo sapiens (Human) OX=9606 GN=AREG PE=1 SV=2	0.000198532	1.571444029	0.132425586	1	-9.407234652
HLA class I histocompatibility antigen, A alpha chain OS=Homo sapiens (Human) OX=9606 GN=HLA-A PE=1 SV=2	0.000358403	1.567447022	0.133355782	1	-9.413083728
Laminin subunit beta-1 OS=Homo sapiens (Human) OX=9606 GN=LAMB1 PE=1 SV=2	0.000164472	1.562342147	0.134551734	1	-9.420537268
Desmoplakin OS=Homo sapiens (Human) OX=9606 GN=DSP PE=1 SV=3	0.000247009	-1.555058709	0.136321688	1	-9.431165914
Transgelin OS=Homo sapiens (Human) OX=9606 GN=TAGLN PE=1 SV=4	0.00072593	1.539760444	0.139997976	1	-9.453304678
Keratin, type I cytoskeletal 26 OS=Homo sapiens (Human) OX=9606 GN=KRT26 PE=1 SV=2	0.001387715	1.530170277	0.142344292	1	-9.467096
Immunoglobulin heavy constant gamma 2 OS=Homo sapiens (Human) OX=9606 GN=IGHG2 PE=1 SV=2	0.000994292	-1.512572928	0.146686428	1	-9.492210636
Alpha-fetoprotein OS=Homo sapiens (Human) OX=9606 GN=AFP PE=1 SV=1	0.000706892	1.505530008	0.148522471	1	-9.502220548
Peptidyl-prolyl cis-trans isomerase FKBP4 OS=Homo sapiens (Human) OX=9606 GN=FKBP4 PE=1 SV=3	0.000299847	-1.492942472	0.151715154	1	-9.519979205
GTP-binding nuclear protein Ran OS=Homo sapiens (Human) OX=9606 GN=RAN PE=1 SV=3	0.001052538	-1.475850453	0.156208233	1	-9.543922838
BSA	0.097430216	1.475532795	0.156292759	1	-9.544365761
Dickkopf-related protein 3 OS=Homo sapiens (Human) OX=9606 GN=DKK3 PE=1 SV=2	0.001485988	1.472140399	0.15724544	1	-9.54909794
Complement C3 OS=Homo sapiens (Human) OX=9606 GN=C3 PE=1 SV=2	0.000905488	1.452627422	0.162534449	1	-9.576105466
Histone H1.5 OS=Homo sapiens (Human) OX=9606 GN=H1-5 PE=1 SV=3	0.000734188	-1.446345421	0.164267722	1	-9.584738852
High mobility group protein B1 OS=Homo sapiens (Human) OX=9606 GN=HMGB1 PE=1 SV=3	0.000281092	-1.441470247	0.165623171	1	-9.591418122
Follistatin OS=Homo sapiens (Human) OX=9606 GN=FST PE=1 SV=2	0.005609333	1.439538342	0.16611546	1	-9.594059828
Heterogeneous nuclear ribonucleoprotein A1 OS=Homo sapiens (Human) OX=9606 GN=HNRNPA1 PE=1 SV=5	0.000276471	-1.432805236	0.168054725	1	-9.603244892
6-phosphogluconate dehydrogenase, decarboxylating OS=Homo sapiens (Human) OX=9606 GN=PGD PE=1 SV=3	0.00026577	-1.42907205	0.169063974	1	-9.608324465
Keratin, type I cytoskeletal 25 OS=Homo sapiens (Human) OX=9606 GN=KRT25 PE=1 SV=1	0.001703456	1.415897699	0.172835474	1	-9.626160314
Laminin subunit beta-3 OS=Homo sapiens (Human) OX=9606 GN=LAMB3 PE=1 SV=1	0.001184777	1.398275376	0.178032994	1	-9.64980082
Immunoglobulin kappa constant OS=Homo sapiens (Human) OX=9606 GN=IGKC PE=1 SV=2	0.005579313	1.396288475	0.178574547	1	-9.652459415
Histone H1.2 OS=Homo sapiens (Human) OX=9606 GN=H1-2 PE=1 SV=2	0.000937658	-1.387760054	0.181164589	1	-9.663794885
Histone H1.3 OS=Homo sapiens (Human) OX=9606 GN=H1-3 PE=1 SV=2	0.000903746	-1.387428078	0.18126417	1	-9.664235284
Keratin, type I cytoskeletal 27 OS=Homo sapiens (Human) OX=9606 GN=KRT27 PE=1 SV=2	0.001757902	1.387151398	0.181300511	1	-9.664611559
Histone H1.1 OS=Homo sapiens (Human) OX=9606 GN=H1-1 PE=1 SV=3	0.00056474	-1.381058572	0.183183306	1	-9.672668356
Complement factor H OS=Homo sapiens (Human) OX=9606 GN=CFH PE=1 SV=4	0.000264961	1.379345745	0.183702146	1	-9.674930679
Heat shock protein 105 kDa OS=Homo sapiens (Human) OX=9606 GN=HSPH1 PE=1 SV=1	0.000120833	-1.376470141	0.184529321	1	-9.678734658
Keratin, type I cytoskeletal 15 OS=Homo sapiens (Human) OX=9606 GN=KRT15 PE=1 SV=3	0.002465511	1.375916515	0.18469792	1	-9.679464241
no description	0.002465511	1.375916515	0.18469792	1	-9.679464241
SHC-transforming protein 1 OS=Homo sapiens (Human) OX=9606 GN=SHC1 PE=1 SV=4	0.0008431	-1.373031177	0.185578602	1	-9.683262717
Profilin-1 OS=Homo sapiens (Human) OX=9606 GN=PFN1 PE=1 SV=2	0.012906574	1.367993927	0.187124135	1	-9.68987843
Dynein light chain 1, cytoplasmic OS=Homo sapiens (Human) OX=9606 GN=DYNLL1 PE=1 SV=1	0.000446727	-1.359832368	0.189696298	1	-9.700541433
Alpha-actinin-1 OS=Homo sapiens (Human) OX=9606 GN=ACTN1 PE=1 SV=2	0.003105336	1.338985943	0.196224847	1	-9.727585788
40S ribosomal protein S12 OS=Homo sapiens (Human) OX=9606 GN=RPS12 PE=1 SV=3	0.000667625	-1.336298146	0.197131399	1	-9.731028858
Polypeptide N-acetylgalactosaminyltransferase 2 OS=Homo sapiens (Human) OX=9606 GN=GALNT2 PE=1 SV=1	0.000132198	1.331122064	0.198751417	1	-9.737692693
no description	0.002671484	1.330559411	0.19893317	1	-9.738413937
Keratin, type I cytoskeletal 19 OS=Homo sapiens (Human) OX=9606 GN=KRT19 PE=1 SV=4	0.002671484	1.330559411	0.19893317	1	-9.738413937
Kunitz-type protease inhibitor 1 OS=Homo sapiens (Human) OX=9606 GN=SPINT1 PE=1 SV=2	0.000356412	1.325055503	0.200763678	1	-9.745437393
Immunoglobulin heavy constant alpha 1 OS=Homo sapiens (Human) OX=9606 GN=IGHA1 PE=1 SV=2	0.001739728	1.313411068	0.20453571	1	-9.760273928
Semaphorin-3F OS=Homo sapiens (Human) OX=9606 GN=SEMA3F PE=2 SV=2	0.000239686	1.311119271	0.205293762	1	-9.763177495
Small proline-rich protein 2G OS=Homo sapiens (Human) OX=9606 GN=SPRR2G PE=3 SV=1	0.001695662	1.307207924	0.206637918	1	-9.768102474
Glypican-1 OS=Homo sapiens (Human) OX=9606 GN=GPC1 PE=1 SV=2	0.000481135	1.306214257	0.206968888	1	-9.769356814
Heat shock 70 kDa protein 4 OS=Homo sapiens (Human) OX=9606 GN=HSPA4 PE=1 SV=4	0.000233786	-1.30129123	0.208569577	1	-9.775580925
Fructose-bisphosphate aldolase A OS=Homo sapiens (Human) OX=9606 GN=ALDOA PE=1 SV=2	0.00638236	1.298724925	0.209431661	1	-9.778806849
Fatty acid-binding protein 5 OS=Homo sapiens (Human) OX=9606 GN=FABP5 PE=1 SV=3	0.009996987	-1.297912818	0.209711686	1	-9.779823378
no description	0.011498245	1.292094452	0.211671892	1	-9.787116821
Keratin, type I cytoskeletal 9 OS=Homo sapiens (Human) OX=9606 GN=KRT9 PE=1 SV=3	0.011855071	1.290855971	0.212092402	1	-9.78866505
Putative heat shock protein HSP 90-alpha A5 OS=Homo sapiens (Human) OX=9606 GN=HSP90AA5P PE=2 SV=1	0.000452201	-1.285797857	0.213816583	1	-9.794975259
Receptor-type tyrosine-protein phosphatase kappa OS=Homo sapiens (Human) OX=9606 GN=PTPRK PE=1 SV=2	0.000162449	1.274593779	0.217674612	1	-9.808878513
Hemopexin OS=Homo sapiens (Human) OX=9606 GN=HPX PE=1 SV=2	0.02237674	1.262976859	0.221731628	1	-9.82318556
Heterogeneous nuclear ribonucleoprotein K OS=Homo sapiens (Human) OX=9606 GN=HNRNPK PE=1 SV=1	0.000257618	-1.251209002	0.225900731	1	-9.837565361
Activated RNA polymerase II transcriptional coactivator p15 OS=Homo sapiens (Human) OX=9606 GN=SUB1 PE=1 SV=3	0.000172335	-1.248055991	0.227027976	1	-9.841398792
Serine protease 23 OS=Homo sapiens (Human) OX=9606 GN=PRSS23 PE=1 SV=1	0.00017537	1.248051605	0.227029547	1	-9.841404119
Lactoylglutathione lyase OS=Homo sapiens (Human) OX=9606 GN=GLO1 PE=1 SV=4	0.000378661	-1.240522972	0.229738658	1	-9.850524136
Malate dehydrogenase, mitochondrial OS=Homo sapiens (Human) OX=9606 GN=MDH2 PE=1 SV=3	0.000247048	-1.232362685	0.232703026	1	-9.860356232
Malate dehydrogenase, cytoplasmic OS=Homo sapiens (Human) OX=9606 GN=MDH1 PE=1 SV=4	0.000992812	1.230950874	0.233218851	1	-9.862051666
no description	0.006661974	1.225044303	0.235386395	1	-9.869126828
60S ribosomal protein L11 OS=Homo sapiens (Human) OX=9606 GN=RPL11 PE=1 SV=2	0.000382771	-1.22289177	0.23618013	1	-9.871697997
Collagen alpha-1(I) chain OS=Homo sapiens (Human) OX=9606 GN=COL1A1 PE=1 SV=5	0.000608183	1.218604072	0.2378106	1	-9.876778572
no description	0.021419501	1.214968122	0.239119541	1	-9.88112933
Serum albumin OS=Homo sapiens (Human) OX=9606 GN=ALB PE=1 SV=2	0.013005846	1.208394617	0.241579168	1	-9.888913726
Proteasome subunit beta type-5 OS=Homo sapiens (Human) OX=9606 GN=PSMB5 PE=1 SV=3	0.000139356	-1.202017222	0.243983743	1	-9.896431224
Complement factor B OS=Homo sapiens (Human) OX=9606 GN=CFB PE=1 SV=2	0.00037856	1.198897803	0.245166499	1	-9.900095851
Ubiquitin-conjugating enzyme E2 L3 OS=Homo sapiens (Human) OX=9606 GN=UBE2L3 PE=1 SV=1	0.000356221	-1.198363785	0.245369412	1	-9.900722383
Protein disulfide-isomerase A4 OS=Homo sapiens (Human) OX=9606 GN=PDIA4 PE=1 SV=2	0.001228015	1.197002892	0.245887089	1	-9.902317952
Adenosylhomocysteinase OS=Homo sapiens (Human) OX=9606 GN=AHCY PE=1 SV=4	0.000346534	-1.194025142	0.247022695	1	-9.905803746
Protein disulfide-isomerase A3 OS=Homo sapiens (Human) OX=9606 GN=PDIA3 PE=1 SV=4	0.006277109	1.19395435	0.24704974	1	-9.905886525
Actin, cytoplasmic 1 OS=Homo sapiens (Human) OX=9606 GN=ACTB PE=1 SV=1	0.031966627	1.190472677	0.248382657	1	-9.90995252
Actin, cytoplasmic 2 OS=Homo sapiens (Human) OX=9606 GN=ACTG1 PE=1 SV=1	0.031968239	1.190395672	0.248412199	1	-9.910042332
Actin, gamma-enteric smooth muscle OS=Homo sapiens (Human) OX=9606 GN=ACTG2 PE=1 SV=1	0.025493364	1.178394032	0.253048923	1	-9.923978812
Actin, aortic smooth muscle OS=Homo sapiens (Human) OX=9606 GN=ACTA2 PE=1 SV=1	0.025427019	1.17835607	0.253063692	1	-9.924022701
Heat shock protein HSP 90-alpha A2 OS=Homo sapiens (Human) OX=9606 GN=HSP90AA2P PE=1 SV=2	0.002870896	1.177407367	0.253432989	1	-9.925119112
CCN family member 1 OS=Homo sapiens (Human) OX=9606 GN=CCN1 PE=1 SV=1	0.001723232	1.169924322	0.256402108	1	-9.9337076
Elongation factor 1-delta OS=Homo sapiens (Human) OX=9606 GN=EEF1D PE=1 SV=5	0.000124244	-1.168406012	0.256957082	1	-9.935483873
no description	0.002832797	1.168160432	0.25705374	1	-9.935765684
Actin, alpha skeletal muscle OS=Homo sapiens (Human) OX=9606 GN=ACTA1 PE=1 SV=1	0.025744708	1.167751027	0.257214939	1	-9.936235375
Actin, alpha cardiac muscle 1 OS=Homo sapiens (Human) OX=9606 GN=ACTC1 PE=1 SV=1	0.025745313	1.167703047	0.257233836	1	-9.936290412
no description	0.004811671	1.165224933	0.25821124	1	-9.939130287
Histone H2A type 2-B OS=Homo sapiens (Human) OX=9606 GN=HIST2H2AB PE=1 SV=3	0.0062725	1.158389877	0.260921487	1	-9.94693599
Threonine--tRNA ligase 1, cytoplasmic OS=Homo sapiens (Human) OX=9606 GN=TARS1 PE=1 SV=3	0.000148405	-1.154111219	0.262628844	1	-9.951801943
Peroxiredoxin-4 OS=Homo sapiens (Human) OX=9606 GN=PRDX4 PE=1 SV=1	0.000147895	-1.15264492	0.263215869	1	-9.953465904
Ubiquitin-60S ribosomal protein L40 OS=Homo sapiens (Human) OX=9606 GN=UBA52 PE=1 SV=2	0.01277669	1.151705386	0.26359252	1	-9.954531122
Ubiquitin-40S ribosomal protein S27a OS=Homo sapiens (Human) OX=9606 GN=RPS27A PE=1 SV=2	0.010521471	1.14368638	0.266823613	1	-9.963592053
Heat shock 70 kDa protein 4L OS=Homo sapiens (Human) OX=9606 GN=HSPA4L PE=1 SV=3	0.000124259	-1.141373577	0.267760952	1	-9.966195104
Plasminogen activator inhibitor 1 OS=Homo sapiens (Human) OX=9606 GN=SERPINE1 PE=1 SV=1	0.005527845	1.129715933	0.272563643	1	-9.979210792
Cathepsin Z OS=Homo sapiens (Human) OX=9606 GN=CTSZ PE=1 SV=1	0.000182096	1.107136748	0.281963276	1	-10.00415278
Proteasome subunit beta type-1 OS=Homo sapiens (Human) OX=9606 GN=PSMB1 PE=1 SV=2	0.000138396	-1.106659464	0.282124368	1	-10.00471097
Interleukin enhancer-binding factor 2 OS=Homo sapiens (Human) OX=9606 GN=ILF2 PE=1 SV=2	0.000103514	-1.105940717	0.282427616	1	-10.00549739
Polyubiquitin-C OS=Homo sapiens (Human) OX=9606 GN=UBC PE=1 SV=3	0.002510044	1.103450594	0.283480073	1	-10.00821849
Putative heat shock protein HSP 90-beta 2 OS=Homo sapiens (Human) OX=9606 GN=HSP90AB2P PE=1 SV=2	0.002575985	1.098361732	0.285639806	1	-10.01376259
Polyubiquitin-B OS=Homo sapiens (Human) OX=9606 GN=UBB PE=1 SV=1	0.007392678	1.098239188	0.285691961	1	-10.01389582
Collagen alpha-2(I) chain OS=Homo sapiens (Human) OX=9606 GN=COL1A2 PE=1 SV=7	0.001557617	1.095088247	0.287075184	1	-10.01728088
Histone H2AX OS=Homo sapiens (Human) OX=9606 GN=H2AFX PE=1 SV=2	0.006442016	1.08474808	0.291476443	1	-10.02848288
Prosaposin OS=Homo sapiens (Human) OX=9606 GN=PSAP PE=1 SV=2	0.000510891	1.083733833	0.291954128	1	-10.02953666
Ubiquitin-conjugating enzyme E2 L5 OS=Homo sapiens (Human) OX=9606 GN=UBE2L5 PE=2 SV=1	0.000226592	-1.08100988	0.293094187	1	-10.03249655
Histone H2A type 1-B/E OS=Homo sapiens (Human) OX=9606 GN=H2AC8 PE=1 SV=2	0.0071077	1.080851502	0.29316287	1	-10.03266632
Histone H2A type 1-C OS=Homo sapiens (Human) OX=9606 GN=HIST1H2AC PE=1 SV=3	0.00710666	1.078380571	0.294235938	1	-10.03531226
Histone H2A type 3 OS=Homo sapiens (Human) OX=9606 GN=HIST3H2A PE=1 SV=3	0.00710666	1.078380571	0.294235938	1	-10.03531226
40S ribosomal protein S3a OS=Homo sapiens (Human) OX=9606 GN=RPS3A PE=1 SV=2	0.001095481	-1.071749746	0.297129593	1	-10.0423862
Afamin OS=Homo sapiens (Human) OX=9606 GN=AFM PE=1 SV=1	0.000905093	-1.071367912	0.297335842	1	-10.04275566
Putative translationally-controlled tumor protein-like protein TPT1P8 OS=Homo sapiens (Human) OX=9606 GN=TPT1P8 PE=5 SV=2	0.000112691	-1.063619831	0.300705402	1	-10.05100656
Low-density lipoprotein receptor OS=Homo sapiens (Human) OX=9606 GN=LDLR PE=1 SV=1	0.000183004	1.059397728	0.30261319	1	-10.0554234
Spliceosome RNA helicase DDX39B OS=Homo sapiens (Human) OX=9606 GN=DDX39B PE=1 SV=1	0.000115601	-1.056928369	0.303671676	1	-10.05805792
L-lactate dehydrogenase A chain OS=Homo sapiens (Human) OX=9606 GN=LDHA PE=1 SV=2	0.006332579	1.054972849	0.304542495	1	-10.06011114
Epithelial discoidin domain-containing receptor 1 OS=Homo sapiens (Human) OX=9606 GN=DDR1 PE=1 SV=1	0.000145161	1.054872047	0.304587432	1	-10.06021688
72 kDa type IV collagenase OS=Homo sapiens (Human) OX=9606 GN=MMP2 PE=1 SV=2	0.00013337	1.047673129	0.307808957	1	-10.06774563
Secreted frizzled-related protein 1 OS=Homo sapiens (Human) OX=9606 GN=SFRP1 PE=1 SV=1	0.000226487	1.043857835	0.309564215	1	-10.0716799
Protein-L-isoaspartate(D-aspartate) O-methyltransferase OS=Homo sapiens (Human) OX=9606 GN=PCMT1 PE=1 SV=4	0.000127438	-1.035715157	0.313213824	1	-10.08014977
Histone H2A type 1-A OS=Homo sapiens (Human) OX=9606 GN=HIST1H2AA PE=1 SV=3	0.006748944	1.034441235	0.313793575	1	-10.08146373
Keratin, type I cytoskeletal 14 OS=Homo sapiens (Human) OX=9606 GN=KRT14 PE=1 SV=4	0.007331454	1.026091316	0.317612424	1	-10.0900402
Tumor-associated calcium signal transducer 2 OS=Homo sapiens (Human) OX=9606 GN=TACSTD2 PE=1 SV=3	0.000818631	1.020625866	0.320167064	1	-10.09558281
T-complex protein 1 subunit beta OS=Homo sapiens (Human) OX=9606 GN=CCT2 PE=1 SV=4	0.000328927	-1.020474747	0.320199605	1	-10.09577412
Apolipoprotein E OS=Homo sapiens (Human) OX=9606 GN=APOE PE=1 SV=1	0.00426999	1.018314774	0.321198512	1	-10.09797171
Angiopoietin-related protein 4 OS=Homo sapiens (Human) OX=9606 GN=ANGPTL4 PE=1 SV=2	0.000426903	1.015682593	0.322455855	1	-10.10060665
Myosin-11 OS=Homo sapiens (Human) OX=9606 GN=MYH11 PE=1 SV=3	0.000666367	1.013505947	0.323430301	1	-10.10284927
60S ribosomal protein L35 OS=Homo sapiens (Human) OX=9606 GN=RPL35 PE=1 SV=2	0.000317799	-1.013433515	0.323464	1	-10.10292258
40S ribosomal protein S28 OS=Homo sapiens (Human) OX=9606 GN=RPS28 PE=1 SV=1	0.001811551	-1.008960555	0.325586691	1	-10.10740309
Histone H2A type 1-D OS=Homo sapiens (Human) OX=9606 GN=H2AC7 PE=1 SV=2	0.007335661	1.008233341	0.325889846	1	-10.10817338
Histone H2A type 1 OS=Homo sapiens (Human) OX=9606 GN=H2AC17 PE=1 SV=2	0.007335661	1.008233341	0.325889846	1	-10.10817338
Histone H2A.J OS=Homo sapiens (Human) OX=9606 GN=H2AFJ PE=1 SV=1	0.00739231	1.007801846	0.326091708	1	-10.10860799
Histone H2A type 1-J OS=Homo sapiens (Human) OX=9606 GN=H2AC14 PE=1 SV=3	0.00744984	1.007349025	0.326303641	1	-10.1090639
Histone H2A type 1-H OS=Homo sapiens (Human) OX=9606 GN=HIST1H2AH PE=1 SV=3	0.00744984	1.007349025	0.326303641	1	-10.1090639
Annexin A4 OS=Homo sapiens (Human) OX=9606 GN=ANXA4 PE=1 SV=4	0.000513735	1.00673192	0.326629391	1	-10.10964744
Proliferation-associated protein 2G4 OS=Homo sapiens (Human) OX=9606 GN=PA2G4 PE=1 SV=3	0.000776113	-1.006208737	0.326837756	1	-10.11021113
Mesencephalic astrocyte-derived neurotrophic factor OS=Homo sapiens (Human) OX=9606 GN=MANF PE=1 SV=3	0.000154307	-1.005736311	0.327059221	1	-10.1106861
owl|P11021| 78 KD GLUCOSE REGULATED PROTEIN PRECURSOR (GRP 78) (IMMUNOGLOBULIN...	0.004133371	0.998672589	0.330383125	1	-10.11776379
Receptor of activated protein C kinase 1 OS=Homo sapiens (Human) OX=9606 GN=RACK1 PE=1 SV=3	0.000387643	-0.996544308	0.331425628	1	-10.11985001
Elongation factor 1-gamma OS=Homo sapiens (Human) OX=9606 GN=EEF1G PE=1 SV=3	0.000394171	-0.994208329	0.332495962	1	-10.1222137
Protein SET OS=Homo sapiens (Human) OX=9606 GN=SET PE=1 SV=3	0.000568028	-0.988511283	0.335205908	1	-10.12786631
Eukaryotic translation initiation factor 2 subunit 3 OS=Homo sapiens (Human) OX=9606 GN=EIF2S3 PE=1 SV=3	0.000193661	-0.98629716	0.336263247	1	-10.13005524
Keratin, type II cytoskeletal 1b OS=Homo sapiens (Human) OX=9606 GN=KRT77 PE=2 SV=3	0.001021598	0.984941706	0.336947662	1	-10.13135565
Translationally-controlled tumor protein OS=Homo sapiens (Human) OX=9606 GN=TPT1 PE=1 SV=1	0.000493156	-0.982951257	0.337901364	1	-10.13331724
60S ribosomal protein L27a OS=Homo sapiens (Human) OX=9606 GN=RPL27A PE=1 SV=2	0.000685663	-0.982709399	0.337981471	1	-10.13359277
Ubiquitin-like domain-containing protein OS=Homo sapiens (Human) OX=9606 GN=ENSG00000231767 PE=4 SV=1	0.008628458	0.97649128	0.340973805	1	-10.13969622
Cystatin-C OS=Homo sapiens (Human) OX=9606 GN=CST3 PE=1 SV=1	0.004550718	0.974138182	0.342146536	1	-10.14195939
Calpain-1 catalytic subunit OS=Homo sapiens (Human) OX=9606 GN=CAPN1 PE=1 SV=1	0.000103176	-0.972872223	0.342723806	1	-10.14323238
Endoplasmic reticulum chaperone BiP OS=Homo sapiens (Human) OX=9606 GN=HSPA5 PE=1 SV=2	0.00416154	0.972059152	0.343117819	1	-10.14402519
40S ribosomal protein S14 OS=Homo sapiens (Human) OX=9606 GN=RPS14 PE=1 SV=3	0.00095591	-0.969085341	0.344561586	1	-10.14691979
Phosphoglycerate kinase 1 OS=Homo sapiens (Human) OX=9606 GN=PGK1 PE=1 SV=3	0.000891033	-0.961294527	0.348363794	1	-10.15446492
60S ribosomal protein L18 OS=Homo sapiens (Human) OX=9606 GN=RPL18 PE=1 SV=2	0.000601947	-0.959323998	0.349365073	1	-10.15632731
Actin-related protein 2/3 complex subunit 3 OS=Homo sapiens (Human) OX=9606 GN=ARPC3 PE=1 SV=3	0.000115536	-0.958606748	0.349682187	1	-10.15705512
Thioredoxin domain-containing protein 17 OS=Homo sapiens (Human) OX=9606 GN=TXNDC17 PE=1 SV=1	0.003459262	0.954378875	0.351762928	1	-10.16111615
Histone H2A type 2-A OS=Homo sapiens (Human) OX=9606 GN=HIST2H2AA3 PE=1 SV=3	0.007212163	0.946164355	0.35582985	1	-10.1689598
Histone H2A type 2-C OS=Homo sapiens (Human) OX=9606 GN=HIST2H2AC PE=1 SV=4	0.007267857	0.945818261	0.356001898	1	-10.16928892
Protein disulfide-isomerase OS=Homo sapiens (Human) OX=9606 GN=P4HB PE=1 SV=3	0.00264775	0.944856841	0.356480129	1	-10.17020259
Histone H3.3C OS=Homo sapiens (Human) OX=9606 GN=H3F3C PE=1 SV=3	0.000647167	-0.944591417	0.356612234	1	-10.17045468
Proliferating cell nuclear antigen OS=Homo sapiens (Human) OX=9606 GN=PCNA PE=1 SV=1	0.000143152	-0.938490181	0.359658073	1	-10.17623169
Serum amyloid A-4 protein OS=Homo sapiens (Human) OX=9606 GN=SAA4 PE=1 SV=2	0.000226416	-0.93446515	0.361677067	1	-10.18002413
Follistatin-related protein 1 OS=Homo sapiens (Human) OX=9606 GN=FSTL1 PE=1 SV=1	0.000713126	0.931781594	0.363061423	1	-10.18250749
40S ribosomal protein S2 OS=Homo sapiens (Human) OX=9606 GN=RPS2 PE=1 SV=2	0.000623699	-0.927408174	0.365269231	1	-10.1866006
Polyadenylate-binding protein 1 OS=Homo sapiens (Human) OX=9606 GN=PABPC1 PE=1 SV=2	0.000165026	-0.92718203	0.365349812	1	-10.18684854
A disintegrin and metalloproteinase with thrombospondin motifs 1 OS=Homo sapiens (Human) OX=9606 GN=ADAMTS1 PE=1 SV=4	0.000220009	0.921389155	0.368288947	1	-10.19224171
no description	0.009762939	0.920186613	0.368901068	1	-10.19335739
60S ribosomal protein L6 OS=Homo sapiens (Human) OX=9606 GN=RPL6 PE=1 SV=3	0.000320789	-0.918187113	0.369925123	1	-10.19520433
Immunoglobulin heavy constant gamma 4 OS=Homo sapiens (Human) OX=9606 GN=IGHG4 PE=1 SV=1	0.001157708	-0.916237064	0.370916282	1	-10.1970123
Small proline-rich protein 2A OS=Homo sapiens (Human) OX=9606 GN=SPRR2A PE=1 SV=1	0.003989026	0.914616204	0.371778786	1	-10.19847155
Aspartate aminotransferase, cytoplasmic OS=Homo sapiens (Human) OX=9606 GN=GOT1 PE=1 SV=3	0.000115683	-0.913637197	0.372246856	1	-10.19941035
Small proline-rich protein 2E OS=Homo sapiens (Human) OX=9606 GN=SPRR2E PE=2 SV=2	0.003768302	0.913035625	0.372588471	1	-10.19992785
Keratin, type I cytoskeletal 16 OS=Homo sapiens (Human) OX=9606 GN=KRT16 PE=1 SV=4	0.0055205	0.911218525	0.373487561	1	-10.20163567
Keratin, type I cytoskeletal 10 OS=Homo sapiens (Human) OX=9606 GN=KRT10 PE=1 SV=6	0.01012076	0.909263818	0.374492284	1	-10.20343015
Putative ubiquitin-conjugating enzyme E2 N-like OS=Homo sapiens (Human) OX=9606 GN=UBE2NL PE=1 SV=1	0.002543263	0.902992105	0.377728124	1	-10.20916392
Small proline-rich protein 2B OS=Homo sapiens (Human) OX=9606 GN=SPRR2B PE=2 SV=1	0.003751312	0.902870016	0.37782419	1	-10.20923891
Annexin A8 OS=Homo sapiens (Human) OX=9606 GN=ANXA8 PE=1 SV=3	0.000483114	-0.901566264	0.378466363	1	-10.21046237
60S ribosomal protein L13 OS=Homo sapiens (Human) OX=9606 GN=RPL13 PE=1 SV=4	0.000709626	-0.90054775	0.379027094	1	-10.21135254
Junction plakoglobin OS=Homo sapiens (Human) OX=9606 GN=JUP PE=1 SV=3	0.000256839	-0.900250291	0.379148568	1	-10.2116591
Small proline-rich protein 2D OS=Homo sapiens (Human) OX=9606 GN=SPRR2D PE=2 SV=2	0.003745857	0.899385916	0.379629864	1	-10.21240811
Beta-2-microglobulin OS=Homo sapiens (Human) OX=9606 GN=B2M PE=1 SV=1	0.001753306	0.898249589	0.380220016	1	-10.2134393
HLA class I histocompatibility antigen, B alpha chain OS=Homo sapiens (Human) OX=9606 GN=HLA-B PE=1 SV=3	0.000263861	0.889419812	0.38482649	1	-10.22141123
Histone H3 OS=Homo sapiens (Human) OX=9606 GN=HIST2H3PS2 PE=1 SV=1	0.000671096	-0.887678816	0.385706796	1	-10.2230104
Ubiquitin-conjugating enzyme E2 N OS=Homo sapiens (Human) OX=9606 GN=UBE2N PE=1 SV=1	0.002688902	0.885863964	0.386659707	1	-10.22463696
CD59 glycoprotein OS=Homo sapiens (Human) OX=9606 GN=CD59 PE=1 SV=1	0.001942581	0.883281923	0.38801811	1	-10.22694584
Parathyroid hormone-related protein OS=Homo sapiens (Human) OX=9606 GN=PTHLH PE=1 SV=1	0.006082016	0.878434643	0.390608654	1	-10.23122789
40S ribosomal protein S19 OS=Homo sapiens (Human) OX=9606 GN=RPS19 PE=1 SV=2	0.000212107	-0.875651528	0.392082586	1	-10.2336971
Inter-alpha-trypsin inhibitor heavy chain H4 OS=Homo sapiens (Human) OX=9606 GN=ITIH4 PE=1 SV=4	0.001058583	0.87153475	0.394269494	1	-10.23733629
14-3-3 protein epsilon OS=Homo sapiens (Human) OX=9606 GN=YWHAE PE=1 SV=1	0.004608997	0.870024428	0.395042193	1	-10.23870279
no description	0.011421208	0.8695763	0.395281063	1	-10.23909733
Prelamin-A/C OS=Homo sapiens (Human) OX=9606 GN=LMNA PE=1 SV=1	0.002192481	-0.86655101	0.396896123	1	-10.24175592
Y-box-binding protein 1 OS=Homo sapiens (Human) OX=9606 GN=YBX1 PE=1 SV=3	0.000108734	-0.856433362	0.402328631	1	-10.2505849
Plectin OS=Homo sapiens (Human) OX=9606 GN=PLEC PE=1 SV=3	0.000334455	-0.852833439	0.404273113	1	-10.25370314
Alpha-enolase OS=Homo sapiens (Human) OX=9606 GN=ENO1 PE=1 SV=2	0.001815633	-0.851485531	0.40500274	1	-10.25486756
Immunoglobulin heavy constant gamma 3 OS=Homo sapiens (Human) OX=9606 GN=IGHG3 PE=1 SV=2	0.000755851	-0.851254635	0.40512781	1	-10.25506686
Keratin, type II cytoskeletal 72 OS=Homo sapiens (Human) OX=9606 GN=KRT72 PE=1 SV=2	0.000302425	-0.842764093	0.409744197	1	-10.26236048
Coronin-1C OS=Homo sapiens (Human) OX=9606 GN=CORO1C PE=1 SV=1	0.00016659	-0.828522019	0.417563238	1	-10.27444224
Hepatoma-derived growth factor OS=Homo sapiens (Human) OX=9606 GN=HDGF PE=1 SV=1	0.000288038	-0.81735112	0.423791674	1	-10.28375098
60S ribosomal protein L10-like OS=Homo sapiens (Human) OX=9606 GN=RPL10L PE=1 SV=3	0.000169738	-0.810588771	0.427542824	1	-10.2893824
Immunoglobulin heavy constant gamma 1 OS=Homo sapiens (Human) OX=9606 GN=IGHG1 PE=1 SV=1	0.001382368	-0.809918729	0.427918579	1	-10.28993469
Haptoglobin OS=Homo sapiens (Human) OX=9606 GN=HP PE=1 SV=1	0.000290565	0.805302978	0.430512696	1	-10.29372775
Transgelin-2 OS=Homo sapiens (Human) OX=9606 GN=TAGLN2 PE=1 SV=3	0.011117611	0.80253569	0.432072666	1	-10.29599209
T-complex protein 1 subunit zeta OS=Homo sapiens (Human) OX=9606 GN=CCT6A PE=1 SV=3	0.000325914	-0.79811883	0.434569843	1	-10.29959109
Annexin A8-like protein 1 OS=Homo sapiens (Human) OX=9606 GN=ANXA8L1 PE=2 SV=2	0.000501659	-0.796189854	0.435663254	1	-10.30115706
Putative heat shock 70 kDa protein 7 OS=Homo sapiens (Human) OX=9606 GN=HSPA7 PE=5 SV=2	0.001724688	0.7951925	0.436229261	1	-10.30196533
owl|Q03683| 78 KD GLUCOSE REGULATED PROTEIN HOMOLOG 3 (GRP 78-3) (IMMUNOGLOBULIN...	0.000396237	-0.794059805	0.436901192	1	-10.30284956
Histone H2A.V OS=Homo sapiens (Human) OX=9606 GN=H2AFV PE=1 SV=3	0.003571597	-0.793909567	0.436958008	1	-10.30300364
Vinculin OS=Homo sapiens (Human) OX=9606 GN=VCL PE=1 SV=4	0.000955885	0.793864292	0.436983739	1	-10.30304026
Serine/arginine-rich splicing factor 1 OS=Homo sapiens (Human) OX=9606 GN=SRSF1 PE=1 SV=2	0.000228677	-0.788866719	0.439858188	1	-10.3070374
Proprotein convertase subtilisin/kexin type 9 OS=Homo sapiens (Human) OX=9606 GN=PCSK9 PE=1 SV=3	0.001241774	0.788462741	0.440088736	1	-10.3073621
Histone H2A.Z OS=Homo sapiens (Human) OX=9606 GN=H2AZ1 PE=1 SV=2	0.003578805	-0.788181623	0.440220888	1	-10.30762027
Cathepsin D OS=Homo sapiens (Human) OX=9606 GN=CTSD PE=1 SV=1	0.000216823	0.782155576	0.443669823	1	-10.31244334
Keratin, type II cytoskeletal 74 OS=Homo sapiens (Human) OX=9606 GN=KRT74 PE=1 SV=2	0.001230636	-0.773736437	0.448543964	1	-10.31909191
Keratin, type II cytoskeletal 73 OS=Homo sapiens (Human) OX=9606 GN=KRT73 PE=1 SV=1	0.001207748	-0.772428974	0.449299442	1	-10.32012329
owl|P12794| 78 KD GLUCOSE REGULATED PROTEIN HOMOLOG (GRP 78) (IMMUNOGLOBULIN...	0.000238664	-0.772123951	0.449448131	1	-10.32039528
owl|Q03681| 78 KD GLUCOSE REGULATED PROTEIN HOMOLOG 1 (GRP 78-1) (IMMUNOGLOBULIN...	0.000229615	-0.769506129	0.450963572	1	-10.32245452
owl|Q03682| 78 KD GLUCOSE REGULATED PROTEIN HOMOLOG 2 (GRP 78-2) (IMMUNOGLOBULIN...	0.000228043	-0.769023733	0.451243169	1	-10.32283327
owl|Q03686| 78 KD GLUCOSE REGULATED PROTEIN HOMOLOG 8 (GRP 78-8) (IMMUNOGLOBULIN...	0.000227265	-0.768782291	0.451383148	1	-10.32302275
Adenylate kinase isoenzyme 1 OS=Homo sapiens (Human) OX=9606 GN=AK1 PE=1 SV=3	0.000121511	-0.768336212	0.451641838	1	-10.32337268
Neurofilament heavy polypeptide OS=Homo sapiens (Human) OX=9606 GN=NEFH PE=1 SV=4	0.000512545	-0.767610345	0.452090466	1	-10.32391029
40S ribosomal protein S26 OS=Homo sapiens (Human) OX=9606 GN=RPS26 PE=1 SV=3	0.000534412	-0.766143531	0.452942164	1	-10.32505865
Putative fatty acid-binding protein 5-like protein 3 OS=Homo sapiens (Human) OX=9606 GN=FABP5P3 PE=5 SV=1	0.002394653	-0.763784895	0.454286411	1	-10.3269321
Fibronectin OS=Homo sapiens (Human) OX=9606 GN=FN1 PE=1 SV=5	0.000973135	0.763726294	0.454347854	1	-10.32694658
Putative 40S ribosomal protein S26-like 1 OS=Homo sapiens (Human) OX=9606 GN=RPS26P11 PE=5 SV=1	0.000484319	-0.763240653	0.454630588	1	-10.3273252
T-complex protein 1 subunit eta OS=Homo sapiens (Human) OX=9606 GN=CCT7 PE=1 SV=2	0.000341613	-0.759525674	0.456769778	1	-10.33024505
Aspartate--tRNA ligase, cytoplasmic OS=Homo sapiens (Human) OX=9606 GN=DARS PE=1 SV=2	0.00012254	-0.759384715	0.456852106	1	-10.33035439
Eukaryotic translation initiation factor 2 subunit 3B OS=Homo sapiens (Human) OX=9606 GN=EIF2S3B PE=2 SV=2	0.000115079	-0.758106837	0.457598866	1	-10.33134479
Keratin, type II cytoskeletal 1 OS=Homo sapiens (Human) OX=9606 GN=KRT1 PE=1 SV=6	0.015731575	0.755129053	0.459341878	1	-10.33364657
Dynein light chain 2, cytoplasmic OS=Homo sapiens (Human) OX=9606 GN=DYNLL2 PE=1 SV=1	0.000243728	-0.749777079	0.462484669	1	-10.3377621
Hemoglobin subunit alpha OS=Homo sapiens (Human) OX=9606 GN=HBA2 PE=1 SV=2	0.000359088	0.749459017	0.462698598	1	-10.33797527
Cellular retinoic acid-binding protein 2 OS=Homo sapiens (Human) OX=9606 GN=CRABP2 PE=1 SV=2	0.000236687	-0.746918079	0.464195475	1	-10.33991887
Kallikrein-5 OS=Homo sapiens (Human) OX=9606 GN=KLK5 PE=1 SV=3	0.0006042	0.74604737	0.464682472	1	-10.34061383
T-complex protein 1 subunit gamma OS=Homo sapiens (Human) OX=9606 GN=CCT3 PE=1 SV=4	0.000665694	-0.743112202	0.466416479	1	-10.34284862
Small nuclear ribonucleoprotein Sm D1 OS=Homo sapiens (Human) OX=9606 GN=SNRPD1 PE=1 SV=1	0.000264897	-0.74082017	0.467773235	1	-10.34458795
14-3-3 protein sigma OS=Homo sapiens (Human) OX=9606 GN=SFN PE=1 SV=1	0.023490937	0.740058611	0.468224557	1	-10.34516474
Carbonyl reductase [NADPH] 1 OS=Homo sapiens (Human) OX=9606 GN=CBR1 PE=1 SV=3	0.000293361	-0.739230089	0.46871586	1	-10.34579161
60S ribosomal protein L36 OS=Homo sapiens (Human) OX=9606 GN=RPL36 PE=1 SV=3	0.000546697	-0.736012304	0.470653084	1	-10.34819007
Chloride intracellular channel protein 1 OS=Homo sapiens (Human) OX=9606 GN=CLIC1 PE=1 SV=4	0.001059831	-0.735134527	0.471148994	1	-10.34888064
Actin-related protein 2 OS=Homo sapiens (Human) OX=9606 GN=ACTR2 PE=1 SV=1	0.00029664	-0.735013618	0.471220939	1	-10.34897159
no description	0.001170599	-0.733673634	0.47204482	1	-10.3499488
Alpha-actinin-4 OS=Homo sapiens (Human) OX=9606 GN=ACTN4 PE=1 SV=2	0.003325962	0.732919749	0.472467902	1	-10.35054435
Purine nucleoside phosphorylase OS=Homo sapiens (Human) OX=9606 GN=PNP PE=1 SV=2	0.00017564	0.730156543	0.474116474	1	-10.35261337
Tubulin beta 8B OS=Homo sapiens (Human) OX=9606 GN=TUBB8B PE=1 SV=1	0.00137338	-0.729209755	0.474708051	1	-10.35329106
Small nuclear ribonucleoprotein Sm D3 OS=Homo sapiens (Human) OX=9606 GN=SNRPD3 PE=1 SV=1	0.000207454	-0.728858709	0.47489196	1	-10.35358261
60S ribosomal protein L38 OS=Homo sapiens (Human) OX=9606 GN=RPL38 PE=1 SV=2	0.000294194	-0.727512499	0.475722998	1	-10.35455679
Annexin A1 OS=Homo sapiens (Human) OX=9606 GN=ANXA1 PE=1 SV=2	0.016506164	0.726323021	0.476409258	1	-10.35547158
Tubulin beta-1 chain OS=Homo sapiens (Human) OX=9606 GN=TUBB1 PE=1 SV=1	0.000410516	-0.722305685	0.478844645	1	-10.35842236
no description	0.005056598	0.722324245	0.478807853	1	-10.35843782
Keratin, type I cytoskeletal 17 OS=Homo sapiens (Human) OX=9606 GN=KRT17 PE=1 SV=2	0.005044931	0.722300665	0.478822018	1	-10.35845527
Ras-related protein Rab-11A OS=Homo sapiens (Human) OX=9606 GN=RAB11A PE=1 SV=3	0.00017966	-0.713847613	0.483915891	1	-10.36467438
Keratin, type II cytoskeletal 3 OS=Homo sapiens (Human) OX=9606 GN=KRT3 PE=1 SV=3	0.000492897	-0.712847406	0.484520717	1	-10.36540566
Ras-related protein Rab-11B OS=Homo sapiens (Human) OX=9606 GN=RAB11B PE=1 SV=4	0.000178012	-0.710930927	0.485680849	1	-10.36680414
V-type proton ATPase subunit S1 OS=Homo sapiens (Human) OX=9606 GN=ATP6AP1 PE=1 SV=2	0.000247505	0.702544124	0.490776811	1	-10.37288208
Glutathione S-transferase P OS=Homo sapiens (Human) OX=9606 GN=GSTP1 PE=1 SV=2	0.004750854	0.701977135	0.491122439	1	-10.3732905
owl|| Immunoglobulin g1 (igg1) (mcg) with a hinge deletion, chain H...	0.001011138	-0.698067539	0.493534167	1	-10.37607028
Transketolase OS=Homo sapiens (Human) OX=9606 GN=TKT PE=1 SV=3	0.002248118	-0.696663937	0.494368142	1	-10.3771026
Serine protease HTRA1 OS=Homo sapiens (Human) OX=9606 GN=HTRA1 PE=1 SV=1	0.000778822	0.695447295	0.495137646	1	-10.37794384
owl|P16474| 78 KD GLUCOSE REGULATED PROTEIN HOMOLOG PRECURSOR (GRP 78) (IMMUNOGLOBULIN...	0.000249985	-0.692095044	0.497169047	1	-10.38035866
Eukaryotic translation initiation factor 2 subunit 1 OS=Homo sapiens (Human) OX=9606 GN=EIF2S1 PE=1 SV=3	0.000138286	-0.69194089	0.497263708	1	-10.38046816
Metallothionein-1E OS=Homo sapiens (Human) OX=9606 GN=MT1E PE=1 SV=1	0.003868175	0.685513884	0.501243688	1	-10.38498566
Metallothionein-1M OS=Homo sapiens (Human) OX=9606 GN=MT1M PE=3 SV=2	0.003868175	0.685513884	0.501243688	1	-10.38498566
Metallothionein-1X OS=Homo sapiens (Human) OX=9606 GN=MT1X PE=1 SV=1	0.003868175	0.685513884	0.501243688	1	-10.38498566
Metallothionein-1G OS=Homo sapiens (Human) OX=9606 GN=MT1G PE=1 SV=2	0.003806417	0.685366943	0.501334335	1	-10.38508911
Cleavage stimulation factor subunit 2 OS=Homo sapiens (Human) OX=9606 GN=CSTF2 PE=1 SV=1	0.004819046	0.684578493	0.501820883	1	-10.3856438
Cleavage stimulation factor subunit 2 tau variant OS=Homo sapiens (Human) OX=9606 GN=CSTF2T PE=1 SV=1	0.004514703	0.683806825	0.502297335	1	-10.38618609
Histone H3.1 OS=Homo sapiens (Human) OX=9606 GN=H3C11 PE=1 SV=2	0.000956838	-0.683799899	0.50227754	1	-10.38621814
40S ribosomal protein S18 OS=Homo sapiens (Human) OX=9606 GN=RPS18 PE=1 SV=3	0.000773656	-0.682410177	0.503136313	1	-10.38719323
Inorganic pyrophosphatase OS=Homo sapiens (Human) OX=9606 GN=PPA1 PE=1 SV=2	0.000102407	-0.680554603	0.50428426	1	-10.38849222
Myosin regulatory light chain 12B OS=Homo sapiens (Human) OX=9606 GN=MYL12B PE=1 SV=2	0.001234987	0.679575783	0.504914307	1	-10.38914914
Myosin regulatory light chain 12A OS=Homo sapiens (Human) OX=9606 GN=MYL12A PE=1 SV=2	0.001242201	0.679522653	0.504947218	1	-10.38918623
TPT1-like protein OS=Homo sapiens (Human) OX=9606 GN=- PE=2 SV=2	0.000208406	-0.678312164	0.50569738	1	-10.39003067
Tubulin alpha-4A chain OS=Homo sapiens (Human) OX=9606 GN=TUBA4A PE=1 SV=1	0.001569509	-0.677121828	0.506411868	1	-10.39088646
HLA class I histocompatibility antigen, alpha chain E OS=Homo sapiens (Human) OX=9606 GN=HLA-E PE=1 SV=4	0.000129981	0.675250018	0.507574146	1	-10.39218712
High mobility group protein HMG-I/HMG-Y OS=Homo sapiens (Human) OX=9606 GN=HMGA1 PE=1 SV=3	0.000284439	-0.672820386	0.509108676	1	-10.39384368
Microtubule-associated protein RP/EB family member 1 OS=Homo sapiens (Human) OX=9606 GN=MAPRE1 PE=1 SV=3	0.000214949	-0.671604075	0.509842386	1	-10.3947107
Phosphoserine aminotransferase OS=Homo sapiens (Human) OX=9606 GN=PSAT1 PE=1 SV=2	0.000136117	-0.670546779	0.510501228	1	-10.39544008
Glutaredoxin-3 OS=Homo sapiens (Human) OX=9606 GN=GLRX3 PE=1 SV=2	0.000123442	-0.669646412	0.511062661	1	-10.39606034
Rab GDP dissociation inhibitor alpha OS=Homo sapiens (Human) OX=9606 GN=GDI1 PE=1 SV=2	0.000396244	0.668747562	0.511623495	1	-10.39667876
Myosin light chain 6B OS=Homo sapiens (Human) OX=9606 GN=MYL6B PE=1 SV=1	0.001995223	0.665878336	0.513416055	1	-10.39864752
Ras GTPase-activating-like protein IQGAP1 OS=Homo sapiens (Human) OX=9606 GN=IQGAP1 PE=1 SV=1	0.000130909	-0.663760072	0.514741712	1	-10.40009582
Insulin OS=Homo sapiens (Human) OX=9606 GN=INS PE=1 SV=1	0.043944136	0.663333575	0.515008855	1	-10.40038688
owl|Q05866| 78 KD GLUCOSE REGULATED PROTEIN HOMOLOG PRECURSOR (GRP 78) (IMMUNOGLOBULIN...	0.000102008	-0.663304679	0.515026957	1	-10.4004066
Serine--tRNA ligase, cytoplasmic OS=Homo sapiens (Human) OX=9606 GN=SARS PE=1 SV=3	0.000108391	-0.661958326	0.515870794	1	-10.40132423
Tubulin beta-6 chain OS=Homo sapiens (Human) OX=9606 GN=TUBB6 PE=1 SV=1	0.000956966	-0.66039365	0.516875561	1	-10.40236252
Pyruvate kinase PKM OS=Homo sapiens (Human) OX=9606 GN=PKM PE=1 SV=4	0.002042272	-0.659936155	0.517139659	1	-10.40269913
Fructose-bisphosphate aldolase C OS=Homo sapiens (Human) OX=9606 GN=ALDOC PE=1 SV=2	0.000872975	0.657055032	0.518950507	1	-10.40465109
Elongation factor 1-alpha 1 OS=Homo sapiens (Human) OX=9606 GN=EEF1A1 PE=1 SV=1	0.002346468	-0.65455095	0.520527244	1	-10.40634098
Tenascin OS=Homo sapiens (Human) OX=9606 GN=TNC PE=1 SV=3	0.000924412	0.653420851	0.521262541	1	-10.40707609
Keratin, type II cytoskeletal 7 OS=Homo sapiens (Human) OX=9606 GN=KRT7 PE=1 SV=5	0.000269959	-0.65122562	0.522625208	1	-10.40857555
Ubiquitin thioesterase OTUB1 OS=Homo sapiens (Human) OX=9606 GN=OTUB1 PE=1 SV=2	0.000422508	-0.650062067	0.523360404	1	-10.40935486
Elongation factor 2 OS=Homo sapiens (Human) OX=9606 GN=EEF2 PE=1 SV=4	0.001893682	-0.648600372	0.524284794	1	-10.41033198
60S ribosomal protein L31 OS=Homo sapiens (Human) OX=9606 GN=RPL31 PE=1 SV=1	0.000249143	-0.64858125	0.524296894	1	-10.41034475
Polyadenylate-binding protein 3 OS=Homo sapiens (Human) OX=9606 GN=PABPC3 PE=1 SV=2	0.000100741	-0.64818617	0.524546904	1	-10.41060848
Histone H3.1t OS=Homo sapiens (Human) OX=9606 GN=HIST3H3 PE=1 SV=3	0.000945344	-0.64745357	0.525010676	1	-10.41109712
Histone H3.2 OS=Homo sapiens (Human) OX=9606 GN=HIST2H3C PE=1 SV=3	0.000957894	-0.645090784	0.526507976	1	-10.41266947
60S ribosomal protein L22 OS=Homo sapiens (Human) OX=9606 GN=RPL22 PE=1 SV=2	0.002045246	-0.644973514	0.526582352	1	-10.41274737
Alpha-centractin OS=Homo sapiens (Human) OX=9606 GN=ACTR1A PE=1 SV=1	0.000104945	-0.643230624	0.527688418	1	-10.41390347
Golgi apparatus protein 1 OS=Homo sapiens (Human) OX=9606 GN=GLG1 PE=1 SV=2	0.000160614	0.643208627	0.527702386	1	-10.41391805
Histone H3.3 OS=Homo sapiens (Human) OX=9606 GN=H3-3A PE=1 SV=2	0.000956349	-0.642252397	0.528309776	1	-10.41455104
Protein FAM49B OS=Homo sapiens (Human) OX=9606 GN=FAM49B PE=1 SV=1	0.000186948	0.641800022	0.528597255	1	-10.41485019
60S ribosomal protein L5 OS=Homo sapiens (Human) OX=9606 GN=RPL5 PE=1 SV=3	0.000155503	-0.641028213	0.529110267	1	-10.41533528
Septin-2 OS=Homo sapiens (Human) OX=9606 GN=SEPTIN2 PE=1 SV=1	0.000123849	-0.638077076	0.53096641	1	-10.41730442
Putative elongation factor 1-alpha-like 3 OS=Homo sapiens (Human) OX=9606 GN=EEF1A1P5 PE=5 SV=1	0.002331257	-0.636340105	0.532073745	1	-10.41844479
Small nuclear ribonucleoprotein Sm D2 OS=Homo sapiens (Human) OX=9606 GN=SNRPD2 PE=1 SV=1	0.000291542	-0.633401937	0.533971756	1	-10.42034258
40S ribosomal protein S6 OS=Homo sapiens (Human) OX=9606 GN=RPS6 PE=1 SV=1	0.000471327	-0.624014643	0.53998913	1	-10.4264272
Extracellular matrix protein 1 OS=Homo sapiens (Human) OX=9606 GN=ECM1 PE=1 SV=2	0.000104709	0.621122524	0.541828841	1	-10.42830794
Phosphatidylethanolamine-binding protein 1 OS=Homo sapiens (Human) OX=9606 GN=PEBP1 PE=1 SV=3	0.000358682	-0.62104798	0.541876863	1	-10.42835569
no description	0.005896895	-0.618444451	0.543555523	1	-10.43001999
Keratin, type II cuticular Hb4 OS=Homo sapiens (Human) OX=9606 GN=KRT84 PE=2 SV=2	0.000205941	-0.617376257	0.544245063	1	-10.43070088
Vitamin D-binding protein OS=Homo sapiens (Human) OX=9606 GN=GC PE=1 SV=2	0.000227766	-0.615006299	0.545776591	1	-10.43220752
Keratin, type II cytoskeletal 75 OS=Homo sapiens (Human) OX=9606 GN=KRT75 PE=1 SV=2	0.001686494	-0.614030292	0.546407982	1	-10.43282637
Annexin A3 OS=Homo sapiens (Human) OX=9606 GN=ANXA3 PE=1 SV=3	0.001238332	0.613915814	0.54650331	1	-10.4328756
no description	0.007046805	0.608508524	0.549987429	1	-10.43630972
Keratin, type II cytoskeletal 2 epidermal OS=Homo sapiens (Human) OX=9606 GN=KRT2 PE=1 SV=2	0.007176979	0.603359735	0.5533363	1	-10.43953051
Neutral alpha-glucosidase AB OS=Homo sapiens (Human) OX=9606 GN=GANAB PE=1 SV=3	0.00010287	-0.601787635	0.554360971	1	-10.44050867
40S ribosomal protein S27 OS=Homo sapiens (Human) OX=9606 GN=RPS27 PE=1 SV=3	0.001238858	-0.601682482	0.554450298	1	-10.44055141
no description	0.004020689	-0.589977157	0.562090775	1	-10.44777854
Proteasome activator complex subunit 2 OS=Homo sapiens (Human) OX=9606 GN=PSME2 PE=1 SV=4	0.000138199	-0.587625893	0.563636336	1	-10.44920926
Nucleosome assembly protein 1-like 1 OS=Homo sapiens (Human) OX=9606 GN=NAP1L1 PE=1 SV=1	0.000109808	-0.587544995	0.563689552	1	-10.44925839
Keratin, type II cytoskeletal 2 oral OS=Homo sapiens (Human) OX=9606 GN=KRT76 PE=1 SV=2	0.002010406	-0.587315461	0.563840558	1	-10.44939775
Inter-alpha-trypsin inhibitor heavy chain H2 OS=Homo sapiens (Human) OX=9606 GN=ITIH2 PE=1 SV=2	0.000152342	-0.586793182	0.564184233	1	-10.44971464
Tubulin alpha-3C chain OS=Homo sapiens (Human) OX=9606 GN=TUBA3C PE=1 SV=1	0.001430326	-0.584940721	0.565404085	1	-10.45083643
Tubulin alpha-3D chain OS=Homo sapiens (Human) OX=9606 GN=TUBA3D PE=1 SV=1	0.001430326	-0.584940721	0.565404085	1	-10.45083643
60S ribosomal protein L3 OS=Homo sapiens (Human) OX=9606 GN=RPL3 PE=1 SV=2	0.00034597	-0.58181945	0.567482509	1	-10.45269737
no description	0.000262247	-0.58086824	0.568090632	1	-10.45329055
Profilin-2 OS=Homo sapiens (Human) OX=9606 GN=PFN2 PE=1 SV=3	0.000880961	0.580071096	0.56863716	1	-10.45374763
Synaptic vesicle membrane protein VAT-1 homolog OS=Homo sapiens (Human) OX=9606 GN=VAT1 PE=1 SV=2	0.000110814	-0.579979792	0.568677602	1	-10.45382374
Alpha-2-antiplasmin OS=Homo sapiens (Human) OX=9606 GN=SERPINF2 PE=1 SV=3	0.000168601	0.578117836	0.56990875	1	-10.45493861
45 kDa calcium-binding protein OS=Homo sapiens (Human) OX=9606 GN=SDF4 PE=1 SV=1	0.000981202	0.575005893	0.571989161	1	-10.45677313
Transaldolase OS=Homo sapiens (Human) OX=9606 GN=TALDO1 PE=1 SV=2	0.000486368	-0.570840587	0.574753217	1	-10.45924191
Cornifin-A OS=Homo sapiens (Human) OX=9606 GN=SPRR1A PE=1 SV=2	0.011675975	0.568638722	0.576217106	1	-10.46053994
10 kDa heat shock protein, mitochondrial OS=Homo sapiens (Human) OX=9606 GN=HSPE1 PE=1 SV=2	0.001605574	-0.568017336	0.576630573	1	-10.46090538
Transitional endoplasmic reticulum ATPase OS=Homo sapiens (Human) OX=9606 GN=VCP PE=1 SV=4	0.000581654	-0.567060037	0.57724847	1	-10.46148822
14-3-3 protein beta/alpha OS=Homo sapiens (Human) OX=9606 GN=YWHAB PE=1 SV=3	0.006363041	0.565011308	0.578613596	1	-10.46268827
Eukaryotic translation initiation factor 5A-1-like OS=Homo sapiens (Human) OX=9606 GN=EIF5AL1 PE=2 SV=2	0.001404019	-0.563472693	0.579659134	1	-10.46356636
Peroxiredoxin-2 OS=Homo sapiens (Human) OX=9606 GN=PRDX2 PE=1 SV=5	0.000746523	-0.563455386	0.579670683	1	-10.46357646
60 kDa heat shock protein, mitochondrial OS=Homo sapiens (Human) OX=9606 GN=HSPD1 PE=1 SV=2	0.00055743	-0.562649979	0.580189048	1	-10.46406621
Actin-related protein 3 OS=Homo sapiens (Human) OX=9606 GN=ACTR3 PE=1 SV=3	0.000336943	-0.562304309	0.580419857	1	-10.46426746
Keratin, type II cytoskeletal 6A OS=Homo sapiens (Human) OX=9606 GN=KRT6A PE=1 SV=3	0.004491194	-0.560378445	0.581706634	1	-10.46538649
60S ribosomal protein L10a OS=Homo sapiens (Human) OX=9606 GN=RPL10A PE=1 SV=2	0.000374387	-0.558778275	0.582795945	1	-10.46629332
Glucose-6-phosphate isomerase OS=Homo sapiens (Human) OX=9606 GN=GPI PE=1 SV=4	0.000168982	-0.556806726	0.584096905	1	-10.46745201
Keratin, type II cytoskeletal 71 OS=Homo sapiens (Human) OX=9606 GN=KRT71 PE=1 SV=3	0.00022911	-0.555350748	0.585072692	1	-10.46829033
Poly(rC)-binding protein 2 OS=Homo sapiens (Human) OX=9606 GN=PCBP2 PE=1 SV=1	0.000351342	-0.554585853	0.585585647	1	-10.46872989
Isocitrate dehydrogenase [NADP] cytoplasmic OS=Homo sapiens (Human) OX=9606 GN=IDH1 PE=1 SV=2	0.000227296	-0.553434895	0.586357928	1	-10.4693902
60S ribosomal protein L19 OS=Homo sapiens (Human) OX=9606 GN=RPL19 PE=1 SV=1	0.000385692	-0.550958094	0.58804031	1	-10.47078697
40S ribosomal protein S4, Y isoform 1 OS=Homo sapiens (Human) OX=9606 GN=RPS4Y1 PE=1 SV=2	0.000286402	-0.550280498	0.588495827	1	-10.47117345
HLA class I histocompatibility antigen, alpha chain G OS=Homo sapiens (Human) OX=9606 GN=HLA-G PE=1 SV=1	0.000128743	0.549455852	0.589031749	1	-10.47166276
Tubulin beta-8 chain OS=Homo sapiens (Human) OX=9606 GN=TUBB8 PE=1 SV=2	0.001434589	-0.549290246	0.589161844	1	-10.47173742
Complement factor I OS=Homo sapiens (Human) OX=9606 GN=CFI PE=1 SV=2	0.002049287	0.545692724	0.591566059	1	-10.47379738
Chloride intracellular channel protein 4 OS=Homo sapiens (Human) OX=9606 GN=CLIC4 PE=1 SV=4	0.000327924	-0.54405105	0.59267335	1	-10.47472416
no description	0.000283415	-0.543995971	0.592710518	1	-10.4747552
Keratin, type I cytoskeletal 20 OS=Homo sapiens (Human) OX=9606 GN=KRT20 PE=1 SV=1	0.000283415	-0.543995971	0.592710518	1	-10.4747552
Ubiquitin-conjugating enzyme E2 K OS=Homo sapiens (Human) OX=9606 GN=UBE2K PE=1 SV=3	0.000175881	-0.541601001	0.594346167	1	-10.47608312
Glycogen phosphorylase, liver form OS=Homo sapiens (Human) OX=9606 GN=PYGL PE=1 SV=4	0.000238366	-0.540433211	0.59511716	1	-10.47675698
T-complex protein 1 subunit theta OS=Homo sapiens (Human) OX=9606 GN=CCT8 PE=1 SV=4	0.000588514	-0.540346578	0.59517574	1	-10.4768055
Elongation factor 1-alpha 2 OS=Homo sapiens (Human) OX=9606 GN=EEF1A2 PE=1 SV=1	0.001523339	-0.534505246	0.599132138	1	-10.4800594
Heat shock 70 kDa protein 6 OS=Homo sapiens (Human) OX=9606 GN=HSPA6 PE=1 SV=2	0.001373905	0.53191685	0.600889393	1	-10.48149029
Clathrin heavy chain 1 OS=Homo sapiens (Human) OX=9606 GN=CLTC PE=1 SV=5	0.000149264	-0.523388563	0.606696941	1	-10.48615705
Procollagen-lysine,2-oxoglutarate 5-dioxygenase 2 OS=Homo sapiens (Human) OX=9606 GN=PLOD2 PE=1 SV=2	0.000613802	0.523222016	0.606828288	1	-10.48622939
Stanniocalcin-2 OS=Homo sapiens (Human) OX=9606 GN=STC2 PE=1 SV=1	0.000510578	0.522981773	0.606992285	1	-10.48635976
60S ribosomal protein L4 OS=Homo sapiens (Human) OX=9606 GN=RPL4 PE=1 SV=5	0.000464244	-0.522388161	0.607397593	1	-10.48668165
Ribosome maturation protein SBDS OS=Homo sapiens (Human) OX=9606 GN=SBDS PE=1 SV=4	0.000131753	-0.516888006	0.611141775	1	-10.48966499
no description	0.000346498	-0.516554296	0.611370373	1	-10.48984392
Metallothionein-2 OS=Homo sapiens (Human) OX=9606 GN=MT2A PE=1 SV=1	0.005933237	0.514932259	0.612499426	1	-10.49069443
Keratin, type II cytoskeletal 6C OS=Homo sapiens (Human) OX=9606 GN=KRT6C PE=1 SV=3	0.004530941	-0.514181362	0.61299706	1	-10.49111302
60S ribosomal protein L18a OS=Homo sapiens (Human) OX=9606 GN=RPL18A PE=1 SV=2	0.000882254	-0.513743038	0.613315061	1	-10.49132929
Bifunctional glutamate/proline--tRNA ligase OS=Homo sapiens (Human) OX=9606 GN=EPRS PE=1 SV=5	0.000104849	-0.510247387	0.615698405	1	-10.49320447
60S ribosomal protein L28 OS=Homo sapiens (Human) OX=9606 GN=RPL28 PE=1 SV=3	0.001601116	-0.509943341	0.61592457	1	-10.49334815
60S ribosomal protein L36a OS=Homo sapiens (Human) OX=9606 GN=RPL36A PE=1 SV=2	0.000432049	-0.509584453	0.616154178	1	-10.49355537
Triosephosphate isomerase OS=Homo sapiens (Human) OX=9606 GN=TPI1 PE=1 SV=3	0.00438992	0.505105783	0.619237484	1	-10.49591437
60S ribosomal protein L24 OS=Homo sapiens (Human) OX=9606 GN=RPL24 PE=1 SV=1	0.000409884	-0.503399718	0.62043082	1	-10.49679071
Ribosomal_L6e_N domain-containing protein OS=Homo sapiens (Human) OX=9606 GN=RPL6 PE=1 SV=1	0.000199795	-0.503390305	0.620420414	1	-10.49681258
Glia-derived nexin OS=Homo sapiens (Human) OX=9606 GN=SERPINE2 PE=1 SV=1	0.00091111	0.502697487	0.620915329	1	-10.49715758
Tubulin alpha-3E chain OS=Homo sapiens (Human) OX=9606 GN=TUBA3E PE=1 SV=2	0.00114628	-0.501225746	0.621914529	1	-10.49794167
60S ribosomal protein L23 OS=Homo sapiens (Human) OX=9606 GN=RPL23 PE=1 SV=1	0.00044684	-0.501071925	0.622037579	1	-10.49800491
Glyceraldehyde-3-phosphate dehydrogenase OS=Homo sapiens (Human) OX=9606 GN=GAPDH PE=1 SV=3	0.003253246	-0.500980007	0.62208426	1	-10.49806955
Peroxidasin homolog OS=Homo sapiens (Human) OX=9606 GN=PXDN PE=1 SV=2	0.000131753	0.500125245	0.62267481	1	-10.4985139
T-complex protein 1 subunit delta OS=Homo sapiens (Human) OX=9606 GN=CCT4 PE=1 SV=4	0.000405182	-0.494271642	0.62672606	1	-10.50153703
Tetranectin OS=Homo sapiens (Human) OX=9606 GN=CLEC3B PE=1 SV=3	0.000138504	-0.491142879	0.628896469	1	-10.50313867
Immunoglobulin heavy constant alpha 2 OS=Homo sapiens (Human) OX=9606 GN=IGHA2 PE=1 SV=4	0.000476139	0.490677149	0.629236253	1	-10.50336
Poliovirus receptor OS=Homo sapiens (Human) OX=9606 GN=PVR PE=1 SV=2	0.00024114	0.490034895	0.629682293	1	-10.50368728
Protein SETSIP OS=Homo sapiens (Human) OX=9606 GN=SETSIP PE=1 SV=1	0.000454952	-0.489871845	0.629779172	1	-10.50378648
Tubulin beta-3 chain OS=Homo sapiens (Human) OX=9606 GN=TUBB3 PE=1 SV=2	0.001137908	-0.485590223	0.632756853	1	-10.50595669
UMP-CMP kinase OS=Homo sapiens (Human) OX=9606 GN=CMPK1 PE=1 SV=3	0.00029685	-0.484849959	0.633288518	1	-10.50631412
60S ribosomal protein L17 OS=Homo sapiens (Human) OX=9606 GN=RPL17 PE=1 SV=3	0.00041709	-0.481662708	0.635510001	1	-10.50791534
60S ribosomal protein L36a-like OS=Homo sapiens (Human) OX=9606 GN=RPL36AL PE=1 SV=3	0.000446375	-0.480727128	0.636162766	1	-10.5083834
Adenylate kinase 2, mitochondrial OS=Homo sapiens (Human) OX=9606 GN=AK2 PE=1 SV=2	0.00016336	-0.480551458	0.636269341	1	-10.50848685
Coactosin-like protein OS=Homo sapiens (Human) OX=9606 GN=COTL1 PE=1 SV=3	0.001490346	-0.478445918	0.637755672	1	-10.50952095
T-complex protein 1 subunit epsilon OS=Homo sapiens (Human) OX=9606 GN=CCT5 PE=1 SV=1	0.000413612	-0.478421935	0.637756482	1	-10.50954842
60S ribosomal protein L29 OS=Homo sapiens (Human) OX=9606 GN=RPL29 PE=1 SV=2	0.000987754	0.478017695	0.63805489	1	-10.5097339
Microtubule-associated protein 4 OS=Homo sapiens (Human) OX=9606 GN=MAP4 PE=1 SV=3	0.00026697	-0.477947831	0.638087785	1	-10.50978413
Heat shock protein HSP 90-beta OS=Homo sapiens (Human) OX=9606 GN=HSP90AB1 PE=1 SV=4	0.00341655	0.476555274	0.639061352	1	-10.51047517
S-methyl-5'-thioadenosine phosphorylase OS=Homo sapiens (Human) OX=9606 GN=MTAP PE=1 SV=2	0.000230162	-0.476171988	0.639329433	1	-10.51066502
Na(+)/H(+) exchange regulatory cofactor NHE-RF1 OS=Homo sapiens (Human) OX=9606 GN=SLC9A3R1 PE=1 SV=4	0.000637449	-0.475539075	0.639772222	1	-10.51097819
40S ribosomal protein S27-like OS=Homo sapiens (Human) OX=9606 GN=RPS27L PE=1 SV=3	0.001158769	-0.474124494	0.640778155	1	-10.51166138
60S ribosomal protein L10 OS=Homo sapiens (Human) OX=9606 GN=RPL10 PE=1 SV=4	0.000297362	-0.474065441	0.640819502	1	-10.5116905
Peptidyl-prolyl cis-trans isomerase FKBP3 OS=Homo sapiens (Human) OX=9606 GN=FKBP3 PE=1 SV=1	0.000110044	-0.473388037	0.641278135	1	-10.51203952
Myosin light polypeptide 6 OS=Homo sapiens (Human) OX=9606 GN=MYL6 PE=1 SV=2	0.004540815	0.473383083	0.641281605	1	-10.51204196
Kinesin-1 heavy chain OS=Homo sapiens (Human) OX=9606 GN=KIF5B PE=1 SV=1	0.000117826	-0.47289065	0.641626576	1	-10.51228426
60S ribosomal protein L7a OS=Homo sapiens (Human) OX=9606 GN=RPL7A PE=1 SV=2	0.000643611	-0.470621354	0.643233048	1	-10.51338259
Protein S100-A10 OS=Homo sapiens (Human) OX=9606 GN=S100A10 PE=1 SV=2	0.001753235	-0.469339402	0.644132456	1	-10.51400934
Trypsin-3 OS=Homo sapiens (Human) OX=9606 GN=PRSS3 PE=1 SV=2	0.000117415	0.467455156	0.645439919	1	-10.51494244
Apoptosis regulator BAX OS=Homo sapiens (Human) OX=9606 GN=BAX PE=1 SV=1	0.000217979	-0.465357764	0.646914075	1	-10.51596012
Tissue-type plasminogen activator OS=Homo sapiens (Human) OX=9606 GN=PLAT PE=1 SV=1	0.000392138	0.465267923	0.646992702	1	-10.51598881
60S ribosomal protein L8 OS=Homo sapiens (Human) OX=9606 GN=RPL8 PE=1 SV=2	0.000276367	-0.463460354	0.648264345	1	-10.51686221
Cornifin-B OS=Homo sapiens (Human) OX=9606 GN=SPRR1B PE=1 SV=2	0.011128899	0.462288964	0.649089022	1	-10.51742643
Serpin B5 OS=Homo sapiens (Human) OX=9606 GN=SERPINB5 PE=1 SV=2	0.002875059	0.456114049	0.653428816	1	-10.52039195
Putative histone H2B type 2-D OS=Homo sapiens (Human) OX=9606 GN=HIST2H2BD PE=5 SV=3	0.000391484	-0.455860707	0.653607771	1	-10.52051219
Ezrin OS=Homo sapiens (Human) OX=9606 GN=EZR PE=1 SV=4	0.001160833	-0.455403201	0.653946075	1	-10.52071489
Galectin-7 OS=Homo sapiens (Human) OX=9606 GN=LGALS7B PE=1 SV=2	0.01472197	-0.455356244	0.653964175	1	-10.52075141
14-3-3 protein gamma OS=Homo sapiens (Human) OX=9606 GN=YWHAG PE=1 SV=2	0.008174016	0.452297614	0.656141889	1	-10.52218224
Staphylococcal nuclease domain-containing protein 1 OS=Homo sapiens (Human) OX=9606 GN=SND1 PE=1 SV=1	0.000133871	-0.449740755	0.65793727	1	-10.5233969
Putative histone H2B type 2-C OS=Homo sapiens (Human) OX=9606 GN=HIST2H2BC PE=5 SV=3	0.000332677	-0.445797684	0.660733346	1	-10.52523528
Antileukoproteinase OS=Homo sapiens (Human) OX=9606 GN=SLPI PE=1 SV=2	0.005252482	0.444723371	0.661510723	1	-10.52571973
40S ribosomal protein S4, X isoform OS=Homo sapiens (Human) OX=9606 GN=RPS4X PE=1 SV=2	0.000558048	-0.443954789	0.662056574	1	-10.52607542
Adipogenesis regulatory factor OS=Homo sapiens (Human) OX=9606 GN=ADIRF PE=1 SV=1	0.000290214	-0.438579728	0.665879378	1	-10.52854609
Endoplasmic reticulum resident protein 29 OS=Homo sapiens (Human) OX=9606 GN=ERP29 PE=1 SV=4	0.000672382	-0.437862649	0.66637566	1	-10.52888678
Actin-related protein 2/3 complex subunit 2 OS=Homo sapiens (Human) OX=9606 GN=ARPC2 PE=1 SV=1	0.000194288	-0.437797538	0.666422043	1	-10.52891648
Heat shock 70 kDa protein 1-like OS=Homo sapiens (Human) OX=9606 GN=HSPA1L PE=1 SV=2	0.001425801	0.436487988	0.667355218	1	-10.52951283
Tubulin beta-4A chain OS=Homo sapiens (Human) OX=9606 GN=TUBB4A PE=1 SV=2	0.001817702	-0.436056993	0.667662464	1	-10.52970872
Casein kinase II subunit beta OS=Homo sapiens (Human) OX=9606 GN=CSNK2B PE=1 SV=1	0.000124747	-0.435516291	0.668048002	1	-10.5299542
Poly(rC)-binding protein 3 OS=Homo sapiens (Human) OX=9606 GN=PCBP3 PE=2 SV=2	0.000314435	-0.433866554	0.669224901	1	-10.53070134
Heat shock protein HSP 90-alpha OS=Homo sapiens (Human) OX=9606 GN=HSP90AA1 PE=1 SV=5	0.003655573	0.433246287	0.669667618	1	-10.53098153
60S ribosomal protein L13a OS=Homo sapiens (Human) OX=9606 GN=RPL13A PE=1 SV=2	0.00041536	-0.432328112	0.670337417	1	-10.53138256
Syndecan-4 OS=Homo sapiens (Human) OX=9606 GN=SDC4 PE=1 SV=2	0.003368786	0.432235864	0.670403293	1	-10.53142411
Proteasome subunit alpha type-3 OS=Homo sapiens (Human) OX=9606 GN=PSMA3 PE=1 SV=2	0.000132503	-0.432080829	0.670499803	1	-10.53150694
Myosin regulatory light polypeptide 9 OS=Homo sapiens (Human) OX=9606 GN=MYL9 PE=1 SV=4	0.000645229	0.431025353	0.671268004	1	-10.53196862
Enhancer of rudimentary homolog OS=Homo sapiens (Human) OX=9606 GN=ERH PE=1 SV=1	0.000303043	-0.427063273	0.674101542	1	-10.53374033
Putative nascent polypeptide-associated complex subunit alpha-like protein OS=Homo sapiens (Human) OX=9606 GN=NACA4P PE=5 SV=1	0.000137855	-0.426964165	0.674158462	1	-10.53379717
40S ribosomal protein S5 OS=Homo sapiens (Human) OX=9606 GN=RPS5 PE=1 SV=4	0.000189716	-0.424120534	0.676195404	1	-10.53505842
Tubulin alpha-8 chain OS=Homo sapiens (Human) OX=9606 GN=TUBA8 PE=1 SV=1	0.000903706	-0.42098909	0.678441476	1	-10.53643775
Heterogeneous nuclear ribonucleoprotein Q OS=Homo sapiens (Human) OX=9606 GN=SYNCRIP PE=1 SV=2	0.000121021	-0.419460727	0.679538839	1	-10.53710731
Copper transport protein ATOX1 OS=Homo sapiens (Human) OX=9606 GN=ATOX1 PE=1 SV=1	0.0003165	-0.418863457	0.679981602	1	-10.53735602
Actin-related protein 2/3 complex subunit 4 OS=Homo sapiens (Human) OX=9606 GN=ARPC4 PE=1 SV=3	0.00013952	-0.416136834	0.681927919	1	-10.53855523
26S proteasome non-ATPase regulatory subunit 13 OS=Homo sapiens (Human) OX=9606 GN=PSMD13 PE=1 SV=2	0.000105008	-0.414681096	0.682975333	1	-10.5391858
Tubulin beta-2A chain OS=Homo sapiens (Human) OX=9606 GN=TUBB2A PE=1 SV=1	0.002291771	-0.413247902	0.68400717	1	-10.53980448
Ras GTPase-activating protein-binding protein 1 OS=Homo sapiens (Human) OX=9606 GN=G3BP1 PE=1 SV=1	0.000123497	-0.412646149	0.684440595	1	-10.54006362
40S ribosomal protein S16 OS=Homo sapiens (Human) OX=9606 GN=RPS16 PE=1 SV=2	0.000879444	-0.411998582	0.684920619	1	-10.54033014
26S proteasome non-ATPase regulatory subunit 3 OS=Homo sapiens (Human) OX=9606 GN=PSMD3 PE=1 SV=2	0.000115744	-0.411780714	0.685064141	1	-10.54043566
Ribonuclease inhibitor OS=Homo sapiens (Human) OX=9606 GN=RNH1 PE=1 SV=2	0.0009154	-0.411682446	0.685148419	1	-10.54046594
60S ribosomal protein L14 OS=Homo sapiens (Human) OX=9606 GN=RPL14 PE=1 SV=4	0.000556812	-0.407771841	0.687968868	1	-10.5421373
Epidermal growth factor receptor OS=Homo sapiens (Human) OX=9606 GN=EGFR PE=1 SV=2	0.000289872	0.405637214	0.689497169	1	-10.54305462
Eukaryotic translation initiation factor 5A-1 OS=Homo sapiens (Human) OX=9606 GN=EIF5A PE=1 SV=2	0.002286311	-0.405303956	0.689751202	1	-10.54318399
Tryptophan--tRNA ligase, cytoplasmic OS=Homo sapiens (Human) OX=9606 GN=WARS PE=1 SV=2	0.000142418	-0.404666196	0.690198896	1	-10.54346502
CAAX prenyl protease 1 homolog OS=Homo sapiens (Human) OX=9606 GN=ZMPSTE24 PE=1 SV=2	0.000126465	-0.403008223	0.69139773	1	-10.54416353
Tubulin alpha-1A chain OS=Homo sapiens (Human) OX=9606 GN=TUBA1A PE=1 SV=1	0.001897586	-0.400297312	0.693359715	1	-10.54529957
40S ribosomal protein S8 OS=Homo sapiens (Human) OX=9606 GN=RPS8 PE=1 SV=2	0.00148254	-0.39872495	0.694511702	1	-10.54594377
RuvB-like 1 OS=Homo sapiens (Human) OX=9606 GN=RUVBL1 PE=1 SV=1	0.000143835	-0.398009596	0.695017148	1	-10.5462524
60S ribosomal protein L35a OS=Homo sapiens (Human) OX=9606 GN=RPL35A PE=1 SV=2	0.000214016	-0.39357633	0.6982463	1	-10.54807255
40S ribosomal protein S9 OS=Homo sapiens (Human) OX=9606 GN=RPS9 PE=1 SV=3	0.00076817	-0.39289604	0.698740348	1	-10.54835179
owl|P07823| 78 KD GLUCOSE REGULATED PROTEIN PRECURSOR (GRP 78) (IMMUNOGLOBULIN...	0.00297603	0.389169661	0.701436355	1	-10.5498837
Small ubiquitin-related modifier 2 OS=Homo sapiens (Human) OX=9606 GN=SUMO2 PE=1 SV=3	0.001062111	0.388940089	0.701616009	1	-10.54996618
Small ubiquitin-related modifier 4 OS=Homo sapiens (Human) OX=9606 GN=SUMO4 PE=1 SV=2	0.001062111	0.388940089	0.701616009	1	-10.54996618
Small ubiquitin-related modifier 3 OS=Homo sapiens (Human) OX=9606 GN=SUMO3 PE=1 SV=2	0.000979713	0.388900186	0.701645038	1	-10.54998238
owl|P06761| 78 KD GLUCOSE REGULATED PROTEIN PRECURSOR (GRP 78) (IMMUNOGLOBULIN...	0.002972179	0.388354945	0.702029138	1	-10.55021434
owl|P20029| 78 KD GLUCOSE REGULATED PROTEIN PRECURSOR (GRP 78) (IMMUNOGLOBULIN...	0.002967648	0.388329474	0.702047673	1	-10.55022466
Protein S100-A8 OS=Homo sapiens (Human) OX=9606 GN=S100A8 PE=1 SV=1	0.001446011	-0.387608725	0.702584845	1	-10.55050588
Integrin alpha-6 OS=Homo sapiens (Human) OX=9606 GN=ITGA6 PE=1 SV=5	0.00032115	0.383380735	0.705652582	1	-10.5522182
NSFL1 cofactor p47 OS=Homo sapiens (Human) OX=9606 GN=NSFL1C PE=1 SV=2	0.000332893	-0.382673986	0.706167998	1	-10.55250085
Tubulin beta-2B chain OS=Homo sapiens (Human) OX=9606 GN=TUBB2B PE=1 SV=1	0.002276758	-0.382067708	0.706610259	1	-10.55274291
Beta-actin-like protein 2 OS=Homo sapiens (Human) OX=9606 GN=ACTBL2 PE=1 SV=2	0.002441403	0.380624573	0.707663411	1	-10.55331757
Matrix metalloproteinase-14 OS=Homo sapiens (Human) OX=9606 GN=MMP14 PE=1 SV=3	0.000281148	0.380539599	0.707737778	1	-10.553341
Eukaryotic translation initiation factor 5A-2 OS=Homo sapiens (Human) OX=9606 GN=EIF5A2 PE=1 SV=3	0.002165463	-0.379150192	0.708752276	1	-10.55389219
Heterogeneous nuclear ribonucleoproteins C1/C2 OS=Homo sapiens (Human) OX=9606 GN=HNRNPC PE=1 SV=4	0.000329957	-0.376630356	0.710593601	1	-10.55488676
Histone H4 OS=Homo sapiens (Human) OX=9606 GN=H4C12 PE=1 SV=2	0.010541587	-0.37504681	0.711739543	1	-10.55551851
Ephrin-B1 OS=Homo sapiens (Human) OX=9606 GN=EFNB1 PE=1 SV=1	0.000313946	0.373564127	0.712836654	1	-10.55608818
Keratin, type II cytoskeletal 4 OS=Homo sapiens (Human) OX=9606 GN=KRT4 PE=1 SV=4	0.001176267	-0.370830231	0.714838859	1	-10.55715122
no description	0.001176267	-0.370830231	0.714838859	1	-10.55715122
Tubulin beta chain OS=Homo sapiens (Human) OX=9606 GN=TUBB PE=1 SV=2	0.002774071	-0.368468634	0.716558208	1	-10.55807304
owl|P49118| 78 KD GLUCOSE REGULATED PROTEIN HOMOLOG PRECURSOR (GRP 78) (IMMUNOGLOBULIN...	0.000377532	-0.365565794	0.718688502	1	-10.55918614
Calcyclin-binding protein OS=Homo sapiens (Human) OX=9606 GN=CACYBP PE=1 SV=2	0.000179692	-0.364127806	0.719744667	1	-10.55973432
Adenylyl cyclase-associated protein 1 OS=Homo sapiens (Human) OX=9606 GN=CAP1 PE=1 SV=5	0.001639068	0.363698206	0.72006031	1	-10.55989768
F-actin-capping protein subunit alpha-1 OS=Homo sapiens (Human) OX=9606 GN=CAPZA1 PE=1 SV=3	0.000833107	0.360837624	0.722175029	1	-10.5609712
60S ribosomal protein L7 OS=Homo sapiens (Human) OX=9606 GN=RPL7 PE=1 SV=1	0.000492829	-0.359991436	0.722797547	1	-10.56128996
Putative beta-actin-like protein 3 OS=Homo sapiens (Human) OX=9606 GN=POTEKP PE=5 SV=1	0.002109543	0.359503212	0.723145223	1	-10.56148285
ADP-ribosylation factor 3 OS=Homo sapiens (Human) OX=9606 GN=ARF3 PE=1 SV=2	0.000157322	-0.359270859	0.723316234	1	-10.56157011
ADP-ribosylation factor 1 OS=Homo sapiens (Human) OX=9606 GN=ARF1 PE=1 SV=2	0.000157322	-0.359270859	0.723316234	1	-10.56157011
Keratin, type II cytoskeletal 79 OS=Homo sapiens (Human) OX=9606 GN=KRT79 PE=1 SV=2	0.000754861	0.354087583	0.727134956	1	-10.56350242
Cystatin-B OS=Homo sapiens (Human) OX=9606 GN=CSTB PE=1 SV=2	0.006501053	0.352982428	0.727961476	1	-10.56390183
Nascent polypeptide-associated complex subunit alpha, muscle-specific form OS=Homo sapiens (Human) OX=9606 GN=NACA PE=1 SV=1	0.000162462	-0.352287039	0.728463208	1	-10.56416717
Serpin B3 OS=Homo sapiens (Human) OX=9606 GN=SERPINB3 PE=1 SV=2	0.0001681	-0.346697922	0.732591865	1	-10.56620932
60S ribosomal protein L15 OS=Homo sapiens (Human) OX=9606 GN=RPL15 PE=1 SV=2	0.000388897	-0.343988299	0.734607515	1	-10.56717917
owl|P34935| 78 KD GLUCOSE REGULATED PROTEIN (GRP 78) (IMMUNOGLOBULIN HEAVY...	0.003595251	0.343522021	0.734941628	1	-10.56735536
Nucleoside diphosphate kinase A OS=Homo sapiens (Human) OX=9606 GN=NME1 PE=1 SV=1	0.002251429	-0.342922895	0.735385206	1	-10.56757039
40S ribosomal protein S23 OS=Homo sapiens (Human) OX=9606 GN=RPS23 PE=1 SV=3	0.000400234	-0.341583765	0.736387968	1	-10.5680412
40S ribosomal protein S11 OS=Homo sapiens (Human) OX=9606 GN=RPS11 PE=1 SV=3	0.001057468	-0.339536552	0.737905047	1	-10.56877042
Putative heat shock protein HSP 90-beta 4 OS=Homo sapiens (Human) OX=9606 GN=HSP90AB4P PE=5 SV=1	0.000658595	0.338576042	0.73861721	1	-10.56911107
40S ribosomal protein S4, Y isoform 2 OS=Homo sapiens (Human) OX=9606 GN=RPS4Y2 PE=2 SV=3	0.000381358	-0.337279901	0.739578607	1	-10.56956923
Tubulin alpha-1B chain OS=Homo sapiens (Human) OX=9606 GN=TUBA1B PE=1 SV=1	0.002086376	-0.337152176	0.739662566	1	-10.56962255
Histidine--tRNA ligase, cytoplasmic OS=Homo sapiens (Human) OX=9606 GN=HARS PE=1 SV=2	0.000175731	-0.336969967	0.739797765	1	-10.56968678
Alpha-actinin-2 OS=Homo sapiens (Human) OX=9606 GN=ACTN2 PE=1 SV=1	0.000350191	-0.335389093	0.74098188	1	-10.57023448
Immunoglobulin lambda constant 2 OS=Homo sapiens (Human) OX=9606 GN=IGLC2 PE=1 SV=1	0.005771638	0.334126085	0.741919747	1	-10.57067679
Immunoglobulin lambda constant 3 OS=Homo sapiens (Human) OX=9606 GN=IGLC3 PE=1 SV=1	0.005771638	0.334126085	0.741919747	1	-10.57067679
116 kDa U5 small nuclear ribonucleoprotein component OS=Homo sapiens (Human) OX=9606 GN=EFTUD2 PE=1 SV=1	0.000104578	-0.332844699	0.742861031	1	-10.57113192
Phosphatidylinositol transfer protein beta isoform OS=Homo sapiens (Human) OX=9606 GN=PITPNB PE=1 SV=2	0.000209467	-0.332684517	0.742980066	1	-10.57118768
Flavin reductase (NADPH) OS=Homo sapiens (Human) OX=9606 GN=BLVRB PE=1 SV=3	0.000131679	-0.332311866	0.743257015	1	-10.57131729
ERO1-like protein alpha OS=Homo sapiens (Human) OX=9606 GN=ERO1A PE=1 SV=2	0.000280101	0.329015758	0.745708197	1	-10.5724575
Cytochrome c OS=Homo sapiens (Human) OX=9606 GN=CYCS PE=1 SV=2	0.003430534	0.325856277	0.7480708	1	-10.57353214
Peroxiredoxin-6 OS=Homo sapiens (Human) OX=9606 GN=PRDX6 PE=1 SV=3	0.001875293	0.325762866	0.748140379	1	-10.57356399
Glutathione S-transferase omega-1 OS=Homo sapiens (Human) OX=9606 GN=GSTO1 PE=1 SV=2	0.000729482	0.324216893	0.749292243	1	-10.57408977
RRM domain-containing protein OS=Homo sapiens (Human) OX=9606 GN=HNRNPCL2 PE=4 SV=1	0.000226581	-0.323970998	0.749475508	1	-10.57417318
Heterogeneous nuclear ribonucleoprotein C-like 2 OS=Homo sapiens (Human) OX=9606 GN=HNRNPCL2 PE=1 SV=1	0.000226581	-0.323970998	0.749475508	1	-10.57417318
Heterogeneous nuclear ribonucleoprotein C-like 1 OS=Homo sapiens (Human) OX=9606 GN=HNRNPCL1 PE=1 SV=1	0.000226581	-0.323970998	0.749475508	1	-10.57417318
Elongation factor 1-beta OS=Homo sapiens (Human) OX=9606 GN=EEF1B2 PE=1 SV=3	0.000162199	-0.322695734	0.750426208	1	-10.57460471
Elongin-C OS=Homo sapiens (Human) OX=9606 GN=ELOC PE=1 SV=1	0.000398231	-0.320405837	0.752134338	1	-10.57537535
Tubulin alpha-1C chain OS=Homo sapiens (Human) OX=9606 GN=TUBA1C PE=1 SV=1	0.0019194	-0.319389767	0.752882499	1	-10.57572302
40S ribosomal protein S13 OS=Homo sapiens (Human) OX=9606 GN=RPS13 PE=1 SV=2	0.000588433	-0.318606105	0.753477754	1	-10.57597722
Carbonyl reductase [NADPH] 3 OS=Homo sapiens (Human) OX=9606 GN=CBR3 PE=1 SV=3	0.000179597	-0.315056284	0.756119851	1	-10.5771618
Cofilin-1 OS=Homo sapiens (Human) OX=9606 GN=CFL1 PE=1 SV=3	0.006648635	-0.314935743	0.756220002	1	-10.57719427
Farnesyl pyrophosphate synthase OS=Homo sapiens (Human) OX=9606 GN=FDPS PE=1 SV=4	0.00060363	0.31316907	0.757531154	1	-10.5777823
Tubulin beta-4B chain OS=Homo sapiens (Human) OX=9606 GN=TUBB4B PE=1 SV=1	0.002695709	-0.312991768	0.75766379	1	-10.5778404
40S ribosomal protein S3 OS=Homo sapiens (Human) OX=9606 GN=RPS3 PE=1 SV=2	0.001739421	-0.311354337	0.75889899	1	-10.57836837
F-actin-capping protein subunit beta OS=Homo sapiens (Human) OX=9606 GN=CAPZB PE=1 SV=4	0.000497254	-0.308513879	0.761025956	1	-10.57929011
Actin-related protein 2/3 complex subunit 1B OS=Homo sapiens (Human) OX=9606 GN=ARPC1B PE=1 SV=3	0.000178741	-0.307763643	0.761578279	1	-10.57953914
Keratin, type II cytoskeletal 6B OS=Homo sapiens (Human) OX=9606 GN=KRT6B PE=1 SV=5	0.005039943	-0.306178853	0.762766177	1	-10.58004847
Immunoglobulin lambda-like polypeptide 5 OS=Homo sapiens (Human) OX=9606 GN=IGLL5 PE=2 SV=2	0.00086574	-0.305931922	0.762961048	1	-10.58012072
Calpain small subunit 1 OS=Homo sapiens (Human) OX=9606 GN=CAPNS1 PE=1 SV=1	0.000313034	-0.300831582	0.766788279	1	-10.58174115
Vesicle-associated membrane protein-associated protein A OS=Homo sapiens (Human) OX=9606 GN=VAPA PE=1 SV=3	0.000104174	-0.299033482	0.768129533	1	-10.58231258
Macrophage migration inhibitory factor OS=Homo sapiens (Human) OX=9606 GN=MIF PE=1 SV=4	0.002613815	-0.297795268	0.769069621	1	-10.582693
Prostaglandin F2 receptor negative regulator OS=Homo sapiens (Human) OX=9606 GN=PTGFRN PE=1 SV=2	0.000899339	0.295964226	0.770446423	1	-10.58326239
RuvB-like 2 OS=Homo sapiens (Human) OX=9606 GN=RUVBL2 PE=1 SV=3	0.000144604	-0.295880531	0.770499991	1	-10.5832948
X-ray repair cross-complementing protein 5 OS=Homo sapiens (Human) OX=9606 GN=XRCC5 PE=1 SV=3	0.000118891	-0.29565171	0.770672114	1	-10.58336568
4F2 cell-surface antigen heavy chain OS=Homo sapiens (Human) OX=9606 GN=SLC3A2 PE=1 SV=3	0.001530403	0.295273785	0.770956423	1	-10.58348263
ADP-ribosylation factor 4 OS=Homo sapiens (Human) OX=9606 GN=ARF4 PE=1 SV=3	0.000199949	-0.29262576	0.772949431	1	-10.58429791
Peptidyl-prolyl cis-trans isomerase A-like 4C OS=Homo sapiens (Human) OX=9606 GN=PPIAL4C PE=2 SV=1	0.001261303	0.292362096	0.773147963	1	-10.58437869
Peptidyl-prolyl cis-trans isomerase A-like 4H OS=Homo sapiens (Human) OX=9606 GN=PPIAL4H PE=3 SV=1	0.001250617	0.29202713	0.773400208	1	-10.58448121
Peptidyl-prolyl cis-trans isomerase A-like 4E OS=Homo sapiens (Human) OX=9606 GN=PPIAL4E PE=3 SV=1	0.001250617	0.29202713	0.773400208	1	-10.58448121
Peptidyl-prolyl cis-trans isomerase A-like 4A OS=Homo sapiens (Human) OX=9606 GN=PPIAL4A PE=2 SV=1	0.001250617	0.29202713	0.773400208	1	-10.58448121
Peptidyl-prolyl cis-trans isomerase A-like 4F OS=Homo sapiens (Human) OX=9606 GN=PPIAL4F PE=3 SV=1	0.001250617	0.29202713	0.773400208	1	-10.58448121
Peptidyl-prolyl cis-trans isomerase A-like 4D OS=Homo sapiens (Human) OX=9606 GN=PPIAL4D PE=3 SV=1	0.001250617	0.29202713	0.773400208	1	-10.58448121
Semaphorin-3C OS=Homo sapiens (Human) OX=9606 GN=SEMA3C PE=2 SV=2	0.000752395	0.291024687	0.774164465	1	-10.58478106
Rab GDP dissociation inhibitor beta OS=Homo sapiens (Human) OX=9606 GN=GDI2 PE=1 SV=2	0.001141308	0.287872656	0.776539966	1	-10.58573692
Destrin OS=Homo sapiens (Human) OX=9606 GN=DSTN PE=1 SV=3	0.001135286	-0.287200067	0.777047149	1	-10.58593954
Annexin A5 OS=Homo sapiens (Human) OX=9606 GN=ANXA5 PE=1 SV=2	0.000585572	-0.285354357	0.778439484	1	-10.58649317
Protein disulfide-isomerase A6 OS=Homo sapiens (Human) OX=9606 GN=PDIA6 PE=1 SV=1	0.000413115	-0.285181742	0.778569738	1	-10.58654477
Core histone macro-H2A.1 OS=Homo sapiens (Human) OX=9606 GN=H2AFY PE=1 SV=4	0.000214619	-0.285067341	0.778647051	1	-10.58658497
owl|| Immunoglobulin g1 (igg1) (mcg) with a hinge deletion, chain L...	0.000848772	-0.284644648	0.778975067	1	-10.58670511
Kallikrein-10 OS=Homo sapiens (Human) OX=9606 GN=KLK10 PE=1 SV=3	0.000219835	0.283422253	0.779888853	1	-10.58707488
Putative protein FAM10A4 OS=Homo sapiens (Human) OX=9606 GN=ST13P4 PE=5 SV=1	0.000158343	0.277216047	0.784579074	1	-10.5888978
Histidine triad nucleotide-binding protein 1 OS=Homo sapiens (Human) OX=9606 GN=HINT1 PE=1 SV=2	0.000416773	-0.276546423	0.785094368	1	-10.58908641
Putative heat shock protein HSP 90-beta-3 OS=Homo sapiens (Human) OX=9606 GN=HSP90AB3P PE=5 SV=1	0.001787519	0.275668879	0.785749641	1	-10.58934601
Protein/nucleic acid deglycase DJ-1 OS=Homo sapiens (Human) OX=9606 GN=PARK7 PE=1 SV=2	0.0011175	-0.274740971	0.786460604	1	-10.58960801
Hemoglobin subunit beta OS=Homo sapiens (Human) OX=9606 GN=HBB PE=1 SV=2	0.000369067	0.274690809	0.786498573	1	-10.58962246
Eukaryotic initiation factor 4A-III OS=Homo sapiens (Human) OX=9606 GN=EIF4A3 PE=1 SV=4	0.000149152	-0.265538104	0.793427261	1	-10.59221933
Perilipin-3 OS=Homo sapiens (Human) OX=9606 GN=PLIN3 PE=1 SV=3	0.000405535	-0.258326986	0.798905469	1	-10.59419951
no description	0.00043012	-0.258037415	0.799125678	1	-10.5942779
Guanine nucleotide-binding protein G(I)/G(S)/G(T) subunit beta-1 OS=Homo sapiens (Human) OX=9606 GN=GNB1 PE=1 SV=3	0.000349328	-0.257031705	0.799890622	1	-10.59454946
Carboxypeptidase B2 OS=Homo sapiens (Human) OX=9606 GN=CPB2 PE=1 SV=2	0.000104394	0.256393776	0.800375939	1	-10.59472117
60S ribosomal protein L21 OS=Homo sapiens (Human) OX=9606 GN=RPL21 PE=1 SV=2	0.000300908	-0.254527788	0.801803999	1	-10.59521616
Growth factor receptor-bound protein 2 OS=Homo sapiens (Human) OX=9606 GN=GRB2 PE=1 SV=1	0.000103044	-0.254262635	0.80199785	1	-10.59529173
Coatomer subunit delta OS=Homo sapiens (Human) OX=9606 GN=ARCN1 PE=1 SV=1	0.000129296	-0.252826648	0.803091231	1	-10.59567351
60S acidic ribosomal protein P0 OS=Homo sapiens (Human) OX=9606 GN=RPLP0 PE=1 SV=1	0.001271937	0.248940461	0.806052312	1	-10.59669595
Fatty acid synthase OS=Homo sapiens (Human) OX=9606 GN=FASN PE=1 SV=3	0.00037191	-0.246428904	0.807967596	1	-10.59734836
Putative endoplasmin-like protein OS=Homo sapiens (Human) OX=9606 GN=HSP90B2P PE=5 SV=1	0.00040208	0.244638526	0.809341344	1	-10.59780493
Endoplasmin OS=Homo sapiens (Human) OX=9606 GN=HSP90B1 PE=1 SV=1	0.001903626	0.243869545	0.809920612	1	-10.59800642
POTE ankyrin domain family member F OS=Homo sapiens (Human) OX=9606 GN=POTEF PE=1 SV=2	0.002496679	0.241303273	0.811880186	1	-10.59865941
Proteasome subunit alpha type-1 OS=Homo sapiens (Human) OX=9606 GN=PSMA1 PE=1 SV=1	0.00031763	-0.240417325	0.812564512	1	-10.5988789
PDZ and LIM domain protein 1 OS=Homo sapiens (Human) OX=9606 GN=PDLIM1 PE=1 SV=4	0.000551473	0.24002589	0.812863573	1	-10.59897755
Keratin, type II cytoskeletal 8 OS=Homo sapiens (Human) OX=9606 GN=KRT8 PE=1 SV=7	0.000827736	-0.237418201	0.814856632	1	-10.59963066
no description	0.000827736	-0.237418201	0.814856632	1	-10.59963066
Proteasome subunit alpha type-5 OS=Homo sapiens (Human) OX=9606 GN=PSMA5 PE=1 SV=3	0.000395737	0.237124189	0.815081427	1	-10.59970385
Hsc70-interacting protein OS=Homo sapiens (Human) OX=9606 GN=ST13 PE=1 SV=2	0.000117548	-0.236870669	0.815267863	1	-10.5997711
Tubulin alpha chain-like 3 OS=Homo sapiens (Human) OX=9606 GN=TUBAL3 PE=1 SV=2	0.000214998	-0.236591346	0.815481465	1	-10.59984047
Alpha-2-macroglobulin OS=Homo sapiens (Human) OX=9606 GN=A2M PE=1 SV=3	0.000212867	0.23641091	0.815619455	1	-10.59988524
Eukaryotic initiation factor 4A-I OS=Homo sapiens (Human) OX=9606 GN=EIF4A1 PE=1 SV=1	0.000871691	-0.235798674	0.816087713	1	-10.60003688
Junctional adhesion molecule A OS=Homo sapiens (Human) OX=9606 GN=F11R PE=1 SV=1	0.000407492	0.234490202	0.817096046	1	-10.60035553
Histone H2B type 1-A OS=Homo sapiens (Human) OX=9606 GN=H2BC1 PE=1 SV=3	0.001689734	-0.232995702	0.818232419	1	-10.60072616
40S ribosomal protein S24 OS=Homo sapiens (Human) OX=9606 GN=RPS24 PE=1 SV=1	0.000313623	-0.23257122	0.818564613	1	-10.60082576
Radixin OS=Homo sapiens (Human) OX=9606 GN=RDX PE=1 SV=1	0.000816125	0.231076471	0.819708998	1	-10.60118937
40S ribosomal protein S17 OS=Homo sapiens (Human) OX=9606 GN=RPS17 PE=1 SV=2	0.000168606	-0.230683365	0.820002821	1	-10.60128861
Keratin, type I cytoskeletal 12 OS=Homo sapiens (Human) OX=9606 GN=KRT12 PE=1 SV=1	0.000301693	-0.228758051	0.821477661	1	-10.60175267
Glucosidase 2 subunit beta OS=Homo sapiens (Human) OX=9606 GN=PRKCSH PE=1 SV=2	0.000866169	0.224333162	0.824869817	1	-10.60280454
40S ribosomal protein S20 OS=Homo sapiens (Human) OX=9606 GN=RPS20 PE=1 SV=1	0.000329143	-0.223583447	0.825444906	1	-10.60298073
Myeloid-derived growth factor OS=Homo sapiens (Human) OX=9606 GN=MYDGF PE=1 SV=1	0.000133419	-0.223330032	0.825639318	1	-10.60304016
Nucleophosmin OS=Homo sapiens (Human) OX=9606 GN=NPM1 PE=1 SV=2	0.003226172	-0.221607949	0.826960751	1	-10.6034422
Protein NDRG1 OS=Homo sapiens (Human) OX=9606 GN=NDRG1 PE=1 SV=1	0.000408331	-0.220562164	0.827770366	1	-10.60368116
RRM domain-containing protein OS=Homo sapiens (Human) OX=9606 GN=HNRNPCL4 PE=4 SV=1	0.000219362	-0.220113799	0.828114573	1	-10.60378486
Heterogeneous nuclear ribonucleoprotein C-like 3 OS=Homo sapiens (Human) OX=9606 GN=HNRNPCL3 PE=2 SV=1	0.000219362	-0.220113799	0.828114573	1	-10.60378486
Heterogeneous nuclear ribonucleoprotein C-like 4 OS=Homo sapiens (Human) OX=9606 GN=HNRNPCL4 PE=3 SV=1	0.000219362	-0.220113799	0.828114573	1	-10.60378486
Myosin-10 OS=Homo sapiens (Human) OX=9606 GN=MYH10 PE=1 SV=3	0.000175098	-0.219096574	0.82888879	1	-10.60402295
no description	0.001162	0.218712276	0.829183922	1	-10.60411124
Eukaryotic translation initiation factor 6 OS=Homo sapiens (Human) OX=9606 GN=EIF6 PE=1 SV=1	0.000752107	-0.218611923	0.829260995	1	-10.60413427
60S acidic ribosomal protein P2 OS=Homo sapiens (Human) OX=9606 GN=RPLP2 PE=1 SV=1	0.002696634	0.215939432	0.831314178	1	-10.6047437
Immunoglobulin lambda constant 7 OS=Homo sapiens (Human) OX=9606 GN=IGLC7 PE=1 SV=3	0.000562601	-0.21523357	0.831863381	1	-10.60489992
Transforming protein RhoA OS=Homo sapiens (Human) OX=9606 GN=RHOA PE=1 SV=1	0.0004525	-0.215102692	0.831957272	1	-10.60493297
Interleukin-18 OS=Homo sapiens (Human) OX=9606 GN=IL18 PE=1 SV=1	0.000783629	-0.213566378	0.833145008	1	-10.60527515
Apolipoprotein A-I OS=Homo sapiens (Human) OX=9606 GN=APOA1 PE=1 SV=1	0.000240158	0.213250944	0.833387546	1	-10.60534581
Hepatocyte growth factor receptor OS=Homo sapiens (Human) OX=9606 GN=MET PE=1 SV=4	0.000161421	0.212707965	0.833798461	1	-10.60547063
Inhibin beta A chain OS=Homo sapiens (Human) OX=9606 GN=INHBA PE=1 SV=2	0.002810614	0.212477721	0.833982154	1	-10.6055186
Gamma-glutamylcyclotransferase OS=Homo sapiens (Human) OX=9606 GN=GGCT PE=1 SV=1	0.000150073	-0.212463508	0.833986468	1	-10.60552518
Immunoglobulin lambda constant 6 OS=Homo sapiens (Human) OX=9606 GN=IGLC6 PE=1 SV=1	0.002134885	-0.210132182	0.835786495	1	-10.60603891
Thioredoxin OS=Homo sapiens (Human) OX=9606 GN=TXN PE=1 SV=3	0.015692843	0.209138102	0.836551489	1	-10.6062577
Src substrate cortactin OS=Homo sapiens (Human) OX=9606 GN=CTTN PE=1 SV=2	0.000166921	0.208735334	0.83685499	1	-10.60634935
Proteasome subunit beta type-7 OS=Homo sapiens (Human) OX=9606 GN=PSMB7 PE=1 SV=1	0.000183621	0.205633068	0.839243716	1	-10.60702407
Endothelial lipase OS=Homo sapiens (Human) OX=9606 GN=LIPG PE=1 SV=1	0.000117365	0.204469508	0.840140065	1	-10.60727455
Rho-related GTP-binding protein RhoC OS=Homo sapiens (Human) OX=9606 GN=RHOC PE=1 SV=1	0.000436428	-0.204132041	0.840406422	1	-10.60734377
Heterogeneous nuclear ribonucleoprotein A/B OS=Homo sapiens (Human) OX=9606 GN=HNRNPAB PE=1 SV=2	0.000400175	-0.203973967	0.840528215	1	-10.60737764
Lactotransferrin OS=Homo sapiens (Human) OX=9606 GN=LTF PE=1 SV=6	0.000246927	-0.203934878	0.840551992	1	-10.60738916
Keratin-like protein KRT222 OS=Homo sapiens (Human) OX=9606 GN=KRT222 PE=2 SV=1	0.000159685	-0.202805358	0.841422431	1	-10.60763032
Putative trypsin-6 OS=Homo sapiens (Human) OX=9606 GN=PRSS3P2 PE=5 SV=2	0.000283691	0.198307657	0.844890549	1	-10.60857739
Protein S100-A2 OS=Homo sapiens (Human) OX=9606 GN=S100A2 PE=1 SV=3	0.025439629	-0.198085215	0.845062156	1	-10.60862368
Apoptosis-associated speck-like protein containing a CARD OS=Homo sapiens (Human) OX=9606 GN=PYCARD PE=1 SV=2	0.000288061	0.198008353	0.845121455	1	-10.60863967
SAP domain-containing ribonucleoprotein OS=Homo sapiens (Human) OX=9606 GN=SARNP PE=1 SV=3	0.000128922	-0.195980785	0.84668605	1	-10.60905905
owl|P22010| 78 KD GLUCOSE REGULATED PROTEIN HOMOLOG PRECURSOR (GRP 78) (IMMUNOGLOBULIN...	0.000103902	-0.194257055	0.848016699	1	-10.60941221
Leukotriene A-4 hydrolase OS=Homo sapiens (Human) OX=9606 GN=LTA4H PE=1 SV=2	0.00014168	-0.193668427	0.848477213	1	-10.60952925
Nuclear migration protein nudC OS=Homo sapiens (Human) OX=9606 GN=NUDC PE=1 SV=1	0.000340406	-0.192450362	0.849417864	1	-10.60977622
Prefoldin subunit 2 OS=Homo sapiens (Human) OX=9606 GN=PFDN2 PE=1 SV=1	0.000252011	-0.187296197	0.85340072	1	-10.61080408
Serum amyloid A-1 protein OS=Homo sapiens (Human) OX=9606 GN=SAA1 PE=1 SV=1	0.000383985	0.187221069	0.853458805	1	-10.61081885
Serum amyloid A-2 protein OS=Homo sapiens (Human) OX=9606 GN=SAA2 PE=1 SV=1	0.000152897	0.186078178	0.854342532	1	-10.61104291
Heat shock cognate 71 kDa protein OS=Homo sapiens (Human) OX=9606 GN=HSPA8 PE=1 SV=1	0.005375435	-0.183521465	0.856314509	1	-10.61154177
Ubiquitin-fold modifier 1 OS=Homo sapiens (Human) OX=9606 GN=UFM1 PE=1 SV=1	0.000536847	-0.180147322	0.858926066	1	-10.61218617
Heme-binding protein 2 OS=Homo sapiens (Human) OX=9606 GN=HEBP2 PE=1 SV=1	0.000492477	0.179510467	0.859424731	1	-10.612304
Plastin-2 OS=Homo sapiens (Human) OX=9606 GN=LCP1 PE=1 SV=6	0.000333408	0.177937362	0.86063746	1	-10.61260177
40S ribosomal protein S7 OS=Homo sapiens (Human) OX=9606 GN=RPS7 PE=1 SV=1	0.000418711	-0.176895315	0.861450142	1	-10.61279358
Trypsin-1 OS=Homo sapiens (Human) OX=9606 GN=PRSS1 PE=1 SV=1	0.000298175	-0.176063785	0.862088914	1	-10.61295011
Tropomyosin alpha-3 chain OS=Homo sapiens (Human) OX=9606 GN=TPM3 PE=1 SV=2	0.001481812	-0.17574088	0.862344556	1	-10.61300742
Keratin, type II cytoskeletal 78 OS=Homo sapiens (Human) OX=9606 GN=KRT78 PE=1 SV=2	0.000908135	-0.173970664	0.863716424	1	-10.61333261
Calmodulin-like protein 3 OS=Homo sapiens (Human) OX=9606 GN=CALML3 PE=1 SV=2	0.000221547	-0.173419277	0.864138461	1	-10.61343552
Proteasome subunit alpha type-7 OS=Homo sapiens (Human) OX=9606 GN=PSMA7 PE=1 SV=1	0.000125542	-0.171693138	0.865476786	1	-10.61374842
Peroxiredoxin-1 OS=Homo sapiens (Human) OX=9606 GN=PRDX1 PE=1 SV=1	0.0035843	-0.170059703	0.86674362	1	-10.61404163
Myosin-9 OS=Homo sapiens (Human) OX=9606 GN=MYH9 PE=1 SV=4	0.00268178	0.169243789	0.867376552	1	-10.61418705
owl|P24067| IMMUNOGLOBULIN BINDING PROTEIN HOMOLOG B70 (HEAT SHOCK PROTEIN...	0.000322738	0.165529661	0.870258882	1	-10.61484019
Filamin-A OS=Homo sapiens (Human) OX=9606 GN=FLNA PE=1 SV=4	0.001408822	0.164945817	0.870712142	1	-10.61494155
Glucosamine_iso domain-containing protein OS=Homo sapiens (Human) OX=9606 GN=PGLS PE=1 SV=1	0.000118578	0.16450159	0.871057042	1	-10.61501843
Tropomyosin alpha-4 chain OS=Homo sapiens (Human) OX=9606 GN=TPM4 PE=1 SV=3	0.002669597	-0.164311609	0.871209628	1	-10.61504918
Phosphoglycerate mutase 2 OS=Homo sapiens (Human) OX=9606 GN=PGAM2 PE=1 SV=3	0.001570088	-0.162876578	0.872323966	1	-10.61529587
ATP-citrate synthase OS=Homo sapiens (Human) OX=9606 GN=ACLY PE=1 SV=3	0.000334733	-0.161545959	0.873352482	1	-10.61552468
NEDD8 OS=Homo sapiens (Human) OX=9606 GN=NEDD8 PE=1 SV=1	0.000818312	-0.157582254	0.876437492	1	-10.61618732
Protein S100-A14 OS=Homo sapiens (Human) OX=9606 GN=S100A14 PE=1 SV=1	0.003960485	0.157027908	0.876863568	1	-10.61628085
Heterogeneous nuclear ribonucleoproteins A2/B1 OS=Homo sapiens (Human) OX=9606 GN=HNRNPA2B1 PE=1 SV=2	0.000828561	-0.156869331	0.87699169	1	-10.61630512
Charged multivesicular body protein 4b OS=Homo sapiens (Human) OX=9606 GN=CHMP4B PE=1 SV=1	0.000235003	-0.155329288	0.878184287	1	-10.61655961
Ubiquitin-conjugating enzyme E2 variant 1 OS=Homo sapiens (Human) OX=9606 GN=UBE2V1 PE=1 SV=2	0.000785728	0.155135588	0.878339703	1	-10.61658936
Adapter molecule crk OS=Homo sapiens (Human) OX=9606 GN=CRK PE=1 SV=2	0.000126273	0.155079998	0.878378147	1	-10.61660026
Heat shock-related 70 kDa protein 2 OS=Homo sapiens (Human) OX=9606 GN=HSPA2 PE=1 SV=1	0.002443005	0.154146338	0.879104277	1	-10.61675196
Tropomyosin alpha-1 chain OS=Homo sapiens (Human) OX=9606 GN=TPM1 PE=1 SV=2	0.001208829	0.15390274	0.879298493	1	-10.61678957
Gelsolin OS=Homo sapiens (Human) OX=9606 GN=GSN PE=1 SV=1	0.000465212	0.153321704	0.879745706	1	-10.61688517
Small glutamine-rich tetratricopeptide repeat-containing protein alpha OS=Homo sapiens (Human) OX=9606 GN=SGTA PE=1 SV=1	0.000133843	-0.152253358	0.880576829	1	-10.6170567
WD repeat-containing protein 1 OS=Homo sapiens (Human) OX=9606 GN=WDR1 PE=1 SV=4	0.000340284	-0.152138786	0.88066597	1	-10.61707502
Putative tubulin-like protein alpha-4B OS=Homo sapiens (Human) OX=9606 GN=TUBA4B PE=5 SV=2	0.000318228	-0.150436247	0.881990782	1	-10.6173457
Alpha-actinin-3 OS=Homo sapiens (Human) OX=9606 GN=ACTN3 PE=1 SV=2	0.000394414	0.150015782	0.882322642	1	-10.61741035
Ribosome-binding protein 1 OS=Homo sapiens (Human) OX=9606 GN=RRBP1 PE=1 SV=5	0.000385565	0.150021674	0.882313432	1	-10.61741115
Peroxiredoxin-5, mitochondrial OS=Homo sapiens (Human) OX=9606 GN=PRDX5 PE=1 SV=4	0.000666083	-0.148461564	0.883527808	1	-10.61765583
C-X-C motif chemokine 14 OS=Homo sapiens (Human) OX=9606 GN=CXCL14 PE=1 SV=2	0.000588628	0.145809687	0.885597174	1	-10.61806426
14-3-3 protein theta OS=Homo sapiens (Human) OX=9606 GN=YWHAQ PE=1 SV=1	0.005835882	0.145208166	0.886061172	1	-10.61815788
Transgelin-3 OS=Homo sapiens (Human) OX=9606 GN=TAGLN3 PE=1 SV=2	0.001420857	0.144678429	0.886478244	1	-10.61823697
ADP-sugar pyrophosphatase OS=Homo sapiens (Human) OX=9606 GN=NUDT5 PE=1 SV=1	0.000305363	-0.14466012	0.886492505	1	-10.61823975
no description	0.000227786	-0.143933083	0.887054401	1	-10.61835161
Ubiquitin carboxyl-terminal hydrolase isozyme L3 OS=Homo sapiens (Human) OX=9606 GN=UCHL3 PE=1 SV=1	0.000227786	-0.143933083	0.887054401	1	-10.61835161
Disintegrin and metalloproteinase domain-containing protein 10 OS=Homo sapiens (Human) OX=9606 GN=ADAM10 PE=1 SV=1	0.000292144	0.142438146	0.88821913	1	-10.61857658
Cytosolic non-specific dipeptidase OS=Homo sapiens (Human) OX=9606 GN=CNDP2 PE=1 SV=2	0.000328021	-0.14213902	0.888452215	1	-10.61862131
Small proline-rich protein 3 OS=Homo sapiens (Human) OX=9606 GN=SPRR3 PE=1 SV=2	0.002825913	0.138083184	0.891617875	1	-10.61921712
Histone H2B type 1-H OS=Homo sapiens (Human) OX=9606 GN=HIST1H2BH PE=1 SV=3	0.003781014	-0.136564866	0.892797594	1	-10.61943774
Histone H2B type 1-D OS=Homo sapiens (Human) OX=9606 GN=HIST1H2BD PE=1 SV=2	0.003781014	-0.136564866	0.892797594	1	-10.61943774
Histone H2B type 1-C/E/F/G/I OS=Homo sapiens (Human) OX=9606 GN=H2BC6 PE=1 SV=4	0.003781014	-0.136564866	0.892797594	1	-10.61943774
Histone H2B type 1-L OS=Homo sapiens (Human) OX=9606 GN=H2BC13 PE=1 SV=3	0.003774545	-0.136406421	0.892921162	1	-10.61946047
Histone H2B type 1-N OS=Homo sapiens (Human) OX=9606 GN=H2BC15 PE=1 SV=3	0.003774545	-0.136406421	0.892921162	1	-10.61946047
Basigin OS=Homo sapiens (Human) OX=9606 GN=BSG PE=1 SV=2	0.000379454	0.136323519	0.892985817	1	-10.61947235
Integrin beta-4 OS=Homo sapiens (Human) OX=9606 GN=ITGB4 PE=1 SV=5	0.000250006	0.13245191	0.896006121	1	-10.62001925
no description	0.004950234	-0.131311001	0.896896475	1	-10.62017741
Keratin, type II cytoskeletal 5 OS=Homo sapiens (Human) OX=9606 GN=KRT5 PE=1 SV=3	0.00510943	-0.130585283	0.897462892	1	-10.62027731
60S acidic ribosomal protein P1 OS=Homo sapiens (Human) OX=9606 GN=RPLP1 PE=1 SV=1	0.000392694	0.128443647	0.899138694	1	-10.62056761
60S acidic ribosomal protein P0-like OS=Homo sapiens (Human) OX=9606 GN=RPLP0P6 PE=5 SV=1	0.001157641	0.127711374	0.899706502	1	-10.62066747
Histone H2B type 3-B OS=Homo sapiens (Human) OX=9606 GN=HIST3H2BB PE=1 SV=3	0.002757825	-0.124363804	0.902320981	1	-10.62111101
Dystroglycan OS=Homo sapiens (Human) OX=9606 GN=DAG1 PE=1 SV=2	0.000115134	0.123744175	0.902805043	1	-10.62119182
Coatomer subunit zeta-1 OS=Homo sapiens (Human) OX=9606 GN=COPZ1 PE=1 SV=1	0.000283679	-0.122508658	0.903770361	1	-10.62135175
Fibroblast growth factor-binding protein 1 OS=Homo sapiens (Human) OX=9606 GN=FGFBP1 PE=1 SV=1	0.013769506	0.122229362	0.903988597	1	-10.62138768
Cytoplasmic dynein 1 intermediate chain 2 OS=Homo sapiens (Human) OX=9606 GN=DYNC1I2 PE=1 SV=3	0.000154802	0.121645062	0.90444892	1	-10.62146144
Ras-related protein Rap-1A OS=Homo sapiens (Human) OX=9606 GN=RAP1A PE=1 SV=1	0.000242797	-0.120487922	0.905349504	1	-10.62160986
Protein canopy homolog 2 OS=Homo sapiens (Human) OX=9606 GN=CNPY2 PE=1 SV=1	0.000278111	-0.119812394	0.905881178	1	-10.62169408
Syntenin-1 OS=Homo sapiens (Human) OX=9606 GN=SDCBP PE=1 SV=1	0.00107383	0.117737611	0.907503052	1	-10.62195321
POTE ankyrin domain family member J OS=Homo sapiens (Human) OX=9606 GN=POTEJ PE=3 SV=1	0.002144623	0.117375205	0.907786391	1	-10.62199801
Nucleoside diphosphate kinase B OS=Homo sapiens (Human) OX=9606 GN=NME2 PE=1 SV=1	0.002792883	-0.11709078	0.908005177	1	-10.62203412
Gamma-interferon-inducible lysosomal thiol reductase OS=Homo sapiens (Human) OX=9606 GN=IFI30 PE=1 SV=3	0.000263893	0.113132117	0.91110468	1	-10.62251224
Histone H2B type 1-O OS=Homo sapiens (Human) OX=9606 GN=HIST1H2BO PE=1 SV=3	0.002943275	-0.112828368	0.911338829	1	-10.62254931
Histone H2B type 2-E OS=Homo sapiens (Human) OX=9606 GN=HIST2H2BE PE=1 SV=3	0.002943275	-0.112828368	0.911338829	1	-10.62254931
Programmed cell death 6-interacting protein OS=Homo sapiens (Human) OX=9606 GN=PDCD6IP PE=1 SV=1	0.000565481	0.112506748	0.911590439	1	-10.62258741
Plasminogen activator inhibitor 2 OS=Homo sapiens (Human) OX=9606 GN=SERPINB2 PE=1 SV=2	0.000563592	-0.112390567	0.91168478	1	-10.62260017
Heat shock protein beta-1 OS=Homo sapiens (Human) OX=9606 GN=HSPB1 PE=1 SV=2	0.010238874	0.111193909	0.912621009	1	-10.62274085
Ras-related protein Rap-1b OS=Homo sapiens (Human) OX=9606 GN=RAP1B PE=1 SV=1	0.000280845	-0.110859129	0.912879554	1	-10.62278088
Protein S100-P OS=Homo sapiens (Human) OX=9606 GN=S100P PE=1 SV=2	0.000134617	-0.108913284	0.914405662	1	-10.62300479
60S ribosomal protein L34 OS=Homo sapiens (Human) OX=9606 GN=RPL34 PE=1 SV=3	0.000181143	-0.107276799	0.915686546	1	-10.62319082
Putative 60S ribosomal protein L13a protein RPL13AP3 OS=Homo sapiens (Human) OX=9606 GN=RPL13AP3 PE=5 SV=1	0.000355183	-0.105508196	0.917071104	1	-10.62338871
Poly(rC)-binding protein 1 OS=Homo sapiens (Human) OX=9606 GN=PCBP1 PE=1 SV=2	0.000742343	-0.105173195	0.917330168	1	-10.62342667
60S ribosomal protein L32 OS=Homo sapiens (Human) OX=9606 GN=RPL32 PE=1 SV=2	0.000657669	0.105062777	0.917419846	1	-10.62343803
F-actin-capping protein subunit alpha-2 OS=Homo sapiens (Human) OX=9606 GN=CAPZA2 PE=1 SV=3	0.000117683	0.104625802	0.917758785	1	-10.62348705
Beta-1,4-galactosyltransferase 1 OS=Homo sapiens (Human) OX=9606 GN=B4GALT1 PE=1 SV=5	0.000282536	0.104146807	0.918133867	1	-10.62353963
POTE ankyrin domain family member I OS=Homo sapiens (Human) OX=9606 GN=POTEI PE=3 SV=1	0.00208772	0.104002116	0.91825036	1	-10.62355463
Plastin-3 OS=Homo sapiens (Human) OX=9606 GN=PLS3 PE=1 SV=4	0.001048141	-0.100631655	0.920887037	1	-10.62391809
40S ribosomal protein S15a OS=Homo sapiens (Human) OX=9606 GN=RPS15A PE=1 SV=2	0.000511149	-0.100154788	0.921263681	1	-10.62396766
Catenin alpha-1 OS=Homo sapiens (Human) OX=9606 GN=CTNNA1 PE=1 SV=1	0.000224788	-0.096219765	0.924344003	1	-10.62437473
Tropomyosin beta chain OS=Homo sapiens (Human) OX=9606 GN=TPM2 PE=1 SV=1	0.001187747	0.095997924	0.924520809	1	-10.62439644
Histone H2B type 1-K OS=Homo sapiens (Human) OX=9606 GN=H2BC12 PE=1 SV=3	0.003771004	-0.094003402	0.926081236	1	-10.62459642
60S ribosomal protein L9 OS=Homo sapiens (Human) OX=9606 GN=RPL9P8 PE=1 SV=1	0.000290706	-0.09220628	0.927492962	1	-10.62477172
Keratinocyte proline-rich protein OS=Homo sapiens (Human) OX=9606 GN=KPRP PE=1 SV=1	0.000139188	0.089778598	0.929393775	1	-10.62500469
Glycogenin-1 OS=Homo sapiens (Human) OX=9606 GN=GYG1 PE=1 SV=4	0.00017661	-0.089619179	0.929518798	1	-10.62501973
Charged multivesicular body protein 1b OS=Homo sapiens (Human) OX=9606 GN=CHMP1B PE=1 SV=1	0.000121927	-0.089445174	0.929656413	1	-10.62503585
Integrin alpha-3 OS=Homo sapiens (Human) OX=9606 GN=ITGA3 PE=1 SV=5	0.000719174	0.089209894	0.929839781	1	-10.62505822
Ras-related protein Ral-A OS=Homo sapiens (Human) OX=9606 GN=RALA PE=1 SV=1	0.000112239	-0.088789517	0.930169477	1	-10.62509756
Tissue factor OS=Homo sapiens (Human) OX=9606 GN=F3 PE=1 SV=1	0.000129728	-0.084718615	0.933362888	1	-10.62546899
no description	0.000141782	-0.083677147	0.934180053	1	-10.62556122
Ubiquitin-like modifier-activating enzyme 1 OS=Homo sapiens (Human) OX=9606 GN=UBA1 PE=1 SV=3	0.000141782	-0.083677147	0.934180053	1	-10.62556122
Immunoglobulin lambda constant 1 OS=Homo sapiens (Human) OX=9606 GN=IGLC1 PE=1 SV=1	0.001698047	-0.08162092	0.935793647	1	-10.62573996
Ubiquitin-conjugating enzyme E2 variant 2 OS=Homo sapiens (Human) OX=9606 GN=UBE2V2 PE=1 SV=4	0.000444786	0.080905725	0.936354953	1	-10.62580108
Cofilin-2 OS=Homo sapiens (Human) OX=9606 GN=CFL2 PE=1 SV=1	0.002375441	0.0798487	0.937187041	1	-10.62588995
Cell division control protein 42 homolog OS=Homo sapiens (Human) OX=9606 GN=CDC42 PE=1 SV=2	0.000883623	0.079546132	0.937424528	1	-10.62591531
Pyruvate kinase PKLR OS=Homo sapiens (Human) OX=9606 GN=PKLR PE=1 SV=2	0.00016365	0.07854932	0.938204568	1	-10.62599868
Heat shock 70 kDa protein 1A OS=Homo sapiens (Human) OX=9606 GN=HSPA1A PE=1 SV=1	0.002156222	0.07849854	0.938244431	1	-10.62600287
Heat shock 70 kDa protein 1B OS=Homo sapiens (Human) OX=9606 GN=HSPA1B PE=1 SV=1	0.002156222	0.07849854	0.938244431	1	-10.62600287
Gamma-enolase OS=Homo sapiens (Human) OX=9606 GN=ENO2 PE=1 SV=3	0.00012071	0.077423037	0.939088751	1	-10.62609106
Beta-enolase OS=Homo sapiens (Human) OX=9606 GN=ENO3 PE=1 SV=5	0.000121681	0.077114027	0.939331351	1	-10.62611617
Granulocyte colony-stimulating factor OS=Homo sapiens (Human) OX=9606 GN=CSF3 PE=1 SV=1	0.000236288	0.077033967	0.939396562	1	-10.62612221
BTB/POZ domain-containing protein KCTD12 OS=Homo sapiens (Human) OX=9606 GN=KCTD12 PE=1 SV=1	0.0002788	0.076711518	0.939647366	1	-10.62614874
Vimentin OS=Homo sapiens (Human) OX=9606 GN=VIM PE=1 SV=4	0.000286173	0.076614416	0.939723604	1	-10.62615657
60S ribosomal protein L37a OS=Homo sapiens (Human) OX=9606 GN=RPL37A PE=1 SV=2	0.000724241	-0.076434383	0.939867291	1	-10.6261706
Rho-related GTP-binding protein RhoQ OS=Homo sapiens (Human) OX=9606 GN=RHOQ PE=1 SV=2	0.000708629	0.074979877	0.941009309	1	-10.62628644
Peptidyl-prolyl cis-trans isomerase A-like 4G OS=Homo sapiens (Human) OX=9606 GN=PPIAL4G PE=3 SV=1	0.000151033	-0.074853916	0.941105926	1	-10.6262968
Eukaryotic initiation factor 4A-II OS=Homo sapiens (Human) OX=9606 GN=EIF4A2 PE=1 SV=2	0.00046355	0.073248272	0.942366824	1	-10.62642186
Chromobox protein homolog 3 OS=Homo sapiens (Human) OX=9606 GN=CBX3 PE=1 SV=4	0.000211723	-0.071736919	0.94355382	1	-10.6265371
Reticulocalbin-1 OS=Homo sapiens (Human) OX=9606 GN=RCN1 PE=1 SV=1	0.000217786	-0.068605457	0.94601575	1	-10.62676787
Involucrin OS=Homo sapiens (Human) OX=9606 GN=IVL PE=1 SV=2	0.000444669	-0.068452394	0.946135994	1	-10.6267789
Histone H2B type 1-J OS=Homo sapiens (Human) OX=9606 GN=H2BC11 PE=1 SV=3	0.002933267	-0.068192187	0.946338329	1	-10.62679797
Moesin OS=Homo sapiens (Human) OX=9606 GN=MSN PE=1 SV=3	0.002526973	-0.064021425	0.949617465	1	-10.62708767
14-3-3 protein zeta/delta OS=Homo sapiens (Human) OX=9606 GN=YWHAZ PE=1 SV=1	0.013177801	-0.063642999	0.949912904	1	-10.62711339
Nucleobindin-1 OS=Homo sapiens (Human) OX=9606 GN=NUCB1 PE=1 SV=4	0.00077731	-0.063556577	0.949982764	1	-10.62711886
BolA-like protein 2 OS=Homo sapiens (Human) OX=9606 GN=BOLA2B PE=1 SV=1	0.000158713	-0.06099984	0.951992164	1	-10.62728638
Filamin-B OS=Homo sapiens (Human) OX=9606 GN=FLNB PE=1 SV=2	0.001401416	0.060863801	0.952097231	1	-10.62729539
Major prion protein OS=Homo sapiens (Human) OX=9606 GN=PRNP PE=1 SV=1	0.000378606	0.056172194	0.955787214	1	-10.62758394
Histone H2B type 2-F OS=Homo sapiens (Human) OX=9606 GN=HIST2H2BF PE=1 SV=3	0.003761833	-0.055776606	0.956096535	1	-10.62760748
Histone H2B type 1-M OS=Homo sapiens (Human) OX=9606 GN=H2BC14 PE=1 SV=3	0.003755365	-0.055711635	0.95614762	1	-10.62761129
CD9 antigen OS=Homo sapiens (Human) OX=9606 GN=CD9 PE=1 SV=4	0.000527211	-0.055255315	0.956508105	1	-10.62763769
40S ribosomal protein SA OS=Homo sapiens (Human) OX=9606 GN=RPSA PE=1 SV=4	0.000454961	-0.055013401	0.956696635	1	-10.62765196
Programmed cell death protein 5 OS=Homo sapiens (Human) OX=9606 GN=PDCD5 PE=1 SV=3	0.000194957	0.054533298	0.957074149	1	-10.62767962
Ras-related C3 botulinum toxin substrate 3 OS=Homo sapiens (Human) OX=9606 GN=RAC3 PE=1 SV=1	0.000490693	0.052876683	0.958376854	1	-10.62777321
Histone H2B type F-S OS=Homo sapiens (Human) OX=9606 GN=H2BFS PE=1 SV=2	0.003736623	0.050174245	0.960502215	1	-10.62791969
Peptidyl-prolyl cis-trans isomerase A OS=Homo sapiens (Human) OX=9606 GN=PPIA PE=1 SV=2	0.003684123	0.049664471	0.960903167	1	-10.62794646
Plastin-1 OS=Homo sapiens (Human) OX=9606 GN=PLS1 PE=1 SV=2	0.000135649	0.048984322	0.961438139	1	-10.62798175
Tissue factor pathway inhibitor 2 OS=Homo sapiens (Human) OX=9606 GN=TFPI2 PE=1 SV=1	0.000299947	-0.047014689	0.962988899	1	-10.62808104
Protein S100-A11 OS=Homo sapiens (Human) OX=9606 GN=S100A11 PE=1 SV=2	0.00507609	-0.04684271	0.963122751	1	-10.6280897
Keratin, type II cuticular Hb5 OS=Homo sapiens (Human) OX=9606 GN=KRT85 PE=1 SV=1	0.000158701	0.046474684	0.963413681	1	-10.6281076
Filamin-C OS=Homo sapiens (Human) OX=9606 GN=FLNC PE=1 SV=3	0.000153083	-0.045547724	0.964141486	1	-10.62815263
Insulin, isoform 2 OS=Homo sapiens (Human) OX=9606 GN=INS-IGF2 PE=2 SV=1	0.008988651	-0.045457537	0.964212436	1	-10.62815695
Solute carrier family 2, facilitated glucose transporter member 1 OS=Homo sapiens (Human) OX=9606 GN=SLC2A1 PE=1 SV=2	0.000212548	0.04407979	0.965296351	1	-10.62822184
6-phosphogluconolactonase OS=Homo sapiens (Human) OX=9606 GN=PGLS PE=1 SV=2	0.000137941	-0.041135423	0.967613002	1	-10.62835382
EF-hand domain-containing protein D2 OS=Homo sapiens (Human) OX=9606 GN=EFHD2 PE=1 SV=1	0.000346396	-0.03996373	0.968536202	1	-10.62840368
Serine/threonine-protein kinase OSR1 OS=Homo sapiens (Human) OX=9606 GN=OXSR1 PE=1 SV=1	0.000542773	-0.038661754	0.969560713	1	-10.62845753
60S ribosomal protein L12 OS=Homo sapiens (Human) OX=9606 GN=RPL12 PE=1 SV=1	0.002647916	-0.038612627	0.969598193	1	-10.62845964
Importin subunit beta-1 OS=Homo sapiens (Human) OX=9606 GN=KPNB1 PE=1 SV=2	0.000309145	0.038191707	0.969929436	1	-10.62847665
Peptidyl-prolyl cis-trans isomerase FKBP1A OS=Homo sapiens (Human) OX=9606 GN=FKBP1A PE=1 SV=2	0.00083749	-0.038141082	0.969970439	1	-10.62847857
Keratin, type II cuticular Hb3 OS=Homo sapiens (Human) OX=9606 GN=KRT83 PE=1 SV=2	0.000203437	0.037860441	0.970191285	1	-10.62848979
Guanine nucleotide-binding protein G(i) subunit alpha OS=Homo sapiens (Human) OX=9606 GN=GNAI3 PE=1 SV=3	0.000144523	-0.037248367	0.970672953	1	-10.62851398
Guanine nucleotide-binding protein G(i) subunit alpha-2 OS=Homo sapiens (Human) OX=9606 GN=GNAI2 PE=1 SV=3	0.000223682	-0.036391439	0.971347328	1	-10.62854717
Major vault protein OS=Homo sapiens (Human) OX=9606 GN=MVP PE=1 SV=4	0.001574257	-0.036321313	0.971401408	1	-10.62854996
Ladinin-1 OS=Homo sapiens (Human) OX=9606 GN=LAD1 PE=1 SV=2	0.000113994	-0.035268429	0.972230058	1	-10.62858961
Fascin OS=Homo sapiens (Human) OX=9606 GN=FSCN1 PE=1 SV=3	0.001172992	0.034994681	0.972445961	1	-10.62859969
Ras-related C3 botulinum toxin substrate 1 OS=Homo sapiens (Human) OX=9606 GN=RAC1 PE=1 SV=1	0.000667582	-0.034918326	0.972506672	1	-10.62860244
Myotrophin OS=Homo sapiens (Human) OX=9606 GN=MTPN PE=1 SV=2	0.000436611	0.034659853	0.972710098	1	-10.6286119
Calreticulin OS=Homo sapiens (Human) OX=9606 GN=CALR PE=1 SV=1	0.000987634	0.034045527	0.973193597	1	-10.62863411
Ras-related C3 botulinum toxin substrate 2 OS=Homo sapiens (Human) OX=9606 GN=RAC2 PE=1 SV=1	0.000495535	0.034012865	0.973219303	1	-10.62863528
Keratin, type II cuticular Hb1 OS=Homo sapiens (Human) OX=9606 GN=KRT81 PE=1 SV=3	0.000221411	0.033698472	0.973466748	1	-10.62864648
Integrin alpha-V OS=Homo sapiens (Human) OX=9606 GN=ITGAV PE=1 SV=2	0.000165274	0.033105833	0.973933195	1	-10.62866731
High mobility group protein HMGI-C OS=Homo sapiens (Human) OX=9606 GN=HMGA2 PE=1 SV=1	0.000980696	-0.032628081	0.974309225	1	-10.62868383
Protein S100-A16 OS=Homo sapiens (Human) OX=9606 GN=S100A16 PE=1 SV=1	0.009976078	-0.032614583	0.974318854	1	-10.62868437
Catenin beta-1 OS=Homo sapiens (Human) OX=9606 GN=CTNNB1 PE=1 SV=1	0.00014037	-0.032467363	0.974434734	1	-10.62868941
Keratin, type II cuticular Hb6 OS=Homo sapiens (Human) OX=9606 GN=KRT86 PE=1 SV=1	0.000251572	0.030654793	0.975862428	1	-10.62874953
Integrin beta-1 OS=Homo sapiens (Human) OX=9606 GN=ITGB1 PE=1 SV=2	0.000860674	0.029407214	0.97684357	1	-10.62878901
Large neutral amino acids transporter small subunit 1 OS=Homo sapiens (Human) OX=9606 GN=SLC7A5 PE=1 SV=2	0.000872332	0.028994808	0.977168219	1	-10.62880168
Tubulin-specific chaperone A OS=Homo sapiens (Human) OX=9606 GN=TBCA PE=1 SV=3	0.000427372	0.028227051	0.977773474	1	-10.62882473
Histone H2B type 1-B OS=Homo sapiens (Human) OX=9606 GN=HIST1H2BB PE=1 SV=2	0.002924094	-0.02785692	0.978063993	1	-10.62883571
POTE ankyrin domain family member E OS=Homo sapiens (Human) OX=9606 GN=POTEE PE=2 SV=3	0.002725671	-0.026328782	0.979267028	1	-10.62887927
Nucleosome assembly protein 1-like 4 OS=Homo sapiens (Human) OX=9606 GN=NAP1L4 PE=1 SV=1	0.000286486	0.02506277	0.980263742	1	-10.6289135
Ubiquitin-like protein ISG15 OS=Homo sapiens (Human) OX=9606 GN=ISG15 PE=1 SV=5	0.000495967	-0.025041727	0.980281074	1	-10.628914
Zyxin OS=Homo sapiens (Human) OX=9606 GN=ZYX PE=1 SV=1	0.00015014	0.024263923	0.980893421	1	-10.62893418
14-3-3 protein eta OS=Homo sapiens (Human) OX=9606 GN=YWHAH PE=1 SV=4	0.002696703	0.02358551	0.981426811	1	-10.6289513
Protein S100-A9 OS=Homo sapiens (Human) OX=9606 GN=S100A9 PE=1 SV=1	0.000442733	-0.022609073	0.982196287	1	-10.62897499
CD44 antigen OS=Homo sapiens (Human) OX=9606 GN=CD44 PE=1 SV=3	0.000100835	0.019676276	0.984504807	1	-10.62904027
Probable phosphoglycerate mutase 4 OS=Homo sapiens (Human) OX=9606 GN=PGAM4 PE=3 SV=1	0.001445958	-0.017164705	0.98648299	1	-10.62908892
Macrophage-capping protein OS=Homo sapiens (Human) OX=9606 GN=CAPG PE=1 SV=2	0.001096886	0.015869426	0.987502913	1	-10.62911143
UTP--glucose-1-phosphate uridylyltransferase OS=Homo sapiens (Human) OX=9606 GN=UGP2 PE=1 SV=5	0.000512081	-0.014879363	0.988282519	1	-10.62912745
Rho GDP-dissociation inhibitor 1 OS=Homo sapiens (Human) OX=9606 GN=ARHGDIA PE=1 SV=3	0.001583408	-0.012992663	0.989767803	1	-10.62915513
Phosphoglycerate mutase 1 OS=Homo sapiens (Human) OX=9606 GN=PGAM1 PE=1 SV=2	0.002646603	0.012518071	0.990141923	1	-10.62916148
Galectin-1 OS=Homo sapiens (Human) OX=9606 GN=LGALS1 PE=1 SV=2	0.013976412	-0.00989473	0.992207569	1	-10.62919242
Serpin H1 OS=Homo sapiens (Human) OX=9606 GN=SERPINH1 PE=1 SV=2	0.002935648	0.009853172	0.99224017	1	-10.62919286
Proteasome subunit beta type-6 OS=Homo sapiens (Human) OX=9606 GN=PSMB6 PE=1 SV=4	0.001111726	0.00505119	0.996022057	1	-10.62923051
Putative nucleoside diphosphate kinase OS=Homo sapiens (Human) OX=9606 GN=NME2P1 PE=5 SV=1	0.002562447	-0.00329152	0.997407736	1	-10.62923823
Trypsin-2 OS=Homo sapiens (Human) OX=9606 GN=PRSS2 PE=1 SV=1	0.000249486	-0.002517225	0.998017537	1	-10.6292406
Guanine nucleotide-binding protein G(I)/G(S)/G(T) subunit beta-3 OS=Homo sapiens (Human) OX=9606 GN=GNB3 PE=1 SV=1	0.000172812	0	1	1	-10.62924393
Vacuolar protein sorting-associated protein 28 homolog OS=Homo sapiens (Human) OX=9606 GN=VPS28 PE=1 SV=1	0.000179402	0	1	1	-10.62924393
Cytoglobin OS=Homo sapiens (Human) OX=9606 GN=CYGB PE=1 SV=1	0.000207675	0	1	1	-10.62924393
IST1 homolog OS=Homo sapiens (Human) OX=9606 GN=IST1 PE=1 SV=1	0.00014721	0	1	1	-10.62924393
S-phase kinase-associated protein 1 OS=Homo sapiens (Human) OX=9606 GN=SKP1 PE=1 SV=2	0.000137587	0	1	1	-10.62924393
Putative keratin-87 protein OS=Homo sapiens (Human) OX=9606 GN=KRT87P PE=5 SV=4	0.000139681	0	1	1	-10.62924393
Ras-related protein Rab-7a OS=Homo sapiens (Human) OX=9606 GN=RAB7A PE=1 SV=1	0.000126696	0	1	1	-10.62924393
Ubiquitin-conjugating enzyme E2 D3 OS=Homo sapiens (Human) OX=9606 GN=UBE2D3 PE=1 SV=1	0.000238187	0	1	1	-10.62924393
Ras-related protein Rab-10 OS=Homo sapiens (Human) OX=9606 GN=RAB10 PE=1 SV=1	0.000130405	0	1	1	-10.62924393
Apolipoprotein C-I OS=Homo sapiens (Human) OX=9606 GN=APOC1 PE=1 SV=1	0.000165812	0	1	1	-10.62924393
Apolipoprotein A-II OS=Homo sapiens (Human) OX=9606 GN=APOA2 PE=1 SV=1	0.000105781	0	1	1	-10.62924393
CD151 antigen OS=Homo sapiens (Human) OX=9606 GN=CD151 PE=1 SV=3	0.000273767	0	1	1	-10.62924393
Ras-related protein R-Ras OS=Homo sapiens (Human) OX=9606 GN=RRAS PE=1 SV=1	0.000112838	0	1	1	-10.62924393
Peptidylprolyl isomerase OS=Homo sapiens (Human) OX=9606 GN=FKBP1C PE=1 SV=1	0.000131081	0	1	1	-10.62924393
Vesicle-trafficking protein SEC22b OS=Homo sapiens (Human) OX=9606 GN=SEC22B PE=1 SV=4	0.000122995	0	1	1	-10.62924393
PDZ domain-containing protein GIPC1 OS=Homo sapiens (Human) OX=9606 GN=GIPC1 PE=1 SV=2	0.000102927	0	1	1	-10.62924393
Astrocytic phosphoprotein PEA-15 OS=Homo sapiens (Human) OX=9606 GN=PEA15 PE=1 SV=2	0.000394141	0	1	1	-10.62924393
Renin receptor OS=Homo sapiens (Human) OX=9606 GN=ATP6AP2 PE=1 SV=2	0.000152841	0	1	1	-10.62924393
Sodium/potassium-transporting ATPase subunit alpha-1 OS=Homo sapiens (Human) OX=9606 GN=ATP1A1 PE=1 SV=1	0.000194927	0	1	1	-10.62924393
Myelin protein zero-like protein 1 OS=Homo sapiens (Human) OX=9606 GN=MPZL1 PE=1 SV=1	0.000125052	0	1	1	-10.62924393
Dermcidin OS=Homo sapiens (Human) OX=9606 GN=DCD PE=1 SV=2	0.000426744	0	1	1	-10.62924393
Cystatin-M OS=Homo sapiens (Human) OX=9606 GN=CST6 PE=1 SV=1	0.000291327	0	1	1	-10.62924393
Vesicle-associated membrane protein 3 OS=Homo sapiens (Human) OX=9606 GN=VAMP3 PE=1 SV=3	0.000101421	0	1	1	-10.62924393
Interleukin-6 OS=Homo sapiens (Human) OX=9606 GN=IL6 PE=1 SV=1	0.000122999	0	1	1	-10.62924393
Integrin alpha-2 OS=Homo sapiens (Human) OX=9606 GN=ITGA2 PE=1 SV=1	0.000106713	0	1	1	-10.62924393
Arrestin domain-containing protein 1 OS=Homo sapiens (Human) OX=9606 GN=ARRDC1 PE=1 SV=1	0.000176832	0	1	1	-10.62924393
C-X-C motif chemokine 5 OS=Homo sapiens (Human) OX=9606 GN=CXCL5 PE=1 SV=1	0.00023117	0	1	1	-10.62924393
Myristoylated alanine-rich C-kinase substrate OS=Homo sapiens (Human) OX=9606 GN=MARCKS PE=1 SV=4	0.000106845	0	1	1	-10.62924393
Partner of Y14 and mago OS=Homo sapiens (Human) OX=9606 GN=PYM1 PE=1 SV=1	0.00016381	0	1	1	-10.62924393
U6 snRNA-associated Sm-like protein LSm8 OS=Homo sapiens (Human) OX=9606 GN=LSM8 PE=1 SV=3	0.000368506	0	1	1	-10.62924393
Erythrocyte band 7 integral membrane protein OS=Homo sapiens (Human) OX=9606 GN=STOM PE=1 SV=3	0.000152152	0	1	1	-10.62924393
2-iminobutanoate/2-iminopropanoate deaminase OS=Homo sapiens (Human) OX=9606 GN=RIDA PE=1 SV=1	0.000101836	0	1	1	-10.62924393
GTPase HRas OS=Homo sapiens (Human) OX=9606 GN=HRAS PE=1 SV=1	0.000103893	0	1	1	-10.62924393
GTPase NRas OS=Homo sapiens (Human) OX=9606 GN=NRAS PE=1 SV=1	0.000107604	0	1	1	-10.62924393
Ras-related protein R-Ras2 OS=Homo sapiens (Human) OX=9606 GN=RRAS2 PE=1 SV=1	0.000157783	0	1	1	-10.62924393
Keratin-associated protein 11-1 OS=Homo sapiens (Human) OX=9606 GN=KRTAP11-1 PE=2 SV=1	0.000141644	0	1	1	-10.62924393
Small nuclear ribonucleoprotein F OS=Homo sapiens (Human) OX=9606 GN=SNRPF PE=1 SV=1	0.000722068	0	1	1	-10.62924393
Interstitial collagenase OS=Homo sapiens (Human) OX=9606 GN=MMP1 PE=1 SV=3	0.000331872	0	1	1	-10.62924393
Guanine nucleotide-binding protein G(I)/G(S)/G(T) subunit beta-2 OS=Homo sapiens (Human) OX=9606 GN=GNB2 PE=1 SV=3	0.000333602	0	1	1	-10.62924393
Ubiquitin-conjugating enzyme E2 D2 OS=Homo sapiens (Human) OX=9606 GN=UBE2D2 PE=1 SV=1	0.000238187	0	1	1	-10.62924393
Sodium/potassium-transporting ATPase subunit alpha-2 OS=Homo sapiens (Human) OX=9606 GN=ATP1A2 PE=1 SV=1	0.000108461	0	1	1	-10.62924393
CD81 antigen OS=Homo sapiens (Human) OX=9606 GN=CD81 PE=1 SV=1	0.000152088	0	1	1	-10.62924393
Tetraspanin-14 OS=Homo sapiens (Human) OX=9606 GN=TSPAN14 PE=1 SV=1	0.000327797	0	1	1	-10.62924393
Sodium/potassium-transporting ATPase subunit alpha-3 OS=Homo sapiens (Human) OX=9606 GN=ATP1A3 PE=1 SV=3	0.000125065	0	1	1	-10.62924393
Lactadherin OS=Homo sapiens (Human) OX=9606 GN=MFGE8 PE=1 SV=3	0.000322184	0	1	1	-10.62924393
Immunoglobulin superfamily member 8 OS=Homo sapiens (Human) OX=9606 GN=IGSF8 PE=1 SV=1	0.00011974	0	1	1	-10.62924393
Transmembrane emp24 domain-containing protein 10 OS=Homo sapiens (Human) OX=9606 GN=TMED10 PE=1 SV=2	0.000138032	0	1	1	-10.62924393
Rho-related GTP-binding protein RhoG OS=Homo sapiens (Human) OX=9606 GN=RHOG PE=1 SV=1	0.000105072	0	1	1	-10.62924393
Guanine nucleotide-binding protein G(I)/G(S)/G(O) subunit gamma-12 OS=Homo sapiens (Human) OX=9606 GN=GNG12 PE=1 SV=3	0.000836783	0	1	1	-10.62924393
Protein S100-A13 OS=Homo sapiens (Human) OX=9606 GN=S100A13 PE=1 SV=1	0.00011282	0	1	1	-10.62924393
Guanine nucleotide-binding protein subunit beta-4 OS=Homo sapiens (Human) OX=9606 GN=GNB4 PE=1 SV=3	0.000246432	0	1	1	-10.62924393
Phospholipid scramblase 3 OS=Homo sapiens (Human) OX=9606 GN=PLSCR3 PE=1 SV=2	0.000157182	0	1	1	-10.62924393
Heme-binding protein 1 OS=Homo sapiens (Human) OX=9606 GN=HEBP1 PE=1 SV=1	0.000180689	0	1	1	-10.62924393
Ras-related protein Rap-1b-like protein OS=Homo sapiens (Human) OX=9606 GN=- PE=2 SV=1	0.000130841	0	1	1	-10.62924393
Integrin beta-6 OS=Homo sapiens (Human) OX=9606 GN=ITGB6 PE=1 SV=2	0.000107597	0	1	1	-10.62924393
Transmembrane protein 69 OS=Homo sapiens (Human) OX=9606 GN=TMEM69 PE=2 SV=1	0.000202125	0	1	1	-10.62924393
Putative 60S ribosomal protein L37a-like protein OS=Homo sapiens (Human) OX=9606 GN=RPL37AP8 PE=5 SV=2	0.000355849	0	1	1	-10.62924393
