# Supplementary material for: Insights into epithelial cell senescence from transcriptome and secretome analysis of human oral keratinocytes
Source: Aging (Albany NY). 2021 Feb 12;13(4):4747–77. doi: 10.18632/aging.202658 (PMC7950289; doi:10.18632/aging.202658)
Supplement: Supplementary Table 5 [file aging-13-202658-s008.txt]

Supplementary Table 5. Proteins in EV pellet significantly changed with senescence.
ID	AveExpr	t	P.Value	adj.P.Val	B
Protein S100-A2 OS=Homo sapiens (Human) OX=9606 GN=S100A2 PE=1 SV=3	0.025439629	12.30736796	1.48958E-10	1.36296E-07	11.42822496
Major vault protein OS=Homo sapiens (Human) OX=9606 GN=MVP PE=1 SV=4	0.001574257	10.78958657	1.37246E-09	6.27899E-07	9.107566463
Serpin H1 OS=Homo sapiens (Human) OX=9606 GN=SERPINH1 PE=1 SV=2	0.002935648	9.309622605	1.50806E-08	4.59958E-06	6.608168387
Ubiquitin-conjugating enzyme E2 variant 2 OS=Homo sapiens (Human) OX=9606 GN=UBE2V2 PE=1 SV=4	0.000444786	8.125170328	1.2393E-07	2.53139E-05	4.417880974
Gelsolin OS=Homo sapiens (Human) OX=9606 GN=GSN PE=1 SV=1	0.000465212	8.066019624	1.38327E-07	2.53139E-05	4.303794036
Vinculin OS=Homo sapiens (Human) OX=9606 GN=VCL PE=1 SV=4	0.000955885	7.963536975	1.67524E-07	2.55474E-05	4.105049485
Transforming growth factor-beta-induced protein ig-h3 OS=Homo sapiens (Human) OX=9606 GN=TGFBI PE=1 SV=1	0.003443689	7.647615926	3.04983E-07	3.98656E-05	3.483723001
4F2 cell-surface antigen heavy chain OS=Homo sapiens (Human) OX=9606 GN=SLC3A2 PE=1 SV=3	0.001530403	7.528156687	3.83862E-07	4.39042E-05	3.245363645
Ubiquitin-fold modifier 1 OS=Homo sapiens (Human) OX=9606 GN=UFM1 PE=1 SV=1	0.000536847	7.151622225	8.02649E-07	8.16027E-05	2.481792155
Heat shock cognate 71 kDa protein OS=Homo sapiens (Human) OX=9606 GN=HSPA8 PE=1 SV=1	0.005375435	6.933692191	1.24091E-06	0.000109738	2.031394596
Apolipoprotein E OS=Homo sapiens (Human) OX=9606 GN=APOE PE=1 SV=1	0.00426999	6.903322081	1.31925E-06	0.000109738	1.968140589
Fructose-bisphosphate aldolase A OS=Homo sapiens (Human) OX=9606 GN=ALDOA PE=1 SV=2	0.00638236	6.851382681	1.4653E-06	0.000111729	1.85968786
Annexin A2 OS=Homo sapiens (Human) OX=9606 GN=ANXA2 PE=1 SV=2	0.016937847	6.564860548	2.63206E-06	0.000185257	1.255242546
Putative nucleoside diphosphate kinase OS=Homo sapiens (Human) OX=9606 GN=NME2P1 PE=5 SV=1	0.002562447	6.516034993	2.9115E-06	0.000190287	1.151212486
Nucleoside diphosphate kinase B OS=Homo sapiens (Human) OX=9606 GN=NME2 PE=1 SV=1	0.002792883	6.466409729	3.22697E-06	0.000196845	1.045176544
Protein S100-A11 OS=Homo sapiens (Human) OX=9606 GN=S100A11 PE=1 SV=2	0.00507609	6.385152903	3.82169E-06	0.000202715	0.870900673
Protein S100-A16 OS=Homo sapiens (Human) OX=9606 GN=S100A16 PE=1 SV=1	0.009976078	6.368674772	3.95548E-06	0.000202715	0.835461198
Ubiquitin thioesterase OTUB1 OS=Homo sapiens (Human) OX=9606 GN=OTUB1 PE=1 SV=2	0.000422508	6.364774473	3.98785E-06	0.000202715	0.827068029
Adenylyl cyclase-associated protein 1 OS=Homo sapiens (Human) OX=9606 GN=CAP1 PE=1 SV=5	0.001639068	6.260970933	4.95734E-06	0.000229211	0.603018782
Galectin-1 OS=Homo sapiens (Human) OX=9606 GN=LGALS1 PE=1 SV=2	0.013976412	6.258652042	5.01008E-06	0.000229211	0.593119914
Basigin OS=Homo sapiens (Human) OX=9606 GN=BSG PE=1 SV=2	0.000379454	6.214843136	5.46312E-06	0.000238036	0.503045355
Alpha-actinin-1 OS=Homo sapiens (Human) OX=9606 GN=ACTN1 PE=1 SV=2	0.003105336	6.188549212	5.7749E-06	0.000240183	0.445946218
Myosin-9 OS=Homo sapiens (Human) OX=9606 GN=MYH9 PE=1 SV=4	0.00268178	6.132191481	6.50636E-06	0.00025884	0.323290043
Vimentin OS=Homo sapiens (Human) OX=9606 GN=VIM PE=1 SV=4	0.000286173	6.094993041	7.04076E-06	0.000268429	0.242130989
Endoplasmin OS=Homo sapiens (Human) OX=9606 GN=HSP90B1 PE=1 SV=1	0.001903626	6.054209339	7.67879E-06	0.00027248	0.152968017
Nucleolin OS=Homo sapiens (Human) OX=9606 GN=NCL PE=1 SV=3	0.000591078	6.050324629	7.74259E-06	0.00027248	0.144465265
Putative annexin A2-like protein OS=Homo sapiens (Human) OX=9606 GN=ANXA2P2 PE=5 SV=2	0.014268114	6.018802537	8.28082E-06	0.000276868	0.075407637
Plastin-3 OS=Homo sapiens (Human) OX=9606 GN=PLS3 PE=1 SV=4	0.001048141	5.99755093	8.66525E-06	0.000276868	0.028787392
ADP-ribosylation factor 4 OS=Homo sapiens (Human) OX=9606 GN=ARF4 PE=1 SV=3	0.000199949	5.991658471	8.77505E-06	0.000276868	0.01585202
Guanine nucleotide-binding protein G(I)/G(S)/G(T) subunit beta-1 OS=Homo sapiens (Human) OX=9606 GN=GNB1 PE=1 SV=3	0.000349328	5.969255361	9.20575E-06	0.000280775	-0.033363412
Large neutral amino acids transporter small subunit 1 OS=Homo sapiens (Human) OX=9606 GN=SLC7A5 PE=1 SV=2	0.000872332	5.837243285	1.22243E-05	0.000360814	-0.32448288
Protein/nucleic acid deglycase DJ-1 OS=Homo sapiens (Human) OX=9606 GN=PARK7 PE=1 SV=2	0.0011175	5.786458366	1.38E-05	0.000391859	-0.446690815
Heat shock-related 70 kDa protein 2 OS=Homo sapiens (Human) OX=9606 GN=HSPA2 PE=1 SV=1	0.002443005	5.759505426	1.44604E-05	0.000391859	-0.496783074
Glycogenin-1 OS=Homo sapiens (Human) OX=9606 GN=GYG1 PE=1 SV=4	0.00017661	5.756310255	1.45609E-05	0.000391859	-0.503878374
Small nuclear ribonucleoprotein F OS=Homo sapiens (Human) OX=9606 GN=SNRPF PE=1 SV=1	0.000722068	5.727862131	1.56636E-05	0.000409492	-0.576590093
Integrin beta-1 OS=Homo sapiens (Human) OX=9606 GN=ITGB1 PE=1 SV=2	0.000860674	5.665188564	1.77467E-05	0.000451061	-0.706663093
Protein S100-A10 OS=Homo sapiens (Human) OX=9606 GN=S100A10 PE=1 SV=2	0.001753235	5.6278924	1.94606E-05	0.000480138	-0.799012843
Fructose-bisphosphate aldolase C OS=Homo sapiens (Human) OX=9606 GN=ALDOC PE=1 SV=2	0.000872975	5.611725907	1.99402E-05	0.000480138	-0.82602537
Nucleoside diphosphate kinase A OS=Homo sapiens (Human) OX=9606 GN=NME1 PE=1 SV=1	0.002251429	5.59531821	2.06676E-05	0.000484894	-0.862713431
Histidine--tRNA ligase, cytoplasmic OS=Homo sapiens (Human) OX=9606 GN=HARS PE=1 SV=2	0.000175731	5.556116439	2.25177E-05	0.000515092	-0.950473896
Annexin A1 OS=Homo sapiens (Human) OX=9606 GN=ANXA1 PE=1 SV=2	0.016506164	5.521097257	2.43135E-05	0.000538181	-1.02899328
Programmed cell death 6-interacting protein OS=Homo sapiens (Human) OX=9606 GN=PDCD6IP PE=1 SV=1	0.000565481	5.513845053	2.47034E-05	0.000538181	-1.045268279
60 kDa heat shock protein, mitochondrial OS=Homo sapiens (Human) OX=9606 GN=HSPD1 PE=1 SV=2	0.00055743	5.502355917	2.53342E-05	0.000539088	-1.071061479
no description	0.021419501	5.412183039	3.08935E-05	0.000642444	-1.273913582
Peptidyl-prolyl cis-trans isomerase A OS=Homo sapiens (Human) OX=9606 GN=PPIA PE=1 SV=2	0.003684123	5.383736996	3.28947E-05	0.00066886	-1.338053844
Protein SET OS=Homo sapiens (Human) OX=9606 GN=SET PE=1 SV=3	0.000568028	5.363502259	3.43985E-05	0.000684231	-1.383721279
Chloride intracellular channel protein 1 OS=Homo sapiens (Human) OX=9606 GN=CLIC1 PE=1 SV=4	0.001059831	5.284447055	4.09792E-05	0.000788214	-1.562465323
Ras-related protein Rap-1b OS=Homo sapiens (Human) OX=9606 GN=RAP1B PE=1 SV=1	0.000280845	5.280398525	4.13489E-05	0.000788214	-1.571632682
Apoptosis regulator BAX OS=Homo sapiens (Human) OX=9606 GN=BAX PE=1 SV=1	0.000217979	5.254745244	4.37722E-05	0.000817378	-1.629751164
Hemopexin OS=Homo sapiens (Human) OX=9606 GN=HPX PE=1 SV=2	0.02237674	5.227770085	4.64769E-05	0.000841522	-1.690919525
60S ribosomal protein L23a OS=Homo sapiens (Human) OX=9606 GN=RPL23A PE=1 SV=1	0.001406782	5.223652859	4.69045E-05	0.000841522	-1.700260563
Ubiquitin-60S ribosomal protein L40 OS=Homo sapiens (Human) OX=9606 GN=UBA52 PE=1 SV=2	0.01277669	5.186298101	5.0972E-05	0.000867586	-1.785068011
Disintegrin and metalloproteinase domain-containing protein 10 OS=Homo sapiens (Human) OX=9606 GN=ADAM10 PE=1 SV=1	0.000292144	5.181265611	5.15469E-05	0.000867586	-1.796501293
Ubiquitin-40S ribosomal protein S27a OS=Homo sapiens (Human) OX=9606 GN=RPS27A PE=1 SV=2	0.010521471	5.165696593	5.33674E-05	0.000867586	-1.831884113
Ubiquitin-like domain-containing protein OS=Homo sapiens (Human) OX=9606 GN=ENSG00000231767 PE=4 SV=1	0.008628458	5.151913751	5.50338E-05	0.000867586	-1.863222156
CD59 glycoprotein OS=Homo sapiens (Human) OX=9606 GN=CD59 PE=1 SV=1	0.001942581	5.149116563	5.53784E-05	0.000867586	-1.869583771
Ras-related protein Rap-1A OS=Homo sapiens (Human) OX=9606 GN=RAP1A PE=1 SV=1	0.000242797	5.130319379	5.77519E-05	0.000867586	-1.912348326
Polyubiquitin-B OS=Homo sapiens (Human) OX=9606 GN=UBB PE=1 SV=1	0.007392678	5.110262488	6.03989E-05	0.000867586	-1.958005866
owl|P07823| 78 KD GLUCOSE REGULATED PROTEIN PRECURSOR (GRP 78) (IMMUNOGLOBULIN...	0.00297603	5.093951594	6.26425E-05	0.000867586	-1.995156256
Guanine nucleotide-binding protein G(I)/G(S)/G(T) subunit beta-3 OS=Homo sapiens (Human) OX=9606 GN=GNB3 PE=1 SV=1	0.000172812	5.093630326	6.26876E-05	0.000867586	-1.99588817
NEDD8 OS=Homo sapiens (Human) OX=9606 GN=NEDD8 PE=1 SV=1	0.000818312	5.07779769	6.55196E-05	0.000867586	-2.039052106
Protein SETSIP OS=Homo sapiens (Human) OX=9606 GN=SETSIP PE=1 SV=1	0.000454952	5.074082619	6.54906E-05	0.000867586	-2.040434739
Histone H2B type 1-H OS=Homo sapiens (Human) OX=9606 GN=HIST1H2BH PE=1 SV=3	0.003781014	5.066637985	6.65914E-05	0.000867586	-2.057406669
Histone H2B type 1-D OS=Homo sapiens (Human) OX=9606 GN=HIST1H2BD PE=1 SV=2	0.003781014	5.066637985	6.65914E-05	0.000867586	-2.057406669
Histone H2B type 1-C/E/F/G/I OS=Homo sapiens (Human) OX=9606 GN=H2BC6 PE=1 SV=4	0.003781014	5.066637985	6.65914E-05	0.000867586	-2.057406669
Histone H2B type 2-F OS=Homo sapiens (Human) OX=9606 GN=HIST2H2BF PE=1 SV=3	0.003761833	5.064500499	6.6911E-05	0.000867586	-2.062280276
Cytoglobin OS=Homo sapiens (Human) OX=9606 GN=CYGB PE=1 SV=1	0.000207675	5.058634717	6.77959E-05	0.000867586	-2.075656168
owl|P06761| 78 KD GLUCOSE REGULATED PROTEIN PRECURSOR (GRP 78) (IMMUNOGLOBULIN...	0.002972179	5.05746388	6.79739E-05	0.000867586	-2.078326323
owl|P20029| 78 KD GLUCOSE REGULATED PROTEIN PRECURSOR (GRP 78) (IMMUNOGLOBULIN...	0.002967648	5.057141925	6.8023E-05	0.000867586	-2.079060574
Histone H2B type F-S OS=Homo sapiens (Human) OX=9606 GN=H2BFS PE=1 SV=2	0.003736623	5.048941775	6.92843E-05	0.000867586	-2.097764081
Histone H2B type 1-K OS=Homo sapiens (Human) OX=9606 GN=H2BC12 PE=1 SV=3	0.003771004	5.044543933	6.99706E-05	0.000867586	-2.107796775
Coatomer subunit zeta-1 OS=Homo sapiens (Human) OX=9606 GN=COPZ1 PE=1 SV=1	0.000283679	5.04202961	7.03661E-05	0.000867586	-2.113533192
Cell division control protein 42 homolog OS=Homo sapiens (Human) OX=9606 GN=CDC42 PE=1 SV=2	0.000883623	5.044114885	7.0645E-05	0.000867586	-2.115741942
Histone H2B type 1-L OS=Homo sapiens (Human) OX=9606 GN=H2BC13 PE=1 SV=3	0.003774545	5.033555558	7.17157E-05	0.000867586	-2.132869644
Histone H2B type 1-N OS=Homo sapiens (Human) OX=9606 GN=H2BC15 PE=1 SV=3	0.003774545	5.033555558	7.17157E-05	0.000867586	-2.132869644
Histone H2B type 1-M OS=Homo sapiens (Human) OX=9606 GN=H2BC14 PE=1 SV=3	0.003755365	5.031408683	7.20618E-05	0.000867586	-2.137769192
Ras-related C3 botulinum toxin substrate 3 OS=Homo sapiens (Human) OX=9606 GN=RAC3 PE=1 SV=1	0.000490693	5.018552587	7.41702E-05	0.000872512	-2.167115064
Ras-related protein Rab-7a OS=Homo sapiens (Human) OX=9606 GN=RAB7A PE=1 SV=1	0.000126696	5.017305308	7.4378E-05	0.000872512	-2.169962701
Polyubiquitin-C OS=Homo sapiens (Human) OX=9606 GN=UBC PE=1 SV=3	0.002510044	4.984318756	8.00959E-05	0.000927693	-2.245307825
Guanine nucleotide-binding protein subunit beta-4 OS=Homo sapiens (Human) OX=9606 GN=GNB4 PE=1 SV=3	0.000246432	4.919655479	9.26363E-05	0.001048234	-2.393189666
Glucosidase 2 subunit beta OS=Homo sapiens (Human) OX=9606 GN=PRKCSH PE=1 SV=2	0.000866169	4.918897828	9.27945E-05	0.001048234	-2.394923753
Histone H2B type 1-A OS=Homo sapiens (Human) OX=9606 GN=H2BC1 PE=1 SV=3	0.001689734	4.901139275	9.65823E-05	0.001077718	-2.435577723
Peroxiredoxin-1 OS=Homo sapiens (Human) OX=9606 GN=PRDX1 PE=1 SV=1	0.0035843	4.895114549	9.79028E-05	0.00107929	-2.449373664
Perilipin-3 OS=Homo sapiens (Human) OX=9606 GN=PLIN3 PE=1 SV=3	0.000405535	4.845624481	0.000109468	0.001192418	-2.562769816
Interleukin-18 OS=Homo sapiens (Human) OX=9606 GN=IL18 PE=1 SV=1	0.000783629	4.842289713	0.000111167	0.00119668	-2.576681274
Endoplasmic reticulum resident protein 29 OS=Homo sapiens (Human) OX=9606 GN=ERP29 PE=1 SV=4	0.000672382	4.783365956	0.00012601	0.001340693	-2.705586554
Protein disulfide-isomerase OS=Homo sapiens (Human) OX=9606 GN=P4HB PE=1 SV=3	0.00264775	4.769810297	0.000129936	0.001366573	-2.736704697
Syntenin-1 OS=Homo sapiens (Human) OX=9606 GN=SDCBP PE=1 SV=1	0.00107383	4.767989957	0.000131468	0.001366968	-2.746898774
Transforming protein RhoA OS=Homo sapiens (Human) OX=9606 GN=RHOA PE=1 SV=1	0.0004525	4.759392053	0.000133038	0.001367749	-2.760625767
Astrocytic phosphoprotein PEA-15 OS=Homo sapiens (Human) OX=9606 GN=PEA15 PE=1 SV=2	0.000394141	4.729055403	0.00014357	0.001459625	-2.836189727
60S acidic ribosomal protein P0-like OS=Homo sapiens (Human) OX=9606 GN=RPLP0P6 PE=5 SV=1	0.001157641	4.705172838	0.000150433	0.001512598	-2.885184827
Myosin light polypeptide 6 OS=Homo sapiens (Human) OX=9606 GN=MYL6 PE=1 SV=2	0.004540815	4.657849388	0.000167493	0.001658257	-2.993986452
Lactadherin OS=Homo sapiens (Human) OX=9606 GN=MFGE8 PE=1 SV=3	0.000322184	4.654253767	0.000168866	0.001658257	-3.002256071
owl|P16474| 78 KD GLUCOSE REGULATED PROTEIN HOMOLOG PRECURSOR (GRP 78) (IMMUNOGLOBULIN...	0.000249985	4.650386854	0.000170356	0.001658257	-3.011150072
V-type proton ATPase subunit S1 OS=Homo sapiens (Human) OX=9606 GN=ATP6AP1 PE=1 SV=2	0.000247505	4.64528521	0.000172343	0.001658784	-3.02288466
ERO1-like protein alpha OS=Homo sapiens (Human) OX=9606 GN=ERO1A PE=1 SV=2	0.000280101	4.64098177	0.000174036	0.001658784	-3.032783843
Sodium/potassium-transporting ATPase subunit alpha-1 OS=Homo sapiens (Human) OX=9606 GN=ATP1A1 PE=1 SV=1	0.000194927	4.62919188	0.000178763	0.001686271	-3.059906764
Plasminogen activator inhibitor 1 OS=Homo sapiens (Human) OX=9606 GN=SERPINE1 PE=1 SV=1	0.005527845	4.619154828	0.000184185	0.001709648	-3.088522199
UTP--glucose-1-phosphate uridylyltransferase OS=Homo sapiens (Human) OX=9606 GN=UGP2 PE=1 SV=5	0.000512081	4.617113725	0.00018504	0.001709648	-3.093212094
Keratin, type II cytoskeletal 79 OS=Homo sapiens (Human) OX=9606 GN=KRT79 PE=1 SV=2	0.000754861	4.601402728	0.000190425	0.001709648	-3.123851171
Ubiquitin-conjugating enzyme E2 L5 OS=Homo sapiens (Human) OX=9606 GN=UBE2L5 PE=2 SV=1	0.000226592	4.600941333	0.000190625	0.001709648	-3.124913032
Rho-related GTP-binding protein RhoC OS=Homo sapiens (Human) OX=9606 GN=RHOC PE=1 SV=1	0.000436428	4.601790204	0.000191593	0.001709648	-3.128424868
Heat shock 70 kDa protein 6 OS=Homo sapiens (Human) OX=9606 GN=HSPA6 PE=1 SV=2	0.001373905	4.594315285	0.000193521	0.001709648	-3.140162908
Plectin OS=Homo sapiens (Human) OX=9606 GN=PLEC PE=1 SV=3	0.000334455	4.592026188	0.000194531	0.001709648	-3.145431519
Chloride intracellular channel protein 4 OS=Homo sapiens (Human) OX=9606 GN=CLIC4 PE=1 SV=4	0.000327924	4.588296838	0.000196189	0.001709648	-3.154015296
Catenin alpha-1 OS=Homo sapiens (Human) OX=9606 GN=CTNNA1 PE=1 SV=1	0.000224788	4.559142862	0.000209653	0.001809738	-3.221129214
60S acidic ribosomal protein P0 OS=Homo sapiens (Human) OX=9606 GN=RPLP0 PE=1 SV=1	0.001271937	4.553146612	0.000212536	0.001817477	-3.234935101
S-methyl-5'-thioadenosine phosphorylase OS=Homo sapiens (Human) OX=9606 GN=MTAP PE=1 SV=2	0.000230162	4.53684709	0.000220576	0.001868772	-3.272466937
Heat shock 70 kDa protein 1A OS=Homo sapiens (Human) OX=9606 GN=HSPA1A PE=1 SV=1	0.002156222	4.520861168	0.000228761	0.001899948	-3.309281273
Heat shock 70 kDa protein 1B OS=Homo sapiens (Human) OX=9606 GN=HSPA1B PE=1 SV=1	0.002156222	4.520861168	0.000228761	0.001899948	-3.309281273
Plastin-2 OS=Homo sapiens (Human) OX=9606 GN=LCP1 PE=1 SV=6	0.000333408	4.514709196	0.000231992	0.001899948	-3.323449907
Elongation factor 1-alpha 1 OS=Homo sapiens (Human) OX=9606 GN=EEF1A1 PE=1 SV=1	0.002346468	4.510624061	0.000234163	0.001899948	-3.332858724
Integrin alpha-3 OS=Homo sapiens (Human) OX=9606 GN=ITGA3 PE=1 SV=5	0.000719174	4.50742356	0.000235878	0.001899948	-3.340230243
Beta-actin-like protein 2 OS=Homo sapiens (Human) OX=9606 GN=ACTBL2 PE=1 SV=2	0.002441403	4.50496085	0.000237207	0.001899948	-3.345902553
Putative elongation factor 1-alpha-like 3 OS=Homo sapiens (Human) OX=9606 GN=EEF1A1P5 PE=5 SV=1	0.002331257	4.501403052	0.000239139	0.001899948	-3.354097313
60S ribosomal protein L35 OS=Homo sapiens (Human) OX=9606 GN=RPL35 PE=1 SV=2	0.000317799	4.498244756	0.000240868	0.001899948	-3.361372038
Transgelin OS=Homo sapiens (Human) OX=9606 GN=TAGLN PE=1 SV=4	0.00072593	4.487472746	0.000248492	0.001943337	-3.391283775
Keratin, type II cytoskeletal 3 OS=Homo sapiens (Human) OX=9606 GN=KRT3 PE=1 SV=3	0.000492897	4.466822906	0.00025877	0.002006563	-3.433755022
Junction plakoglobin OS=Homo sapiens (Human) OX=9606 GN=JUP PE=1 SV=3	0.000256839	4.461802415	0.000261752	0.002012632	-3.44532118
Insulin, isoform 2 OS=Homo sapiens (Human) OX=9606 GN=INS-IGF2 PE=2 SV=1	0.008988651	4.423953751	0.000285381	0.002167947	-3.532523275
Ganglioside GM2 activator OS=Homo sapiens (Human) OX=9606 GN=GM2A PE=1 SV=4	0.001637437	4.419660562	0.000288194	0.002167947	-3.542415228
Ubiquitin-conjugating enzyme E2 variant 1 OS=Homo sapiens (Human) OX=9606 GN=UBE2V1 PE=1 SV=2	0.000785728	4.421132272	0.00028906	0.002167947	-3.543914721
Charged multivesicular body protein 4b OS=Homo sapiens (Human) OX=9606 GN=CHMP4B PE=1 SV=1	0.000235003	4.408406429	0.0002957	0.002199722	-3.568346308
Ubiquitin-conjugating enzyme E2 D3 OS=Homo sapiens (Human) OX=9606 GN=UBE2D3 PE=1 SV=1	0.000238187	4.40007606	0.000301383	0.002206127	-3.587540917
Ubiquitin-conjugating enzyme E2 D2 OS=Homo sapiens (Human) OX=9606 GN=UBE2D2 PE=1 SV=1	0.000238187	4.40007606	0.000301383	0.002206127	-3.587540917
S-phase kinase-associated protein 1 OS=Homo sapiens (Human) OX=9606 GN=SKP1 PE=1 SV=2	0.000137587	4.380017894	0.000315524	0.002259699	-3.633758936
Phosphatidylethanolamine-binding protein 1 OS=Homo sapiens (Human) OX=9606 GN=PEBP1 PE=1 SV=3	0.000358682	4.379314867	0.000316031	0.002259699	-3.635378858
no description	0.006661974	4.379204431	0.000316111	0.002259699	-3.635633325
Elongation factor 1-alpha 2 OS=Homo sapiens (Human) OX=9606 GN=EEF1A2 PE=1 SV=1	0.001523339	4.368656071	0.000323828	0.002296918	-3.659938905
Guanine nucleotide-binding protein G(I)/G(S)/G(T) subunit beta-2 OS=Homo sapiens (Human) OX=9606 GN=GNB2 PE=1 SV=3	0.000333602	4.354231836	0.000334689	0.002355692	-3.693175019
Protein S100-A6 OS=Homo sapiens (Human) OX=9606 GN=S100A6 PE=1 SV=1	0.020646166	4.337398617	0.000347828	0.002429486	-3.731961028
Transgelin-2 OS=Homo sapiens (Human) OX=9606 GN=TAGLN2 PE=1 SV=3	0.011117611	4.325983212	0.000357033	0.002473548	-3.758262859
Catenin beta-1 OS=Homo sapiens (Human) OX=9606 GN=CTNNB1 PE=1 SV=1	0.00014037	4.322651968	0.000359765	0.002473548	-3.765938104
Transketolase OS=Homo sapiens (Human) OX=9606 GN=TKT PE=1 SV=3	0.002248118	4.319648604	0.000362246	0.002473548	-3.772857843
C-X-C motif chemokine 14 OS=Homo sapiens (Human) OX=9606 GN=CXCL14 PE=1 SV=2	0.000588628	4.312472292	0.000370458	0.002499314	-3.793948334
Keratin, type I cytoskeletal 12 OS=Homo sapiens (Human) OX=9606 GN=KRT12 PE=1 SV=1	0.000301693	4.308648078	0.000371483	0.002499314	-3.798202414
Actin-related protein 2 OS=Homo sapiens (Human) OX=9606 GN=ACTR2 PE=1 SV=1	0.00029664	4.281116505	0.000395651	0.002625081	-3.861628515
Solute carrier family 2, facilitated glucose transporter member 1 OS=Homo sapiens (Human) OX=9606 GN=SLC2A1 PE=1 SV=2	0.000212548	4.280826838	0.000395914	0.002625081	-3.862295793
no description	0.002832797	4.267360644	0.000408314	0.002687819	-3.893315375
Histone H4 OS=Homo sapiens (Human) OX=9606 GN=H4C12 PE=1 SV=2	0.010541587	4.259874039	0.000415375	0.002714775	-3.9105598
Myosin-10 OS=Homo sapiens (Human) OX=9606 GN=MYH10 PE=1 SV=3	0.000175098	4.217857159	0.000457349	0.002948058	-4.007323015
Keratin, type II cytoskeletal 1 OS=Homo sapiens (Human) OX=9606 GN=KRT1 PE=1 SV=6	0.015731575	4.217701149	0.000457513	0.002948058	-4.007682238
Eukaryotic initiation factor 4A-I OS=Homo sapiens (Human) OX=9606 GN=EIF4A1 PE=1 SV=1	0.000871691	4.211505067	0.000464056	0.002958351	-4.021948709
Endoplasmic reticulum chaperone BiP OS=Homo sapiens (Human) OX=9606 GN=HSPA5 PE=1 SV=2	0.00416154	4.210077433	0.000465577	0.002958351	-4.02523572
Eukaryotic translation initiation factor 5A-2 OS=Homo sapiens (Human) OX=9606 GN=EIF5A2 PE=1 SV=3	0.002165463	4.205323955	0.000473336	0.002986914	-4.040416495
Junctional adhesion molecule A OS=Homo sapiens (Human) OX=9606 GN=F11R PE=1 SV=1	0.000407492	4.186428446	0.000494257	0.003097569	-4.083860023
Rho GDP-dissociation inhibitor 1 OS=Homo sapiens (Human) OX=9606 GN=ARHGDIA PE=1 SV=3	0.001583408	4.180810761	0.000497881	0.003099055	-4.092609547
Eukaryotic translation initiation factor 5A-1 OS=Homo sapiens (Human) OX=9606 GN=EIF5A PE=1 SV=2	0.002286311	4.175112556	0.000507228	0.003135901	-4.109872858
Putative protein FAM10A4 OS=Homo sapiens (Human) OX=9606 GN=ST13P4 PE=5 SV=1	0.000158343	4.159798895	0.000522453	0.003208354	-4.140966926
Eukaryotic translation initiation factor 5A-1-like OS=Homo sapiens (Human) OX=9606 GN=EIF5AL1 PE=2 SV=2	0.001404019	4.159087989	0.000526183	0.003209716	-4.146704297
Profilin-1 OS=Homo sapiens (Human) OX=9606 GN=PFN1 PE=1 SV=2	0.012906574	4.142569116	0.000543508	0.003293444	-4.180610749
owl|P11021| 78 KD GLUCOSE REGULATED PROTEIN PRECURSOR (GRP 78) (IMMUNOGLOBULIN...	0.004133371	4.134366326	0.000553829	0.003333906	-4.199481282
Keratin, type I cytoskeletal 14 OS=Homo sapiens (Human) OX=9606 GN=KRT14 PE=1 SV=4	0.007331454	4.129111762	0.000560544	0.003343109	-4.211568284
Keratin, type I cytoskeletal 10 OS=Homo sapiens (Human) OX=9606 GN=KRT10 PE=1 SV=6	0.01012076	4.127464552	0.000562665	0.003343109	-4.215357155
no description	0.009762939	4.115854072	0.00057785	0.003377258	-4.242060696
Annexin A8-like protein 1 OS=Homo sapiens (Human) OX=9606 GN=ANXA8L1 PE=2 SV=2	0.000501659	4.113982288	0.000580336	0.003377258	-4.246365277
Peroxiredoxin-5, mitochondrial OS=Homo sapiens (Human) OX=9606 GN=PRDX5 PE=1 SV=4	0.000666083	4.112737604	0.000581995	0.003377258	-4.249227634
Cofilin-1 OS=Homo sapiens (Human) OX=9606 GN=CFL1 PE=1 SV=3	0.006648635	4.114180751	0.000583177	0.003377258	-4.249880869
no description	0.011421208	4.090889325	0.000611906	0.003521347	-4.299462263
Annexin A8 OS=Homo sapiens (Human) OX=9606 GN=ANXA8 PE=1 SV=3	0.000483114	4.062751618	0.000652708	0.003732675	-4.364130675
Heat shock 70 kDa protein 1-like OS=Homo sapiens (Human) OX=9606 GN=HSPA1L PE=1 SV=2	0.001425801	4.04181762	0.000684822	0.003892002	-4.412221296
Ras-related C3 botulinum toxin substrate 1 OS=Homo sapiens (Human) OX=9606 GN=RAC1 PE=1 SV=1	0.000667582	4.038779174	0.000693137	0.003914942	-4.422958277
Macrophage-capping protein OS=Homo sapiens (Human) OX=9606 GN=CAPG PE=1 SV=2	0.001096886	4.025431319	0.000714663	0.004011761	-4.453572132
Putative heat shock protein HSP 90-alpha A5 OS=Homo sapiens (Human) OX=9606 GN=HSP90AA5P PE=2 SV=1	0.000452201	4.0201174	0.000719782	0.004015859	-4.46205102
Ras-related C3 botulinum toxin substrate 2 OS=Homo sapiens (Human) OX=9606 GN=RAC2 PE=1 SV=1	0.000495535	4.01348432	0.000734497	0.004047966	-4.480965952
Keratin, type II cytoskeletal 2 epidermal OS=Homo sapiens (Human) OX=9606 GN=KRT2 PE=1 SV=2	0.007176979	4.00581162	0.000743801	0.004047966	-4.494888568
Tubulin beta-6 chain OS=Homo sapiens (Human) OX=9606 GN=TUBB6 PE=1 SV=1	0.000956966	4.005734289	0.000747657	0.004047966	-4.498732631
Isocitrate dehydrogenase [NADP] cytoplasmic OS=Homo sapiens (Human) OX=9606 GN=IDH1 PE=1 SV=2	0.000227296	4.003894934	0.000747079	0.004047966	-4.499287355
Beta-1,4-galactosyltransferase 1 OS=Homo sapiens (Human) OX=9606 GN=B4GALT1 PE=1 SV=5	0.000282536	4.003601697	0.000747582	0.004047966	-4.499960316
14-3-3 protein sigma OS=Homo sapiens (Human) OX=9606 GN=SFN PE=1 SV=1	0.023490937	4.000654299	0.000752655	0.004051055	-4.506724167
no description	0.007046805	3.984596444	0.000780904	0.00417852	-4.543566609
Rho-related GTP-binding protein RhoQ OS=Homo sapiens (Human) OX=9606 GN=RHOQ PE=1 SV=2	0.000708629	3.965716486	0.000819456	0.004359315	-4.590422546
Phosphatidylinositol transfer protein beta isoform OS=Homo sapiens (Human) OX=9606 GN=PITPNB PE=1 SV=2	0.000209467	3.944153093	0.000856836	0.004531823	-4.636294547
14-3-3 protein beta/alpha OS=Homo sapiens (Human) OX=9606 GN=YWHAB PE=1 SV=3	0.006363041	3.941290155	0.000862483	0.004535472	-4.642855012
Rho-related GTP-binding protein RhoG OS=Homo sapiens (Human) OX=9606 GN=RHOG PE=1 SV=1	0.000105072	3.917407456	0.00091106	0.00476354	-4.697562674
Keratin, type II cytoskeletal 6A OS=Homo sapiens (Human) OX=9606 GN=KRT6A PE=1 SV=3	0.004491194	3.908705769	0.000929429	0.004831977	-4.717486371
Keratin, type II cytoskeletal 6B OS=Homo sapiens (Human) OX=9606 GN=KRT6B PE=1 SV=5	0.005039943	3.903714105	0.000940133	0.004860012	-4.728913201
no description	0.005896895	3.900196696	0.00094775	0.004871861	-4.73696419
no description	0.004811671	3.89654287	0.000955727	0.00488542	-4.745326534
Keratin, type I cytoskeletal 16 OS=Homo sapiens (Human) OX=9606 GN=KRT16 PE=1 SV=4	0.0055205	3.891785125	0.000966215	0.004911591	-4.756213996
owl|P49118| 78 KD GLUCOSE REGULATED PROTEIN HOMOLOG PRECURSOR (GRP 78) (IMMUNOGLOBULIN...	0.000377532	3.877485147	0.000998433	0.004972231	-4.788928082
Tubulin beta chain OS=Homo sapiens (Human) OX=9606 GN=TUBB PE=1 SV=2	0.002774071	3.875933635	0.001001992	0.004972231	-4.792476608
no description	0.000283415	3.875580985	0.001002803	0.004972231	-4.793283144
Keratin, type I cytoskeletal 20 OS=Homo sapiens (Human) OX=9606 GN=KRT20 PE=1 SV=1	0.000283415	3.875580985	0.001002803	0.004972231	-4.793283144
no description	0.004020689	3.874490357	0.001005314	0.004972231	-4.795777435
Keratin, type II cytoskeletal 78 OS=Homo sapiens (Human) OX=9606 GN=KRT78 PE=1 SV=2	0.000908135	3.864758601	0.001032704	0.005032141	-4.821315868
no description	0.005056598	3.862355898	0.001033686	0.005032141	-4.823523358
Keratin, type I cytoskeletal 17 OS=Homo sapiens (Human) OX=9606 GN=KRT17 PE=1 SV=2	0.005044931	3.862254569	0.001033926	0.005032141	-4.823755004
Keratin, type II cytoskeletal 6C OS=Homo sapiens (Human) OX=9606 GN=KRT6C PE=1 SV=3	0.004530941	3.855331885	0.001050472	0.005085618	-4.839579078
Farnesyl pyrophosphate synthase OS=Homo sapiens (Human) OX=9606 GN=FDPS PE=1 SV=4	0.00060363	3.837161802	0.001095166	0.005274088	-4.881095488
Keratin, type II cytoskeletal 5 OS=Homo sapiens (Human) OX=9606 GN=KRT5 PE=1 SV=3	0.00510943	3.81880392	0.001142246	0.005455819	-4.923014727
Ribonuclease inhibitor OS=Homo sapiens (Human) OX=9606 GN=RNH1 PE=1 SV=2	0.0009154	3.819749536	0.001144828	0.005455819	-4.924023931
no description	0.00043012	3.815344153	0.001151341	0.005458432	-4.930911876
Keratin-like protein KRT222 OS=Homo sapiens (Human) OX=9606 GN=KRT222 PE=2 SV=1	0.000159685	3.806996826	0.001173585	0.005535207	-4.949961152
Tubulin beta-4A chain OS=Homo sapiens (Human) OX=9606 GN=TUBB4A PE=1 SV=2	0.001817702	3.800141348	0.001192172	0.005594039	-4.96560156
Tubulin beta-3 chain OS=Homo sapiens (Human) OX=9606 GN=TUBB3 PE=1 SV=2	0.001137908	3.794531934	0.001207599	0.005637516	-4.978396181
Microtubule-associated protein 4 OS=Homo sapiens (Human) OX=9606 GN=MAP4 PE=1 SV=3	0.00026697	3.786165532	0.001230978	0.005691125	-4.997474251
no description	0.004950234	3.785972677	0.001231522	0.005691125	-4.997913952
Nascent polypeptide-associated complex subunit alpha, muscle-specific form OS=Homo sapiens (Human) OX=9606 GN=NACA PE=1 SV=1	0.000162462	3.781709115	0.001243614	0.005718124	-5.007633824
Putative heat shock protein HSP 90-beta-3 OS=Homo sapiens (Human) OX=9606 GN=HSP90AB3P PE=5 SV=1	0.001787519	3.777181655	0.001256584	0.005740014	-5.01795357
Heat shock protein HSP 90-beta OS=Homo sapiens (Human) OX=9606 GN=HSP90AB1 PE=1 SV=4	0.00341655	3.774154361	0.001265331	0.005740014	-5.024852871
Histone H2B type 3-B OS=Homo sapiens (Human) OX=9606 GN=HIST3H2BB PE=1 SV=3	0.002757825	3.773512076	0.001267194	0.005740014	-5.026316555
14-3-3 protein theta OS=Homo sapiens (Human) OX=9606 GN=YWHAQ PE=1 SV=1	0.005835882	3.771182953	0.001273975	0.005742302	-5.031624011
Tubulin alpha-3E chain OS=Homo sapiens (Human) OX=9606 GN=TUBA3E PE=1 SV=2	0.00114628	3.747119237	0.001346181	0.006038016	-5.086429956
no description	0.000346498	3.738349927	0.001373493	0.006130469	-5.106388952
Tubulin alpha-3C chain OS=Homo sapiens (Human) OX=9606 GN=TUBA3C PE=1 SV=1	0.001430326	3.722778678	0.001423354	0.006291636	-5.141810993
Tubulin alpha-3D chain OS=Homo sapiens (Human) OX=9606 GN=TUBA3D PE=1 SV=1	0.001430326	3.722778678	0.001423354	0.006291636	-5.141810993
Protein disulfide-isomerase A6 OS=Homo sapiens (Human) OX=9606 GN=PDIA6 PE=1 SV=1	0.000413115	3.722266008	0.001430938	0.006294752	-5.145896381
Ubiquitin-conjugating enzyme E2 N OS=Homo sapiens (Human) OX=9606 GN=UBE2N PE=1 SV=1	0.002688902	3.716817512	0.001442914	0.006312461	-5.155365389
Histone H2B type 1-B OS=Homo sapiens (Human) OX=9606 GN=HIST1H2BB PE=1 SV=2	0.002924094	3.715051092	0.001448762	0.006312461	-5.159381165
Histone H2B type 1-O OS=Homo sapiens (Human) OX=9606 GN=HIST1H2BO PE=1 SV=3	0.002943275	3.706825363	0.001476302	0.006371776	-5.178077409
Histone H2B type 2-E OS=Homo sapiens (Human) OX=9606 GN=HIST2H2BE PE=1 SV=3	0.002943275	3.706825363	0.001476302	0.006371776	-5.178077409
Keratin, type II cytoskeletal 75 OS=Homo sapiens (Human) OX=9606 GN=KRT75 PE=1 SV=2	0.001686494	3.696064544	0.001513117	0.006500009	-5.202525279
Histone H2B type 1-J OS=Homo sapiens (Human) OX=9606 GN=H2BC11 PE=1 SV=3	0.002933267	3.692186724	0.001526606	0.006527309	-5.211332509
Filamin-A OS=Homo sapiens (Human) OX=9606 GN=FLNA PE=1 SV=4	0.001408822	3.687193032	0.001544152	0.006571623	-5.222671777
Cadherin-1 OS=Homo sapiens (Human) OX=9606 GN=CDH1 PE=1 SV=3	0.000456217	3.684976803	0.001552003	0.006574457	-5.22770337
Transmembrane emp24 domain-containing protein 10 OS=Homo sapiens (Human) OX=9606 GN=TMED10 PE=1 SV=2	0.000138032	3.679181182	0.001572722	0.006615275	-5.240858953
Ras-related protein Rab-11A OS=Homo sapiens (Human) OX=9606 GN=RAB11A PE=1 SV=3	0.00017966	3.677894089	0.00157736	0.006615275	-5.243780064
L-lactate dehydrogenase A chain OS=Homo sapiens (Human) OX=9606 GN=LDHA PE=1 SV=2	0.006332579	3.67624358	0.001583328	0.006615275	-5.247525703
Lactoylglutathione lyase OS=Homo sapiens (Human) OX=9606 GN=GLO1 PE=1 SV=4	0.000378661	3.665590974	0.001622388	0.006739179	-5.271693509
Ras-related protein Rab-11B OS=Homo sapiens (Human) OX=9606 GN=RAB11B PE=1 SV=4	0.000178012	3.66287505	0.001632498	0.006739179	-5.277853216
Tubulin beta-2B chain OS=Homo sapiens (Human) OX=9606 GN=TUBB2B PE=1 SV=1	0.002276758	3.662184312	0.00163508	0.006739179	-5.279419681
Na(+)/H(+) exchange regulatory cofactor NHE-RF1 OS=Homo sapiens (Human) OX=9606 GN=SLC9A3R1 PE=1 SV=4	0.000637449	3.659911544	0.001643602	0.006743926	-5.284573517
Laminin subunit alpha-3 OS=Homo sapiens (Human) OX=9606 GN=LAMA3 PE=1 SV=2	0.001771371	3.657638387	0.001652169	0.006748816	-5.289727667
Glutathione S-transferase omega-1 OS=Homo sapiens (Human) OX=9606 GN=GSTO1 PE=1 SV=2	0.000729482	3.65065493	0.001685389	0.006853915	-5.308301524
Proteasome activator complex subunit 2 OS=Homo sapiens (Human) OX=9606 GN=PSME2 PE=1 SV=4	0.000138199	3.646409491	0.001695144	0.006863085	-5.315179617
Putative beta-actin-like protein 3 OS=Homo sapiens (Human) OX=9606 GN=POTEKP PE=5 SV=1	0.002109543	3.635855503	0.001736546	0.006981548	-5.339088839
Transitional endoplasmic reticulum ATPase OS=Homo sapiens (Human) OX=9606 GN=VCP PE=1 SV=4	0.000581654	3.635070676	0.001739664	0.006981548	-5.340866296
40S ribosomal protein S28 OS=Homo sapiens (Human) OX=9606 GN=RPS28 PE=1 SV=1	0.001811551	3.632875092	0.001755227	0.007013242	-5.348538595
Tubulin beta-2A chain OS=Homo sapiens (Human) OX=9606 GN=TUBB2A PE=1 SV=1	0.002291771	3.621346674	0.001795101	0.007141381	-5.371936544
CD151 antigen OS=Homo sapiens (Human) OX=9606 GN=CD151 PE=1 SV=3	0.000273767	3.611850195	0.001834482	0.007255971	-5.393423034
owl|P34935| 78 KD GLUCOSE REGULATED PROTEIN (GRP 78) (IMMUNOGLOBULIN HEAVY...	0.003595251	3.610591557	0.001839765	0.007255971	-5.396269991
PDZ domain-containing protein GIPC1 OS=Homo sapiens (Human) OX=9606 GN=GIPC1 PE=1 SV=2	0.000102927	3.601075006	0.001880202	0.007383626	-5.417789661
no description	0.001170599	3.594756517	0.00191476	0.007487202	-5.434680608
Protein disulfide-isomerase A3 OS=Homo sapiens (Human) OX=9606 GN=PDIA3 PE=1 SV=4	0.006277109	3.586200114	0.001945175	0.007543652	-5.451403997
Epidermal growth factor receptor OS=Homo sapiens (Human) OX=9606 GN=EGFR PE=1 SV=2	0.000289872	3.586085401	0.001945685	0.007543652	-5.451663119
CD9 antigen OS=Homo sapiens (Human) OX=9606 GN=CD9 PE=1 SV=4	0.000527211	3.585591492	0.001955209	0.007548593	-5.455366188
Heat shock protein HSP 90-alpha OS=Homo sapiens (Human) OX=9606 GN=HSP90AA1 PE=1 SV=5	0.003655573	3.549541671	0.002114932	0.008130936	-5.534126103
Tubulin beta 8B OS=Homo sapiens (Human) OX=9606 GN=TUBB8B PE=1 SV=1	0.00137338	3.547740966	0.002131407	0.00815242	-5.540683823
Ubiquitin-like protein ISG15 OS=Homo sapiens (Human) OX=9606 GN=ISG15 PE=1 SV=5	0.000495967	3.546315718	0.00213834	0.00815242	-5.543892831
Ubiquitin-conjugating enzyme E2 L3 OS=Homo sapiens (Human) OX=9606 GN=UBE2L3 PE=1 SV=1	0.000356221	3.540048787	0.002161227	0.00820549	-5.555518968
IST1 homolog OS=Homo sapiens (Human) OX=9606 GN=IST1 PE=1 SV=1	0.00014721	3.530349179	0.002209565	0.008354346	-5.577365271
EF-hand domain-containing protein D2 OS=Homo sapiens (Human) OX=9606 GN=EFHD2 PE=1 SV=1	0.000346396	3.523596844	0.002251905	0.008479397	-5.595009
Protein S100-A14 OS=Homo sapiens (Human) OX=9606 GN=S100A14 PE=1 SV=1	0.003960485	3.513268135	0.002297296	0.00861486	-5.615805591
Alpha-enolase OS=Homo sapiens (Human) OX=9606 GN=ENO1 PE=1 SV=2	0.001815633	3.5091429	0.002318994	0.008660733	-5.625083258
Serine/threonine-protein kinase OSR1 OS=Homo sapiens (Human) OX=9606 GN=OXSR1 PE=1 SV=1	0.000542773	3.501773161	0.002366597	0.008802587	-5.644045063
Tubulin beta-8 chain OS=Homo sapiens (Human) OX=9606 GN=TUBB8 PE=1 SV=2	0.001434589	3.494119697	0.002408169	0.00892095	-5.661226072
Galectin-7 OS=Homo sapiens (Human) OX=9606 GN=LGALS7B PE=1 SV=2	0.01472197	3.486648769	0.002440916	0.0090058	-5.675630391
CD44 antigen OS=Homo sapiens (Human) OX=9606 GN=CD44 PE=1 SV=3	0.000100835	3.478582587	0.002486159	0.009135885	-5.693738433
Myotrophin OS=Homo sapiens (Human) OX=9606 GN=MTPN PE=1 SV=2	0.000436611	3.471918672	0.002532879	0.009238811	-5.711017081
UMP-CMP kinase OS=Homo sapiens (Human) OX=9606 GN=CMPK1 PE=1 SV=3	0.00029685	3.471661102	0.002534362	0.009238811	-5.711594322
60S acidic ribosomal protein P2 OS=Homo sapiens (Human) OX=9606 GN=RPLP2 PE=1 SV=1	0.002696634	3.4511754	0.002646147	0.00953906	-5.75519407
Keratin, type I cytoskeletal 15 OS=Homo sapiens (Human) OX=9606 GN=KRT15 PE=1 SV=3	0.002465511	3.449308223	0.002657408	0.00953906	-5.759376774
no description	0.002465511	3.449308223	0.002657408	0.00953906	-5.759376774
Protein FAM49B OS=Homo sapiens (Human) OX=9606 GN=FAM49B PE=1 SV=1	0.000186948	3.449139691	0.002658427	0.00953906	-5.759754279
Peptidyl-prolyl cis-trans isomerase A-like 4C OS=Homo sapiens (Human) OX=9606 GN=PPIAL4C PE=2 SV=1	0.001261303	3.446461769	0.002674666	0.009559842	-5.765752154
Putative fatty acid-binding protein 5-like protein 3 OS=Homo sapiens (Human) OX=9606 GN=FABP5P3 PE=5 SV=1	0.002394653	3.440238188	0.002712786	0.009658363	-5.779687179
Keratin, type II cytoskeletal 73 OS=Homo sapiens (Human) OX=9606 GN=KRT73 PE=1 SV=1	0.001207748	3.425879667	0.002812128	0.009973018	-5.81403768
Keratin, type II cytoskeletal 74 OS=Homo sapiens (Human) OX=9606 GN=KRT74 PE=1 SV=2	0.001230636	3.424185394	0.002822964	0.009973018	-5.817822733
Filamin-B OS=Homo sapiens (Human) OX=9606 GN=FLNB PE=1 SV=2	0.001401416	3.418407245	0.002850778	0.010010709	-5.828520596
Putative endoplasmin-like protein OS=Homo sapiens (Human) OX=9606 GN=HSP90B2P PE=5 SV=1	0.00040208	3.419133882	0.002855514	0.010010709	-5.829105284
Small nuclear ribonucleoprotein Sm D1 OS=Homo sapiens (Human) OX=9606 GN=SNRPD1 PE=1 SV=1	0.000264897	3.410956841	0.002899435	0.010125889	-5.845169112
Neurofilament heavy polypeptide OS=Homo sapiens (Human) OX=9606 GN=NEFH PE=1 SV=4	0.000512545	3.401153102	0.0029744	0.01027891	-5.869232516
Serum albumin OS=Homo sapiens (Human) OX=9606 GN=ALB PE=1 SV=2	0.013005846	3.400035774	0.002972237	0.01027891	-5.869556981
Serum amyloid A-1 protein OS=Homo sapiens (Human) OX=9606 GN=SAA1 PE=1 SV=1	0.000383985	3.400774873	0.002976952	0.01027891	-5.870076044
Serotransferrin OS=Homo sapiens (Human) OX=9606 GN=TF PE=1 SV=3	0.188917209	3.390600147	0.003036582	0.010419844	-5.89061208
Tropomyosin alpha-4 chain OS=Homo sapiens (Human) OX=9606 GN=TPM4 PE=1 SV=3	0.002669597	3.389371453	0.003054924	0.010419844	-5.895497071
BSA	0.097430216	3.388322905	0.003052315	0.010419844	-5.895691432
45 kDa calcium-binding protein OS=Homo sapiens (Human) OX=9606 GN=SDF4 PE=1 SV=1	0.000981202	3.38816064	0.00306332	0.010419844	-5.898195023
F-actin-capping protein subunit beta OS=Homo sapiens (Human) OX=9606 GN=CAPZB PE=1 SV=4	0.000497254	3.3776187	0.003137385	0.010620472	-5.921674517
ATP-citrate synthase OS=Homo sapiens (Human) OX=9606 GN=ACLY PE=1 SV=3	0.000334733	3.37506493	0.003145517	0.010620472	-5.925246023
Ras-related protein Rap-1b-like protein OS=Homo sapiens (Human) OX=9606 GN=- PE=2 SV=1	0.000130841	3.36397943	0.003225588	0.010850784	-5.94993506
Tubulin alpha-4A chain OS=Homo sapiens (Human) OX=9606 GN=TUBA4A PE=1 SV=1	0.001569509	3.357683993	0.003271948	0.010897778	-5.963946602
Peptidyl-prolyl cis-trans isomerase A-like 4H OS=Homo sapiens (Human) OX=9606 GN=PPIAL4H PE=3 SV=1	0.001250617	3.351206316	0.003320333	0.010897778	-5.978356629
Peptidyl-prolyl cis-trans isomerase A-like 4E OS=Homo sapiens (Human) OX=9606 GN=PPIAL4E PE=3 SV=1	0.001250617	3.351206316	0.003320333	0.010897778	-5.978356629
Peptidyl-prolyl cis-trans isomerase A-like 4A OS=Homo sapiens (Human) OX=9606 GN=PPIAL4A PE=2 SV=1	0.001250617	3.351206316	0.003320333	0.010897778	-5.978356629
Peptidyl-prolyl cis-trans isomerase A-like 4F OS=Homo sapiens (Human) OX=9606 GN=PPIAL4F PE=3 SV=1	0.001250617	3.351206316	0.003320333	0.010897778	-5.978356629
Peptidyl-prolyl cis-trans isomerase A-like 4D OS=Homo sapiens (Human) OX=9606 GN=PPIAL4D PE=3 SV=1	0.001250617	3.351206316	0.003320333	0.010897778	-5.978356629
Growth factor receptor-bound protein 2 OS=Homo sapiens (Human) OX=9606 GN=GRB2 PE=1 SV=1	0.000103044	3.347483259	0.003348459	0.010897778	-5.986635526
Cystatin-B OS=Homo sapiens (Human) OX=9606 GN=CSTB PE=1 SV=2	0.006501053	3.347680321	0.003357451	0.010897778	-5.988252811
Glycogen phosphorylase, liver form OS=Homo sapiens (Human) OX=9606 GN=PYGL PE=1 SV=4	0.000238366	3.345657967	0.003362334	0.010897778	-5.990693512
ADP-ribosylation factor 3 OS=Homo sapiens (Human) OX=9606 GN=ARF3 PE=1 SV=2	0.000157322	3.343699847	0.003377281	0.010897778	-5.995046157
ADP-ribosylation factor 1 OS=Homo sapiens (Human) OX=9606 GN=ARF1 PE=1 SV=2	0.000157322	3.343699847	0.003377281	0.010897778	-5.995046157
Myosin regulatory light chain 12B OS=Homo sapiens (Human) OX=9606 GN=MYL12B PE=1 SV=2	0.001234987	3.343115717	0.003392309	0.010897778	-5.998390283
Myosin regulatory light chain 12A OS=Homo sapiens (Human) OX=9606 GN=MYL12A PE=1 SV=2	0.001242201	3.342844646	0.00339439	0.010897778	-5.998992187
10 kDa heat shock protein, mitochondrial OS=Homo sapiens (Human) OX=9606 GN=HSPE1 PE=1 SV=2	0.001605574	3.341120864	0.003407654	0.010902109	-6.002819489
Phospholipid transfer protein OS=Homo sapiens (Human) OX=9606 GN=PLTP PE=1 SV=1	0.000972527	3.337692895	0.003423542	0.010914778	-6.008394621
60S ribosomal protein L34 OS=Homo sapiens (Human) OX=9606 GN=RPL34 PE=1 SV=3	0.000181143	-3.334387238	0.003459956	0.010992568	-6.017765125
Reticulocalbin-1 OS=Homo sapiens (Human) OX=9606 GN=RCN1 PE=1 SV=1	0.000217786	3.309776987	0.003657896	0.011581227	-6.072320373
Peptidyl-prolyl cis-trans isomerase A-like 4G OS=Homo sapiens (Human) OX=9606 GN=PPIAL4G PE=3 SV=1	0.000151033	3.297462577	0.003749788	0.011831227	-6.097626574
Keratin, type II cytoskeletal 2 oral OS=Homo sapiens (Human) OX=9606 GN=KRT76 PE=1 SV=2	0.002010406	3.294882731	0.003771718	0.011859526	-6.103338647
Tubulin beta-4B chain OS=Homo sapiens (Human) OX=9606 GN=TUBB4B PE=1 SV=1	0.002695709	3.274931256	0.003945614	0.012363826	-6.147471308
Myristoylated alanine-rich C-kinase substrate OS=Homo sapiens (Human) OX=9606 GN=MARCKS PE=1 SV=4	0.000106845	3.263454046	0.00404918	0.012636733	-6.172824587
BTB/POZ domain-containing protein KCTD12 OS=Homo sapiens (Human) OX=9606 GN=KCTD12 PE=1 SV=1	0.0002788	3.262235839	0.004060327	0.012636733	-6.175514128
ADP-sugar pyrophosphatase OS=Homo sapiens (Human) OX=9606 GN=NUDT5 PE=1 SV=1	0.000305363	3.258395499	0.004107592	0.012740496	-6.185862349
Synaptic vesicle membrane protein VAT-1 homolog OS=Homo sapiens (Human) OX=9606 GN=VAT1 PE=1 SV=2	0.000110814	3.253543071	0.004140748	0.012799949	-6.194697535
Triosephosphate isomerase OS=Homo sapiens (Human) OX=9606 GN=TPI1 PE=1 SV=3	0.00438992	3.239992075	0.004269232	0.013152684	-6.224572615
no description	0.002671484	3.228229764	0.004383909	0.013291583	-6.250474677
Keratin, type I cytoskeletal 19 OS=Homo sapiens (Human) OX=9606 GN=KRT19 PE=1 SV=4	0.002671484	3.228229764	0.004383909	0.013291583	-6.250474677
owl|| Immunoglobulin g1 (igg1) (mcg) with a hinge deletion, chain L...	0.000848772	3.227486407	0.004403715	0.013291583	-6.253920506
Erythrocyte band 7 integral membrane protein OS=Homo sapiens (Human) OX=9606 GN=STOM PE=1 SV=3	0.000152152	3.226581247	0.004400219	0.013291583	-6.254102693
owl|Q03683| 78 KD GLUCOSE REGULATED PROTEIN HOMOLOG 3 (GRP 78-3) (IMMUNOGLOBULIN...	0.000396237	3.227398756	0.004404584	0.013291583	-6.254113234
Cathepsin D OS=Homo sapiens (Human) OX=9606 GN=CTSD PE=1 SV=1	0.000216823	3.226119757	0.004404796	0.013291583	-6.255118231
Immunoglobulin lambda-like polypeptide 5 OS=Homo sapiens (Human) OX=9606 GN=IGLL5 PE=2 SV=2	0.00086574	3.226248292	0.004416001	0.013291583	-6.256642737
Putative ubiquitin-conjugating enzyme E2 N-like OS=Homo sapiens (Human) OX=9606 GN=UBE2NL PE=1 SV=1	0.002543263	3.222682968	0.004439026	0.013317078	-6.262679743
Myelin protein zero-like protein 1 OS=Homo sapiens (Human) OX=9606 GN=MPZL1 PE=1 SV=1	0.000125052	3.219684769	0.0044691	0.013363485	-6.269274324
Tubulin alpha-8 chain OS=Homo sapiens (Human) OX=9606 GN=TUBA8 PE=1 SV=1	0.000903706	3.208937957	0.004578541	0.01364614	-6.29289699
Alpha-actinin-4 OS=Homo sapiens (Human) OX=9606 GN=ACTN4 PE=1 SV=2	0.003325962	3.205408098	0.004615055	0.013710309	-6.300650817
Serpin B5 OS=Homo sapiens (Human) OX=9606 GN=SERPINB5 PE=1 SV=2	0.002875059	3.199933261	0.004672252	0.013835308	-6.31267195
Eukaryotic initiation factor 4A-II OS=Homo sapiens (Human) OX=9606 GN=EIF4A2 PE=1 SV=2	0.00046355	3.197581737	0.00469703	0.013863815	-6.317833288
Keratin, type II cytoskeletal 8 OS=Homo sapiens (Human) OX=9606 GN=KRT8 PE=1 SV=7	0.000827736	3.193183471	0.004756792	0.013940382	-6.329226506
no description	0.000827736	3.193183471	0.004756792	0.013940382	-6.329226506
Putative tubulin-like protein alpha-4B OS=Homo sapiens (Human) OX=9606 GN=TUBA4B PE=5 SV=2	0.000318228	3.190849843	0.004768677	0.013940382	-6.332602655
Prostaglandin F2 receptor negative regulator OS=Homo sapiens (Human) OX=9606 GN=PTGFRN PE=1 SV=2	0.000899339	3.187670704	0.004816054	0.014030143	-6.341306115
Interleukin enhancer-binding factor 2 OS=Homo sapiens (Human) OX=9606 GN=ILF2 PE=1 SV=2	0.000103514	3.185023632	0.004831545	0.014030143	-6.345377302
Moesin OS=Homo sapiens (Human) OX=9606 GN=MSN PE=1 SV=3	0.002526973	3.184966841	0.004845383	0.014030143	-6.347228499
Transmembrane protein 69 OS=Homo sapiens (Human) OX=9606 GN=TMEM69 PE=2 SV=1	0.000202125	3.179432824	0.004892631	0.014120018	-6.35762903
Fibroblast growth factor-binding protein 1 OS=Homo sapiens (Human) OX=9606 GN=FGFBP1 PE=1 SV=1	0.013769506	3.177953716	0.004908918	0.014120018	-6.360869241
Keratin, type I cytoskeletal 9 OS=Homo sapiens (Human) OX=9606 GN=KRT9 PE=1 SV=3	0.011855071	3.176421127	0.00492585	0.014120018	-6.364226117
40S ribosomal protein S12 OS=Homo sapiens (Human) OX=9606 GN=RPS12 PE=1 SV=3	0.000667625	3.176518597	0.004938148	0.014120018	-6.365723083
Angiopoietin-related protein 4 OS=Homo sapiens (Human) OX=9606 GN=ANGPTL4 PE=1 SV=2	0.000426903	3.173492902	0.004971791	0.014158611	-6.372343131
Inhibin beta A chain OS=Homo sapiens (Human) OX=9606 GN=INHBA PE=1 SV=2	0.002810614	3.172525674	0.004982593	0.014158611	-6.374458958
Amyloid-beta precursor protein OS=Homo sapiens (Human) OX=9606 GN=APP PE=1 SV=3	0.007922286	3.163643409	0.005069246	0.014360249	-6.392193866
Tropomyosin alpha-1 chain OS=Homo sapiens (Human) OX=9606 GN=TPM1 PE=1 SV=2	0.001208829	3.163181792	0.005088128	0.01436925	-6.394888509
Adapter molecule crk OS=Homo sapiens (Human) OX=9606 GN=CRK PE=1 SV=2	0.000126273	3.159537386	0.005116183	0.014404024	-6.401173581
40S ribosomal protein S27-like OS=Homo sapiens (Human) OX=9606 GN=RPS27L PE=1 SV=3	0.001158769	3.158471272	0.005142154	0.014432732	-6.405180486
Poly(rC)-binding protein 1 OS=Homo sapiens (Human) OX=9606 GN=PCBP1 PE=1 SV=2	0.000742343	3.15535276	0.005164454	0.014450996	-6.410321411
Actin-related protein 2/3 complex subunit 1B OS=Homo sapiens (Human) OX=9606 GN=ARPC1B PE=1 SV=3	0.000178741	3.15236189	0.005199227	0.01450394	-6.416857271
Cystatin-M OS=Homo sapiens (Human) OX=9606 GN=CST6 PE=1 SV=1	0.000291327	3.150977828	0.005229251	0.014534628	-6.421542893
Prelamin-A/C OS=Homo sapiens (Human) OX=9606 GN=LMNA PE=1 SV=1	0.002192481	3.148709693	0.005241997	0.014534628	-6.424835635
Tropomyosin beta chain OS=Homo sapiens (Human) OX=9606 GN=TPM2 PE=1 SV=1	0.001187747	3.142794055	0.005326014	0.01472297	-6.439398605
owl|P12794| 78 KD GLUCOSE REGULATED PROTEIN HOMOLOG (GRP 78) (IMMUNOGLOBULIN...	0.000238664	3.138726001	0.00536067	0.014774136	-6.44663032
owl|Q03681| 78 KD GLUCOSE REGULATED PROTEIN HOMOLOG 1 (GRP 78-1) (IMMUNOGLOBULIN...	0.000229615	3.12811232	0.005489699	0.015084308	-6.469775854
owl|Q03682| 78 KD GLUCOSE REGULATED PROTEIN HOMOLOG 2 (GRP 78-2) (IMMUNOGLOBULIN...	0.000228043	3.126157949	0.005513785	0.015093142	-6.474035034
owl|Q03686| 78 KD GLUCOSE REGULATED PROTEIN HOMOLOG 8 (GRP 78-8) (IMMUNOGLOBULIN...	0.000227265	3.125177739	0.005525904	0.015093142	-6.47617089
Inter-alpha-trypsin inhibitor heavy chain H4 OS=Homo sapiens (Human) OX=9606 GN=ITIH4 PE=1 SV=4	0.001058583	3.121418649	0.005587048	0.015214729	-6.485966127
no description	0.011498245	3.118929605	0.005603766	0.015214973	-6.489780307
Alpha-2-HS-glycoprotein OS=Homo sapiens (Human) OX=9606 GN=AHSG PE=1 SV=2	0.025881005	3.117566989	0.005620888	0.015216308	-6.492747114
Myosin-11 OS=Homo sapiens (Human) OX=9606 GN=MYH11 PE=1 SV=3	0.000666367	3.113468416	0.005672694	0.015311254	-6.50166833
Small nuclear ribonucleoprotein Sm D2 OS=Homo sapiens (Human) OX=9606 GN=SNRPD2 PE=1 SV=1	0.000291542	3.106328551	0.005778778	0.015551711	-6.518778542
Tryptophan--tRNA ligase, cytoplasmic OS=Homo sapiens (Human) OX=9606 GN=WARS PE=1 SV=2	0.000142418	3.102932308	0.005808012	0.015584548	-6.524584144
Nucleobindin-1 OS=Homo sapiens (Human) OX=9606 GN=NUCB1 PE=1 SV=4	0.00077731	3.097374026	0.00589556	0.015773208	-6.538224812
Ras GTPase-activating-like protein IQGAP1 OS=Homo sapiens (Human) OX=9606 GN=IQGAP1 PE=1 SV=1	0.000130909	3.091732194	0.005955296	0.015870999	-6.548915867
Small nuclear ribonucleoprotein Sm D3 OS=Homo sapiens (Human) OX=9606 GN=SNRPD3 PE=1 SV=1	0.000207454	3.090868659	0.005966802	0.015870999	-6.550790636
Eukaryotic translation initiation factor 2 subunit 3 OS=Homo sapiens (Human) OX=9606 GN=EIF2S3 PE=1 SV=3	0.000193661	3.081047525	0.006099181	0.016176088	-6.572100316
SHC-transforming protein 1 OS=Homo sapiens (Human) OX=9606 GN=SHC1 PE=1 SV=4	0.0008431	3.075421063	0.0061763	0.016333279	-6.584298167
Keratin, type I cytoskeletal 13 OS=Homo sapiens (Human) OX=9606 GN=KRT13 PE=1 SV=4	0.001865604	3.068717756	0.006269415	0.016531743	-6.598820664
CAAX prenyl protease 1 homolog OS=Homo sapiens (Human) OX=9606 GN=ZMPSTE24 PE=1 SV=2	0.000126465	3.057206247	0.006432508	0.01691306	-6.623734661
Kunitz-type protease inhibitor 1 OS=Homo sapiens (Human) OX=9606 GN=SPINT1 PE=1 SV=2	0.000356412	3.056246793	0.006462029	0.016941997	-6.627297199
Immunoglobulin lambda constant 1 OS=Homo sapiens (Human) OX=9606 GN=IGLC1 PE=1 SV=1	0.001698047	3.049499546	0.006543987	0.017107852	-6.640395988
Vacuolar protein sorting-associated protein 28 homolog OS=Homo sapiens (Human) OX=9606 GN=VPS28 PE=1 SV=1	0.000179402	3.047988636	0.006566061	0.017116656	-6.643660757
60S ribosomal protein L36a-like OS=Homo sapiens (Human) OX=9606 GN=RPL36AL PE=1 SV=3	0.000446375	-3.044888577	0.00662756	0.017227891	-6.651824851
Ubiquitin-conjugating enzyme E2 K OS=Homo sapiens (Human) OX=9606 GN=UBE2K PE=1 SV=3	0.000175881	3.033442529	0.006798527	0.017622245	-6.676510069
Heterogeneous nuclear ribonucleoprotein D0 OS=Homo sapiens (Human) OX=9606 GN=HNRNPD PE=1 SV=1	0.000155021	3.021548279	0.006964236	0.018000779	-6.700701168
Src substrate cortactin OS=Homo sapiens (Human) OX=9606 GN=CTTN PE=1 SV=2	0.000166921	3.011818721	0.007116563	0.01834269	-6.721646679
Keratin, type II cytoskeletal 7 OS=Homo sapiens (Human) OX=9606 GN=KRT7 PE=1 SV=5	0.000269959	3.008655411	0.007166779	0.018420233	-6.72845136
Myosin regulatory light polypeptide 9 OS=Homo sapiens (Human) OX=9606 GN=MYL9 PE=1 SV=4	0.000645229	3.005974437	0.007226422	0.018521503	-6.735615565
Dermcidin OS=Homo sapiens (Human) OX=9606 GN=DCD PE=1 SV=2	0.000426744	3.001213587	0.00730319	0.018636387	-6.745840406
no description	0.000262247	2.999627795	0.007311981	0.018636387	-6.747856759
Renin receptor OS=Homo sapiens (Human) OX=9606 GN=ATP6AP2 PE=1 SV=2	0.000152841	2.990011816	0.007469776	0.018985681	-6.768503669
Actin-related protein 2/3 complex subunit 2 OS=Homo sapiens (Human) OX=9606 GN=ARPC2 PE=1 SV=1	0.000194288	2.98636827	0.007530421	0.019086802	-6.776320591
60S ribosomal protein L36a OS=Homo sapiens (Human) OX=9606 GN=RPL36A PE=1 SV=2	0.000432049	-2.974832855	0.007725578	0.019527359	-6.801045822
Cystatin-C OS=Homo sapiens (Human) OX=9606 GN=CST3 PE=1 SV=1	0.004550718	2.969516059	0.007834788	0.019748845	-6.813766875
Adenylate kinase 2, mitochondrial OS=Homo sapiens (Human) OX=9606 GN=AK2 PE=1 SV=2	0.00016336	2.965399752	0.007888791	0.019830339	-6.821238684
Elongation factor 2 OS=Homo sapiens (Human) OX=9606 GN=EEF2 PE=1 SV=4	0.001893682	2.953515738	0.008099154	0.020303358	-6.846644089
Glia-derived nexin OS=Homo sapiens (Human) OX=9606 GN=SERPINE2 PE=1 SV=1	0.00091111	2.952480552	0.008135742	0.020339354	-6.850163484
Septin-2 OS=Homo sapiens (Human) OX=9606 GN=SEPTIN2 PE=1 SV=1	0.000123849	2.93453473	0.008446415	0.021058501	-6.887141697
Glyceraldehyde-3-phosphate dehydrogenase OS=Homo sapiens (Human) OX=9606 GN=GAPDH PE=1 SV=3	0.003253246	2.931599725	0.008501377	0.021137936	-6.893394942
Destrin OS=Homo sapiens (Human) OX=9606 GN=DSTN PE=1 SV=3	0.001135286	2.925068274	0.008643571	0.021433245	-6.908564991
Keratin, type II cytoskeletal 72 OS=Homo sapiens (Human) OX=9606 GN=KRT72 PE=1 SV=2	0.000302425	2.912069377	0.008875989	0.021950081	-6.934944701
Haptoglobin OS=Homo sapiens (Human) OX=9606 GN=HP PE=1 SV=1	0.000290565	2.904857905	0.009018292	0.022241879	-6.9502596
Sodium/potassium-transporting ATPase subunit alpha-3 OS=Homo sapiens (Human) OX=9606 GN=ATP1A3 PE=1 SV=3	0.000125065	2.894186036	0.009232915	0.022709992	-6.972896137
Ezrin OS=Homo sapiens (Human) OX=9606 GN=EZR PE=1 SV=4	0.001160833	2.883033444	0.009482093	0.023260363	-6.997712434
Histone H1t OS=Homo sapiens (Human) OX=9606 GN=HIST1H1T PE=2 SV=4	0.000471527	-2.873097865	0.009691439	0.023710338	-7.01870991
Complement C3 OS=Homo sapiens (Human) OX=9606 GN=C3 PE=1 SV=2	0.000905488	2.865484693	0.00985485	0.024045834	-7.034779815
Protein S100-A9 OS=Homo sapiens (Human) OX=9606 GN=S100A9 PE=1 SV=1	0.000442733	2.853181404	0.010124541	0.024638178	-7.060713555
Integrin beta-4 OS=Homo sapiens (Human) OX=9606 GN=ITGB4 PE=1 SV=5	0.000250006	2.848041753	0.010218797	0.024801589	-7.070393871
Tenascin OS=Homo sapiens (Human) OX=9606 GN=TNC PE=1 SV=3	0.000924412	2.843136297	0.010349974	0.024923897	-7.08185398
Actin, cytoplasmic 2 OS=Homo sapiens (Human) OX=9606 GN=ACTG1 PE=1 SV=1	0.031968239	2.841735288	0.010361147	0.024923897	-7.083669722
Actin, cytoplasmic 1 OS=Homo sapiens (Human) OX=9606 GN=ACTB PE=1 SV=1	0.031966627	2.841370564	0.010369437	0.024923897	-7.084437144
Complement factor B OS=Homo sapiens (Human) OX=9606 GN=CFB PE=1 SV=2	0.00037856	2.840987683	0.010378147	0.024923897	-7.085242725
Microtubule-associated protein RP/EB family member 1 OS=Homo sapiens (Human) OX=9606 GN=MAPRE1 PE=1 SV=3	0.000214949	2.82839732	0.010668504	0.02555414	-7.111708096
Tetraspanin-14 OS=Homo sapiens (Human) OX=9606 GN=TSPAN14 PE=1 SV=1	0.000327797	2.81292195	0.011057444	0.02637796	-7.14525781
Tubulin alpha-1C chain OS=Homo sapiens (Human) OX=9606 GN=TUBA1C PE=1 SV=1	0.0019194	2.811514645	0.011070095	0.02637796	-7.147119943
Hsc70-interacting protein OS=Homo sapiens (Human) OX=9606 GN=ST13 PE=1 SV=2	0.000117548	2.807911897	0.011157649	0.026517531	-7.154665397
Metalloproteinase inhibitor 3 OS=Homo sapiens (Human) OX=9606 GN=TIMP3 PE=1 SV=2	0.000262531	2.800750976	0.011333649	0.026866032	-7.169650936
Glutaredoxin-3 OS=Homo sapiens (Human) OX=9606 GN=GLRX3 PE=1 SV=2	0.000123442	2.798967885	0.011377884	0.0269012	-7.173379886
Pyruvate kinase PKM OS=Homo sapiens (Human) OX=9606 GN=PKM PE=1 SV=4	0.002042272	2.792444578	0.011541131	0.027216841	-7.187013461
Tropomyosin alpha-3 chain OS=Homo sapiens (Human) OX=9606 GN=TPM3 PE=1 SV=2	0.001481812	2.790501099	0.011612141	0.027275917	-7.192125488
6-phosphogluconate dehydrogenase, decarboxylating OS=Homo sapiens (Human) OX=9606 GN=PGD PE=1 SV=3	0.00026577	2.788140297	0.01165007	0.027275917	-7.196001966
Phosphoglycerate mutase 1 OS=Homo sapiens (Human) OX=9606 GN=PGAM1 PE=1 SV=2	0.002646603	2.788564127	0.011661292	0.027275917	-7.196167072
Tubulin alpha-1A chain OS=Homo sapiens (Human) OX=9606 GN=TUBA1A PE=1 SV=1	0.001897586	2.78675186	0.01168542	0.027275917	-7.198900146
owl|P22010| 78 KD GLUCOSE REGULATED PROTEIN HOMOLOG PRECURSOR (GRP 78) (IMMUNOGLOBULIN...	0.000103902	2.785378905	0.011720477	0.027288134	-7.20176541
Keratin, type II cuticular Hb4 OS=Homo sapiens (Human) OX=9606 GN=KRT84 PE=2 SV=2	0.000205941	2.780129427	0.011855446	0.027532318	-7.21271518
Complement factor I OS=Homo sapiens (Human) OX=9606 GN=CFI PE=1 SV=2	0.002049287	2.775506691	0.011975531	0.027740787	-7.222350361
Serum amyloid A-4 protein OS=Homo sapiens (Human) OX=9606 GN=SAA4 PE=1 SV=2	0.000226416	2.763706288	0.012287364	0.028391257	-7.246914843
Tumor-associated calcium signal transducer 2 OS=Homo sapiens (Human) OX=9606 GN=TACSTD2 PE=1 SV=3	0.000818631	2.761392331	0.012372111	0.028515067	-7.252736506
Keratin, type II cytoskeletal 71 OS=Homo sapiens (Human) OX=9606 GN=KRT71 PE=1 SV=3	0.00022911	2.756521495	0.01248101	0.028693779	-7.261849107
Phosphoglycerate kinase 1 OS=Homo sapiens (Human) OX=9606 GN=PGK1 PE=1 SV=3	0.000891033	2.750616258	0.012642348	0.02899185	-7.274111099
Keratin, type I cuticular Ha1 OS=Homo sapiens (Human) OX=9606 GN=KRT31 PE=1 SV=3	0.001644314	2.73418941	0.013101683	0.0299701	-7.308160497
Protein S100-A13 OS=Homo sapiens (Human) OX=9606 GN=S100A13 PE=1 SV=1	0.00011282	2.732826699	0.013163944	0.030037427	-7.311950152
Metalloproteinase inhibitor 1 OS=Homo sapiens (Human) OX=9606 GN=TIMP1 PE=1 SV=1	0.002107032	2.726320409	0.013327318	0.030255324	-7.324439572
Coactosin-like protein OS=Homo sapiens (Human) OX=9606 GN=COTL1 PE=1 SV=3	0.001490346	2.726054532	0.013358635	0.030255324	-7.325948719
Putative trypsin-6 OS=Homo sapiens (Human) OX=9606 GN=PRSS3P2 PE=5 SV=2	0.000283691	2.725563049	0.013349229	0.030255324	-7.326005276
Ras-related protein R-Ras2 OS=Homo sapiens (Human) OX=9606 GN=RRAS2 PE=1 SV=1	0.000157783	2.71686143	0.013603446	0.030733712	-7.343980476
Heterogeneous nuclear ribonucleoproteins A2/B1 OS=Homo sapiens (Human) OX=9606 GN=HNRNPA2B1 PE=1 SV=2	0.000828561	2.705218928	0.013974989	0.031495357	-7.368921047
owl|Q05866| 78 KD GLUCOSE REGULATED PROTEIN HOMOLOG PRECURSOR (GRP 78) (IMMUNOGLOBULIN...	0.000102008	2.69673208	0.014209312	0.031937635	-7.385464004
Beta-2-microglobulin OS=Homo sapiens (Human) OX=9606 GN=B2M PE=1 SV=1	0.001753306	2.696494245	0.014241044	0.031937635	-7.386871568
Serine/arginine-rich splicing factor 1 OS=Homo sapiens (Human) OX=9606 GN=SRSF1 PE=1 SV=2	0.000228677	2.685385415	0.014586782	0.03263302	-7.409689576
Putative heat shock 70 kDa protein 7 OS=Homo sapiens (Human) OX=9606 GN=HSPA7 PE=5 SV=2	0.001724688	2.682398578	0.014656288	0.032708546	-7.414918466
CD81 antigen OS=Homo sapiens (Human) OX=9606 GN=CD81 PE=1 SV=1	0.000152088	2.66720315	0.015144724	0.033716356	-7.44606609
Polypeptide N-acetylgalactosaminyltransferase 2 OS=Homo sapiens (Human) OX=9606 GN=GALNT2 PE=1 SV=1	0.000132198	2.662793816	0.015289325	0.033955661	-7.455089172
Partner of Y14 and mago OS=Homo sapiens (Human) OX=9606 GN=PYM1 PE=1 SV=1	0.00016381	2.656410694	0.015526496	0.034398896	-7.469003076
Protein canopy homolog 2 OS=Homo sapiens (Human) OX=9606 GN=CNPY2 PE=1 SV=1	0.000278111	2.653236721	0.01563286	0.034550887	-7.475482495
Heat shock 70 kDa protein 4 OS=Homo sapiens (Human) OX=9606 GN=HSPA4 PE=1 SV=4	0.000233786	2.648808349	0.015756689	0.034701903	-7.483662856
Keratin, type II cytoskeletal 1b OS=Homo sapiens (Human) OX=9606 GN=KRT77 PE=2 SV=3	0.001021598	2.648966842	0.01577704	0.034701903	-7.484193472
Tubulin alpha chain-like 3 OS=Homo sapiens (Human) OX=9606 GN=TUBAL3 PE=1 SV=2	0.000214998	2.640416689	0.016043593	0.035203567	-7.500774301
60S ribosomal protein L35a OS=Homo sapiens (Human) OX=9606 GN=RPL35A PE=1 SV=2	0.000214016	-2.635776185	0.016230455	0.035528389	-7.511062548
40S ribosomal protein S27 OS=Homo sapiens (Human) OX=9606 GN=RPS27 PE=1 SV=3	0.001238858	2.634172455	0.016286417	0.035565802	-7.514325047
40S ribosomal protein S19 OS=Homo sapiens (Human) OX=9606 GN=RPS19 PE=1 SV=2	0.000212107	-2.630380895	0.016419449	0.035720637	-7.522034593
T-complex protein 1 subunit delta OS=Homo sapiens (Human) OX=9606 GN=CCT4 PE=1 SV=4	0.000405182	2.62918369	0.016435397	0.035720637	-7.523639774
Semaphorin-3C OS=Homo sapiens (Human) OX=9606 GN=SEMA3C PE=2 SV=2	0.000752395	2.616796067	0.016904596	0.03665333	-7.549614357
Heterogeneous nuclear ribonucleoproteins C1/C2 OS=Homo sapiens (Human) OX=9606 GN=HNRNPC PE=1 SV=4	0.000329957	2.598732249	0.017570744	0.038007637	-7.586182467
Keratin, type I cuticular Ha3-II OS=Homo sapiens (Human) OX=9606 GN=KRT33B PE=1 SV=3	0.001668563	2.595518127	0.017664629	0.038120603	-7.591891537
14-3-3 protein epsilon OS=Homo sapiens (Human) OX=9606 GN=YWHAE PE=1 SV=1	0.004608997	2.593135374	0.017754847	0.038225142	-7.59670628
Putative 60S ribosomal protein L13a protein RPL13AP3 OS=Homo sapiens (Human) OX=9606 GN=RPL13AP3 PE=5 SV=1	0.000355183	-2.588085184	0.017974929	0.038608123	-7.607679497
Integrin alpha-6 OS=Homo sapiens (Human) OX=9606 GN=ITGA6 PE=1 SV=5	0.00032115	2.583448122	0.018126139	0.038802117	-7.616259008
Putative heat shock protein HSP 90-beta 2 OS=Homo sapiens (Human) OX=9606 GN=HSP90AB2P PE=1 SV=2	0.002575985	2.582830414	0.018150061	0.038802117	-7.617504589
Calpain-1 catalytic subunit OS=Homo sapiens (Human) OX=9606 GN=CAPN1 PE=1 SV=1	0.000103176	2.580334601	0.018247023	0.038918475	-7.622535818
Peptidyl-prolyl cis-trans isomerase FKBP4 OS=Homo sapiens (Human) OX=9606 GN=FKBP4 PE=1 SV=3	0.000299847	2.571278079	0.018602987	0.039585426	-7.640772734
Cadherin-3 OS=Homo sapiens (Human) OX=9606 GN=CDH3 PE=1 SV=2	0.000265439	2.555733274	0.019229292	0.040823208	-7.6720019
GTPase NRas OS=Homo sapiens (Human) OX=9606 GN=NRAS PE=1 SV=1	0.000107604	2.551777271	0.019391825	0.041072964	-7.679934572
HLA class I histocompatibility antigen, A alpha chain OS=Homo sapiens (Human) OX=9606 GN=HLA-A PE=1 SV=2	0.000358403	2.54672126	0.019601437	0.041421051	-7.690064175
Myeloid-derived growth factor OS=Homo sapiens (Human) OX=9606 GN=MYDGF PE=1 SV=1	0.000133419	2.542406396	0.019782009	0.04170631	-7.698701047
Eukaryotic translation initiation factor 6 OS=Homo sapiens (Human) OX=9606 GN=EIF6 PE=1 SV=1	0.000752107	2.539752528	0.019893847	0.041804531	-7.704009567
Hepatocyte growth factor receptor OS=Homo sapiens (Human) OX=9606 GN=MET PE=1 SV=4	0.000161421	2.539134589	0.019919973	0.041804531	-7.705245232
Immunoglobulin heavy constant gamma 2 OS=Homo sapiens (Human) OX=9606 GN=IGHG2 PE=1 SV=2	0.000994292	2.523217328	0.020604183	0.043141482	-7.737022576
6-phosphogluconolactonase OS=Homo sapiens (Human) OX=9606 GN=PGLS PE=1 SV=2	0.000137941	2.513321012	0.021040659	0.043869223	-7.756729116
GTPase HRas OS=Homo sapiens (Human) OX=9606 GN=HRAS PE=1 SV=1	0.000103893	2.51316435	0.021047638	0.043869223	-7.757040764
Afamin OS=Homo sapiens (Human) OX=9606 GN=AFM PE=1 SV=1	0.000905093	2.510382375	0.021201576	0.044089641	-7.763254652
F-actin-capping protein subunit alpha-1 OS=Homo sapiens (Human) OX=9606 GN=CAPZA1 PE=1 SV=3	0.000833107	2.507639635	0.02132487	0.044245479	-7.768702935
40S ribosomal protein S23 OS=Homo sapiens (Human) OX=9606 GN=RPS23 PE=1 SV=3	0.000400234	-2.504988234	0.021444699	0.044393438	-7.773966917
60S ribosomal protein L12 OS=Homo sapiens (Human) OX=9606 GN=RPL12 PE=1 SV=1	0.002647916	2.498830779	0.021695449	0.044732069	-7.785512873
Ribosome maturation protein SBDS OS=Homo sapiens (Human) OX=9606 GN=SBDS PE=1 SV=4	0.000131753	2.498599507	0.021706053	0.044732069	-7.785971592
Core histone macro-H2A.1 OS=Homo sapiens (Human) OX=9606 GN=H2AFY PE=1 SV=4	0.000214619	2.49420132	0.021908647	0.045038423	-7.794691111
Prosaposin OS=Homo sapiens (Human) OX=9606 GN=PSAP PE=1 SV=2	0.000510891	2.493402175	0.021975782	0.045038423	-7.796936259
2-iminobutanoate/2-iminopropanoate deaminase OS=Homo sapiens (Human) OX=9606 GN=RIDA PE=1 SV=1	0.000101836	2.492179398	0.022002377	0.045038423	-7.798696995
60S ribosomal protein L30 OS=Homo sapiens (Human) OX=9606 GN=RPL30 PE=1 SV=2	0.000710963	2.489388194	0.022162637	0.045265207	-7.804881327
Parathyroid hormone-related protein OS=Homo sapiens (Human) OX=9606 GN=PTHLH PE=1 SV=1	0.006082016	2.488069802	0.022224334	0.045290124	-7.807489458
Urokinase-type plasminogen activator OS=Homo sapiens (Human) OX=9606 GN=PLAU PE=1 SV=2	0.002643218	2.485601159	0.022340293	0.045425263	-7.812371195
SPARC OS=Homo sapiens (Human) OX=9606 GN=SPARC PE=1 SV=1	0.003735914	2.48259549	0.022451798	0.045550766	-7.817662249
L-lactate dehydrogenase B chain OS=Homo sapiens (Human) OX=9606 GN=LDHB PE=1 SV=2	0.005143806	2.478301818	0.022655922	0.045863205	-7.826146673
Annexin A5 OS=Homo sapiens (Human) OX=9606 GN=ANXA5 PE=1 SV=2	0.000585572	2.476333329	0.022780713	0.046014023	-7.830676135
T-complex protein 1 subunit gamma OS=Homo sapiens (Human) OX=9606 GN=CCT3 PE=1 SV=4	0.000665694	2.473673097	0.022877922	0.046108588	-7.835284689
Integrin alpha-2 OS=Homo sapiens (Human) OX=9606 GN=ITGA2 PE=1 SV=1	0.000106713	2.461932904	0.023450172	0.047158039	-7.858422509
Glutathione S-transferase P OS=Homo sapiens (Human) OX=9606 GN=GSTP1 PE=1 SV=2	0.004750854	2.456073935	0.023740742	0.047637673	-7.869948092
Trypsin-2 OS=Homo sapiens (Human) OX=9606 GN=PRSS2 PE=1 SV=1	0.000249486	2.451615769	0.023964093	0.047980624	-7.878708461
Heterogeneous nuclear ribonucleoprotein A1 OS=Homo sapiens (Human) OX=9606 GN=HNRNPA1 PE=1 SV=5	0.000276471	2.4418402	0.024492367	0.048931258	-7.898492272
RRM domain-containing protein OS=Homo sapiens (Human) OX=9606 GN=HNRNPCL2 PE=4 SV=1	0.000226581	2.432153763	0.024994243	0.049558584	-7.917447045
Heterogeneous nuclear ribonucleoprotein C-like 2 OS=Homo sapiens (Human) OX=9606 GN=HNRNPCL2 PE=1 SV=1	0.000226581	2.432153763	0.024994243	0.049558584	-7.917447045
Heterogeneous nuclear ribonucleoprotein C-like 1 OS=Homo sapiens (Human) OX=9606 GN=HNRNPCL1 PE=1 SV=1	0.000226581	2.432153763	0.024994243	0.049558584	-7.917447045
Putative nascent polypeptide-associated complex subunit alpha-like protein OS=Homo sapiens (Human) OX=9606 GN=NACA4P PE=5 SV=1	0.000137855	2.430994182	0.025023023	0.049558584	-7.91912144
Actin-related protein 2/3 complex subunit 4 OS=Homo sapiens (Human) OX=9606 GN=ARPC4 PE=1 SV=3	0.00013952	2.428618577	0.025147781	0.049686075	-7.923765441
Keratin, type I cytoskeletal 28 OS=Homo sapiens (Human) OX=9606 GN=KRT28 PE=1 SV=2	0.003100858	2.427000982	0.025233063	0.049686075	-7.926926254
Fascin OS=Homo sapiens (Human) OX=9606 GN=FSCN1 PE=1 SV=3	0.001172992	2.425315414	0.025335735	0.049686075	-7.930465541
Heterogeneous nuclear ribonucleoprotein Q OS=Homo sapiens (Human) OX=9606 GN=SYNCRIP PE=1 SV=2	0.000121021	2.424967196	0.02534067	0.049686075	-7.930898728
Integrin alpha-V OS=Homo sapiens (Human) OX=9606 GN=ITGAV PE=1 SV=2	0.000165274	2.424895855	0.02537657	0.049686075	-7.931623524
60S ribosomal protein L13a OS=Homo sapiens (Human) OX=9606 GN=RPL13A PE=1 SV=2	0.00041536	-2.422958091	0.025479566	0.049686075	-7.93540466
Adenylate kinase isoenzyme 1 OS=Homo sapiens (Human) OX=9606 GN=AK1 PE=1 SV=3	0.000121511	2.420969132	0.025553457	0.049686075	-7.938702753
Cathepsin B OS=Homo sapiens (Human) OX=9606 GN=CTSB PE=1 SV=3	0.001151541	2.420051562	0.025634786	0.049686075	-7.94107313
Keratin, type I cuticular Ha5 OS=Homo sapiens (Human) OX=9606 GN=KRT35 PE=2 SV=5	0.001455421	2.419498088	0.025632169	0.049686075	-7.941572437
Epithelial discoidin domain-containing receptor 1 OS=Homo sapiens (Human) OX=9606 GN=DDR1 PE=1 SV=1	0.000145161	2.418439479	0.025688952	0.049686075	-7.943636973
Golgi apparatus protein 1 OS=Homo sapiens (Human) OX=9606 GN=GLG1 PE=1 SV=2	0.000160614	2.417756718	0.025725637	0.049686075	-7.944968263
Insulin OS=Homo sapiens (Human) OX=9606 GN=INS PE=1 SV=1	0.043944136	2.41750794	0.025739016	0.049686075	-7.945453296
Coronin-1C OS=Homo sapiens (Human) OX=9606 GN=CORO1C PE=1 SV=1	0.00016659	2.413218563	0.025970719	0.050027806	-7.953811947
Alpha-2-macroglobulin OS=Homo sapiens (Human) OX=9606 GN=A2M PE=1 SV=3	0.000212867	2.408350624	0.02623603	0.050349448	-7.963288418
POTE ankyrin domain family member E OS=Homo sapiens (Human) OX=9606 GN=POTEE PE=2 SV=3	0.002725671	2.408136735	0.026247745	0.050349448	-7.963704563
Dynein light chain 1, cytoplasmic OS=Homo sapiens (Human) OX=9606 GN=DYNLL1 PE=1 SV=1	0.000446727	2.406562776	0.026366753	0.050471922	-7.967332239
Gamma-glutamylcyclotransferase OS=Homo sapiens (Human) OX=9606 GN=GGCT PE=1 SV=1	0.000150073	2.402365706	0.026565681	0.050746551	-7.974925264
Actin, alpha skeletal muscle OS=Homo sapiens (Human) OX=9606 GN=ACTA1 PE=1 SV=1	0.025744708	2.400352799	0.026677417	0.050799784	-7.978835589
Actin, alpha cardiac muscle 1 OS=Homo sapiens (Human) OX=9606 GN=ACTC1 PE=1 SV=1	0.025745313	2.399864538	0.026704586	0.050799784	-7.979783832
Charged multivesicular body protein 1b OS=Homo sapiens (Human) OX=9606 GN=CHMP1B PE=1 SV=1	0.000121927	2.391962745	0.027161805	0.051562348	-7.995347285
Tubulin alpha-1B chain OS=Homo sapiens (Human) OX=9606 GN=TUBA1B PE=1 SV=1	0.002086376	2.387277005	0.027413975	0.051933307	-8.00419389
Radixin OS=Homo sapiens (Human) OX=9606 GN=RDX PE=1 SV=1	0.000816125	2.385429825	0.027552801	0.051977993	-8.008314075
Heme-binding protein 1 OS=Homo sapiens (Human) OX=9606 GN=HEBP1 PE=1 SV=1	0.000180689	2.384516397	0.027571881	0.051977993	-8.00953804
Heterogeneous nuclear ribonucleoprotein A/B OS=Homo sapiens (Human) OX=9606 GN=HNRNPAB PE=1 SV=2	0.000400175	2.38446735	0.027607983	0.051977993	-8.010175897
Inter-alpha-trypsin inhibitor heavy chain H2 OS=Homo sapiens (Human) OX=9606 GN=ITIH2 PE=1 SV=2	0.000152342	2.374593519	0.028146478	0.052883013	-8.028719567
Poly(rC)-binding protein 3 OS=Homo sapiens (Human) OX=9606 GN=PCBP3 PE=2 SV=2	0.000314435	2.373127665	0.028232298	0.052935559	-8.031549455
Enhancer of rudimentary homolog OS=Homo sapiens (Human) OX=9606 GN=ERH PE=1 SV=1	0.000303043	2.372682868	0.028292017	0.05293905	-8.03293884
Putative histone H2B type 2-D OS=Homo sapiens (Human) OX=9606 GN=HIST2H2BD PE=5 SV=3	0.000391484	2.371076671	0.028352784	0.052944484	-8.035507379
GTP-binding nuclear protein Ran OS=Homo sapiens (Human) OX=9606 GN=RAN PE=1 SV=3	0.001052538	2.36458969	0.028737015	0.053471116	-8.048013349
RRM domain-containing protein OS=Homo sapiens (Human) OX=9606 GN=HNRNPCL4 PE=4 SV=1	0.000219362	2.362954181	0.028868559	0.053471116	-8.051684437
Heterogeneous nuclear ribonucleoprotein C-like 3 OS=Homo sapiens (Human) OX=9606 GN=HNRNPCL3 PE=2 SV=1	0.000219362	2.362954181	0.028868559	0.053471116	-8.051684437
Heterogeneous nuclear ribonucleoprotein C-like 4 OS=Homo sapiens (Human) OX=9606 GN=HNRNPCL4 PE=3 SV=1	0.000219362	2.362954181	0.028868559	0.053471116	-8.051684437
Calmodulin-like protein 3 OS=Homo sapiens (Human) OX=9606 GN=CALML3 PE=1 SV=2	0.000221547	2.357955172	0.029134983	0.053855575	-8.060784292
Keratin, type I cytoskeletal 24 OS=Homo sapiens (Human) OX=9606 GN=KRT24 PE=1 SV=1	0.001277692	2.344960542	0.029929321	0.054900268	-8.085740596
Actin, gamma-enteric smooth muscle OS=Homo sapiens (Human) OX=9606 GN=ACTG2 PE=1 SV=1	0.025493364	2.34482882	0.029937475	0.054900268	-8.085993178
Actin, aortic smooth muscle OS=Homo sapiens (Human) OX=9606 GN=ACTA2 PE=1 SV=1	0.025427019	2.344749692	0.029942374	0.054900268	-8.086144906
Complement factor H OS=Homo sapiens (Human) OX=9606 GN=CFH PE=1 SV=4	0.000264961	2.344727305	0.029978196	0.054900268	-8.086690683
Dynein light chain 2, cytoplasmic OS=Homo sapiens (Human) OX=9606 GN=DYNLL2 PE=1 SV=1	0.000243728	2.343497374	0.03002001	0.054900268	-8.08854584
Peroxidasin homolog OS=Homo sapiens (Human) OX=9606 GN=PXDN PE=1 SV=2	0.000131753	2.342851102	0.030060147	0.054900268	-8.089784589
Keratin, type I cuticular Ha6 OS=Homo sapiens (Human) OX=9606 GN=KRT36 PE=2 SV=1	0.001406592	2.340717683	0.030192999	0.055033056	-8.093872498
Peptidyl-prolyl cis-trans isomerase FKBP1A OS=Homo sapiens (Human) OX=9606 GN=FKBP1A PE=1 SV=2	0.00083749	2.334445771	0.030621451	0.055703036	-8.106371055
Vesicle-associated membrane protein 3 OS=Homo sapiens (Human) OX=9606 GN=VAMP3 PE=1 SV=3	0.000101421	2.327348384	0.031037995	0.056236001	-8.119442559
Adipogenesis regulatory factor OS=Homo sapiens (Human) OX=9606 GN=ADIRF PE=1 SV=1	0.000290214	2.326478882	0.031128661	0.056236001	-8.121587744
60S ribosomal protein L10-like OS=Homo sapiens (Human) OX=9606 GN=RPL10L PE=1 SV=3	0.000169738	-2.325496976	0.031156723	0.056236001	-8.122977101
Keratin, type I cuticular Ha2 OS=Homo sapiens (Human) OX=9606 GN=KRT32 PE=2 SV=3	0.001464832	2.325441665	0.031160276	0.056236001	-8.123082673
Putative histone H2B type 2-C OS=Homo sapiens (Human) OX=9606 GN=HIST2H2BC PE=5 SV=3	0.000332677	2.319013292	0.031575834	0.056873795	-8.135342732
40S ribosomal protein SA OS=Homo sapiens (Human) OX=9606 GN=RPSA PE=1 SV=4	0.000454961	2.317681201	0.031662585	0.056918006	-8.137880885
60S ribosomal protein L21 OS=Homo sapiens (Human) OX=9606 GN=RPL21 PE=1 SV=2	0.000300908	-2.312264881	0.032052957	0.057506776	-8.148663987
A disintegrin and metalloproteinase with thrombospondin motifs 1 OS=Homo sapiens (Human) OX=9606 GN=ADAMTS1 PE=1 SV=4	0.000220009	2.303361191	0.032609182	0.058390218	-8.165114096
Keratin, type I cytoskeletal 18 OS=Homo sapiens (Human) OX=9606 GN=KRT18 PE=1 SV=2	0.001523715	2.301162974	0.032756785	0.058471509	-8.169286119
no description	0.001527263	2.300782619	0.032782387	0.058471509	-8.170007771
Poly(rC)-binding protein 2 OS=Homo sapiens (Human) OX=9606 GN=PCBP2 PE=1 SV=1	0.000351342	2.297923535	0.032975428	0.058701394	-8.175430169
Guanine nucleotide-binding protein G(i) subunit alpha OS=Homo sapiens (Human) OX=9606 GN=GNAI3 PE=1 SV=3	0.000144523	2.296357226	0.033117444	0.058839731	-8.178855475
T-complex protein 1 subunit eta OS=Homo sapiens (Human) OX=9606 GN=CCT7 PE=1 SV=2	0.000341613	2.283573197	0.033960289	0.06022028	-8.20258826
Keratin, type I cuticular Ha8 OS=Homo sapiens (Human) OX=9606 GN=KRT38 PE=1 SV=3	0.001433409	2.28055194	0.034171065	0.060476837	-8.208293608
Keratin, type I cuticular Ha7 OS=Homo sapiens (Human) OX=9606 GN=KRT37 PE=3 SV=3	0.001455731	2.278559667	0.034310714	0.060606763	-8.212053451
60S ribosomal protein L22 OS=Homo sapiens (Human) OX=9606 GN=RPL22 PE=1 SV=2	0.002045246	2.269758818	0.034933927	0.061588716	-8.22863991
Keratin, type I cytoskeletal 27 OS=Homo sapiens (Human) OX=9606 GN=KRT27 PE=1 SV=2	0.001757902	2.267845182	0.03507081	0.061592716	-8.232241536
Nucleophosmin OS=Homo sapiens (Human) OX=9606 GN=NPM1 PE=1 SV=2	0.003226172	2.267844974	0.035070825	0.061592716	-8.232241928
Polyadenylate-binding protein 1 OS=Homo sapiens (Human) OX=9606 GN=PABPC1 PE=1 SV=2	0.000165026	2.264826552	0.035287738	0.061854944	-8.23791929
Guanine nucleotide-binding protein G(i) subunit alpha-2 OS=Homo sapiens (Human) OX=9606 GN=GNAI2 PE=1 SV=3	0.000223682	2.25848063	0.035784693	0.062606107	-8.250262749
Integrin beta-6 OS=Homo sapiens (Human) OX=9606 GN=ITGB6 PE=1 SV=2	0.000107597	2.257060838	0.035888418	0.062667753	-8.252926123
Immunoglobulin lambda constant 6 OS=Homo sapiens (Human) OX=9606 GN=IGLC6 PE=1 SV=1	0.002134885	2.25511948	0.036030695	0.062759816	-8.256566329
Extracellular sulfatase Sulf-2 OS=Homo sapiens (Human) OX=9606 GN=SULF2 PE=1 SV=1	0.000409007	2.253967986	0.03607832	0.062759816	-8.258306984
Immunoglobulin heavy constant alpha 2 OS=Homo sapiens (Human) OX=9606 GN=IGHA2 PE=1 SV=4	0.000476139	2.252065402	0.036255571	0.062948478	-8.262289294
Desmocollin-3 OS=Homo sapiens (Human) OX=9606 GN=DSC3 PE=1 SV=3	0.001076598	2.246466095	0.036633993	0.063485044	-8.272359017
Serine protease HTRA1 OS=Homo sapiens (Human) OX=9606 GN=HTRA1 PE=1 SV=1	0.000778822	2.243648436	0.036882021	0.063794043	-8.2780383
60S ribosomal protein L10 OS=Homo sapiens (Human) OX=9606 GN=RPL10 PE=1 SV=4	0.000297362	-2.238105058	0.037300014	0.064339301	-8.288391737
Tissue factor OS=Homo sapiens (Human) OX=9606 GN=F3 PE=1 SV=1	0.000129728	2.237111813	0.037337889	0.064339301	-8.289842491
Chromobox protein homolog 3 OS=Homo sapiens (Human) OX=9606 GN=CBX3 PE=1 SV=4	0.000211723	2.225272559	0.038246578	0.065731671	-8.311909055
Immunoglobulin heavy constant gamma 4 OS=Homo sapiens (Human) OX=9606 GN=IGHG4 PE=1 SV=1	0.001157708	2.224718504	0.038289596	0.065731671	-8.31294004
Mesencephalic astrocyte-derived neurotrophic factor OS=Homo sapiens (Human) OX=9606 GN=MANF PE=1 SV=3	0.000154307	2.219814333	0.038672304	0.06626434	-8.322059111
Involucrin OS=Homo sapiens (Human) OX=9606 GN=IVL PE=1 SV=2	0.000444669	2.218578902	0.038807252	0.066371281	-8.324741214
Sulfhydryl oxidase 1 OS=Homo sapiens (Human) OX=9606 GN=QSOX1 PE=1 SV=3	0.001092209	2.20596881	0.039771767	0.067893968	-8.347739815
Serum amyloid A-2 protein OS=Homo sapiens (Human) OX=9606 GN=SAA2 PE=1 SV=1	0.000152897	2.198842553	0.04038727	0.068816298	-8.361290431
Keratin, type I cytoskeletal 25 OS=Homo sapiens (Human) OX=9606 GN=KRT25 PE=1 SV=1	0.001703456	2.182864705	0.041670323	0.070870531	-8.390379639
Eukaryotic translation initiation factor 2 subunit 3B OS=Homo sapiens (Human) OX=9606 GN=EIF2S3B PE=2 SV=2	0.000115079	2.178885341	0.042005562	0.071026103	-8.397696532
Keratin, type II cytoskeletal 4 OS=Homo sapiens (Human) OX=9606 GN=KRT4 PE=1 SV=4	0.001176267	2.179042316	0.042031347	0.071026103	-8.397761846
no description	0.001176267	2.179042316	0.042031347	0.071026103	-8.397761846
Putative HLA class I histocompatibility antigen, alpha chain H OS=Homo sapiens (Human) OX=9606 GN=HLA-H PE=5 SV=3	0.000317013	2.178096703	0.042072292	0.071026103	-8.399145653
Elongin-C OS=Homo sapiens (Human) OX=9606 GN=ELOC PE=1 SV=1	0.000398231	2.161911731	0.043502821	0.073305859	-8.429155336
Ephrin-B1 OS=Homo sapiens (Human) OX=9606 GN=EFNB1 PE=1 SV=1	0.000313946	2.15868469	0.043785218	0.073646093	-8.435052392
BolA-like protein 2 OS=Homo sapiens (Human) OX=9606 GN=BOLA2B PE=1 SV=1	0.000158713	2.156211802	0.044002749	0.073876175	-8.439567689
Interstitial collagenase OS=Homo sapiens (Human) OX=9606 GN=MMP1 PE=1 SV=3	0.000331872	2.150835509	0.044479082	0.074471669	-8.449373492
Sodium/potassium-transporting ATPase subunit alpha-2 OS=Homo sapiens (Human) OX=9606 GN=ATP1A2 PE=1 SV=1	0.000108461	2.14992693	0.044520222	0.074471669	-8.450698628
Protein-L-isoaspartate(D-aspartate) O-methyltransferase OS=Homo sapiens (Human) OX=9606 GN=PCMT1 PE=1 SV=4	0.000127438	2.141343911	0.045291456	0.075623508	-8.466324798
Guanine nucleotide-binding protein G(I)/G(S)/G(O) subunit gamma-12 OS=Homo sapiens (Human) OX=9606 GN=GNG12 PE=1 SV=3	0.000836783	2.138566995	0.045583684	0.075972806	-8.471693916
Histone H2A type 1-D OS=Homo sapiens (Human) OX=9606 GN=H2AC7 PE=1 SV=2	0.007335661	2.133716562	0.045986993	0.076218221	-8.480178849
Histone H2A type 1 OS=Homo sapiens (Human) OX=9606 GN=H2AC17 PE=1 SV=2	0.007335661	2.133716562	0.045986993	0.076218221	-8.480178849
Histone H2A.J OS=Homo sapiens (Human) OX=9606 GN=H2AFJ PE=1 SV=1	0.00739231	2.132866284	0.046065128	0.076218221	-8.481721376
Histone H2A type 1-J OS=Homo sapiens (Human) OX=9606 GN=H2AC14 PE=1 SV=3	0.00744984	2.131972124	0.046147426	0.076218221	-8.483343105
Histone H2A type 1-H OS=Homo sapiens (Human) OX=9606 GN=HIST1H2AH PE=1 SV=3	0.00744984	2.131972124	0.046147426	0.076218221	-8.483343105
Immunoglobulin heavy constant alpha 1 OS=Homo sapiens (Human) OX=9606 GN=IGHA1 PE=1 SV=2	0.001739728	2.124582789	0.046832663	0.077210607	-8.496728978
Calpain small subunit 1 OS=Homo sapiens (Human) OX=9606 GN=CAPNS1 PE=1 SV=1	0.000313034	2.122510346	0.047067026	0.077457426	-8.500787503
Polyadenylate-binding protein 3 OS=Homo sapiens (Human) OX=9606 GN=PABPC3 PE=1 SV=2	0.000100741	2.114687319	0.047764769	0.078464566	-8.514609626
Hemoglobin subunit beta OS=Homo sapiens (Human) OX=9606 GN=HBB PE=1 SV=2	0.000369067	2.111491086	0.048110219	0.078890412	-8.520675142
Heterogeneous nuclear ribonucleoprotein K OS=Homo sapiens (Human) OX=9606 GN=HNRNPK PE=1 SV=1	0.000257618	2.104449573	0.048746791	0.07978342	-8.533054057
PDZ and LIM domain protein 1 OS=Homo sapiens (Human) OX=9606 GN=PDLIM1 PE=1 SV=4	0.000551473	2.104021937	0.048829197	0.07978342	-8.534118897
Pyruvate kinase PKLR OS=Homo sapiens (Human) OX=9606 GN=PKLR PE=1 SV=2	0.00016365	2.097200793	0.049453128	0.080658844	-8.5460797
Programmed cell death protein 5 OS=Homo sapiens (Human) OX=9606 GN=PDCD5 PE=1 SV=3	0.000194957	2.096246408	0.049546812	0.080667852	-8.547792577
Interleukin-6 OS=Homo sapiens (Human) OX=9606 GN=IL6 PE=1 SV=1	0.000122999	2.091318106	0.050074449	0.081052877	-8.556916163
Annexin A4 OS=Homo sapiens (Human) OX=9606 GN=ANXA4 PE=1 SV=4	0.000513735	2.090857807	0.050120104	0.081052877	-8.557740554
Trypsin-1 OS=Homo sapiens (Human) OX=9606 GN=PRSS1 PE=1 SV=1	0.000298175	2.090343424	0.050129837	0.081052877	-8.558376047
Heterogeneous nuclear ribonucleoprotein A1-like 2 OS=Homo sapiens (Human) OX=9606 GN=HNRNPA1L2 PE=2 SV=2	0.000127986	2.090264981	0.050137626	0.081052877	-8.558516561
T-complex protein 1 subunit theta OS=Homo sapiens (Human) OX=9606 GN=CCT8 PE=1 SV=4	0.000588514	2.081587156	0.051006107	0.082311443	-8.57404056
Flavin reductase (NADPH) OS=Homo sapiens (Human) OX=9606 GN=BLVRB PE=1 SV=3	0.000131679	2.076437123	0.05152793	0.08300714	-8.58323431
Carboxypeptidase B2 OS=Homo sapiens (Human) OX=9606 GN=CPB2 PE=1 SV=2	0.000104394	2.066033025	0.052596846	0.084580165	-8.601763476
Granulocyte colony-stimulating factor OS=Homo sapiens (Human) OX=9606 GN=CSF3 PE=1 SV=1	0.000236288	2.060862443	0.053177515	0.085363906	-8.611214704
60S ribosomal protein L6 OS=Homo sapiens (Human) OX=9606 GN=RPL6 PE=1 SV=3	0.000320789	-2.056044766	0.053647794	0.085968006	-8.619533416
Growth arrest-specific protein 6 OS=Homo sapiens (Human) OX=9606 GN=GAS6 PE=1 SV=3	0.000452036	2.051814479	0.054089994	0.086525078	-8.626990083
Protein NDRG1 OS=Homo sapiens (Human) OX=9606 GN=NDRG1 PE=1 SV=1	0.000408331	2.050384942	0.054284494	0.086684663	-8.629777683
no description	0.001162	2.045732142	0.054740303	0.087196326	-8.637747352
NSFL1 cofactor p47 OS=Homo sapiens (Human) OX=9606 GN=NSFL1C PE=1 SV=2	0.000332893	2.04521883	0.054795506	0.087196326	-8.638654262
Profilin-2 OS=Homo sapiens (Human) OX=9606 GN=PFN2 PE=1 SV=3	0.000880961	2.042533632	0.055127563	0.08757243	-8.643648161
Fatty acid synthase OS=Homo sapiens (Human) OX=9606 GN=FASN PE=1 SV=3	0.00037191	2.040892426	0.055262771	0.087635069	-8.646292265
Apoptosis-associated speck-like protein containing a CARD OS=Homo sapiens (Human) OX=9606 GN=PYCARD PE=1 SV=2	0.000288061	2.026876126	0.056801277	0.089918976	-8.670965562
Tissue factor pathway inhibitor 2 OS=Homo sapiens (Human) OX=9606 GN=TFPI2 PE=1 SV=1	0.000299947	2.02422739	0.057139186	0.090297677	-8.67585574
Neutral alpha-glucosidase AB OS=Homo sapiens (Human) OX=9606 GN=GANAB PE=1 SV=3	0.00010287	2.022841122	0.057251255	0.090318791	-8.678048112
Actin-related protein 3 OS=Homo sapiens (Human) OX=9606 GN=ACTR3 PE=1 SV=3	0.000336943	2.017064437	0.057901032	0.091117226	-8.688171851
Phospholipid scramblase 3 OS=Homo sapiens (Human) OX=9606 GN=PLSCR3 PE=1 SV=2	0.000157182	2.016181184	0.058000964	0.091117226	-8.689718109
Ras-related protein Rab-10 OS=Homo sapiens (Human) OX=9606 GN=RAB10 PE=1 SV=1	0.000130405	2.015694332	0.058056112	0.091117226	-8.690570224
Insulin-like growth factor-binding protein 2 OS=Homo sapiens (Human) OX=9606 GN=IGFBP2 PE=1 SV=2	0.013250847	2.012417341	0.058428542	0.091544718	-8.696302304
Putative keratin-87 protein OS=Homo sapiens (Human) OX=9606 GN=KRT87P PE=5 SV=4	0.000139681	2.007892029	0.058989609	0.092265798	-8.704437171
Keratin, type II cuticular Hb3 OS=Homo sapiens (Human) OX=9606 GN=KRT83 PE=1 SV=2	0.000203437	2.005981706	0.059209475	0.092451655	-8.707769755
owl|P24067| IMMUNOGLOBULIN BINDING PROTEIN HOMOLOG B70 (HEAT SHOCK PROTEIN...	0.000322738	2.002918218	0.059520242	0.092778571	-8.712883689
Proliferation-associated protein 2G4 OS=Homo sapiens (Human) OX=9606 GN=PA2G4 PE=1 SV=3	0.000776113	1.996966995	0.060213464	0.093665441	-8.723245817
Tubulin beta-1 chain OS=Homo sapiens (Human) OX=9606 GN=TUBB1 PE=1 SV=1	0.000410516	1.996651305	0.060293928	0.093665441	-8.724016973
Keratin, type II cuticular Hb1 OS=Homo sapiens (Human) OX=9606 GN=KRT81 PE=1 SV=3	0.000221411	1.99438541	0.060559956	0.093919254	-8.727955139
Histone H2A.Z OS=Homo sapiens (Human) OX=9606 GN=H2AZ1 PE=1 SV=2	0.003578805	1.991846165	0.060815731	0.094156335	-8.732145893
Keratin, type II cuticular Hb6 OS=Homo sapiens (Human) OX=9606 GN=KRT86 PE=1 SV=1	0.000251572	1.98670768	0.061469184	0.095005811	-8.741277344
Adenosylhomocysteinase OS=Homo sapiens (Human) OX=9606 GN=AHCY PE=1 SV=4	0.000346534	1.985479129	0.061572072	0.095005811	-8.74319093
Rab GDP dissociation inhibitor beta OS=Homo sapiens (Human) OX=9606 GN=GDI2 PE=1 SV=2	0.001141308	1.978195822	0.062491432	0.096080625	-8.756007357
Ras-related protein R-Ras OS=Homo sapiens (Human) OX=9606 GN=RRAS PE=1 SV=1	0.000112838	1.977485856	0.062577379	0.096080625	-8.757234088
Histone H2A.V OS=Homo sapiens (Human) OX=9606 GN=H2AFV PE=1 SV=3	0.003571597	1.97707167	0.062583664	0.096080625	-8.757739791
Keratin, type II cuticular Hb5 OS=Homo sapiens (Human) OX=9606 GN=KRT85 PE=1 SV=1	0.000158701	1.966279004	0.063948095	0.0980109	-8.776559488
Vesicle-associated membrane protein-associated protein A OS=Homo sapiens (Human) OX=9606 GN=VAPA PE=1 SV=3	0.000104174	1.962759736	0.064339831	0.098446397	-8.782412062
Vesicle-trafficking protein SEC22b OS=Homo sapiens (Human) OX=9606 GN=SEC22B PE=1 SV=4	0.000122995	1.961488311	0.064542169	0.098591126	-8.784798454
Peptidylprolyl isomerase OS=Homo sapiens (Human) OX=9606 GN=FKBP1C PE=1 SV=1	0.000131081	1.957366581	0.065057216	0.099212255	-8.791876247
Ras GTPase-activating protein-binding protein 1 OS=Homo sapiens (Human) OX=9606 GN=G3BP1 PE=1 SV=1	0.000123497	1.952783289	0.065589837	0.099858072	-8.799539817
26S proteasome non-ATPase regulatory subunit 13 OS=Homo sapiens (Human) OX=9606 GN=PSMD13 PE=1 SV=2	0.000105008	1.951873768	0.065704864	0.099867028	-8.801098401
40S ribosomal protein S7 OS=Homo sapiens (Human) OX=9606 GN=RPS7 PE=1 SV=1	0.000418711	1.948052341	0.066234611	0.100505256	-8.807833977
Histone H2A type 2-A OS=Homo sapiens (Human) OX=9606 GN=HIST2H2AA3 PE=1 SV=3	0.007212163	1.945497107	0.066516369	0.100725587	-8.812012002
Histone H2A type 2-C OS=Homo sapiens (Human) OX=9606 GN=HIST2H2AC PE=1 SV=4	0.007267857	1.944844058	0.066599978	0.100725587	-8.813128338
Apolipoprotein C-I OS=Homo sapiens (Human) OX=9606 GN=APOC1 PE=1 SV=1	0.000165812	1.941595069	0.067061946	0.101256899	-8.818867081
POTE ankyrin domain family member F OS=Homo sapiens (Human) OX=9606 GN=POTEF PE=1 SV=2	0.002496679	1.931193138	0.068369191	0.103060642	-8.836405841
60S ribosomal protein L5 OS=Homo sapiens (Human) OX=9606 GN=RPL5 PE=1 SV=3	0.000155503	-1.927134806	0.068948037	0.103762259	-8.843485047
60S ribosomal protein L37a OS=Homo sapiens (Human) OX=9606 GN=RPL37A PE=1 SV=2	0.000724241	-1.920964941	0.069767006	0.10482235	-8.853951189
Small proline-rich protein 3 OS=Homo sapiens (Human) OX=9606 GN=SPRR3 PE=1 SV=2	0.002825913	1.915481523	0.070502081	0.105753121	-8.863233823
Calcyclin-binding protein OS=Homo sapiens (Human) OX=9606 GN=CACYBP PE=1 SV=2	0.000179692	1.908788572	0.07136336	0.106869843	-8.874369644
60S ribosomal protein L14 OS=Homo sapiens (Human) OX=9606 GN=RPL14 PE=1 SV=4	0.000556812	1.901274627	0.072438555	0.10818116	-8.887200159
60S ribosomal protein L27a OS=Homo sapiens (Human) OX=9606 GN=RPL27A PE=1 SV=2	0.000685663	1.90067846	0.072475466	0.10818116	-8.888037681
Prefoldin subunit 2 OS=Homo sapiens (Human) OX=9606 GN=PFDN2 PE=1 SV=1	0.000252011	1.899101253	0.072738907	0.108397557	-8.890855812
Coatomer subunit delta OS=Homo sapiens (Human) OX=9606 GN=ARCN1 PE=1 SV=1	0.000129296	1.894749784	0.0732981	0.109053271	-8.898004167
C-X-C motif chemokine 5 OS=Homo sapiens (Human) OX=9606 GN=CXCL5 PE=1 SV=1	0.00023117	1.883967972	0.074860928	0.111197645	-8.91623091
Rab GDP dissociation inhibitor alpha OS=Homo sapiens (Human) OX=9606 GN=GDI1 PE=1 SV=2	0.000396244	1.881901347	0.075109222	0.111385637	-8.919529916
Kinesin-1 heavy chain OS=Homo sapiens (Human) OX=9606 GN=KIF5B PE=1 SV=1	0.000117826	1.87600302	0.07595378	0.112455839	-8.929377977
Ras-related protein Ral-A OS=Homo sapiens (Human) OX=9606 GN=RALA PE=1 SV=1	0.000112239	1.873321158	0.076340542	0.112845875	-8.933848659
Putative heat shock protein HSP 90-beta 4 OS=Homo sapiens (Human) OX=9606 GN=HSP90AB4P PE=5 SV=1	0.000658595	1.872376418	0.076523045	0.11285199	-8.935572949
Keratin-associated protein 11-1 OS=Homo sapiens (Human) OX=9606 GN=KRTAP11-1 PE=2 SV=1	0.000141644	1.871904813	0.076591351	0.11285199	-8.936358142
Nucleosome assembly protein 1-like 4 OS=Homo sapiens (Human) OX=9606 GN=NAP1L4 PE=1 SV=1	0.000286486	1.86044221	0.078222107	0.115069499	-8.955256266
Peroxiredoxin-4 OS=Homo sapiens (Human) OX=9606 GN=PRDX4 PE=1 SV=1	0.000147895	1.856096967	0.07886606	0.115443295	-8.96245588
Histone H2A type 1-B/E OS=Homo sapiens (Human) OX=9606 GN=H2AC8 PE=1 SV=2	0.0071077	1.855783156	0.078912746	0.115443295	-8.962975379
Histone H2A type 1-C OS=Homo sapiens (Human) OX=9606 GN=HIST1H2AC PE=1 SV=3	0.00710666	1.855325482	0.078980877	0.115443295	-8.963732926
Histone H2A type 3 OS=Homo sapiens (Human) OX=9606 GN=HIST3H2A PE=1 SV=3	0.00710666	1.855325482	0.078980877	0.115443295	-8.963732926
60S ribosomal protein L8 OS=Homo sapiens (Human) OX=9606 GN=RPL8 PE=1 SV=2	0.000276367	-1.843843559	0.080753394	0.117845862	-8.982831298
Translationally-controlled tumor protein OS=Homo sapiens (Human) OX=9606 GN=TPT1 PE=1 SV=1	0.000493156	1.841350395	0.081132602	0.118175462	-8.986936661
Tetranectin OS=Homo sapiens (Human) OX=9606 GN=CLEC3B PE=1 SV=3	0.000138504	1.840358533	0.081237558	0.118175462	-8.98843457
Ribosome-binding protein 1 OS=Homo sapiens (Human) OX=9606 GN=RRBP1 PE=1 SV=5	0.000385565	1.830185493	0.082803485	0.12024432	-9.005144319
POTE ankyrin domain family member I OS=Homo sapiens (Human) OX=9606 GN=POTEI PE=3 SV=1	0.00208772	1.829717871	0.082922586	0.12024432	-9.006039924
T-complex protein 1 subunit epsilon OS=Homo sapiens (Human) OX=9606 GN=CCT5 PE=1 SV=1	0.000413612	1.827820165	0.083171338	0.1204142	-9.009020172
Malate dehydrogenase, cytoplasmic OS=Homo sapiens (Human) OX=9606 GN=MDH1 PE=1 SV=4	0.000992812	1.819256946	0.084515055	0.122166312	-9.023022438
POTE ankyrin domain family member J OS=Homo sapiens (Human) OX=9606 GN=POTEJ PE=3 SV=1	0.002144623	1.817974056	0.084764639	0.122333824	-9.025239644
116 kDa U5 small nuclear ribonucleoprotein component OS=Homo sapiens (Human) OX=9606 GN=EFTUD2 PE=1 SV=1	0.000104578	1.805687375	0.086683173	0.124888047	-9.045115724
Plasminogen activator inhibitor 2 OS=Homo sapiens (Human) OX=9606 GN=SERPINB2 PE=1 SV=2	0.000563592	1.805208209	0.086807429	0.124888047	-9.046011236
40S ribosomal protein S3a OS=Homo sapiens (Human) OX=9606 GN=RPS3A PE=1 SV=2	0.001095481	1.80030809	0.087555988	0.125767236	-9.053841534
Gamma-enolase OS=Homo sapiens (Human) OX=9606 GN=ENO2 PE=1 SV=3	0.00012071	1.799122787	0.087749335	0.125847401	-9.055761742
Amyloid-like protein 2 OS=Homo sapiens (Human) OX=9606 GN=APLP2 PE=1 SV=2	0.001837651	1.797704081	0.087981244	0.125982532	-9.058058883
U6 snRNA-associated Sm-like protein LSm8 OS=Homo sapiens (Human) OX=9606 GN=LSM8 PE=1 SV=3	0.000368506	1.796478567	0.088228928	0.126139796	-9.060155675
Procollagen-lysine,2-oxoglutarate 5-dioxygenase 2 OS=Homo sapiens (Human) OX=9606 GN=PLOD2 PE=1 SV=2	0.000613802	1.795400512	0.088405872	0.12619559	-9.061899041
Beta-enolase OS=Homo sapiens (Human) OX=9606 GN=ENO3 PE=1 SV=5	0.000121681	1.791942166	0.088928603	0.126649857	-9.067375199
Keratinocyte proline-rich protein OS=Homo sapiens (Human) OX=9606 GN=KPRP PE=1 SV=1	0.000139188	1.791504415	0.089000938	0.126649857	-9.068082116
Immunoglobulin superfamily member 8 OS=Homo sapiens (Human) OX=9606 GN=IGSF8 PE=1 SV=1	0.00011974	1.781467531	0.090673544	0.128829647	-9.084256696
Carbonyl reductase [NADPH] 1 OS=Homo sapiens (Human) OX=9606 GN=CBR1 PE=1 SV=3	0.000293361	1.780109956	0.09090186	0.128953802	-9.086439454
Peptidyl-prolyl cis-trans isomerase B OS=Homo sapiens (Human) OX=9606 GN=PPIB PE=1 SV=2	0.001000274	1.775833845	0.09162428	0.129777424	-9.093306944
Histone H2AX OS=Homo sapiens (Human) OX=9606 GN=H2AFX PE=1 SV=2	0.006442016	1.762123609	0.093974197	0.132900139	-9.115245671
14-3-3 protein zeta/delta OS=Homo sapiens (Human) OX=9606 GN=YWHAZ PE=1 SV=1	0.013177801	1.759845312	0.094369708	0.133253522	-9.118879464
Calreticulin OS=Homo sapiens (Human) OX=9606 GN=CALR PE=1 SV=1	0.000987634	1.756682228	0.094968575	0.133892521	-9.124014899
Protein disulfide-isomerase A4 OS=Homo sapiens (Human) OX=9606 GN=PDIA4 PE=1 SV=2	0.001228015	1.754259991	0.095345412	0.134217003	-9.127773452
Tubulin-specific chaperone A OS=Homo sapiens (Human) OX=9606 GN=TBCA PE=1 SV=3	0.000427372	1.753044534	0.0956063	0.134377518	-9.129800767
Peroxiredoxin-6 OS=Homo sapiens (Human) OX=9606 GN=PRDX6 PE=1 SV=3	0.001875293	1.74840049	0.096425824	0.135321517	-9.137174656
60S ribosomal protein L11 OS=Homo sapiens (Human) OX=9606 GN=RPL11 PE=1 SV=2	0.000382771	1.745763202	0.096846439	0.135703663	-9.141264356
F-actin-capping protein subunit alpha-2 OS=Homo sapiens (Human) OX=9606 GN=CAPZA2 PE=1 SV=3	0.000117683	1.737268151	0.098367504	0.137624261	-9.154704938
Serine protease 23 OS=Homo sapiens (Human) OX=9606 GN=PRSS23 PE=1 SV=1	0.00017537	1.735927321	0.098609456	0.137752141	-9.156821995
14-3-3 protein eta OS=Homo sapiens (Human) OX=9606 GN=YWHAH PE=1 SV=4	0.002696703	1.731925354	0.09933466	0.13855368	-9.163133675
Filamin-C OS=Homo sapiens (Human) OX=9606 GN=FLNC PE=1 SV=3	0.000153083	1.728542702	0.099951214	0.139201462	-9.168460315
Small proline-rich protein 2A OS=Homo sapiens (Human) OX=9606 GN=SPRR2A PE=1 SV=1	0.003989026	1.72457401	0.100726444	0.140067927	-9.174783046
Alpha-2-antiplasmin OS=Homo sapiens (Human) OX=9606 GN=SERPINF2 PE=1 SV=3	0.000168601	1.71922001	0.101667525	0.141162041	-9.183101272
Immunoglobulin heavy constant gamma 3 OS=Homo sapiens (Human) OX=9606 GN=IGHG3 PE=1 SV=2	0.000755851	1.709213712	0.103537804	0.143541047	-9.198751177
Serine--tRNA ligase, cytoplasmic OS=Homo sapiens (Human) OX=9606 GN=SARS PE=1 SV=3	0.000108391	1.705359447	0.10426604	0.144331962	-9.204761343
60S ribosomal protein L3 OS=Homo sapiens (Human) OX=9606 GN=RPL3 PE=1 SV=2	0.00034597	-1.701752034	0.104999443	0.145127628	-9.210451658
Annexin A3 OS=Homo sapiens (Human) OX=9606 GN=ANXA3 PE=1 SV=3	0.001238332	1.699078956	0.105509952	0.145611855	-9.214606557
Protein S100-P OS=Homo sapiens (Human) OX=9606 GN=S100P PE=1 SV=2	0.000134617	1.698253352	0.105668056	0.145611855	-9.215888861
Copper transport protein ATOX1 OS=Homo sapiens (Human) OX=9606 GN=ATOX1 PE=1 SV=1	0.0003165	1.690683233	0.107127226	0.147400619	-9.227625076
Histidine triad nucleotide-binding protein 1 OS=Homo sapiens (Human) OX=9606 GN=HINT1 PE=1 SV=2	0.000416773	1.688430608	0.107564742	0.147780388	-9.231109909
Heat shock protein HSP 90-alpha A2 OS=Homo sapiens (Human) OX=9606 GN=HSP90AA2P PE=1 SV=2	0.002870896	1.686771779	0.107839976	0.147936399	-9.233605366
60S ribosomal protein L4 OS=Homo sapiens (Human) OX=9606 GN=RPL4 PE=1 SV=5	0.000464244	-1.680188549	0.109178594	0.149548523	-9.243831096
Small proline-rich protein 2E OS=Homo sapiens (Human) OX=9606 GN=SPRR2E PE=2 SV=2	0.003768302	1.670650346	0.111071996	0.151914614	-9.258495045
Small proline-rich protein 2D OS=Homo sapiens (Human) OX=9606 GN=SPRR2D PE=2 SV=2	0.003745857	1.666720633	0.111860174	0.152764268	-9.264518457
Small proline-rich protein 2B OS=Homo sapiens (Human) OX=9606 GN=SPRR2B PE=2 SV=1	0.003751312	1.664313956	0.112345226	0.153198036	-9.268202152
Plastin-1 OS=Homo sapiens (Human) OX=9606 GN=PLS1 PE=1 SV=2	0.000135649	1.663089843	0.112544578	0.153241501	-9.270014152
Semaphorin-3F OS=Homo sapiens (Human) OX=9606 GN=SEMA3F PE=2 SV=2	0.000239686	1.646933767	0.115853397	0.157512419	-9.294631555
Ladinin-1 OS=Homo sapiens (Human) OX=9606 GN=LAD1 PE=1 SV=2	0.000113994	1.644156093	0.116430511	0.158062193	-9.298845769
Thioredoxin OS=Homo sapiens (Human) OX=9606 GN=TXN PE=1 SV=3	0.015692843	1.639176393	0.117519374	0.15930404	-9.306439441
40S ribosomal protein S14 OS=Homo sapiens (Human) OX=9606 GN=RPS14 PE=1 SV=3	0.00095591	1.635594423	0.118224717	0.1600231	-9.311801571
Proliferating cell nuclear antigen OS=Homo sapiens (Human) OX=9606 GN=PCNA PE=1 SV=1	0.000143152	-1.627889745	0.119859284	0.161544169	-9.323416852
no description	0.000227786	1.627801424	0.119878132	0.161544169	-9.323549761
Ubiquitin carboxyl-terminal hydrolase isozyme L3 OS=Homo sapiens (Human) OX=9606 GN=UCHL3 PE=1 SV=1	0.000227786	1.627801424	0.119878132	0.161544169	-9.323549761
Actin-related protein 2/3 complex subunit 3 OS=Homo sapiens (Human) OX=9606 GN=ARPC3 PE=1 SV=3	0.000115536	1.622584642	0.120995848	0.162810589	-9.331390476
Phosphoglycerate mutase 2 OS=Homo sapiens (Human) OX=9606 GN=PGAM2 PE=1 SV=3	0.001570088	1.617894586	0.122056388	0.163996468	-9.338468395
Small proline-rich protein 2G OS=Homo sapiens (Human) OX=9606 GN=SPRR2G PE=3 SV=1	0.001695662	1.614861007	0.122714998	0.164639623	-9.343008065
Heat shock protein beta-1 OS=Homo sapiens (Human) OX=9606 GN=HSPB1 PE=1 SV=2	0.010238874	1.600558934	0.125860567	0.168612619	-9.364323327
Cofilin-2 OS=Homo sapiens (Human) OX=9606 GN=CFL2 PE=1 SV=1	0.002375441	1.598675654	0.126279782	0.168926902	-9.367119314
Keratin, type I cytoskeletal 26 OS=Homo sapiens (Human) OX=9606 GN=KRT26 PE=1 SV=2	0.001387715	1.595658825	0.126953771	0.169580585	-9.371592966
Calsyntenin-1 OS=Homo sapiens (Human) OX=9606 GN=CLSTN1 PE=1 SV=1	0.002392149	1.584794641	0.12935783	0.172539963	-9.387614646
Small glutamine-rich tetratricopeptide repeat-containing protein alpha OS=Homo sapiens (Human) OX=9606 GN=SGTA PE=1 SV=1	0.000133843	1.581291423	0.130156994	0.173353202	-9.392775326
Gamma-interferon-inducible lysosomal thiol reductase OS=Homo sapiens (Human) OX=9606 GN=IFI30 PE=1 SV=3	0.000263893	1.577716633	0.131024925	0.174141882	-9.398065508
40S ribosomal protein S25 OS=Homo sapiens (Human) OX=9606 GN=RPS25 PE=1 SV=1	0.000912443	1.577051312	0.131129789	0.174141882	-9.399009785
Alpha-actinin-2 OS=Homo sapiens (Human) OX=9606 GN=ACTN2 PE=1 SV=1	0.000350191	1.570072759	0.132792267	0.176094093	-9.409273582
Casein kinase II subunit beta OS=Homo sapiens (Human) OX=9606 GN=CSNK2B PE=1 SV=1	0.000124747	1.568549892	0.133098575	0.176244856	-9.411470978
Peptidyl-prolyl cis-trans isomerase FKBP3 OS=Homo sapiens (Human) OX=9606 GN=FKBP3 PE=1 SV=1	0.000110044	1.565350091	0.133845965	0.176978407	-9.416147697
Receptor of activated protein C kinase 1 OS=Homo sapiens (Human) OX=9606 GN=RACK1 PE=1 SV=3	0.000387643	1.561604389	0.134773462	0.177947645	-9.421641518
Myosin light chain 6B OS=Homo sapiens (Human) OX=9606 GN=MYL6B PE=1 SV=1	0.001995223	1.554944579	0.13630068	0.179704787	-9.431304896
Thrombospondin-2 OS=Homo sapiens (Human) OX=9606 GN=THBS2 PE=1 SV=2	0.000788279	1.550137104	0.137447395	0.180771239	-9.438281213
CCN family member 1 OS=Homo sapiens (Human) OX=9606 GN=CCN1 PE=1 SV=1	0.001723232	1.54943499	0.137663655	0.180771239	-9.439324008
Carbonyl reductase [NADPH] 3 OS=Homo sapiens (Human) OX=9606 GN=CBR3 PE=1 SV=3	0.000179597	1.549073215	0.137702244	0.180771239	-9.439822796
Cornifin-B OS=Homo sapiens (Human) OX=9606 GN=SPRR1B PE=1 SV=2	0.011128899	1.523410003	0.144017765	0.188791196	-9.476777247
Fatty acid-binding protein 5 OS=Homo sapiens (Human) OX=9606 GN=FABP5 PE=1 SV=3	0.009996987	1.521059451	0.144562498	0.189234171	-9.480120148
60S ribosomal protein L19 OS=Homo sapiens (Human) OX=9606 GN=RPL19 PE=1 SV=1	0.000385692	-1.516179743	0.145825569	0.190614851	-9.487094356
HLA class I histocompatibility antigen, B alpha chain OS=Homo sapiens (Human) OX=9606 GN=HLA-B PE=1 SV=3	0.000263861	1.493118227	0.151717336	0.197878515	-9.519743291
Putative 60S ribosomal protein L37a-like protein OS=Homo sapiens (Human) OX=9606 GN=RPL37AP8 PE=5 SV=2	0.000355849	-1.492742243	0.151814992	0.197878515	-9.520272309
RuvB-like 1 OS=Homo sapiens (Human) OX=9606 GN=RUVBL1 PE=1 SV=1	0.000143835	1.490185514	0.152432627	0.19840093	-9.523856128
Trypsin-3 OS=Homo sapiens (Human) OX=9606 GN=PRSS3 PE=1 SV=2	0.000117415	1.485734919	0.153596733	0.199469912	-9.530102709
Histone H3.3 OS=Homo sapiens (Human) OX=9606 GN=H3-3A PE=1 SV=2	0.000956349	1.485379799	0.153689932	0.199469912	-9.530600494
Matrix metalloproteinase-14 OS=Homo sapiens (Human) OX=9606 GN=MMP14 PE=1 SV=3	0.000281148	1.482607919	0.154466742	0.200194148	-9.534491768
T-complex protein 1 subunit zeta OS=Homo sapiens (Human) OX=9606 GN=CCT6A PE=1 SV=3	0.000325914	1.474615494	0.156537053	0.202590387	-9.545644359
Collagen alpha-2(V) chain OS=Homo sapiens (Human) OX=9606 GN=COL5A2 PE=1 SV=3	0.000112996	1.460660763	0.160292138	0.207157212	-9.565017199
Histone H3.1t OS=Homo sapiens (Human) OX=9606 GN=HIST3H3 PE=1 SV=3	0.000945344	1.447631033	0.163864356	0.211475156	-9.582972777
Cornifin-A OS=Homo sapiens (Human) OX=9606 GN=SPRR1A PE=1 SV=2	0.011675975	1.445481756	0.164507188	0.212005742	-9.585923443
60S ribosomal protein L32 OS=Homo sapiens (Human) OX=9606 GN=RPL32 PE=1 SV=2	0.000657669	1.436863655	0.16691228	0.214802724	-9.597712751
Insulin-like growth factor-binding protein 7 OS=Homo sapiens (Human) OX=9606 GN=IGFBP7 PE=1 SV=1	0.016546837	1.427035357	0.16964264	0.218009853	-9.611090533
Elongation factor 1-gamma OS=Homo sapiens (Human) OX=9606 GN=EEF1G PE=1 SV=3	0.000394171	1.423105423	0.170763743	0.219142812	-9.616418831
Histone H1.1 OS=Homo sapiens (Human) OX=9606 GN=H1-1 PE=1 SV=3	0.00056474	-1.415720816	0.17293364	0.221501153	-9.6263945
Dystroglycan OS=Homo sapiens (Human) OX=9606 GN=DAG1 PE=1 SV=2	0.000115134	1.415032215	0.1730856	0.221501153	-9.627327349
Glucosamine_iso domain-containing protein OS=Homo sapiens (Human) OX=9606 GN=PGLS PE=1 SV=1	0.000118578	1.412737949	0.173750061	0.22204093	-9.63041818
Histone H3.1 OS=Homo sapiens (Human) OX=9606 GN=H3C11 PE=1 SV=2	0.000956838	1.410674367	0.174349467	0.222496182	-9.633194758
Nucleosome assembly protein 1-like 1 OS=Homo sapiens (Human) OX=9606 GN=NAP1L1 PE=1 SV=1	0.000109808	1.404810322	0.17606189	0.224368565	-9.641066905
High mobility group protein B1 OS=Homo sapiens (Human) OX=9606 GN=HMGB1 PE=1 SV=3	0.000281092	1.396610375	0.178525935	0.227192254	-9.652022386
Poliovirus receptor OS=Homo sapiens (Human) OX=9606 GN=PVR PE=1 SV=2	0.00024114	1.383677576	0.182392239	0.23143481	-9.6692047
Receptor-type tyrosine-protein phosphatase kappa OS=Homo sapiens (Human) OX=9606 GN=PTPRK PE=1 SV=2	0.000162449	1.383372603	0.182437582	0.23143481	-9.66961822
Alpha-actinin-3 OS=Homo sapiens (Human) OX=9606 GN=ACTN3 PE=1 SV=2	0.000394414	1.382927541	0.182618506	0.23143481	-9.670197176
Agrin OS=Homo sapiens (Human) OX=9606 GN=AGRN PE=1 SV=6	0.002394418	1.375521967	0.184818149	0.233898487	-9.67998404
Cytosolic non-specific dipeptidase OS=Homo sapiens (Human) OX=9606 GN=CNDP2 PE=1 SV=2	0.000328021	1.368610678	0.186934353	0.236249908	-9.689069489
Histone H3.2 OS=Homo sapiens (Human) OX=9606 GN=HIST2H3C PE=1 SV=3	0.000957894	1.353567774	0.191607178	0.241821474	-9.708714332
Hemoglobin subunit alpha OS=Homo sapiens (Human) OX=9606 GN=HBA2 PE=1 SV=2	0.000359088	1.342300363	0.195213574	0.246033636	-9.723295103
Histone H2A type 1-A OS=Homo sapiens (Human) OX=9606 GN=HIST1H2AA PE=1 SV=3	0.006748944	1.324047895	0.201046133	0.253036054	-9.746742356
Immunoglobulin lambda constant 7 OS=Homo sapiens (Human) OX=9606 GN=IGLC7 PE=1 SV=3	0.000562601	1.312852392	0.204765729	0.257363519	-9.760962149
60S ribosomal protein L9 OS=Homo sapiens (Human) OX=9606 GN=RPL9P8 PE=1 SV=1	0.000290706	-1.294063257	0.211049804	0.26456567	-9.784630825
T-complex protein 1 subunit beta OS=Homo sapiens (Human) OX=9606 GN=CCT2 PE=1 SV=4	0.000328927	1.293857928	0.211074251	0.26456567	-9.784910141
Glypican-1 OS=Homo sapiens (Human) OX=9606 GN=GPC1 PE=1 SV=2	0.000481135	1.287081136	0.213423024	0.26714373	-9.793353282
Carboxypeptidase A4 OS=Homo sapiens (Human) OX=9606 GN=CPA4 PE=1 SV=2	0.000278427	1.286036057	0.213735142	0.267168928	-9.794678562
Malate dehydrogenase, mitochondrial OS=Homo sapiens (Human) OX=9606 GN=MDH2 PE=1 SV=3	0.000247048	1.273074627	0.218201854	0.272380214	-9.810755743
Immunoglobulin heavy constant gamma 1 OS=Homo sapiens (Human) OX=9606 GN=IGHG1 PE=1 SV=1	0.001382368	1.260374053	0.222648587	0.277552394	-9.826375899
Histone H1.4 OS=Homo sapiens (Human) OX=9606 GN=H1-4 PE=1 SV=2	0.000966609	-1.258267592	0.223437103	0.278156394	-9.828927769
Histone H1.2 OS=Homo sapiens (Human) OX=9606 GN=H1-2 PE=1 SV=2	0.000937658	-1.254387528	0.22481292	0.279244331	-9.833666221
Histone H1.3 OS=Homo sapiens (Human) OX=9606 GN=H1-3 PE=1 SV=2	0.000903746	-1.2540824	0.22492139	0.279244331	-9.834038326
Proteasome subunit alpha type-1 OS=Homo sapiens (Human) OX=9606 GN=PSMA1 PE=1 SV=1	0.00031763	1.248148953	0.227038719	0.281491095	-9.841258927
72 kDa type IV collagenase OS=Homo sapiens (Human) OX=9606 GN=MMP2 PE=1 SV=2	0.00013337	1.239579785	0.230079799	0.284875529	-9.851663382
Heme-binding protein 2 OS=Homo sapiens (Human) OX=9606 GN=HEBP2 PE=1 SV=1	0.000492477	1.228003564	0.234342067	0.289760799	-9.865556995
Immunoglobulin kappa constant OS=Homo sapiens (Human) OX=9606 GN=IGKC PE=1 SV=2	0.005579313	1.220543659	0.237048312	0.292711478	-9.874498371
owl|| Immunoglobulin g1 (igg1) (mcg) with a hinge deletion, chain H...	0.001011138	1.218064672	0.238010827	0.293503918	-9.877420297
Protein S100-A8 OS=Homo sapiens (Human) OX=9606 GN=S100A8 PE=1 SV=1	0.001446011	1.215119025	0.239106531	0.294458245	-9.880920443
Threonine--tRNA ligase 1, cytoplasmic OS=Homo sapiens (Human) OX=9606 GN=TARS1 PE=1 SV=3	0.000148405	1.203149324	0.243555568	0.299534066	-9.895099229
L-lactate dehydrogenase A-like 6A OS=Homo sapiens (Human) OX=9606 GN=LDHAL6A PE=2 SV=1	0.002580235	1.201089984	0.244334861	0.300089125	-9.897521379
Follistatin OS=Homo sapiens (Human) OX=9606 GN=FST PE=1 SV=2	0.005609333	1.186234613	0.25001247	0.306650684	-9.914888027
Purine nucleoside phosphorylase OS=Homo sapiens (Human) OX=9606 GN=PNP PE=1 SV=2	0.00017564	1.184596435	0.250644613	0.307014486	-9.916791721
Probable phosphoglycerate mutase 4 OS=Homo sapiens (Human) OX=9606 GN=PGAM4 PE=3 SV=1	0.001445958	1.17421584	0.254720453	0.311589859	-9.928769364
SH3 domain-binding glutamic acid-rich-like protein 3 OS=Homo sapiens (Human) OX=9606 GN=SH3BGRL3 PE=1 SV=1	0.016906816	1.16557303	0.258073778	0.315270369	-9.938731689
Spliceosome RNA helicase DDX39B OS=Homo sapiens (Human) OX=9606 GN=DDX39B PE=1 SV=1	0.000115601	1.16381035	0.258770417	0.315699909	-9.940749028
Galectin-3-binding protein OS=Homo sapiens (Human) OX=9606 GN=LGALS3BP PE=1 SV=1	0.00719394	1.135600465	0.270111352	0.329097054	-9.972672641
Aldo-keto reductase family 1 member C2 OS=Homo sapiens (Human) OX=9606 GN=AKR1C2 PE=1 SV=3	0.000200645	-1.128174816	0.273197758	0.332414825	-9.98092721
Alpha-fetoprotein OS=Homo sapiens (Human) OX=9606 GN=AFP PE=1 SV=1	0.000706892	1.127135118	0.273626171	0.332493953	-9.982084015
Clathrin heavy chain 1 OS=Homo sapiens (Human) OX=9606 GN=CLTC PE=1 SV=5	0.000149264	1.125288415	0.274347629	0.332928488	-9.984171448
Thioredoxin domain-containing protein 17 OS=Homo sapiens (Human) OX=9606 GN=TXNDC17 PE=1 SV=1	0.003459262	1.12275505	0.275395816	0.333757843	-9.986982306
Arrestin domain-containing protein 1 OS=Homo sapiens (Human) OX=9606 GN=ARRDC1 PE=1 SV=1	0.000176832	1.117981016	0.2773791	0.335716768	-9.992264164
Histone H2A type 2-B OS=Homo sapiens (Human) OX=9606 GN=HIST2H2AB PE=1 SV=3	0.0062725	1.107553683	0.28174742	0.340553354	-10.00373192
Immunoglobulin lambda constant 2 OS=Homo sapiens (Human) OX=9606 GN=IGLC2 PE=1 SV=1	0.005771638	1.098468472	0.285634256	0.344341692	-10.01361054
Immunoglobulin lambda constant 3 OS=Homo sapiens (Human) OX=9606 GN=IGLC3 PE=1 SV=1	0.005771638	1.098468472	0.285634256	0.344341692	-10.01361054
HLA class I histocompatibility antigen, alpha chain E OS=Homo sapiens (Human) OX=9606 GN=HLA-E PE=1 SV=4	0.000129981	1.093232384	0.287828847	0.346530782	-10.01932793
Vitamin D-binding protein OS=Homo sapiens (Human) OX=9606 GN=GC PE=1 SV=2	0.000227766	1.090522965	0.288990059	0.347241176	-10.02225836
Activated RNA polymerase II transcriptional coactivator p15 OS=Homo sapiens (Human) OX=9606 GN=SUB1 PE=1 SV=3	0.000172335	1.090085432	0.289177898	0.347241176	-10.02273098
Receptor-type tyrosine-protein phosphatase F OS=Homo sapiens (Human) OX=9606 GN=PTPRF PE=1 SV=2	0.001019684	1.082859546	0.292332286	0.350568862	-10.03047567
Putative translationally-controlled tumor protein-like protein TPT1P8 OS=Homo sapiens (Human) OX=9606 GN=TPT1P8 PE=5 SV=2	0.000112691	1.058370082	0.303030808	0.362923023	-10.05654201
TPT1-like protein OS=Homo sapiens (Human) OX=9606 GN=- PE=2 SV=2	0.000208406	1.057455824	0.303475632	0.362980658	-10.05746655
Signal recognition particle 14 kDa protein OS=Homo sapiens (Human) OX=9606 GN=SRP14 PE=1 SV=2	0.0003546	1.050682752	0.306497499	0.365747932	-10.06456661
L-lactate dehydrogenase C chain OS=Homo sapiens (Human) OX=9606 GN=LDHC PE=1 SV=4	0.002513173	1.050393574	0.306588703	0.365747932	-10.06490594
Eukaryotic translation initiation factor 2 subunit 1 OS=Homo sapiens (Human) OX=9606 GN=EIF2S1 PE=1 SV=3	0.000138286	1.041601032	0.310545097	0.369879192	-10.07406018
Importin subunit beta-1 OS=Homo sapiens (Human) OX=9606 GN=KPNB1 PE=1 SV=2	0.000309145	1.040904166	0.310860217	0.369879192	-10.07478277
HLA class I histocompatibility antigen, C alpha chain OS=Homo sapiens (Human) OX=9606 GN=HLA-C PE=1 SV=3	0.000420117	1.038963569	0.311776848	0.370488072	-10.07675549
Tissue-type plasminogen activator OS=Homo sapiens (Human) OX=9606 GN=PLAT PE=1 SV=1	0.000392138	1.037521206	0.312431064	0.370783947	-10.07824723
Alpha-centractin OS=Homo sapiens (Human) OX=9606 GN=ACTR1A PE=1 SV=1	0.000104945	1.033467826	0.314237079	0.372444207	-10.08246675
Protein FAM3C OS=Homo sapiens (Human) OX=9606 GN=FAM3C PE=1 SV=1	0.000593055	1.016994205	0.321847443	0.380970777	-10.09927579
Nuclear migration protein nudC OS=Homo sapiens (Human) OX=9606 GN=NUDC PE=1 SV=1	0.000340406	1.015432679	0.322571874	0.381334967	-10.10086005
Proteasome subunit alpha type-7 OS=Homo sapiens (Human) OX=9606 GN=PSMA7 PE=1 SV=1	0.000125542	1.01269767	0.323806493	0.382214426	-10.10366706
Laminin subunit gamma-2 OS=Homo sapiens (Human) OX=9606 GN=LAMC2 PE=1 SV=2	0.003111224	1.012036835	0.324151251	0.382214426	-10.10429779
HLA class I histocompatibility antigen, alpha chain G OS=Homo sapiens (Human) OX=9606 GN=HLA-G PE=1 SV=1	0.000128743	0.99859457	0.330419969	0.389104597	-10.11784172
40S ribosomal protein S3 OS=Homo sapiens (Human) OX=9606 GN=RPS3 PE=1 SV=2	0.001739421	0.996901789	0.331256501	0.389588301	-10.11949359
Phosphoserine aminotransferase OS=Homo sapiens (Human) OX=9606 GN=PSAT1 PE=1 SV=2	0.000136117	0.986480364	0.336175671	0.394866161	-10.12987429
60S ribosomal protein L10a OS=Homo sapiens (Human) OX=9606 GN=RPL10A PE=1 SV=2	0.000374387	-0.977178497	0.340677901	0.399641384	-10.138986
Follistatin-related protein 1 OS=Homo sapiens (Human) OX=9606 GN=FSTL1 PE=1 SV=1	0.000713126	0.968243145	0.345006598	0.404201072	-10.14770076
Desmoplakin OS=Homo sapiens (Human) OX=9606 GN=DSP PE=1 SV=3	0.000247009	0.96241133	0.347852147	0.407013701	-10.15334946
Putative high mobility group protein B1-like 1 OS=Homo sapiens (Human) OX=9606 GN=HMGB1P1 PE=5 SV=1	0.000112331	0.955771184	0.351076772	0.410262128	-10.15978058
Proteasome subunit beta type-1 OS=Homo sapiens (Human) OX=9606 GN=PSMB1 PE=1 SV=2	0.000138396	0.953454772	0.352218849	0.411071743	-10.16200161
no description	0.000141782	0.940621837	0.358591914	0.417444786	-10.17421719
Ubiquitin-like modifier-activating enzyme 1 OS=Homo sapiens (Human) OX=9606 GN=UBA1 PE=1 SV=3	0.000141782	0.940621837	0.358591914	0.417444786	-10.17421719
Elongation factor 1-delta OS=Homo sapiens (Human) OX=9606 GN=EEF1D PE=1 SV=5	0.000124244	0.93603639	0.360888007	0.419583896	-10.17854546
40S ribosomal protein S18 OS=Homo sapiens (Human) OX=9606 GN=RPS18 PE=1 SV=3	0.000773656	-0.923252573	0.367341774	0.426545334	-10.19051024
Kallikrein-10 OS=Homo sapiens (Human) OX=9606 GN=KLK10 PE=1 SV=3	0.000219835	0.916441059	0.370812016	0.430029144	-10.19682388
60S ribosomal protein L23 OS=Homo sapiens (Human) OX=9606 GN=RPL23 PE=1 SV=1	0.00044684	-0.914908757	0.371629049	0.430431114	-10.19820175
Small proline-rich protein 2F OS=Homo sapiens (Human) OX=9606 GN=SPRR2F PE=3 SV=1	0.000893954	0.913506554	0.372347104	0.430546486	-10.19949419
Cleavage stimulation factor subunit 2 OS=Homo sapiens (Human) OX=9606 GN=CSTF2 PE=1 SV=1	0.004819046	0.912877097	0.372669746	0.430546486	-10.20007378
Cleavage stimulation factor subunit 2 tau variant OS=Homo sapiens (Human) OX=9606 GN=CSTF2T PE=1 SV=1	0.004514703	0.910337859	0.373973182	0.431507518	-10.20240815
Apolipoprotein A-II OS=Homo sapiens (Human) OX=9606 GN=APOA2 PE=1 SV=1	0.000105781	0.906245761	0.37604711	0.433354037	-10.20619389
Thrombospondin-1 OS=Homo sapiens (Human) OX=9606 GN=THBS1 PE=1 SV=2	0.017256322	0.904621303	0.376885769	0.433774187	-10.20767796
X-ray repair cross-complementing protein 5 OS=Homo sapiens (Human) OX=9606 GN=XRCC5 PE=1 SV=3	0.000118891	0.900052866	0.379250984	0.435948054	-10.2118385
Aldo-keto reductase family 1 member C1 OS=Homo sapiens (Human) OX=9606 GN=AKR1C1 PE=1 SV=1	0.000265932	-0.896009988	0.381384934	0.437850959	-10.21546817
Proteasome subunit beta type-5 OS=Homo sapiens (Human) OX=9606 GN=PSMB5 PE=1 SV=3	0.000139356	0.893793392	0.382507674	0.438589627	-10.21750764
Transgelin-3 OS=Homo sapiens (Human) OX=9606 GN=TAGLN3 PE=1 SV=2	0.001420857	0.866688751	0.396853971	0.454469816	-10.24159979
Neutrophil gelatinase-associated lipocalin OS=Homo sapiens (Human) OX=9606 GN=LCN2 PE=1 SV=2	0.001493247	0.855627294	0.402794533	0.460654966	-10.25124926
T-complex protein 1 subunit alpha OS=Homo sapiens (Human) OX=9606 GN=TCP1 PE=1 SV=1	0.000359391	0.854704172	0.403261888	0.460654966	-10.25208424
40S ribosomal protein S17 OS=Homo sapiens (Human) OX=9606 GN=RPS17 PE=1 SV=2	0.000168606	-0.852860398	0.404258529	0.461217648	-10.25367984
Prostaglandin E synthase 3 OS=Homo sapiens (Human) OX=9606 GN=PTGES3 PE=1 SV=1	0.000163389	0.851425654	0.40506604	0.46156342	-10.25488448
60S ribosomal protein L13 OS=Homo sapiens (Human) OX=9606 GN=RPL13 PE=1 SV=4	0.000709626	-0.827647783	0.418076195	0.47579567	-10.27514371
40S ribosomal protein S6 OS=Homo sapiens (Human) OX=9606 GN=RPS6 PE=1 SV=1	0.000471327	-0.814941323	0.425136404	0.483229578	-10.28575089
60S ribosomal protein L18 OS=Homo sapiens (Human) OX=9606 GN=RPL18 PE=1 SV=2	0.000601947	0.801790737	0.432522089	0.49101453	-10.29656751
60S ribosomal protein L28 OS=Homo sapiens (Human) OX=9606 GN=RPL28 PE=1 SV=3	0.001601116	-0.800512875	0.433244022	0.491224634	-10.29760981
Staphylococcal nuclease domain-containing protein 1 OS=Homo sapiens (Human) OX=9606 GN=SND1 PE=1 SV=1	0.000133871	0.795708615	0.435936304	0.493665493	-10.30154718
Bifunctional glutamate/proline--tRNA ligase OS=Homo sapiens (Human) OX=9606 GN=EPRS PE=1 SV=5	0.000104849	-0.769604699	0.450906454	0.509986904	-10.3223771
UL16-binding protein 2 OS=Homo sapiens (Human) OX=9606 GN=ULBP2 PE=1 SV=1	0.00012873	0.767835501	0.451932319	0.510516138	-10.32376524
Proprotein convertase subtilisin/kexin type 9 OS=Homo sapiens (Human) OX=9606 GN=PCSK9 PE=1 SV=3	0.001241774	0.751368285	0.461575756	0.520766728	-10.33651076
Glucose-6-phosphate isomerase OS=Homo sapiens (Human) OX=9606 GN=GPI PE=1 SV=4	0.000168982	0.749613309	0.462581042	0.521258194	-10.3378876
Laminin subunit beta-1 OS=Homo sapiens (Human) OX=9606 GN=LAMB1 PE=1 SV=2	0.000164472	0.734804467	0.471345407	0.530174826	-10.34912888
Small ubiquitin-related modifier 2 OS=Homo sapiens (Human) OX=9606 GN=SUMO2 PE=1 SV=3	0.001062111	0.732533649	0.472724109	0.530174826	-10.35080418
Small ubiquitin-related modifier 4 OS=Homo sapiens (Human) OX=9606 GN=SUMO4 PE=1 SV=2	0.001062111	0.732533649	0.472724109	0.530174826	-10.35080418
Small ubiquitin-related modifier 3 OS=Homo sapiens (Human) OX=9606 GN=SUMO3 PE=1 SV=2	0.000979713	0.732386812	0.472811648	0.530174826	-10.35091427
Dickkopf-related protein 3 OS=Homo sapiens (Human) OX=9606 GN=DKK3 PE=1 SV=2	0.001485988	0.727294971	0.475853172	0.532932255	-10.35471881
60S ribosomal protein L38 OS=Homo sapiens (Human) OX=9606 GN=RPL38 PE=1 SV=2	0.000294194	0.722419582	0.478776231	0.535550429	-10.35833808
SAP domain-containing ribonucleoprotein OS=Homo sapiens (Human) OX=9606 GN=SARNP PE=1 SV=3	0.000128922	0.716700838	0.482192975	0.538713763	-10.36258295
RuvB-like 2 OS=Homo sapiens (Human) OX=9606 GN=RUVBL2 PE=1 SV=3	0.000144604	0.701341558	0.491510046	0.548453283	-10.37374797
Ribosomal_L6e_N domain-containing protein OS=Homo sapiens (Human) OX=9606 GN=RPL6 PE=1 SV=1	0.000199795	-0.686987225	0.500311113	0.557593993	-10.38397465
40S ribosomal protein S2 OS=Homo sapiens (Human) OX=9606 GN=RPS2 PE=1 SV=2	0.000623699	0.666613351	0.51297989	0.57101776	-10.3981177
UL16-binding protein 6 OS=Homo sapiens (Human) OX=9606 GN=RAET1L PE=1 SV=1	0.00012275	0.65932091	0.517526057	0.575378301	-10.40311664
Endothelial lipase OS=Homo sapiens (Human) OX=9606 GN=LIPG PE=1 SV=1	0.000117365	0.65487561	0.520322666	0.577137132	-10.40612223
Laminin subunit beta-3 OS=Homo sapiens (Human) OX=9606 GN=LAMB3 PE=1 SV=1	0.001184777	0.654837546	0.520369546	0.577137132	-10.40612228
Histone H3.3C OS=Homo sapiens (Human) OX=9606 GN=H3F3C PE=1 SV=3	0.000647167	0.644725254	0.526739824	0.583495083	-10.41291223
Amphiregulin OS=Homo sapiens (Human) OX=9606 GN=AREG PE=1 SV=2	0.000198532	0.626541167	0.538344245	0.595628759	-10.42482215
Peroxiredoxin-2 OS=Homo sapiens (Human) OX=9606 GN=PRDX2 PE=1 SV=5	0.000746523	0.605202544	0.552157359	0.610173893	-10.43835798
60S ribosomal protein L29 OS=Homo sapiens (Human) OX=9606 GN=RPL29 PE=1 SV=2	0.000987754	0.595795611	0.55829617	0.615503693	-10.44419212
Laminin subunit alpha-5 OS=Homo sapiens (Human) OX=9606 GN=LAMA5 PE=1 SV=8	0.000248312	0.595304331	0.558597253	0.615503693	-10.44451662
Lactotransferrin OS=Homo sapiens (Human) OX=9606 GN=LTF PE=1 SV=6	0.000246927	0.594678238	0.559007249	0.615503693	-10.44490145
Histone H3 OS=Homo sapiens (Human) OX=9606 GN=HIST2H3PS2 PE=1 SV=1	0.000671096	0.593664973	0.559671117	0.615503693	-10.44552344
Y-box-binding protein 1 OS=Homo sapiens (Human) OX=9606 GN=YBX1 PE=1 SV=3	0.000108734	0.591141098	0.561326499	0.616583129	-10.44706825
60S ribosomal protein L15 OS=Homo sapiens (Human) OX=9606 GN=RPL15 PE=1 SV=2	0.000388897	-0.583402577	0.566438025	0.62145179	-10.45174373
60S acidic ribosomal protein P1 OS=Homo sapiens (Human) OX=9606 GN=RPLP1 PE=1 SV=1	0.000392694	0.568829294	0.576090332	0.630560646	-10.46042779
Eukaryotic initiation factor 4A-III OS=Homo sapiens (Human) OX=9606 GN=EIF4A3 PE=1 SV=4	0.000149152	0.568757268	0.576118798	0.630560646	-10.46049088
Hepatoma-derived growth factor OS=Homo sapiens (Human) OX=9606 GN=HDGF PE=1 SV=1	0.000288038	0.564213801	0.579164708	0.633137046	-10.46313384
14-3-3 protein gamma OS=Homo sapiens (Human) OX=9606 GN=YWHAG PE=1 SV=2	0.008174016	0.560401733	0.581710182	0.635160879	-10.46535276
Transaldolase OS=Homo sapiens (Human) OX=9606 GN=TALDO1 PE=1 SV=2	0.000486368	0.554705172	0.585524507	0.638563675	-10.46864147
Major prion protein OS=Homo sapiens (Human) OX=9606 GN=PRNP PE=1 SV=1	0.000378606	0.537852997	0.596881327	0.650174302	-10.47817983
60S ribosomal protein L27 OS=Homo sapiens (Human) OX=9606 GN=RPL27 PE=1 SV=2	0.000227879	-0.533146939	0.600053975	0.652853017	-10.48081113
40S ribosomal protein S20 OS=Homo sapiens (Human) OX=9606 GN=RPS20 PE=1 SV=1	0.000329143	0.528891102	0.602946747	0.655221228	-10.4831544
Proteasome subunit alpha type-5 OS=Homo sapiens (Human) OX=9606 GN=PSMA5 PE=1 SV=3	0.000395737	0.521392544	0.608077676	0.660013136	-10.48722074
Aspartate--tRNA ligase, cytoplasmic OS=Homo sapiens (Human) OX=9606 GN=DARS PE=1 SV=2	0.00012254	-0.518981529	0.609708602	0.660999254	-10.4885399
60S ribosomal protein L18a OS=Homo sapiens (Human) OX=9606 GN=RPL18A PE=1 SV=2	0.000882254	-0.495689315	0.625760376	0.677598513	-10.50079154
Semaphorin-7A OS=Homo sapiens (Human) OX=9606 GN=SEMA7A PE=1 SV=1	0.000100319	0.457768909	0.652260394	0.705458937	-10.51960493
40S ribosomal protein S8 OS=Homo sapiens (Human) OX=9606 GN=RPS8 PE=1 SV=2	0.00148254	0.445267979	0.661124057	0.714201313	-10.52546733
40S ribosomal protein S16 OS=Homo sapiens (Human) OX=9606 GN=RPS16 PE=1 SV=2	0.000879444	-0.443078021	0.662679495	0.715037427	-10.52648045
Proteasome subunit alpha type-6 OS=Homo sapiens (Human) OX=9606 GN=PSMA6 PE=1 SV=1	0.000212161	0.429931647	0.672035549	0.724278596	-10.53247218
Secreted frizzled-related protein 1 OS=Homo sapiens (Human) OX=9606 GN=SFRP1 PE=1 SV=1	0.000226487	0.426806039	0.67428568	0.725848702	-10.5338548
Serpin B3 OS=Homo sapiens (Human) OX=9606 GN=SERPINB3 PE=1 SV=2	0.0001681	0.410106034	0.686271404	0.737882885	-10.54115341
Apolipoprotein A-I OS=Homo sapiens (Human) OX=9606 GN=APOA1 PE=1 SV=1	0.000240158	0.386151014	0.703646225	0.75480034	-10.55109471
NPC intracellular cholesterol transporter 2 OS=Homo sapiens (Human) OX=9606 GN=NPC2 PE=1 SV=1	0.000595604	0.386138418	0.703655399	0.75480034	-10.55109979
40S ribosomal protein S24 OS=Homo sapiens (Human) OX=9606 GN=RPS24 PE=1 SV=1	0.000313623	0.355698339	0.725958913	0.777813121	-10.56289577
Proteasome subunit alpha type-3 OS=Homo sapiens (Human) OX=9606 GN=PSMA3 PE=1 SV=2	0.000132503	-0.338318012	0.738797722	0.790643176	-10.56921073
Laminin subunit gamma-1 OS=Homo sapiens (Human) OX=9606 GN=LAMC1 PE=1 SV=3	0.000602015	0.333450345	0.742411025	0.793581878	-10.57092086
40S ribosomal protein S15a OS=Homo sapiens (Human) OX=9606 GN=RPS15A PE=1 SV=2	0.000511149	0.328929973	0.745782547	0.796255578	-10.57247913
40S ribosomal protein S13 OS=Homo sapiens (Human) OX=9606 GN=RPS13 PE=1 SV=2	0.000588433	0.321641738	0.751212264	0.801117974	-10.57496009
Zyxin OS=Homo sapiens (Human) OX=9606 GN=ZYX PE=1 SV=1	0.00015014	0.315224467	0.756004166	0.805289653	-10.57709904
Stanniocalcin-2 OS=Homo sapiens (Human) OX=9606 GN=STC2 PE=1 SV=1	0.000510578	0.303063468	0.765112737	0.814044366	-10.58103537
40S ribosomal protein S9 OS=Homo sapiens (Human) OX=9606 GN=RPS9 PE=1 SV=3	0.00076817	-0.296642386	0.769936408	0.818225102	-10.58305192
Cathepsin L2 OS=Homo sapiens (Human) OX=9606 GN=CTSV PE=1 SV=2	0.000263522	-0.288665656	0.775932976	0.823641152	-10.58550357
Tubulointerstitial nephritis antigen-like OS=Homo sapiens (Human) OX=9606 GN=TINAGL1 PE=1 SV=1	0.000256573	0.285953149	0.777987694	0.824865283	-10.58631395
WD repeat-containing protein 1 OS=Homo sapiens (Human) OX=9606 GN=WDR1 PE=1 SV=4	0.000340284	0.277171621	0.784612678	0.830926621	-10.5889107
Collagen alpha-2(I) chain OS=Homo sapiens (Human) OX=9606 GN=COL1A2 PE=1 SV=7	0.001557617	-0.272496017	0.788160414	0.833718819	-10.59025186
Fibronectin OS=Homo sapiens (Human) OX=9606 GN=FN1 PE=1 SV=5	0.000973135	0.268620999	0.791097019	0.83585886	-10.59135088
Aldo-keto reductase family 1 member C3 OS=Homo sapiens (Human) OX=9606 GN=AKR1C3 PE=1 SV=4	0.000271038	-0.239604043	0.813185902	0.857567826	-10.59908368
Low-density lipoprotein receptor OS=Homo sapiens (Human) OX=9606 GN=LDLR PE=1 SV=1	0.000183004	0.239169598	0.813517894	0.857567826	-10.59919279
26S proteasome non-ATPase regulatory subunit 3 OS=Homo sapiens (Human) OX=9606 GN=PSMD3 PE=1 SV=2	0.000115744	0.235284738	0.816480842	0.859700771	-10.60016388
Antileukoproteinase OS=Homo sapiens (Human) OX=9606 GN=SLPI PE=1 SV=2	0.005252482	-0.231141689	0.819659058	0.862055216	-10.60117355
Histone H1.5 OS=Homo sapiens (Human) OX=9606 GN=H1-5 PE=1 SV=3	0.000734188	-0.219615036	0.828497512	0.870350428	-10.60389996
Kallikrein-5 OS=Homo sapiens (Human) OX=9606 GN=KLK5 PE=1 SV=3	0.0006042	-0.211402291	0.834802746	0.875968477	-10.60576126
Cytoplasmic dynein 1 intermediate chain 2 OS=Homo sapiens (Human) OX=9606 GN=DYNC1I2 PE=1 SV=3	0.000154802	0.202965383	0.841305408	0.881780583	-10.60759312
Cellular retinoic acid-binding protein 2 OS=Homo sapiens (Human) OX=9606 GN=CRABP2 PE=1 SV=2	0.000236687	-0.188626682	0.852372203	0.892357627	-10.61054141
60S ribosomal protein L7 OS=Homo sapiens (Human) OX=9606 GN=RPL7 PE=1 SV=1	0.000492829	-0.183483949	0.856349221	0.895496614	-10.61154644
60S ribosomal protein L31 OS=Homo sapiens (Human) OX=9606 GN=RPL31 PE=1 SV=1	0.000249143	-0.176521908	0.861733961	0.90009883	-10.61286527
Cathepsin Z OS=Homo sapiens (Human) OX=9606 GN=CTSZ PE=1 SV=1	0.000182096	-0.17201067	0.865235882	0.902726149	-10.61368884
40S ribosomal protein S5 OS=Homo sapiens (Human) OX=9606 GN=RPS5 PE=1 SV=4	0.000189716	0.168443317	0.867997595	0.904576081	-10.61432904
40S ribosomal protein S26 OS=Homo sapiens (Human) OX=9606 GN=RPS26 PE=1 SV=3	0.000534412	-0.164735358	0.870880628	0.906548094	-10.61497593
Heat shock protein 105 kDa OS=Homo sapiens (Human) OX=9606 GN=HSPH1 PE=1 SV=1	0.000120833	-0.160509079	0.874158031	0.90892568	-10.61570011
40S ribosomal protein S11 OS=Homo sapiens (Human) OX=9606 GN=RPS11 PE=1 SV=3	0.001057468	0.157253455	0.876693079	0.910526864	-10.61624172
Putative 40S ribosomal protein S26-like 1 OS=Homo sapiens (Human) OX=9606 GN=RPS26P11 PE=5 SV=1	0.000484319	0.152188611	0.880631896	0.913580709	-10.61706528
Aldo-keto reductase family 1 member C4 OS=Homo sapiens (Human) OX=9606 GN=AKR1C4 PE=1 SV=3	0.000171334	-0.139845721	0.890239546	0.922501907	-10.61896115
Macrophage migration inhibitory factor OS=Homo sapiens (Human) OX=9606 GN=MIF PE=1 SV=4	0.002613815	0.138555626	0.891249537	0.922503763	-10.61914843
40S ribosomal protein S4, Y isoform 1 OS=Homo sapiens (Human) OX=9606 GN=RPS4Y1 PE=1 SV=2	0.000286402	0.131610273	0.89666696	0.92706245	-10.62013472
EGF-containing fibulin-like extracellular matrix protein 1 OS=Homo sapiens (Human) OX=9606 GN=EFEMP1 PE=1 SV=2	0.000849492	0.124567578	0.902165626	0.930927929	-10.62108315
40S ribosomal protein S4, Y isoform 2 OS=Homo sapiens (Human) OX=9606 GN=RPS4Y2 PE=2 SV=3	0.000381358	-0.124215671	0.902440517	0.930927929	-10.62112918
Aspartate aminotransferase, cytoplasmic OS=Homo sapiens (Human) OX=9606 GN=GOT1 PE=1 SV=3	0.000115683	0.118492787	0.906909039	0.934483976	-10.6218605
40S ribosomal protein S4, X isoform OS=Homo sapiens (Human) OX=9606 GN=RPS4X PE=1 SV=2	0.000558048	0.113807269	0.910576566	0.937207602	-10.62243168
Proteasome subunit beta type-7 OS=Homo sapiens (Human) OX=9606 GN=PSMB7 PE=1 SV=1	0.000183621	0.103966588	0.918274994	0.944069236	-10.62355935
Leukotriene A-4 hydrolase OS=Homo sapiens (Human) OX=9606 GN=LTA4H PE=1 SV=2	0.00014168	0.096253244	0.924320712	0.949218239	-10.62437063
Basement membrane-specific heparan sulfate proteoglycan core protein OS=Homo sapiens (Human) OX=9606 GN=HSPG2 PE=1 SV=4	0.000372659	0.089523485	0.929596585	0.952987306	-10.62502813
Elongation factor 1-beta OS=Homo sapiens (Human) OX=9606 GN=EEF1B2 PE=1 SV=3	0.000162199	0.088914786	0.93007395	0.952987306	-10.62508525
60S ribosomal protein L36 OS=Homo sapiens (Human) OX=9606 GN=RPL36 PE=1 SV=3	0.000546697	0.057586593	0.954675228	0.977100485	-10.6274993
Inorganic pyrophosphatase OS=Homo sapiens (Human) OX=9606 GN=PPA1 PE=1 SV=2	0.000102407	0.05460466	0.957018035	0.978367746	-10.62767552
Midkine OS=Homo sapiens (Human) OX=9606 GN=MDK PE=1 SV=1	0.002234487	-0.053291957	0.958051913	0.978367746	-10.6277498
Collagen alpha-1(I) chain OS=Homo sapiens (Human) OX=9606 GN=COL1A1 PE=1 SV=5	0.000608183	-0.049764739	0.960825821	0.979602386	-10.62794103
CCN family member 2 OS=Homo sapiens (Human) OX=9606 GN=CCN2 PE=1 SV=2	0.00073448	0.049032014	0.961402123	0.979602386	-10.62797911
Syndecan-4 OS=Homo sapiens (Human) OX=9606 GN=SDC4 PE=1 SV=2	0.003368786	0.046292794	0.963556762	0.980705715	-10.62811647
Extracellular matrix protein 1 OS=Homo sapiens (Human) OX=9606 GN=ECM1 PE=1 SV=2	0.000104709	-0.039115742	0.969202275	0.985355646	-10.62843907
Proteasome subunit beta type-6 OS=Homo sapiens (Human) OX=9606 GN=PSMB6 PE=1 SV=4	0.001111726	0.033300493	0.973779983	0.98891086	-10.6286605
Cornulin OS=Homo sapiens (Human) OX=9606 GN=CRNN PE=1 SV=1	0.000150379	-0.024740904	0.980517903	0.994432652	-10.62892188
60S ribosomal protein L17 OS=Homo sapiens (Human) OX=9606 GN=RPL17 PE=1 SV=3	0.00041709	-0.023632021	0.981390912	0.994432652	-10.6289501
Cytochrome c OS=Homo sapiens (Human) OX=9606 GN=CYCS PE=1 SV=2	0.003430534	-0.008525307	0.993286156	1	-10.62920569
60S ribosomal protein L7a OS=Homo sapiens (Human) OX=9606 GN=RPL7A PE=1 SV=2	0.000643611	-0.002489551	0.998039407	1	-10.62924067
Heat shock 70 kDa protein 4L OS=Homo sapiens (Human) OX=9606 GN=HSPA4L PE=1 SV=3	0.000124259	0.001479599	0.998834728	1	-10.62924278
60S ribosomal protein L24 OS=Homo sapiens (Human) OX=9606 GN=RPL24 PE=1 SV=1	0.000409884	0.000411669	0.999675798	1	-10.62924384
Latent-transforming growth factor beta-binding protein 2 OS=Homo sapiens (Human) OX=9606 GN=LTBP2 PE=1 SV=3	0.000136645	4.22151E-18	1	1	-10.62924393
Metallothionein-1E OS=Homo sapiens (Human) OX=9606 GN=MT1E PE=1 SV=1	0.003868175	1.81637E-32	1	1	-10.62924393
Metallothionein-2 OS=Homo sapiens (Human) OX=9606 GN=MT2A PE=1 SV=1	0.005933237	1.97375E-32	1	1	-10.62924393
Metallothionein-1M OS=Homo sapiens (Human) OX=9606 GN=MT1M PE=3 SV=2	0.003868175	1.81637E-32	1	1	-10.62924393
High mobility group protein HMG-I/HMG-Y OS=Homo sapiens (Human) OX=9606 GN=HMGA1 PE=1 SV=3	0.000284439	-4.05091E-33	1	1	-10.62924393
High mobility group protein HMGI-C OS=Homo sapiens (Human) OX=9606 GN=HMGA2 PE=1 SV=1	0.000980696	0	1	1	-10.62924393
Metallothionein-1G OS=Homo sapiens (Human) OX=9606 GN=MT1G PE=1 SV=2	0.003806417	9.22786E-33	1	1	-10.62924393
Metallothionein-1X OS=Homo sapiens (Human) OX=9606 GN=MT1X PE=1 SV=1	0.003868175	1.81637E-32	1	1	-10.62924393
