# Supplementary material for: Insights into epithelial cell senescence from transcriptome and secretome analysis of human oral keratinocytes
Source: Aging (Albany NY). 2021 Feb 12;13(4):4747–77. doi: 10.18632/aging.202658 (PMC7950289; doi:10.18632/aging.202658)
Supplement: Supplementary Table 5 [file aging-13-202658-s009.txt]

ID	AveExpr	t	P.Value	adj.P.Val	B
Protein S100-A2 OS=Homo sapiens (Human) OX=9606 GN=S100A2 PE=1 SV=3	0.025439629	10.23283743	3.28558E-09	3.0063E-06	8.196534365
Major vault protein OS=Homo sapiens (Human) OX=9606 GN=MVP PE=1 SV=4	0.001574257	9.200034498	1.81913E-08	8.32254E-06	6.412892345
Gelsolin OS=Homo sapiens (Human) OX=9606 GN=GSN PE=1 SV=1	0.000465212	6.851474348	1.46503E-06	0.000421534	1.859879571
Ubiquitin-fold modifier 1 OS=Homo sapiens (Human) OX=9606 GN=UFM1 PE=1 SV=1	0.000536847	6.635296586	2.27679E-06	0.000421534	1.404793845
Serpin H1 OS=Homo sapiens (Human) OX=9606 GN=SERPINH1 PE=1 SV=2	0.002935648	6.629626325	2.30346E-06	0.000421534	1.392777601
Ubiquitin-conjugating enzyme E2 variant 2 OS=Homo sapiens (Human) OX=9606 GN=UBE2V2 PE=1 SV=4	0.000444786	6.139835266	6.40181E-06	0.000926792	0.339947439
Fructose-bisphosphate aldolase A OS=Homo sapiens (Human) OX=9606 GN=ALDOA PE=1 SV=2	0.00638236	6.084289584	7.20275E-06	0.000926792	0.218748976
Vinculin OS=Homo sapiens (Human) OX=9606 GN=VCL PE=1 SV=4	0.000955885	6.028971828	8.1031E-06	0.000926792	0.097698416
Myosin-9 OS=Homo sapiens (Human) OX=9606 GN=MYH9 PE=1 SV=4	0.00268178	5.846643834	1.19791E-05	0.001148713	-0.303690308
Glycogenin-1 OS=Homo sapiens (Human) OX=9606 GN=GYG1 PE=1 SV=4	0.00017661	5.756310255	1.45609E-05	0.001148713	-0.503878374
Heat shock cognate 71 kDa protein OS=Homo sapiens (Human) OX=9606 GN=HSPA8 PE=1 SV=1	0.005375435	5.719106749	1.57841E-05	0.001148713	-0.58657065
Adenylyl cyclase-associated protein 1 OS=Homo sapiens (Human) OX=9606 GN=CAP1 PE=1 SV=5	0.001639068	5.7143947	1.59464E-05	0.001148713	-0.597054181
60S ribosomal protein L35 OS=Homo sapiens (Human) OX=9606 GN=RPL35 PE=1 SV=2	0.000317799	5.703715185	1.63205E-05	0.001148713	-0.620822645
Nucleolin OS=Homo sapiens (Human) OX=9606 GN=NCL PE=1 SV=3	0.000591078	5.537065725	2.34771E-05	0.001359126	-0.993174879
Histone H2B type 1-A OS=Homo sapiens (Human) OX=9606 GN=H2BC1 PE=1 SV=3	0.001689734	5.534699964	2.35992E-05	0.001359126	-0.998479952
Chloride intracellular channel protein 1 OS=Homo sapiens (Human) OX=9606 GN=CLIC1 PE=1 SV=4	0.001059831	5.521709309	2.42809E-05	0.001359126	-1.027619967
Protein S100-A11 OS=Homo sapiens (Human) OX=9606 GN=S100A11 PE=1 SV=2	0.00507609	5.503844834	2.52515E-05	0.001359126	-1.067718166
Annexin A2 OS=Homo sapiens (Human) OX=9606 GN=ANXA2 PE=1 SV=2	0.016937847	5.37823541	3.32968E-05	0.001692588	-1.350466846
60S ribosomal protein L23a OS=Homo sapiens (Human) OX=9606 GN=RPL23A PE=1 SV=1	0.001406782	5.336694707	3.64996E-05	0.001757742	-1.444275748
4F2 cell-surface antigen heavy chain OS=Homo sapiens (Human) OX=9606 GN=SLC3A2 PE=1 SV=3	0.001530403	5.27839249	4.15334E-05	0.001882281	-1.576175565
ADP-ribosylation factor 4 OS=Homo sapiens (Human) OX=9606 GN=ARF4 PE=1 SV=3	0.000199949	5.260670412	4.31999E-05	0.001882281	-1.616322894
Plastin-3 OS=Homo sapiens (Human) OX=9606 GN=PLS3 PE=1 SV=4	0.001048141	5.171074139	5.27313E-05	0.002170859	-1.819660887
Vimentin OS=Homo sapiens (Human) OX=9606 GN=VIM PE=1 SV=4	0.000286173	5.155722591	5.4568E-05	0.002170859	-1.854560641
40S ribosomal protein S25 OS=Homo sapiens (Human) OX=9606 GN=RPS25 PE=1 SV=1	0.000912443	5.029481491	7.23739E-05	0.002509596	-2.142167627
Galectin-1 OS=Homo sapiens (Human) OX=9606 GN=LGALS1 PE=1 SV=2	0.013976412	5.001057898	7.74163E-05	0.002509596	-2.20993764
Protein S100-A10 OS=Homo sapiens (Human) OX=9606 GN=S100A10 PE=1 SV=2	0.001753235	4.979126622	8.1718E-05	0.002509596	-2.263911449
Histone H2B type 1-H OS=Homo sapiens (Human) OX=9606 GN=HIST1H2BH PE=1 SV=3	0.003781014	4.938870465	8.87143E-05	0.002509596	-2.349221436
Histone H2B type 1-D OS=Homo sapiens (Human) OX=9606 GN=HIST1H2BD PE=1 SV=2	0.003781014	4.938870465	8.87143E-05	0.002509596	-2.349221436
Histone H2B type 1-C/E/F/G/I OS=Homo sapiens (Human) OX=9606 GN=H2BC6 PE=1 SV=4	0.003781014	4.938870465	8.87143E-05	0.002509596	-2.349221436
Histone H2B type 2-F OS=Homo sapiens (Human) OX=9606 GN=HIST2H2BF PE=1 SV=3	0.003761833	4.936786882	8.91313E-05	0.002509596	-2.353988167
Histone H2B type F-S OS=Homo sapiens (Human) OX=9606 GN=H2BFS PE=1 SV=2	0.003736623	4.921620509	9.22272E-05	0.002509596	-2.388692312
Histone H2B type 1-K OS=Homo sapiens (Human) OX=9606 GN=H2BC12 PE=1 SV=3	0.003771004	4.917333569	9.3122E-05	0.002509596	-2.398504077
Histone H2B type 1-L OS=Homo sapiens (Human) OX=9606 GN=H2BC13 PE=1 SV=3	0.003774545	4.905936277	9.55439E-05	0.002509596	-2.424594486
Histone H2B type 1-N OS=Homo sapiens (Human) OX=9606 GN=H2BC15 PE=1 SV=3	0.003774545	4.905936277	9.55439E-05	0.002509596	-2.424594486
Histone H2B type 1-M OS=Homo sapiens (Human) OX=9606 GN=H2BC14 PE=1 SV=3	0.003755365	4.903843833	9.59955E-05	0.002509596	-2.429385207
Large neutral amino acids transporter small subunit 1 OS=Homo sapiens (Human) OX=9606 GN=SLC7A5 PE=1 SV=2	0.000872332	4.873229727	0.000102856	0.002614247	-2.499503118
Putative annexin A2-like protein OS=Homo sapiens (Human) OX=9606 GN=ANXA2P2 PE=5 SV=2	0.014268114	4.852699145	0.000107733	0.002617516	-2.546552315
Protein SET OS=Homo sapiens (Human) OX=9606 GN=SET PE=1 SV=3	0.000568028	4.848719458	0.000108706	0.002617516	-2.555674797
Small nuclear ribonucleoprotein F OS=Homo sapiens (Human) OX=9606 GN=SNRPF PE=1 SV=1	0.000722068	4.827376784	0.000114969	0.002697357	-2.610826051
Ubiquitin thioesterase OTUB1 OS=Homo sapiens (Human) OX=9606 GN=OTUB1 PE=1 SV=2	0.000422508	4.810335528	0.000118554	0.002711913	-2.643698912
Heat shock-related 70 kDa protein 2 OS=Homo sapiens (Human) OX=9606 GN=HSPA2 PE=1 SV=1	0.002443005	4.772055723	0.000129278	0.002885098	-2.731549608
Protein SETSIP OS=Homo sapiens (Human) OX=9606 GN=SETSIP PE=1 SV=1	0.000454952	4.68442097	0.000157686	0.003435305	-2.932886548
Chloride intracellular channel protein 4 OS=Homo sapiens (Human) OX=9606 GN=CLIC4 PE=1 SV=4	0.000327924	4.667195185	0.000163975	0.003489237	-2.972493766
Protein S100-A16 OS=Homo sapiens (Human) OX=9606 GN=S100A16 PE=1 SV=1	0.009976078	4.642498451	0.000173437	0.003606712	-3.029294967
Alpha-actinin-1 OS=Homo sapiens (Human) OX=9606 GN=ACTN1 PE=1 SV=2	0.003105336	4.595216213	0.000193124	0.003854543	-3.138089357
Fructose-bisphosphate aldolase C OS=Homo sapiens (Human) OX=9606 GN=ALDOC PE=1 SV=2	0.000872975	4.585893887	0.000197265	0.003854543	-3.159546297
Ras-related protein Rab-7a OS=Homo sapiens (Human) OX=9606 GN=RAB7A PE=1 SV=1	0.000126696	4.584040838	0.000198099	0.003854543	-3.163811651
60 kDa heat shock protein, mitochondrial OS=Homo sapiens (Human) OX=9606 GN=HSPD1 PE=1 SV=2	0.00055743	4.57502653	0.000202206	0.003854543	-3.184561914
Coatomer subunit zeta-1 OS=Homo sapiens (Human) OX=9606 GN=COPZ1 PE=1 SV=1	0.000283679	4.519417187	0.000229515	0.004285849	-3.312606858
Astrocytic phosphoprotein PEA-15 OS=Homo sapiens (Human) OX=9606 GN=PEA15 PE=1 SV=2	0.000394141	4.471614138	0.000257634	0.004597532	-3.427765974
Peroxiredoxin-5, mitochondrial OS=Homo sapiens (Human) OX=9606 GN=PRDX5 PE=1 SV=4	0.000666083	4.465483315	0.000259562	0.004597532	-3.436841135
Heat shock 70 kDa protein 6 OS=Homo sapiens (Human) OX=9606 GN=HSPA6 PE=1 SV=2	0.001373905	4.460226126	0.000262696	0.004597532	-3.448952669
Nucleoside diphosphate kinase B OS=Homo sapiens (Human) OX=9606 GN=NME2 PE=1 SV=1	0.002792883	4.451609578	0.000267914	0.004597532	-3.468804059
Heat shock 70 kDa protein 1A OS=Homo sapiens (Human) OX=9606 GN=HSPA1A PE=1 SV=1	0.002156222	4.425362636	0.000284464	0.004597532	-3.529277077
Heat shock 70 kDa protein 1B OS=Homo sapiens (Human) OX=9606 GN=HSPA1B PE=1 SV=1	0.002156222	4.425362636	0.000284464	0.004597532	-3.529277077
Transforming protein RhoA OS=Homo sapiens (Human) OX=9606 GN=RHOA PE=1 SV=1	0.0004525	4.411790232	0.000293423	0.004597532	-3.560549507
CD59 glycoprotein OS=Homo sapiens (Human) OX=9606 GN=CD59 PE=1 SV=1	0.001942581	4.410391909	0.000294362	0.004597532	-3.563771453
Protein/nucleic acid deglycase DJ-1 OS=Homo sapiens (Human) OX=9606 GN=PARK7 PE=1 SV=2	0.0011175	4.402964172	0.000301293	0.004597532	-3.585720191
Peptidyl-prolyl cis-trans isomerase A OS=Homo sapiens (Human) OX=9606 GN=PPIA PE=1 SV=2	0.003684123	4.39023002	0.000308243	0.004597532	-3.6102281
Ras-related C3 botulinum toxin substrate 3 OS=Homo sapiens (Human) OX=9606 GN=RAC3 PE=1 SV=1	0.000490693	4.384922098	0.000312006	0.004597532	-3.622458635
Ubiquitin-conjugating enzyme E2 L5 OS=Homo sapiens (Human) OX=9606 GN=UBE2L5 PE=2 SV=1	0.000226592	4.378181169	0.000316851	0.004597532	-3.637991132
owl|P16474| 78 KD GLUCOSE REGULATED PROTEIN HOMOLOG PRECURSOR (GRP 78) (IMMUNOGLOBULIN...	0.000249985	4.377676562	0.000317217	0.004597532	-3.639153851
Guanine nucleotide-binding protein G(I)/G(S)/G(T) subunit beta-1 OS=Homo sapiens (Human) OX=9606 GN=GNB1 PE=1 SV=3	0.000349328	4.372689458	0.000320855	0.004597532	-3.650645166
Cytoglobin OS=Homo sapiens (Human) OX=9606 GN=CYGB PE=1 SV=1	0.000207675	4.371061387	0.000322052	0.004597532	-3.654396574
Rho-related GTP-binding protein RhoC OS=Homo sapiens (Human) OX=9606 GN=RHOC PE=1 SV=1	0.000436428	4.367629514	0.000326601	0.004597532	-3.667029207
Putative nucleoside diphosphate kinase OS=Homo sapiens (Human) OX=9606 GN=NME2P1 PE=5 SV=1	0.002562447	4.307239382	0.000372682	0.005166734	-3.801447894
Ras-related protein Rap-1b OS=Homo sapiens (Human) OX=9606 GN=RAP1B PE=1 SV=1	0.000280845	4.23354496	0.000441201	0.005982076	-3.971198355
Histone H2B type 3-B OS=Homo sapiens (Human) OX=9606 GN=HIST3H2BB PE=1 SV=3	0.002757825	4.230224956	0.00044457	0.005982076	-3.978843801
Isocitrate dehydrogenase [NADP] cytoplasmic OS=Homo sapiens (Human) OX=9606 GN=IDH1 PE=1 SV=2	0.000227296	4.201927177	0.000474355	0.006290362	-4.04400016
Small nuclear ribonucleoprotein Sm D1 OS=Homo sapiens (Human) OX=9606 GN=SNRPD1 PE=1 SV=1	0.000264897	4.180545147	0.000498184	0.00651198	-4.093220914
Perilipin-3 OS=Homo sapiens (Human) OX=9606 GN=PLIN3 PE=1 SV=3	0.000405535	4.159608539	0.000522681	0.006735963	-4.141404962
Guanine nucleotide-binding protein subunit beta-4 OS=Homo sapiens (Human) OX=9606 GN=GNB4 PE=1 SV=3	0.000246432	4.130609447	0.000558622	0.00709915	-4.208123271
Basigin OS=Homo sapiens (Human) OX=9606 GN=BSG PE=1 SV=2	0.000379454	4.122948569	0.000568523	0.007126013	-4.225744238
Phosphatidylethanolamine-binding protein 1 OS=Homo sapiens (Human) OX=9606 GN=PEBP1 PE=1 SV=3	0.000358682	4.106032794	0.000591015	0.007307823	-4.264645516
Actin-related protein 2 OS=Homo sapiens (Human) OX=9606 GN=ACTR2 PE=1 SV=1	0.00029664	4.097670246	0.000602462	0.007350033	-4.283873126
Ubiquitin-conjugating enzyme E2 L3 OS=Homo sapiens (Human) OX=9606 GN=UBE2L3 PE=1 SV=1	0.000356221	4.077844048	0.000630495	0.007352997	-4.32944797
Glucosidase 2 subunit beta OS=Homo sapiens (Human) OX=9606 GN=PRKCSH PE=1 SV=2	0.000866169	4.075882291	0.000633339	0.007352997	-4.333956656
Ras-related protein Rap-1b-like protein OS=Homo sapiens (Human) OX=9606 GN=- PE=2 SV=1	0.000130841	4.073392499	0.000636967	0.007352997	-4.339678693
Cell division control protein 42 homolog OS=Homo sapiens (Human) OX=9606 GN=CDC42 PE=1 SV=2	0.000883623	4.073446518	0.000640213	0.007352997	-4.343410606
S-phase kinase-associated protein 1 OS=Homo sapiens (Human) OX=9606 GN=SKP1 PE=1 SV=2	0.000137587	4.069361379	0.000642885	0.007352997	-4.348942473
Nucleosome assembly protein 1-like 4 OS=Homo sapiens (Human) OX=9606 GN=NAP1L4 PE=1 SV=1	0.000286486	4.059593281	0.000657455	0.007410449	-4.371387387
Histone H2B type 1-B OS=Homo sapiens (Human) OX=9606 GN=HIST1H2BB PE=1 SV=2	0.002924094	4.05348174	0.000666738	0.007410449	-4.385428275
Histone H2B type 1-O OS=Homo sapiens (Human) OX=9606 GN=HIST1H2BO PE=1 SV=3	0.002943275	4.04450667	0.00068061	0.007410449	-4.406044966
Histone H2B type 2-E OS=Homo sapiens (Human) OX=9606 GN=HIST2H2BE PE=1 SV=3	0.002943275	4.04450667	0.00068061	0.007410449	-4.406044966
Elongation factor 1-alpha 1 OS=Homo sapiens (Human) OX=9606 GN=EEF1A1 PE=1 SV=1	0.002346468	4.039545042	0.000688402	0.007410449	-4.417440799
Eukaryotic translation initiation factor 5A-1-like OS=Homo sapiens (Human) OX=9606 GN=EIF5AL1 PE=2 SV=2	0.001404019	4.035217401	0.000698817	0.007425329	-4.43112815
Histone H2B type 1-J OS=Homo sapiens (Human) OX=9606 GN=H2BC11 PE=1 SV=3	0.002933267	4.028534492	0.000706015	0.007425329	-4.442725687
Putative elongation factor 1-alpha-like 3 OS=Homo sapiens (Human) OX=9606 GN=EEF1A1P5 PE=5 SV=1	0.002331257	4.010938509	0.000735102	0.007643394	-4.483121464
Histone H4 OS=Homo sapiens (Human) OX=9606 GN=H4C12 PE=1 SV=2	0.010541587	3.986834121	0.000776905	0.007907134	-4.538433406
Annexin A1 OS=Homo sapiens (Human) OX=9606 GN=ANXA1 PE=1 SV=2	0.016506164	3.986359618	0.000777751	0.007907134	-4.539521933
Myosin-10 OS=Homo sapiens (Human) OX=9606 GN=MYH10 PE=1 SV=3	0.000175098	3.974848077	0.000798568	0.007997165	-4.565926045
Protein disulfide-isomerase OS=Homo sapiens (Human) OX=9606 GN=P4HB PE=1 SV=3	0.00264775	3.971846359	0.000804087	0.007997165	-4.572809902
Insulin, isoform 2 OS=Homo sapiens (Human) OX=9606 GN=INS-IGF2 PE=2 SV=1	0.008988651	3.962993702	0.000820586	0.00807351	-4.593108782
Plectin OS=Homo sapiens (Human) OX=9606 GN=PLEC PE=1 SV=3	0.000334455	3.957319864	0.000831339	0.008092286	-4.606116353
Actin-related protein 2/3 complex subunit 1B OS=Homo sapiens (Human) OX=9606 GN=ARPC1B PE=1 SV=3	0.000178741	3.948613902	0.000848112	0.008168654	-4.626071549
Sodium/potassium-transporting ATPase subunit alpha-1 OS=Homo sapiens (Human) OX=9606 GN=ATP1A1 PE=1 SV=1	0.000194927	3.925884984	0.000893512	0.008516283	-4.678147486
Junction plakoglobin OS=Homo sapiens (Human) OX=9606 GN=JUP PE=1 SV=3	0.000256839	3.914973889	0.00091616	0.00864213	-4.703135156
Eukaryotic initiation factor 4A-I OS=Homo sapiens (Human) OX=9606 GN=EIF4A1 PE=1 SV=1	0.000871691	3.905489628	0.000936312	0.008742097	-4.724848896
NEDD8 OS=Homo sapiens (Human) OX=9606 GN=NEDD8 PE=1 SV=1	0.000818312	3.882273428	0.000992093	0.009079073	-4.781307394
Catenin alpha-1 OS=Homo sapiens (Human) OX=9606 GN=CTNNA1 PE=1 SV=1	0.000224788	3.880194012	0.000992248	0.009079073	-4.782732117
UTP--glucose-1-phosphate uridylyltransferase OS=Homo sapiens (Human) OX=9606 GN=UGP2 PE=1 SV=5	0.000512081	3.877516263	0.001002963	0.009086253	-4.792176167
60S acidic ribosomal protein P0 OS=Homo sapiens (Human) OX=9606 GN=RPLP0 PE=1 SV=1	0.001271937	3.854216252	0.001053163	0.009447492	-4.84212889
Heat shock 70 kDa protein 1-like OS=Homo sapiens (Human) OX=9606 GN=HSPA1L PE=1 SV=2	0.001425801	3.842791394	0.00108112	0.009564087	-4.868235278
Beta-actin-like protein 2 OS=Homo sapiens (Human) OX=9606 GN=ACTBL2 PE=1 SV=2	0.002441403	3.839583159	0.001089102	0.009564087	-4.875564455
Ras-related protein Rap-1A OS=Homo sapiens (Human) OX=9606 GN=RAP1A PE=1 SV=1	0.000242797	3.832354442	0.001107305	0.009564087	-4.89207543
Histidine--tRNA ligase, cytoplasmic OS=Homo sapiens (Human) OX=9606 GN=HARS PE=1 SV=2	0.000175731	3.832092128	0.001107971	0.009564087	-4.892674499
CD151 antigen OS=Homo sapiens (Human) OX=9606 GN=CD151 PE=1 SV=3	0.000273767	3.827521961	0.001119642	0.009574505	-4.903110904
10 kDa heat shock protein, mitochondrial OS=Homo sapiens (Human) OX=9606 GN=HSPE1 PE=1 SV=2	0.001605574	3.804589515	0.00118526	0.010041786	-4.958582344
Glutathione S-transferase omega-1 OS=Homo sapiens (Human) OX=9606 GN=GSTO1 PE=1 SV=2	0.000729482	3.788864304	0.001228702	0.010314334	-4.994408998
Interleukin-18 OS=Homo sapiens (Human) OX=9606 GN=IL18 PE=1 SV=1	0.000783629	3.780124176	0.001253529	0.010427079	-5.014312462
60S acidic ribosomal protein P0-like OS=Homo sapiens (Human) OX=9606 GN=RPLP0P6 PE=5 SV=1	0.001157641	3.764396584	0.001293939	0.010628966	-5.047085571
40S ribosomal protein S3a OS=Homo sapiens (Human) OX=9606 GN=RPS3A PE=1 SV=2	0.001095481	3.757511324	0.001314512	0.010628966	-5.062768155
Plastin-2 OS=Homo sapiens (Human) OX=9606 GN=LCP1 PE=1 SV=6	0.000333408	3.751296959	0.001333359	0.010628966	-5.076918888
Nucleoside diphosphate kinase A OS=Homo sapiens (Human) OX=9606 GN=NME1 PE=1 SV=1	0.002251429	3.750618382	0.001335434	0.010628966	-5.078463858
Endoplasmin OS=Homo sapiens (Human) OX=9606 GN=HSP90B1 PE=1 SV=1	0.001903626	3.750472208	0.001335881	0.010628966	-5.078796657
owl|P07823| 78 KD GLUCOSE REGULATED PROTEIN PRECURSOR (GRP 78) (IMMUNOGLOBULIN...	0.00297603	3.739828899	0.001368848	0.010797381	-5.103023316
Phosphoglycerate kinase 1 OS=Homo sapiens (Human) OX=9606 GN=PGK1 PE=1 SV=3	0.000891033	3.725352352	0.00141499	0.011065949	-5.135957935
Solute carrier family 2, facilitated glucose transporter member 1 OS=Homo sapiens (Human) OX=9606 GN=SLC2A1 PE=1 SV=2	0.000212548	3.717405887	0.001440972	0.011120976	-5.15402771
owl|P06761| 78 KD GLUCOSE REGULATED PROTEIN PRECURSOR (GRP 78) (IMMUNOGLOBULIN...	0.002972179	3.711354425	0.001461075	0.011120976	-5.167784155
owl|P20029| 78 KD GLUCOSE REGULATED PROTEIN PRECURSOR (GRP 78) (IMMUNOGLOBULIN...	0.002967648	3.711119125	0.001461862	0.011120976	-5.168318975
Catenin beta-1 OS=Homo sapiens (Human) OX=9606 GN=CTNNB1 PE=1 SV=1	0.00014037	3.708503234	0.001470643	0.011120976	-5.174264331
Eukaryotic translation initiation factor 5A-1 OS=Homo sapiens (Human) OX=9606 GN=EIF5A PE=1 SV=2	0.002286311	3.700928561	0.001502481	0.011268609	-5.194342479
Ras-related C3 botulinum toxin substrate 2 OS=Homo sapiens (Human) OX=9606 GN=RAC2 PE=1 SV=1	0.000495535	3.691895158	0.001533829	0.011410194	-5.21483876
60S ribosomal protein L30 OS=Homo sapiens (Human) OX=9606 GN=RPL30 PE=1 SV=2	0.000710963	3.679862028	0.001576598	0.011633764	-5.242128157
Triosephosphate isomerase OS=Homo sapiens (Human) OX=9606 GN=TPI1 PE=1 SV=3	0.00438992	3.666241179	0.001619977	0.011782703	-5.270218726
Ubiquitin-conjugating enzyme E2 variant 1 OS=Homo sapiens (Human) OX=9606 GN=UBE2V1 PE=1 SV=2	0.000785728	3.667292418	0.001622536	0.011782703	-5.270617915
Rho GDP-dissociation inhibitor 1 OS=Homo sapiens (Human) OX=9606 GN=ARHGDIA PE=1 SV=3	0.001583408	3.655551358	0.001660074	0.011960376	-5.294459289
S-methyl-5'-thioadenosine phosphorylase OS=Homo sapiens (Human) OX=9606 GN=MTAP PE=1 SV=2	0.000230162	3.647784848	0.001689822	0.012050532	-5.312062924
Elongation factor 1-alpha 2 OS=Homo sapiens (Human) OX=9606 GN=EEF1A2 PE=1 SV=1	0.001523339	3.64502039	0.001700537	0.012050532	-5.318327236
owl|P49118| 78 KD GLUCOSE REGULATED PROTEIN HOMOLOG PRECURSOR (GRP 78) (IMMUNOGLOBULIN...	0.000377532	3.642057309	0.001712097	0.012050532	-5.325040672
Transmembrane emp24 domain-containing protein 10 OS=Homo sapiens (Human) OX=9606 GN=TMED10 PE=1 SV=2	0.000138032	3.629350325	0.001762562	0.012278114	-5.353819456
Protein S100-A6 OS=Homo sapiens (Human) OX=9606 GN=S100A6 PE=1 SV=1	0.020646166	3.624678086	0.001781486	0.012278114	-5.364396459
Na(+)/H(+) exchange regulatory cofactor NHE-RF1 OS=Homo sapiens (Human) OX=9606 GN=SLC9A3R1 PE=1 SV=4	0.000637449	3.623892409	0.001784688	0.012278114	-5.366174823
Eukaryotic translation initiation factor 5A-2 OS=Homo sapiens (Human) OX=9606 GN=EIF5A2 PE=1 SV=3	0.002165463	3.608721623	0.001854712	0.01257595	-5.403141596
Endoplasmic reticulum resident protein 29 OS=Homo sapiens (Human) OX=9606 GN=ERP29 PE=1 SV=4	0.000672382	3.606871646	0.001855468	0.01257595	-5.404683082
PDZ domain-containing protein GIPC1 OS=Homo sapiens (Human) OX=9606 GN=GIPC1 PE=1 SV=2	0.000102927	3.598678488	0.001890523	0.012719327	-5.423207152
Tropomyosin alpha-4 chain OS=Homo sapiens (Human) OX=9606 GN=TPM4 PE=1 SV=3	0.002669597	3.585991666	0.001953426	0.012956294	-5.454463205
40S ribosomal protein S12 OS=Homo sapiens (Human) OX=9606 GN=RPS12 PE=1 SV=3	0.000667625	3.585848398	0.001954064	0.012956294	-5.454786488
Apolipoprotein E OS=Homo sapiens (Human) OX=9606 GN=APOE PE=1 SV=1	0.00426999	3.579509837	0.001975118	0.012989891	-5.466513781
Microtubule-associated protein 4 OS=Homo sapiens (Human) OX=9606 GN=MAP4 PE=1 SV=3	0.00026697	3.576767141	0.001987524	0.012989891	-5.472706453
ERO1-like protein alpha OS=Homo sapiens (Human) OX=9606 GN=ERO1A PE=1 SV=2	0.000280101	3.55285014	0.002099028	0.013527371	-5.526667447
14-3-3 protein beta/alpha OS=Homo sapiens (Human) OX=9606 GN=YWHAB PE=1 SV=3	0.006363041	3.552787235	0.00209933	0.013527371	-5.526809273
40S ribosomal protein S27-like OS=Homo sapiens (Human) OX=9606 GN=RPS27L PE=1 SV=3	0.001158769	3.541180748	0.002163503	0.013843391	-5.555452228
14-3-3 protein theta OS=Homo sapiens (Human) OX=9606 GN=YWHAQ PE=1 SV=1	0.005835882	3.533534436	0.002193575	0.013846872	-5.570192555
Annexin A8 OS=Homo sapiens (Human) OX=9606 GN=ANXA8 PE=1 SV=3	0.000483114	3.533386833	0.002194313	0.013846872	-5.570524966
Annexin A8-like protein 1 OS=Homo sapiens (Human) OX=9606 GN=ANXA8L1 PE=2 SV=2	0.000501659	3.519494503	0.002264925	0.014194564	-5.601798
Ras-related C3 botulinum toxin substrate 1 OS=Homo sapiens (Human) OX=9606 GN=RAC1 PE=1 SV=1	0.000667582	3.505393405	0.00234718	0.014609999	-5.635915229
Guanine nucleotide-binding protein G(I)/G(S)/G(T) subunit beta-2 OS=Homo sapiens (Human) OX=9606 GN=GNB2 PE=1 SV=3	0.000333602	3.4933937	0.002403709	0.014702021	-5.660481249
ADP-ribosylation factor 3 OS=Homo sapiens (Human) OX=9606 GN=ARF3 PE=1 SV=2	0.000157322	3.492215515	0.002410167	0.014702021	-5.663127927
ADP-ribosylation factor 1 OS=Homo sapiens (Human) OX=9606 GN=ARF1 PE=1 SV=2	0.000157322	3.492215515	0.002410167	0.014702021	-5.663127927
Myosin light polypeptide 6 OS=Homo sapiens (Human) OX=9606 GN=MYL6 PE=1 SV=2	0.004540815	3.469282691	0.002539348	0.015387439	-5.714604278
Protein disulfide-isomerase A3 OS=Homo sapiens (Human) OX=9606 GN=PDIA3 PE=1 SV=4	0.006277109	3.449467479	0.002656446	0.015991103	-5.759020041
Tubulin beta chain OS=Homo sapiens (Human) OX=9606 GN=TUBB PE=1 SV=2	0.002774071	3.434685188	0.00274725	0.01638011	-5.792115683
40S ribosomal protein S28 OS=Homo sapiens (Human) OX=9606 GN=RPS28 PE=1 SV=1	0.001811551	3.434621276	0.002756871	0.01638011	-5.794501576
Putative heat shock protein HSP 90-alpha A5 OS=Homo sapiens (Human) OX=9606 GN=HSP90AA5P PE=2 SV=1	0.000452201	3.429972809	0.002776834	0.016392279	-5.802658989
Peroxiredoxin-1 OS=Homo sapiens (Human) OX=9606 GN=PRDX1 PE=1 SV=1	0.0035843	3.422274864	0.002825838	0.016574625	-5.819874611
Apoptosis regulator BAX OS=Homo sapiens (Human) OX=9606 GN=BAX PE=1 SV=1	0.000217979	3.407113058	0.002924856	0.016909518	-5.853754873
UMP-CMP kinase OS=Homo sapiens (Human) OX=9606 GN=CMPK1 PE=1 SV=3	0.00029685	3.407791847	0.002929949	0.016909518	-5.854423018
Integrin beta-1 OS=Homo sapiens (Human) OX=9606 GN=ITGB1 PE=1 SV=2	0.000860674	3.405082276	0.002938375	0.016909518	-5.858290018
Transmembrane protein 69 OS=Homo sapiens (Human) OX=9606 GN=TMEM69 PE=2 SV=1	0.000202125	3.399013305	0.002979144	0.017036981	-5.871839269
Tubulin beta-3 chain OS=Homo sapiens (Human) OX=9606 GN=TUBB3 PE=1 SV=2	0.001137908	3.389637907	0.00304322	0.017274174	-5.892758445
Glycogen phosphorylase, liver form OS=Homo sapiens (Human) OX=9606 GN=PYGL PE=1 SV=4	0.000238366	3.387448389	0.003058378	0.017274174	-5.8976418
Eukaryotic translation initiation factor 2 subunit 3 OS=Homo sapiens (Human) OX=9606 GN=EIF2S3 PE=1 SV=3	0.000193661	3.383906233	0.003083058	0.017306738	-5.905540303
EF-hand domain-containing protein D2 OS=Homo sapiens (Human) OX=9606 GN=EFHD2 PE=1 SV=1	0.000346396	3.38238673	0.003103671	0.017316212	-5.91105722
Ubiquitin-like protein ISG15 OS=Homo sapiens (Human) OX=9606 GN=ISG15 PE=1 SV=5	0.000495967	3.374672995	0.003158394	0.017514729	-5.928232029
60S ribosomal protein L32 OS=Homo sapiens (Human) OX=9606 GN=RPL32 PE=1 SV=2	0.000657669	3.363891953	0.003236468	0.017839568	-5.952219566
Tubulin alpha-3E chain OS=Homo sapiens (Human) OX=9606 GN=TUBA3E PE=1 SV=2	0.00114628	3.352510659	0.003310534	0.018138555	-5.975455614
Tubulin alpha-3C chain OS=Homo sapiens (Human) OX=9606 GN=TUBA3C PE=1 SV=1	0.001430326	3.345488046	0.003363628	0.018211361	-5.991071252
Tubulin alpha-3D chain OS=Homo sapiens (Human) OX=9606 GN=TUBA3D PE=1 SV=1	0.001430326	3.345488046	0.003363628	0.018211361	-5.991071252
Transgelin-2 OS=Homo sapiens (Human) OX=9606 GN=TAGLN2 PE=1 SV=3	0.011117611	3.336944103	0.003429352	0.018457985	-6.010058118
Ezrin OS=Homo sapiens (Human) OX=9606 GN=EZR PE=1 SV=4	0.001160833	3.329311788	0.003499898	0.018681143	-6.029025073
Putative protein FAM10A4 OS=Homo sapiens (Human) OX=9606 GN=ST13P4 PE=5 SV=1	0.000158343	3.326469796	0.003511647	0.018681143	-6.033317137
Tubulin beta-6 chain OS=Homo sapiens (Human) OX=9606 GN=TUBB6 PE=1 SV=1	0.000956966	3.320988805	0.003566379	0.018862641	-6.047479811
Guanine nucleotide-binding protein G(I)/G(S)/G(T) subunit beta-3 OS=Homo sapiens (Human) OX=9606 GN=GNB3 PE=1 SV=1	0.000172812	3.310640721	0.003639699	0.01899465	-6.068429467
GTP-binding nuclear protein Ran OS=Homo sapiens (Human) OX=9606 GN=RAN PE=1 SV=3	0.001052538	3.309541878	0.003648756	0.01899465	-6.070865251
Tropomyosin beta chain OS=Homo sapiens (Human) OX=9606 GN=TPM2 PE=1 SV=1	0.001187747	3.307214583	0.003679132	0.01899465	-6.07799436
Tubulin beta-4A chain OS=Homo sapiens (Human) OX=9606 GN=TUBB4A PE=1 SV=2	0.001817702	3.305014798	0.003686304	0.01899465	-6.080898007
Chromobox protein homolog 3 OS=Homo sapiens (Human) OX=9606 GN=CBX3 PE=1 SV=4	0.000211723	3.303956781	0.003695134	0.01899465	-6.083242205
Transketolase OS=Homo sapiens (Human) OX=9606 GN=TKT PE=1 SV=3	0.002248118	3.296428256	0.003758565	0.019212777	-6.099916828
Growth factor receptor-bound protein 2 OS=Homo sapiens (Human) OX=9606 GN=GRB2 PE=1 SV=1	0.000103044	3.287851009	0.003832132	0.019480007	-6.118901372
Profilin-1 OS=Homo sapiens (Human) OX=9606 GN=PFN1 PE=1 SV=2	0.012906574	3.285333541	0.003853991	0.019482884	-6.124470819
Tropomyosin alpha-1 chain OS=Homo sapiens (Human) OX=9606 GN=TPM1 PE=1 SV=2	0.001208829	3.279045006	0.003920708	0.019630786	-6.140291079
40S ribosomal protein S27 OS=Homo sapiens (Human) OX=9606 GN=RPS27 PE=1 SV=3	0.001238858	3.276899947	0.003939727	0.019630786	-6.145028779
40S ribosomal protein S14 OS=Homo sapiens (Human) OX=9606 GN=RPS14 PE=1 SV=3	0.00095591	3.272593995	0.003966492	0.019630786	-6.152636394
Putative beta-actin-like protein 3 OS=Homo sapiens (Human) OX=9606 GN=POTEKP PE=5 SV=1	0.002109543	3.272306714	0.003969066	0.019630786	-6.153271179
no description	0.021419501	3.266662966	0.004019959	0.019775605	-6.165738602
Protein S100-A14 OS=Homo sapiens (Human) OX=9606 GN=S100A14 PE=1 SV=1	0.003960485	3.263168247	0.004051792	0.019825615	-6.173455596
Macrophage-capping protein OS=Homo sapiens (Human) OX=9606 GN=CAPG PE=1 SV=2	0.001096886	3.26193523	0.004074948	0.019832861	-6.178056345
Actin-related protein 2/3 complex subunit 2 OS=Homo sapiens (Human) OX=9606 GN=ARPC2 PE=1 SV=1	0.000194288	3.257145764	0.004107231	0.019884213	-6.186748813
ATP-citrate synthase OS=Homo sapiens (Human) OX=9606 GN=ACLY PE=1 SV=3	0.000334733	3.252802973	0.004147667	0.019974291	-6.196330119
Synaptic vesicle membrane protein VAT-1 homolog OS=Homo sapiens (Human) OX=9606 GN=VAT1 PE=1 SV=2	0.000110814	3.241385293	0.004255844	0.020387945	-6.221502747
60S ribosomal protein L14 OS=Homo sapiens (Human) OX=9606 GN=RPL14 PE=1 SV=4	0.000556812	3.239200111	0.004289115	0.020440312	-6.228150526
Heterogeneous nuclear ribonucleoprotein D0 OS=Homo sapiens (Human) OX=9606 GN=HNRNPD PE=1 SV=1	0.000155021	3.209522949	0.004572517	0.021677994	-6.291611724
Tubulin beta-2B chain OS=Homo sapiens (Human) OX=9606 GN=TUBB2B PE=1 SV=1	0.002276758	3.206726618	0.004601383	0.021702397	-6.297754807
owl|Q03683| 78 KD GLUCOSE REGULATED PROTEIN HOMOLOG 3 (GRP 78-3) (IMMUNOGLOBULIN...	0.000396237	3.200817407	0.004675901	0.021940767	-6.312488498
Rho-related GTP-binding protein RhoQ OS=Homo sapiens (Human) OX=9606 GN=RHOQ PE=1 SV=2	0.000708629	3.192082444	0.004768571	0.02226144	-6.331639592
Moesin OS=Homo sapiens (Human) OX=9606 GN=MSN PE=1 SV=3	0.002526973	3.182022068	0.004877523	0.022654486	-6.353676805
Eukaryotic initiation factor 4A-II OS=Homo sapiens (Human) OX=9606 GN=EIF4A2 PE=1 SV=2	0.00046355	3.177078324	0.004918582	0.022673771	-6.3627867
Transforming growth factor-beta-induced protein ig-h3 OS=Homo sapiens (Human) OX=9606 GN=TGFBI PE=1 SV=1	0.003443689	3.174453818	0.004947667	0.022673771	-6.368534435
Tubulin beta-2A chain OS=Homo sapiens (Human) OX=9606 GN=TUBB2A PE=1 SV=1	0.002291771	3.173703281	0.004956015	0.022673771	-6.370177859
60S ribosomal protein L27a OS=Homo sapiens (Human) OX=9606 GN=RPL27A PE=1 SV=2	0.000685663	3.166615466	0.005035534	0.022824149	-6.385691803
L-lactate dehydrogenase A chain OS=Homo sapiens (Human) OX=9606 GN=LDHA PE=1 SV=2	0.006332579	3.166328978	0.005038774	0.022824149	-6.386318645
Ubiquitin-like domain-containing protein OS=Homo sapiens (Human) OX=9606 GN=ENSG00000231767 PE=4 SV=1	0.008628458	3.144786314	0.005288325	0.023619459	-6.433403124
Ubiquitin-40S ribosomal protein S27a OS=Homo sapiens (Human) OX=9606 GN=RPS27A PE=1 SV=2	0.010521471	3.143774443	0.005300338	0.023619459	-6.435612196
Myristoylated alanine-rich C-kinase substrate OS=Homo sapiens (Human) OX=9606 GN=MARCKS PE=1 SV=4	0.000106845	3.138665696	0.005361395	0.023619459	-6.446761899
Ribosome maturation protein SBDS OS=Homo sapiens (Human) OX=9606 GN=SBDS PE=1 SV=4	0.000131753	3.138501083	0.005363374	0.023619459	-6.447121065
Erythrocyte band 7 integral membrane protein OS=Homo sapiens (Human) OX=9606 GN=STOM PE=1 SV=3	0.000152152	3.138152532	0.005367566	0.023619459	-6.447881544
Proteasome activator complex subunit 2 OS=Homo sapiens (Human) OX=9606 GN=PSME2 PE=1 SV=4	0.000138199	3.138014047	0.005369232	0.023619459	-6.448183687
Ubiquitin-60S ribosomal protein L40 OS=Homo sapiens (Human) OX=9606 GN=UBA52 PE=1 SV=2	0.01277669	3.135067405	0.00540481	0.023662208	-6.454611574
Histidine triad nucleotide-binding protein 1 OS=Homo sapiens (Human) OX=9606 GN=HINT1 PE=1 SV=2	0.000416773	3.123324751	0.005563274	0.024239981	-6.481817745
owl|P12794| 78 KD GLUCOSE REGULATED PROTEIN HOMOLOG (GRP 78) (IMMUNOGLOBULIN...	0.000238664	3.112909393	0.005679796	0.024630396	-6.502884838
Tubulin beta 8B OS=Homo sapiens (Human) OX=9606 GN=TUBB8B PE=1 SV=1	0.00137338	3.10613554	0.005781271	0.024889782	-6.519197892
owl|Q03681| 78 KD GLUCOSE REGULATED PROTEIN HOMOLOG 1 (GRP 78-1) (IMMUNOGLOBULIN...	0.000229615	3.102383572	0.005815145	0.024889782	-6.52577693
owl|Q03682| 78 KD GLUCOSE REGULATED PROTEIN HOMOLOG 2 (GRP 78-2) (IMMUNOGLOBULIN...	0.000228043	3.100446722	0.005840389	0.024889782	-6.529986492
owl|Q03686| 78 KD GLUCOSE REGULATED PROTEIN HOMOLOG 8 (GRP 78-8) (IMMUNOGLOBULIN...	0.000227265	3.09947417	0.005853105	0.024889782	-6.532099916
Adapter molecule crk OS=Homo sapiens (Human) OX=9606 GN=CRK PE=1 SV=2	0.000126273	3.097757207	0.005875621	0.024889782	-6.535830454
Charged multivesicular body protein 4b OS=Homo sapiens (Human) OX=9606 GN=CHMP4B PE=1 SV=1	0.000235003	3.087430959	0.006012818	0.025353587	-6.558252278
Filamin-A OS=Homo sapiens (Human) OX=9606 GN=FLNA PE=1 SV=4	0.001408822	3.072466993	0.006217168	0.026063581	-6.590699393
Tubulin beta-8 chain OS=Homo sapiens (Human) OX=9606 GN=TUBB8 PE=1 SV=2	0.001434589	3.070021776	0.006266653	0.026063581	-6.597508583
Polyubiquitin-B OS=Homo sapiens (Human) OX=9606 GN=UBB PE=1 SV=1	0.007392678	3.068920946	0.006266573	0.026063581	-6.598380617
Transgelin OS=Homo sapiens (Human) OX=9606 GN=TAGLN PE=1 SV=4	0.00072593	3.062975936	0.00636586	0.026273829	-6.612751043
Endoplasmic reticulum chaperone BiP OS=Homo sapiens (Human) OX=9606 GN=HSPA5 PE=1 SV=2	0.00416154	3.061258408	0.006374634	0.026273829	-6.614968363
Ubiquitin-conjugating enzyme E2 N OS=Homo sapiens (Human) OX=9606 GN=UBE2N PE=1 SV=1	0.002688902	3.058409651	0.006415268	0.026322736	-6.621131678
14-3-3 protein sigma OS=Homo sapiens (Human) OX=9606 GN=SFN PE=1 SV=1	0.023490937	3.050786526	0.006525241	0.026654446	-6.637614644
Alpha-enolase OS=Homo sapiens (Human) OX=9606 GN=ENO1 PE=1 SV=2	0.001815633	3.03347757	0.006781774	0.027573379	-6.67498745
F-actin-capping protein subunit beta OS=Homo sapiens (Human) OX=9606 GN=CAPZB PE=1 SV=4	0.000497254	3.032653168	0.006810474	0.027573379	-6.678211251
40S ribosomal protein SA OS=Homo sapiens (Human) OX=9606 GN=RPSA PE=1 SV=4	0.000454961	3.028501704	0.006857311	0.027640705	-6.685717336
Tubulin alpha-4A chain OS=Homo sapiens (Human) OX=9606 GN=TUBA4A PE=1 SV=1	0.001569509	3.021548288	0.006964236	0.027948577	-6.700701149
Small nuclear ribonucleoprotein Sm D3 OS=Homo sapiens (Human) OX=9606 GN=SNRPD3 PE=1 SV=1	0.000207454	3.006525106	0.00720079	0.028609161	-6.73303247
Prelamin-A/C OS=Homo sapiens (Human) OX=9606 GN=LMNA PE=1 SV=1	0.002192481	3.005712536	0.007213804	0.028609161	-6.734779552
owl|P11021| 78 KD GLUCOSE REGULATED PROTEIN PRECURSOR (GRP 78) (IMMUNOGLOBULIN...	0.004133371	3.005161595	0.007222641	0.028609161	-6.735964016
Galectin-7 OS=Homo sapiens (Human) OX=9606 GN=LGALS7B PE=1 SV=2	0.01472197	3.000501897	0.007297799	0.028782266	-6.745978745
Polyubiquitin-C OS=Homo sapiens (Human) OX=9606 GN=UBC PE=1 SV=3	0.002510044	2.992353191	0.007431055	0.029109587	-6.763478614
Nucleophosmin OS=Homo sapiens (Human) OX=9606 GN=NPM1 PE=1 SV=2	0.003226172	2.991543751	0.007444419	0.029109587	-6.765215995
Tropomyosin alpha-3 chain OS=Homo sapiens (Human) OX=9606 GN=TPM3 PE=1 SV=2	0.001481812	2.988500608	0.007512072	0.02924913	-6.773115313
owl|P34935| 78 KD GLUCOSE REGULATED PROTEIN (GRP 78) (IMMUNOGLOBULIN HEAVY...	0.003595251	2.979800921	0.007640936	0.029624816	-6.79040148
GTPase HRas OS=Homo sapiens (Human) OX=9606 GN=HRAS PE=1 SV=1	0.000103893	2.969240703	0.007821936	0.030198614	-6.813019462
Nascent polypeptide-associated complex subunit alpha, muscle-specific form OS=Homo sapiens (Human) OX=9606 GN=NACA PE=1 SV=1	0.000162462	2.957656888	0.008025242	0.030853348	-6.837795547
Ribonuclease inhibitor OS=Homo sapiens (Human) OX=9606 GN=RNH1 PE=1 SV=2	0.0009154	2.954805277	0.008094024	0.030987583	-6.845201268
Small nuclear ribonucleoprotein Sm D2 OS=Homo sapiens (Human) OX=9606 GN=SNRPD2 PE=1 SV=1	0.000291542	2.952663005	0.00813246	0.031005004	-6.849774084
6-phosphogluconate dehydrogenase, decarboxylating OS=Homo sapiens (Human) OX=9606 GN=PGD PE=1 SV=3	0.00026577	2.949532441	0.008170867	0.031022173	-6.855150955
Heterogeneous nuclear ribonucleoprotein A1 OS=Homo sapiens (Human) OX=9606 GN=HNRNPA1 PE=1 SV=5	0.000276471	2.948072394	0.008215417	0.031055681	-6.859568856
40S ribosomal protein S4, Y isoform 1 OS=Homo sapiens (Human) OX=9606 GN=RPS4Y1 PE=1 SV=2	0.000286402	2.946304908	0.008247574	0.031055681	-6.863338534
Phosphatidylinositol transfer protein beta isoform OS=Homo sapiens (Human) OX=9606 GN=PITPNB PE=1 SV=2	0.000209467	2.942269338	0.008303209	0.031137035	-6.870651158
Cofilin-1 OS=Homo sapiens (Human) OX=9606 GN=CFL1 PE=1 SV=3	0.006648635	2.935630379	0.008444382	0.031537182	-6.886086965
GTPase NRas OS=Homo sapiens (Human) OX=9606 GN=NRAS PE=1 SV=1	0.000107604	2.932692812	0.008480868	0.03154469	-6.891066318
Tubulin beta-4B chain OS=Homo sapiens (Human) OX=9606 GN=TUBB4B PE=1 SV=1	0.002695709	2.911038251	0.008896203	0.032955569	-6.937135389
Serotransferrin OS=Homo sapiens (Human) OX=9606 GN=TF PE=1 SV=3	0.188917209	2.907558871	0.008964739	0.033075548	-6.944525323
Cystatin-B OS=Homo sapiens (Human) OX=9606 GN=CSTB PE=1 SV=2	0.006501053	2.898222315	0.009170444	0.03369862	-6.965557772
40S ribosomal protein S4, X isoform OS=Homo sapiens (Human) OX=9606 GN=RPS4X PE=1 SV=2	0.000558048	2.890241673	0.009332943	0.034158573	-6.982460956
60S acidic ribosomal protein P2 OS=Homo sapiens (Human) OX=9606 GN=RPLP2 PE=1 SV=1	0.002696634	2.884329135	0.009435508	0.034396372	-6.99377496
Interleukin enhancer-binding factor 2 OS=Homo sapiens (Human) OX=9606 GN=ILF2 PE=1 SV=2	0.000103514	2.880501344	0.009515329	0.034549705	-7.001875381
Radixin OS=Homo sapiens (Human) OX=9606 GN=RDX PE=1 SV=1	0.000816125	2.876783271	0.009613273	0.034625032	-7.010924661
Elongation factor 2 OS=Homo sapiens (Human) OX=9606 GN=EEF2 PE=1 SV=4	0.001893682	2.87548624	0.009620892	0.034625032	-7.012481956
Myotrophin OS=Homo sapiens (Human) OX=9606 GN=MTPN PE=1 SV=2	0.000436611	2.875066975	0.009649599	0.034625032	-7.014550749
Farnesyl pyrophosphate synthase OS=Homo sapiens (Human) OX=9606 GN=FDPS PE=1 SV=4	0.00060363	2.871688067	0.009701588	0.034675597	-7.020509921
Coronin-1C OS=Homo sapiens (Human) OX=9606 GN=CORO1C PE=1 SV=1	0.00016659	2.862441209	0.009900775	0.035249841	-7.040036706
Peptidyl-prolyl cis-trans isomerase A-like 4C OS=Homo sapiens (Human) OX=9606 GN=PPIAL4C PE=2 SV=1	0.001261303	2.849500603	0.010186136	0.03612525	-7.067321118
Destrin OS=Homo sapiens (Human) OX=9606 GN=DSTN PE=1 SV=3	0.001135286	2.848181769	0.010236147	0.036162451	-7.071239304
Hemopexin OS=Homo sapiens (Human) OX=9606 GN=HPX PE=1 SV=2	0.02237674	2.844459637	0.010299421	0.036246038	-7.077936116
Myosin-11 OS=Homo sapiens (Human) OX=9606 GN=MYH11 PE=1 SV=3	0.000666367	2.839626551	0.010409168	0.036491911	-7.088106189
Keratin, type I cytoskeletal 12 OS=Homo sapiens (Human) OX=9606 GN=KRT12 PE=1 SV=1	0.000301693	2.824778159	0.0107534	0.037554813	-7.119306758
Ras GTPase-activating-like protein IQGAP1 OS=Homo sapiens (Human) OX=9606 GN=IQGAP1 PE=1 SV=1	0.000130909	2.819799509	0.010871244	0.03774819	-7.129753193
40S ribosomal protein S20 OS=Homo sapiens (Human) OX=9606 GN=RPS20 PE=1 SV=1	0.000329143	2.818958157	0.010891281	0.03774819	-7.131517805
40S ribosomal protein S8 OS=Homo sapiens (Human) OX=9606 GN=RPS8 PE=1 SV=2	0.00148254	2.816985333	0.010959671	0.037841882	-7.136747164
Tryptophan--tRNA ligase, cytoplasmic OS=Homo sapiens (Human) OX=9606 GN=WARS PE=1 SV=2	0.000142418	2.809154845	0.011127368	0.038260253	-7.152062671
Protein FAM49B OS=Homo sapiens (Human) OX=9606 GN=FAM49B PE=1 SV=1	0.000186948	2.807632488	0.011164467	0.038260253	-7.155250412
Peptidyl-prolyl cis-trans isomerase FKBP4 OS=Homo sapiens (Human) OX=9606 GN=FKBP4 PE=1 SV=3	0.000299847	2.799648131	0.011360989	0.038769337	-7.171957416
Cystatin-M OS=Homo sapiens (Human) OX=9606 GN=CST6 PE=1 SV=1	0.000291327	2.799042207	0.011397761	0.038769337	-7.174289991
Serum albumin OS=Homo sapiens (Human) OX=9606 GN=ALB PE=1 SV=2	0.013005846	2.787474719	0.011667003	0.039538178	-7.197391348
Actin-related protein 3 OS=Homo sapiens (Human) OX=9606 GN=ACTR3 PE=1 SV=3	0.000336943	2.773424587	0.012029997	0.040617885	-7.226687861
Sodium/potassium-transporting ATPase subunit alpha-3 OS=Homo sapiens (Human) OX=9606 GN=ATP1A3 PE=1 SV=3	0.000125065	2.763503424	0.012292792	0.04135259	-7.247336745
Lactoylglutathione lyase OS=Homo sapiens (Human) OX=9606 GN=GLO1 PE=1 SV=4	0.000378661	2.752799164	0.012582477	0.042090087	-7.269579708
Dynein light chain 1, cytoplasmic OS=Homo sapiens (Human) OX=9606 GN=DYNLL1 PE=1 SV=1	0.000446727	2.748534931	0.012722718	0.042090087	-7.27942166
Filamin-B OS=Homo sapiens (Human) OX=9606 GN=FLNB PE=1 SV=2	0.001401416	2.747620667	0.01272495	0.042090087	-7.280326959
BTB/POZ domain-containing protein KCTD12 OS=Homo sapiens (Human) OX=9606 GN=KCTD12 PE=1 SV=1	0.0002788	2.740939939	0.012911027	0.042090087	-7.294178858
Peptidyl-prolyl cis-trans isomerase A-like 4H OS=Homo sapiens (Human) OX=9606 GN=PPIAL4H PE=3 SV=1	0.001250617	2.738685374	0.012974407	0.042090087	-7.298850173
Peptidyl-prolyl cis-trans isomerase A-like 4E OS=Homo sapiens (Human) OX=9606 GN=PPIAL4E PE=3 SV=1	0.001250617	2.738685374	0.012974407	0.042090087	-7.298850173
Peptidyl-prolyl cis-trans isomerase A-like 4A OS=Homo sapiens (Human) OX=9606 GN=PPIAL4A PE=2 SV=1	0.001250617	2.738685374	0.012974407	0.042090087	-7.298850173
Peptidyl-prolyl cis-trans isomerase A-like 4F OS=Homo sapiens (Human) OX=9606 GN=PPIAL4F PE=3 SV=1	0.001250617	2.738685374	0.012974407	0.042090087	-7.298850173
Peptidyl-prolyl cis-trans isomerase A-like 4D OS=Homo sapiens (Human) OX=9606 GN=PPIAL4D PE=3 SV=1	0.001250617	2.738685374	0.012974407	0.042090087	-7.298850173
Myosin regulatory light chain 12B OS=Homo sapiens (Human) OX=9606 GN=MYL12B PE=1 SV=2	0.001234987	2.736580542	0.013057194	0.042090087	-7.304184124
Myosin regulatory light chain 12A OS=Homo sapiens (Human) OX=9606 GN=MYL12A PE=1 SV=2	0.001242201	2.736356313	0.013063547	0.042090087	-7.304648145
60S ribosomal protein L17 OS=Homo sapiens (Human) OX=9606 GN=RPL17 PE=1 SV=3	0.00041709	2.734957126	0.013103258	0.042090087	-7.307543254
Fascin OS=Homo sapiens (Human) OX=9606 GN=FSCN1 PE=1 SV=3	0.001172992	2.734242637	0.013110027	0.042090087	-7.308459421
Protein S100-A13 OS=Homo sapiens (Human) OX=9606 GN=S100A13 PE=1 SV=1	0.00011282	2.732826699	0.013163944	0.042115414	-7.311950152
Serpin B5 OS=Homo sapiens (Human) OX=9606 GN=SERPINB5 PE=1 SV=2	0.002875059	2.724769534	0.013372222	0.042632694	-7.327645517
Serine/threonine-protein kinase OSR1 OS=Homo sapiens (Human) OX=9606 GN=OXSR1 PE=1 SV=1	0.000542773	2.717589066	0.013605868	0.043226976	-7.343425918
Ubiquitin-conjugating enzyme E2 K OS=Homo sapiens (Human) OX=9606 GN=UBE2K PE=1 SV=3	0.000175881	2.713442422	0.013728555	0.043465841	-7.351978004
Serine/arginine-rich splicing factor 1 OS=Homo sapiens (Human) OX=9606 GN=SRSF1 PE=1 SV=2	0.000228677	2.710325632	0.013821465	0.043609105	-7.358402288
Adenylate kinase isoenzyme 1 OS=Homo sapiens (Human) OX=9606 GN=AK1 PE=1 SV=3	0.000121511	2.702041576	0.014047055	0.044168576	-7.374535357
Keratin, type II cytoskeletal 79 OS=Homo sapiens (Human) OX=9606 GN=KRT79 PE=1 SV=2	0.000754861	2.69878348	0.014146411	0.044328652	-7.38124271
Tubulin alpha chain-like 3 OS=Homo sapiens (Human) OX=9606 GN=TUBAL3 PE=1 SV=2	0.000214998	2.688941191	0.014450629	0.045127392	-7.401482611
Protein disulfide-isomerase A6 OS=Homo sapiens (Human) OX=9606 GN=PDIA6 PE=1 SV=1	0.000413115	2.683602354	0.014643014	0.045572645	-7.413348096
Heterogeneous nuclear ribonucleoproteins C1/C2 OS=Homo sapiens (Human) OX=9606 GN=HNRNPC PE=1 SV=4	0.000329957	2.677034067	0.014851939	0.046066185	-7.426815527
Myeloid-derived growth factor OS=Homo sapiens (Human) OX=9606 GN=MYDGF PE=1 SV=1	0.000133419	2.674288314	0.014915088	0.046105761	-7.431552962
Pyruvate kinase PKM OS=Homo sapiens (Human) OX=9606 GN=PKM PE=1 SV=4	0.002042272	2.661301647	0.015338556	0.047255147	-7.458141131
owl|Q05866| 78 KD GLUCOSE REGULATED PROTEIN HOMOLOG PRECURSOR (GRP 78) (IMMUNOGLOBULIN...	0.000102008	2.657628894	0.015460372	0.047470606	-7.465649713
Tubulin alpha-8 chain OS=Homo sapiens (Human) OX=9606 GN=TUBA8 PE=1 SV=1	0.000903706	2.651533808	0.01566456	0.047936697	-7.47809994
Plasminogen activator inhibitor 1 OS=Homo sapiens (Human) OX=9606 GN=SERPINE1 PE=1 SV=1	0.005527845	2.646601907	0.015857438	0.048196233	-7.489015376
Epidermal growth factor receptor OS=Homo sapiens (Human) OX=9606 GN=EGFR PE=1 SV=2	0.000289872	2.645358902	0.015874029	0.048196233	-7.490699687
Ras GTPase-activating protein-binding protein 1 OS=Homo sapiens (Human) OX=9606 GN=G3BP1 PE=1 SV=1	0.000123497	2.644382578	0.015907391	0.048196233	-7.492690603
Putative heat shock 70 kDa protein 7 OS=Homo sapiens (Human) OX=9606 GN=HSPA7 PE=5 SV=2	0.001724688	2.632374471	0.016323191	0.04904666	-7.517149389
RRM domain-containing protein OS=Homo sapiens (Human) OX=9606 GN=HNRNPCL2 PE=4 SV=1	0.000226581	2.630862639	0.01640249	0.04904666	-7.521055331
Heterogeneous nuclear ribonucleoprotein C-like 2 OS=Homo sapiens (Human) OX=9606 GN=HNRNPCL2 PE=1 SV=1	0.000226581	2.630862639	0.01640249	0.04904666	-7.521055331
Heterogeneous nuclear ribonucleoprotein C-like 1 OS=Homo sapiens (Human) OX=9606 GN=HNRNPCL1 PE=1 SV=1	0.000226581	2.630862639	0.01640249	0.04904666	-7.521055331
Heat shock protein HSP 90-beta OS=Homo sapiens (Human) OX=9606 GN=HSP90AB1 PE=1 SV=4	0.00341655	2.618942908	0.016800477	0.050073083	-7.544445547
C-X-C motif chemokine 14 OS=Homo sapiens (Human) OX=9606 GN=CXCL14 PE=1 SV=2	0.000588628	2.615895321	0.016937239	0.050316798	-7.55144066
ADP-sugar pyrophosphatase OS=Homo sapiens (Human) OX=9606 GN=NUDT5 PE=1 SV=1	0.000305363	2.610233702	0.017143786	0.050765581	-7.562913026
Reticulocalbin-1 OS=Homo sapiens (Human) OX=9606 GN=RCN1 PE=1 SV=1	0.000217786	2.606596179	0.017277746	0.050997218	-7.570277659
Putative ubiquitin-conjugating enzyme E2 N-like OS=Homo sapiens (Human) OX=9606 GN=UBE2NL PE=1 SV=1	0.002543263	2.601647313	0.017434546	0.051294566	-7.57949677
Myosin regulatory light polypeptide 9 OS=Homo sapiens (Human) OX=9606 GN=MYL9 PE=1 SV=4	0.000645229	2.598931717	0.017563254	0.051409356	-7.585779326
Coactosin-like protein OS=Homo sapiens (Human) OX=9606 GN=COTL1 PE=1 SV=3	0.001490346	2.598327972	0.017585933	0.051409356	-7.586999497
60S ribosomal protein L18 OS=Homo sapiens (Human) OX=9606 GN=RPL18 PE=1 SV=2	0.000601947	2.586075242	0.01805221	0.052604371	-7.611732924
Putative heat shock protein HSP 90-beta-3 OS=Homo sapiens (Human) OX=9606 GN=HSP90AB3P PE=5 SV=1	0.001787519	2.580860202	0.018226563	0.052943825	-7.621476473
Eukaryotic translation initiation factor 2 subunit 3B OS=Homo sapiens (Human) OX=9606 GN=EIF2S3B PE=2 SV=2	0.000115079	2.57799586	0.018338325	0.053099898	-7.627248273
Heat shock 70 kDa protein 4 OS=Homo sapiens (Human) OX=9606 GN=HSPA4 PE=1 SV=4	0.000233786	2.572225177	0.018565457	0.053587991	-7.638867044
Tetranectin OS=Homo sapiens (Human) OX=9606 GN=CLEC3B PE=1 SV=3	0.000138504	2.569065718	0.018690934	0.053780518	-7.645222968
Heat shock protein HSP 90-alpha OS=Homo sapiens (Human) OX=9606 GN=HSP90AA1 PE=1 SV=5	0.003655573	2.564672327	0.018866747	0.053860962	-7.654054869
Calpain-1 catalytic subunit OS=Homo sapiens (Human) OX=9606 GN=CAPN1 PE=1 SV=1	0.000103176	2.562519932	0.018953449	0.053860962	-7.658379064
RRM domain-containing protein OS=Homo sapiens (Human) OX=9606 GN=HNRNPCL4 PE=4 SV=1	0.000219362	2.561737944	0.019013214	0.053860962	-7.66069248
Heterogeneous nuclear ribonucleoprotein C-like 3 OS=Homo sapiens (Human) OX=9606 GN=HNRNPCL3 PE=2 SV=1	0.000219362	2.561737944	0.019013214	0.053860962	-7.66069248
Heterogeneous nuclear ribonucleoprotein C-like 4 OS=Homo sapiens (Human) OX=9606 GN=HNRNPCL4 PE=3 SV=1	0.000219362	2.561737944	0.019013214	0.053860962	-7.66069248
Dermcidin OS=Homo sapiens (Human) OX=9606 GN=DCD PE=1 SV=2	0.000426744	2.559510234	0.01910355	0.053877348	-7.665162713
60S ribosomal protein L36 OS=Homo sapiens (Human) OX=9606 GN=RPL36 PE=1 SV=3	0.000546697	2.558693705	0.019136763	0.053877348	-7.666800724
Tubulin alpha-1A chain OS=Homo sapiens (Human) OX=9606 GN=TUBA1A PE=1 SV=1	0.001897586	2.536705666	0.02002298	0.056199469	-7.710100795
Transitional endoplasmic reticulum ATPase OS=Homo sapiens (Human) OX=9606 GN=VCP PE=1 SV=4	0.000581654	2.533673575	0.020152271	0.056389381	-7.716158881
Flavin reductase (NADPH) OS=Homo sapiens (Human) OX=9606 GN=BLVRB PE=1 SV=3	0.000131679	2.527539205	0.02041625	0.056953869	-7.728404226
Putative endoplasmin-like protein OS=Homo sapiens (Human) OX=9606 GN=HSP90B2P PE=5 SV=1	0.00040208	2.523145315	0.020636605	0.057263362	-7.737862467
60S ribosomal protein L11 OS=Homo sapiens (Human) OX=9606 GN=RPL11 PE=1 SV=2	0.000382771	2.522115372	0.02065236	0.057263362	-7.739218827
40S ribosomal protein S4, Y isoform 2 OS=Homo sapiens (Human) OX=9606 GN=RPS4Y2 PE=2 SV=3	0.000381358	2.519603987	0.020791932	0.057476186	-7.744914507
Hsc70-interacting protein OS=Homo sapiens (Human) OX=9606 GN=ST13 PE=1 SV=2	0.000117548	2.503378299	0.021487921	0.059221229	-7.776488654
Septin-2 OS=Homo sapiens (Human) OX=9606 GN=SEPTIN2 PE=1 SV=1	0.000123849	2.49784978	0.021740463	0.059655734	-7.787458498
Ras-related protein Rab-11A OS=Homo sapiens (Human) OX=9606 GN=RAB11A PE=1 SV=3	0.00017966	2.497077253	0.021775973	0.059655734	-7.788990385
Ras-related protein Rab-11B OS=Homo sapiens (Human) OX=9606 GN=RAB11B PE=1 SV=4	0.000178012	2.486880782	0.022249793	0.060771823	-7.809186865
Receptor of activated protein C kinase 1 OS=Homo sapiens (Human) OX=9606 GN=RACK1 PE=1 SV=3	0.000387643	2.483962421	0.022417583	0.061047881	-7.815610426
BSA	0.097430216	2.477108191	0.022712976	0.061668763	-7.828503973
Tubulin alpha-1C chain OS=Homo sapiens (Human) OX=9606 GN=TUBA1C PE=1 SV=1	0.0019194	2.474641226	0.022831321	0.061806684	-7.833374138
Phosphoglycerate mutase 1 OS=Homo sapiens (Human) OX=9606 GN=PGAM1 PE=1 SV=2	0.002646603	2.468184648	0.02317466	0.062551073	-7.846741555
Putative tubulin-like protein alpha-4B OS=Homo sapiens (Human) OX=9606 GN=TUBA4B PE=5 SV=2	0.000318228	2.457065896	0.023691311	0.063757498	-7.867997743
Ganglioside GM2 activator OS=Homo sapiens (Human) OX=9606 GN=GM2A PE=1 SV=4	0.001637437	2.443220236	0.02439005	0.065084252	-7.895183194
no description	0.005056598	2.443129242	0.024394705	0.065084252	-7.895361592
Keratin, type I cytoskeletal 17 OS=Homo sapiens (Human) OX=9606 GN=KRT17 PE=1 SV=2	0.005044931	2.44307064	0.024397703	0.065084252	-7.895476481
Glyceraldehyde-3-phosphate dehydrogenase OS=Homo sapiens (Human) OX=9606 GN=GAPDH PE=1 SV=3	0.003253246	2.439690089	0.024571261	0.065356696	-7.902101612
Microtubule-associated protein RP/EB family member 1 OS=Homo sapiens (Human) OX=9606 GN=MAPRE1 PE=1 SV=3	0.000214949	2.43460022	0.024834752	0.06586608	-7.912067513
26S proteasome non-ATPase regulatory subunit 13 OS=Homo sapiens (Human) OX=9606 GN=PSMD13 PE=1 SV=2	0.000105008	2.425013031	0.02533824	0.066976438	-7.930809221
Keratin, type I cytoskeletal 10 OS=Homo sapiens (Human) OX=9606 GN=KRT10 PE=1 SV=6	0.01012076	2.423852928	0.025399808	0.066976438	-7.933074412
CD44 antigen OS=Homo sapiens (Human) OX=9606 GN=CD44 PE=1 SV=3	0.000100835	2.42167839	0.025515588	0.067088398	-7.937318816
Glutaredoxin-3 OS=Homo sapiens (Human) OX=9606 GN=GLRX3 PE=1 SV=2	0.000123442	2.414280998	0.025913148	0.067938482	-7.951742332
no description	0.006661974	2.412421991	0.026013961	0.06796595	-7.955363341
Junctional adhesion molecule A OS=Homo sapiens (Human) OX=9606 GN=F11R PE=1 SV=1	0.000407492	2.411948615	0.026072184	0.06796595	-7.95685682
no description	0.009762939	2.406756747	0.026323447	0.068270491	-7.966389009
Alpha-actinin-4 OS=Homo sapiens (Human) OX=9606 GN=ACTN4 PE=1 SV=2	0.003325962	2.406487628	0.026338233	0.068270491	-7.966912422
Carbonyl reductase [NADPH] 1 OS=Homo sapiens (Human) OX=9606 GN=CBR1 PE=1 SV=3	0.000293361	2.403206346	0.026519146	0.068326156	-7.973291695
no description	0.002832797	2.400886492	0.026647749	0.068326156	-7.977798996
no description	0.000283415	2.40014491	0.026688982	0.068326156	-7.979239339
Keratin, type I cytoskeletal 20 OS=Homo sapiens (Human) OX=9606 GN=KRT20 PE=1 SV=1	0.000283415	2.40014491	0.026688982	0.068326156	-7.979239339
Annexin A4 OS=Homo sapiens (Human) OX=9606 GN=ANXA4 PE=1 SV=4	0.000513735	2.399942718	0.026733075	0.068326156	-7.980191022
Heterogeneous nuclear ribonucleoprotein Q OS=Homo sapiens (Human) OX=9606 GN=SYNCRIP PE=1 SV=2	0.000121021	2.385467484	0.027517384	0.070134836	-8.007697246
Peptidyl-prolyl cis-trans isomerase A-like 4G OS=Homo sapiens (Human) OX=9606 GN=PPIAL4G PE=3 SV=1	0.000151033	2.381643351	0.027737116	0.070498503	-8.015096288
40S ribosomal protein S3 OS=Homo sapiens (Human) OX=9606 GN=RPS3 PE=1 SV=2	0.001739421	2.361917796	0.028930616	0.073026041	-8.053678896
Prefoldin subunit 2 OS=Homo sapiens (Human) OX=9606 GN=PFDN2 PE=1 SV=1	0.000252011	2.361907647	0.028931225	0.073026041	-8.053698425
Ribosomal_L6e_N domain-containing protein OS=Homo sapiens (Human) OX=9606 GN=RPL6 PE=1 SV=1	0.000199795	2.360678891	0.028970987	0.073026041	-8.055543726
Keratin, type I cytoskeletal 14 OS=Homo sapiens (Human) OX=9606 GN=KRT14 PE=1 SV=4	0.007331454	2.352026559	0.02949493	0.074142476	-8.072179698
SHC-transforming protein 1 OS=Homo sapiens (Human) OX=9606 GN=SHC1 PE=1 SV=4	0.0008431	2.341192861	0.030163362	0.075615002	-8.092962175
Serine--tRNA ligase, cytoplasmic OS=Homo sapiens (Human) OX=9606 GN=SARS PE=1 SV=3	0.000108391	2.338909578	0.030306019	0.075765046	-8.097335443
Heterogeneous nuclear ribonucleoprotein K OS=Homo sapiens (Human) OX=9606 GN=HNRNPK PE=1 SV=1	0.000257618	2.331628442	0.030765122	0.076703234	-8.111265434
60S ribosomal protein L12 OS=Homo sapiens (Human) OX=9606 GN=RPL12 PE=1 SV=1	0.002647916	2.327548666	0.031025176	0.076911687	-8.119060104
Dynein light chain 2, cytoplasmic OS=Homo sapiens (Human) OX=9606 GN=DYNLL2 PE=1 SV=1	0.000243728	2.326947211	0.031063686	0.076911687	-8.120208576
Adenosylhomocysteinase OS=Homo sapiens (Human) OX=9606 GN=AHCY PE=1 SV=4	0.000346534	2.326366629	0.031100901	0.076911687	-8.121317035
Adenylate kinase 2, mitochondrial OS=Homo sapiens (Human) OX=9606 GN=AK2 PE=1 SV=2	0.00016336	2.324182659	0.031241263	0.077050554	-8.125485321
Protein-L-isoaspartate(D-aspartate) O-methyltransferase OS=Homo sapiens (Human) OX=9606 GN=PCMT1 PE=1 SV=4	0.000127438	2.32224417	0.031366339	0.077151076	-8.129183249
Actin, cytoplasmic 2 OS=Homo sapiens (Human) OX=9606 GN=ACTG1 PE=1 SV=1	0.031968239	2.312420099	0.032007367	0.078398492	-8.147897303
Actin, cytoplasmic 1 OS=Homo sapiens (Human) OX=9606 GN=ACTB PE=1 SV=1	0.031966627	2.311851332	0.032044848	0.078398492	-8.14897939
Ladinin-1 OS=Homo sapiens (Human) OX=9606 GN=LAD1 PE=1 SV=2	0.000113994	2.30281416	0.032645855	0.079655887	-8.166152524
Rho-related GTP-binding protein RhoG OS=Homo sapiens (Human) OX=9606 GN=RHOG PE=1 SV=1	0.000105072	2.30140695	0.032740372	0.079674044	-8.168823186
Keratin, type II cytoskeletal 1 OS=Homo sapiens (Human) OX=9606 GN=KRT1 PE=1 SV=6	0.015731575	2.296349098	0.033082179	0.080223128	-8.178414533
40S ribosomal protein S15a OS=Homo sapiens (Human) OX=9606 GN=RPS15A PE=1 SV=2	0.000511149	2.29600532	0.033141358	0.080223128	-8.179522029
Poly(rC)-binding protein 1 OS=Homo sapiens (Human) OX=9606 GN=PCBP1 PE=1 SV=2	0.000742343	2.293151482	0.033299969	0.080394383	-8.18447207
Kinesin-1 heavy chain OS=Homo sapiens (Human) OX=9606 GN=KIF5B PE=1 SV=1	0.000117826	2.289649804	0.033539986	0.080760755	-8.1911001
Actin-related protein 2/3 complex subunit 4 OS=Homo sapiens (Human) OX=9606 GN=ARPC4 PE=1 SV=3	0.00013952	2.284501286	0.033895783	0.081403258	-8.200834787
Heterogeneous nuclear ribonucleoprotein A1-like 2 OS=Homo sapiens (Human) OX=9606 GN=HNRNPA1L2 PE=2 SV=2	0.000127986	2.274888246	0.034569442	0.082803767	-8.218977259
Serum amyloid A-1 protein OS=Homo sapiens (Human) OX=9606 GN=SAA1 PE=1 SV=1	0.000383985	2.267414147	0.035138344	0.083946698	-8.233482245
Annexin A5 OS=Homo sapiens (Human) OX=9606 GN=ANXA5 PE=1 SV=2	0.000585572	2.255652606	0.035991572	0.085650893	-8.255566854
Src substrate cortactin OS=Homo sapiens (Human) OX=9606 GN=CTTN PE=1 SV=2	0.000166921	2.25450421	0.0360389	0.085650893	-8.257301521
no description	0.004020689	2.252069226	0.036218226	0.085652672	-8.261866189
Heme-binding protein 1 OS=Homo sapiens (Human) OX=9606 GN=HEBP1 PE=1 SV=1	0.000180689	2.251952163	0.036226868	0.085652672	-8.262085567
Tubulin beta-1 chain OS=Homo sapiens (Human) OX=9606 GN=TUBB1 PE=1 SV=1	0.000410516	2.250891744	0.036342332	0.085688235	-8.264487386
owl|| Immunoglobulin g1 (igg1) (mcg) with a hinge deletion, chain L...	0.000848772	2.249719135	0.036429206	0.085688235	-8.266682848
Complement C3 OS=Homo sapiens (Human) OX=9606 GN=C3 PE=1 SV=2	0.000905488	2.244941489	0.03678514	0.086303598	-8.275621098
Eukaryotic translation initiation factor 2 subunit 1 OS=Homo sapiens (Human) OX=9606 GN=EIF2S1 PE=1 SV=3	0.000138286	2.237003481	0.037346114	0.087395636	-8.290044717
Actin-related protein 2/3 complex subunit 3 OS=Homo sapiens (Human) OX=9606 GN=ARPC3 PE=1 SV=3	0.000115536	2.234994229	0.037498949	0.087405033	-8.293794395
CAAX prenyl protease 1 homolog OS=Homo sapiens (Human) OX=9606 GN=ZMPSTE24 PE=1 SV=2	0.000126465	2.234440395	0.037541178	0.087405033	-8.294827617
owl|P22010| 78 KD GLUCOSE REGULATED PROTEIN HOMOLOG PRECURSOR (GRP 78) (IMMUNOGLOBULIN...	0.000103902	2.232932679	0.03765636	0.087450683	-8.297639618
Thioredoxin OS=Homo sapiens (Human) OX=9606 GN=TXN PE=1 SV=3	0.015692843	2.214545025	0.039125508	0.090632506	-8.332227184
40S ribosomal protein S2 OS=Homo sapiens (Human) OX=9606 GN=RPS2 PE=1 SV=2	0.000623699	2.209523224	0.039525049	0.091326818	-8.341535245
Calcyclin-binding protein OS=Homo sapiens (Human) OX=9606 GN=CACYBP PE=1 SV=2	0.000179692	2.200162823	0.040241276	0.092742249	-8.358480319
Proliferation-associated protein 2G4 OS=Homo sapiens (Human) OX=9606 GN=PA2G4 PE=1 SV=3	0.000776113	2.198116759	0.040407938	0.092742249	-8.362261309
Peptidyl-prolyl cis-trans isomerase FKBP1A OS=Homo sapiens (Human) OX=9606 GN=FKBP1A PE=1 SV=2	0.00083749	2.197074359	0.040531661	0.092742249	-8.364555413
Ubiquitin-conjugating enzyme E2 D3 OS=Homo sapiens (Human) OX=9606 GN=UBE2D3 PE=1 SV=1	0.000238187	2.195226783	0.040644417	0.092742249	-8.367598211
Ubiquitin-conjugating enzyme E2 D2 OS=Homo sapiens (Human) OX=9606 GN=UBE2D2 PE=1 SV=1	0.000238187	2.195226783	0.040644417	0.092742249	-8.367598211
Guanine nucleotide-binding protein G(i) subunit alpha-2 OS=Homo sapiens (Human) OX=9606 GN=GNAI2 PE=1 SV=3	0.000223682	2.189118398	0.041187206	0.093514375	-8.379226727
Keratin, type II cytoskeletal 6A OS=Homo sapiens (Human) OX=9606 GN=KRT6A PE=1 SV=3	0.004491194	2.188779163	0.041176577	0.093514375	-8.379489829
60S ribosomal protein L24 OS=Homo sapiens (Human) OX=9606 GN=RPL24 PE=1 SV=1	0.000409884	2.179119716	0.042024803	0.095179937	-8.397619663
Charged multivesicular body protein 1b OS=Homo sapiens (Human) OX=9606 GN=CHMP1B PE=1 SV=1	0.000121927	2.174052372	0.042432526	0.095826847	-8.406719455
Endothelial lipase OS=Homo sapiens (Human) OX=9606 GN=LIPG PE=1 SV=1	0.000117365	-2.171051115	0.042672757	0.095826847	-8.412077831
Immunoglobulin lambda-like polypeptide 5 OS=Homo sapiens (Human) OX=9606 GN=IGLL5 PE=2 SV=2	0.00086574	2.17059156	0.042751473	0.095826847	-8.413267419
Keratin, type II cytoskeletal 6C OS=Homo sapiens (Human) OX=9606 GN=KRT6C PE=1 SV=3	0.004530941	2.169724248	0.042786711	0.095826847	-8.414510458
Polyadenylate-binding protein 1 OS=Homo sapiens (Human) OX=9606 GN=PABPC1 PE=1 SV=2	0.000165026	2.169173675	0.042834077	0.095826847	-8.415519594
no description	0.004811671	2.167871698	0.042946276	0.095843519	-8.417905346
Beta-2-microglobulin OS=Homo sapiens (Human) OX=9606 GN=B2M PE=1 SV=1	0.001753306	2.164822283	0.043249545	0.096285483	-8.423832043
Serine protease HTRA1 OS=Homo sapiens (Human) OX=9606 GN=HTRA1 PE=1 SV=1	0.000778822	-2.16214674	0.04348232	0.096568746	-8.428725675
Myelin protein zero-like protein 1 OS=Homo sapiens (Human) OX=9606 GN=MPZL1 PE=1 SV=1	0.000125052	2.148869352	0.044614601	0.09871732	-8.452626114
Putative fatty acid-binding protein 5-like protein 3 OS=Homo sapiens (Human) OX=9606 GN=FABP5P3 PE=5 SV=1	0.002394653	2.147182865	0.044765482	0.09871732	-8.455698615
60S ribosomal protein L7a OS=Homo sapiens (Human) OX=9606 GN=RPL7A PE=1 SV=2	0.000643611	2.145965552	0.044914602	0.09871732	-8.458242886
Keratin, type I cytoskeletal 16 OS=Homo sapiens (Human) OX=9606 GN=KRT16 PE=1 SV=4	0.0055205	2.144779764	0.044981277	0.09871732	-8.460074114
Keratin, type II cytoskeletal 3 OS=Homo sapiens (Human) OX=9606 GN=KRT3 PE=1 SV=3	0.000492897	2.144691683	0.044989205	0.09871732	-8.460234432
40S ribosomal protein S18 OS=Homo sapiens (Human) OX=9606 GN=RPS18 PE=1 SV=3	0.000773656	2.140785115	0.045342086	0.099253609	-8.467340808
Keratin, type II cytoskeletal 6B OS=Homo sapiens (Human) OX=9606 GN=KRT6B PE=1 SV=5	0.005039943	2.132217428	0.046124835	0.100726072	-8.482898241
Sodium/potassium-transporting ATPase subunit alpha-2 OS=Homo sapiens (Human) OX=9606 GN=ATP1A2 PE=1 SV=1	0.000108461	2.122481902	0.047029165	0.102456395	-8.50052951
Alpha-2-HS-glycoprotein OS=Homo sapiens (Human) OX=9606 GN=AHSG PE=1 SV=2	0.025881005	2.117521303	0.047496116	0.103227901	-8.509494045
Tubulin alpha-1B chain OS=Homo sapiens (Human) OX=9606 GN=TUBA1B PE=1 SV=1	0.002086376	2.113178806	0.047908332	0.103877071	-8.517330881
no description	0.011421208	2.111038977	0.048112648	0.104073459	-8.521188914
Putative 40S ribosomal protein S26-like 1 OS=Homo sapiens (Human) OX=9606 GN=RPS26P11 PE=5 SV=1	0.000484319	2.102804198	0.048947335	0.105629273	-8.536307895
Insulin OS=Homo sapiens (Human) OX=9606 GN=INS PE=1 SV=1	0.043944136	2.100999817	0.049081795	0.105670218	-8.53925658
Polyadenylate-binding protein 3 OS=Homo sapiens (Human) OX=9606 GN=PABPC3 PE=1 SV=2	0.000100741	2.088434667	0.050319685	0.108081013	-8.561794246
Golgi apparatus protein 1 OS=Homo sapiens (Human) OX=9606 GN=GLG1 PE=1 SV=2	0.000160614	2.086189485	0.050543825	0.108308197	-8.565812398
Interstitial collagenase OS=Homo sapiens (Human) OX=9606 GN=MMP1 PE=1 SV=3	0.000331872	2.084654171	0.050739086	0.108472578	-8.568840067
no description	0.005896895	2.082026721	0.05096179	0.108694728	-8.573255191
no description	0.004950234	2.071927701	0.051988796	0.110429843	-8.59127261
60S ribosomal protein L22 OS=Homo sapiens (Human) OX=9606 GN=RPL22 PE=1 SV=2	0.002045246	2.071656025	0.05201668	0.110429843	-8.591756534
Malate dehydrogenase, mitochondrial OS=Homo sapiens (Human) OX=9606 GN=MDH2 PE=1 SV=3	0.000247048	2.069059852	0.052283825	0.110740045	-8.596378945
Translationally-controlled tumor protein OS=Homo sapiens (Human) OX=9606 GN=TPT1 PE=1 SV=1	0.000493156	2.066354348	0.052605445	0.111163931	-8.601460635
Keratin, type II cytoskeletal 5 OS=Homo sapiens (Human) OX=9606 GN=KRT5 PE=1 SV=3	0.00510943	2.063518114	0.052858211	0.111440699	-8.606233526
Protein canopy homolog 2 OS=Homo sapiens (Human) OX=9606 GN=CNPY2 PE=1 SV=1	0.000278111	2.057443205	0.053536511	0.112611282	-8.617279198
Kunitz-type protease inhibitor 1 OS=Homo sapiens (Human) OX=9606 GN=SPINT1 PE=1 SV=2	0.000356412	2.046117037	0.054741328	0.114815977	-8.637321788
BolA-like protein 2 OS=Homo sapiens (Human) OX=9606 GN=BOLA2B PE=1 SV=1	0.000158713	2.045240228	0.054835609	0.114815977	-8.63887042
Adipogenesis regulatory factor OS=Homo sapiens (Human) OX=9606 GN=ADIRF PE=1 SV=1	0.000290214	2.040788384	0.055316559	0.115558566	-8.646726758
Interleukin-6 OS=Homo sapiens (Human) OX=9606 GN=IL6 PE=1 SV=1	0.000122999	2.039358108	0.055471881	0.115619069	-8.649248487
POTE ankyrin domain family member E OS=Homo sapiens (Human) OX=9606 GN=POTEE PE=2 SV=3	0.002725671	2.037620927	0.055618478	0.115661154	-8.652060987
60S ribosomal protein L36a OS=Homo sapiens (Human) OX=9606 GN=RPL36A PE=1 SV=2	0.000432049	2.035823474	0.055814789	0.115806195	-8.655227946
Guanine nucleotide-binding protein G(i) subunit alpha OS=Homo sapiens (Human) OX=9606 GN=GNAI3 PE=1 SV=3	0.000144523	2.032121968	0.056263722	0.116445553	-8.661989129
L-lactate dehydrogenase B chain OS=Homo sapiens (Human) OX=9606 GN=LDHB PE=1 SV=2	0.005143806	2.030702824	0.056377464	0.116445553	-8.664240211
Integrin beta-6 OS=Homo sapiens (Human) OX=9606 GN=ITGB6 PE=1 SV=2	0.000107597	2.028576908	0.056655347	0.116755952	-8.668220243
Immunoglobulin lambda constant 1 OS=Homo sapiens (Human) OX=9606 GN=IGLC1 PE=1 SV=1	0.001698047	2.01826643	0.057765286	0.118775814	-8.686066887
Heterogeneous nuclear ribonucleoprotein A/B OS=Homo sapiens (Human) OX=9606 GN=HNRNPAB PE=1 SV=2	0.000400175	2.011642376	0.058560093	0.119907632	-8.697888629
60S ribosomal protein L38 OS=Homo sapiens (Human) OX=9606 GN=RPL38 PE=1 SV=2	0.000294194	2.011033589	0.058629624	0.119907632	-8.698952183
Gamma-enolase OS=Homo sapiens (Human) OX=9606 GN=ENO2 PE=1 SV=3	0.00012071	2.009963038	0.058708873	0.119907632	-8.700591366
Putative keratin-87 protein OS=Homo sapiens (Human) OX=9606 GN=KRT87P PE=5 SV=4	0.000139681	2.007892029	0.058989609	0.120212677	-8.704437171
Keratin, type II cuticular Hb3 OS=Homo sapiens (Human) OX=9606 GN=KRT83 PE=1 SV=2	0.000203437	2.005981706	0.059209475	0.1203926	-8.707769755
Keratin-like protein KRT222 OS=Homo sapiens (Human) OX=9606 GN=KRT222 PE=2 SV=1	0.000159685	1.998827479	0.059995975	0.121721325	-8.720008559
Keratin, type II cuticular Hb1 OS=Homo sapiens (Human) OX=9606 GN=KRT81 PE=1 SV=3	0.000221411	1.99438541	0.060559956	0.122593717	-8.727955139
Core histone macro-H2A.1 OS=Homo sapiens (Human) OX=9606 GN=H2AFY PE=1 SV=4	0.000214619	1.990937627	0.060923146	0.123056685	-8.733723377
Keratin, type II cuticular Hb6 OS=Homo sapiens (Human) OX=9606 GN=KRT86 PE=1 SV=1	0.000251572	1.98670768	0.061469184	0.12388613	-8.741277344
Nucleosome assembly protein 1-like 1 OS=Homo sapiens (Human) OX=9606 GN=NAP1L1 PE=1 SV=1	0.000109808	1.983481349	0.061811115	0.124051897	-8.746651721
Heterogeneous nuclear ribonucleoproteins A2/B1 OS=Homo sapiens (Human) OX=9606 GN=HNRNPA2B1 PE=1 SV=2	0.000828561	1.983288545	0.061878003	0.124051897	-8.747199264
Vesicle-trafficking protein SEC22b OS=Homo sapiens (Human) OX=9606 GN=SEC22B PE=1 SV=4	0.000122995	1.982620519	0.06195816	0.124051897	-8.748355496
Protein NDRG1 OS=Homo sapiens (Human) OX=9606 GN=NDRG1 PE=1 SV=1	0.000408331	1.980357651	0.062230375	0.124324876	-8.752270201
40S ribosomal protein S16 OS=Homo sapiens (Human) OX=9606 GN=RPS16 PE=1 SV=2	0.000879444	1.975836251	0.062777484	0.125144657	-8.760083273
Signal recognition particle 14 kDa protein OS=Homo sapiens (Human) OX=9606 GN=SRP14 PE=1 SV=2	0.0003546	1.970137739	0.063473139	0.125975336	-8.769913592
U6 snRNA-associated Sm-like protein LSm8 OS=Homo sapiens (Human) OX=9606 GN=LSM8 PE=1 SV=3	0.000368506	1.969543414	0.063546086	0.125975336	-8.770937761
F-actin-capping protein subunit alpha-1 OS=Homo sapiens (Human) OX=9606 GN=CAPZA1 PE=1 SV=3	0.000833107	1.968936941	0.063620602	0.125975336	-8.771982653
Beta-enolase OS=Homo sapiens (Human) OX=9606 GN=ENO3 PE=1 SV=5	0.000121681	1.967568737	0.063744897	0.125975336	-8.774135124
Keratin, type II cuticular Hb5 OS=Homo sapiens (Human) OX=9606 GN=KRT85 PE=1 SV=1	0.000158701	1.966279004	0.063948095	0.126104542	-8.776559488
40S ribosomal protein S26 OS=Homo sapiens (Human) OX=9606 GN=RPS26 PE=1 SV=3	0.000534412	1.962843372	0.064373637	0.126670705	-8.782469394
Vesicle-associated membrane protein-associated protein A OS=Homo sapiens (Human) OX=9606 GN=VAPA PE=1 SV=3	0.000104174	1.958602252	0.064858145	0.12735022	-8.789556784
Putative trypsin-6 OS=Homo sapiens (Human) OX=9606 GN=PRSS3P2 PE=5 SV=2	0.000283691	1.955597406	0.06523507	0.127816037	-8.794714384
Inhibin beta A chain OS=Homo sapiens (Human) OX=9606 GN=INHBA PE=1 SV=2	0.002810614	1.952644934	0.065651722	0.128357534	-8.799972014
Putative heat shock protein HSP 90-beta 2 OS=Homo sapiens (Human) OX=9606 GN=HSP90AB2P PE=1 SV=2	0.002575985	1.949825166	0.065964608	0.128694277	-8.804607173
NSFL1 cofactor p47 OS=Homo sapiens (Human) OX=9606 GN=NSFL1C PE=1 SV=2	0.000332893	1.947514119	0.066258723	0.128716573	-8.808562489
Malate dehydrogenase, cytoplasmic OS=Homo sapiens (Human) OX=9606 GN=MDH1 PE=1 SV=4	0.000992812	1.94696792	0.066328405	0.128716573	-8.80949684
Ras-related protein R-Ras2 OS=Homo sapiens (Human) OX=9606 GN=RRAS2 PE=1 SV=1	0.000157783	1.945893747	0.066465634	0.128716573	-8.811333854
Staphylococcal nuclease domain-containing protein 1 OS=Homo sapiens (Human) OX=9606 GN=SND1 PE=1 SV=1	0.000133871	1.94522142	0.066551654	0.128716573	-8.812483297
Guanine nucleotide-binding protein G(I)/G(S)/G(O) subunit gamma-12 OS=Homo sapiens (Human) OX=9606 GN=GNG12 PE=1 SV=3	0.000836783	1.9428843	0.066896034	0.128716573	-8.816666221
Peptidyl-prolyl cis-trans isomerase FKBP3 OS=Homo sapiens (Human) OX=9606 GN=FKBP3 PE=1 SV=1	0.000110044	1.941776338	0.066993985	0.128716573	-8.818369004
no description	0.002671484	1.940461568	0.067163483	0.128716573	-8.820613359
Keratin, type I cytoskeletal 19 OS=Homo sapiens (Human) OX=9606 GN=KRT19 PE=1 SV=4	0.002671484	1.940461568	0.067163483	0.128716573	-8.820613359
Histone H1.5 OS=Homo sapiens (Human) OX=9606 GN=H1-5 PE=1 SV=3	0.000734188	1.940198375	0.0672421	0.128716573	-8.821250289
Programmed cell death 6-interacting protein OS=Homo sapiens (Human) OX=9606 GN=PDCD6IP PE=1 SV=1	0.000565481	1.938178426	0.067458726	0.128861657	-8.824508328
Actin, alpha skeletal muscle OS=Homo sapiens (Human) OX=9606 GN=ACTA1 PE=1 SV=1	0.025744708	1.933521318	0.068064531	0.129498004	-8.832443644
Actin, alpha cardiac muscle 1 OS=Homo sapiens (Human) OX=9606 GN=ACTC1 PE=1 SV=1	0.025745313	1.933441874	0.068074907	0.129498004	-8.832578899
SAP domain-containing ribonucleoprotein OS=Homo sapiens (Human) OX=9606 GN=SARNP PE=1 SV=3	0.000128922	1.92002545	0.069847444	0.132594214	-8.855366648
40S ribosomal protein S11 OS=Homo sapiens (Human) OX=9606 GN=RPS11 PE=1 SV=3	0.001057468	1.896195796	0.073142149	0.138036892	-8.895738384
Integrin alpha-V OS=Homo sapiens (Human) OX=9606 GN=ITGAV PE=1 SV=2	0.000165274	1.895903353	0.073182845	0.138036892	-8.896229546
T-complex protein 1 subunit gamma OS=Homo sapiens (Human) OX=9606 GN=CCT3 PE=1 SV=4	0.000665694	1.895070019	0.073253457	0.138036892	-8.897466376
40S ribosomal protein S7 OS=Homo sapiens (Human) OX=9606 GN=RPS7 PE=1 SV=1	0.000418711	1.893427665	0.073528166	0.138036892	-8.900385425
Actin, gamma-enteric smooth muscle OS=Homo sapiens (Human) OX=9606 GN=ACTG2 PE=1 SV=1	0.025493364	1.892500924	0.073612291	0.138036892	-8.901779071
Actin, aortic smooth muscle OS=Homo sapiens (Human) OX=9606 GN=ACTA2 PE=1 SV=1	0.025427019	1.892448171	0.073619676	0.138036892	-8.901867583
Vesicle-associated membrane protein 3 OS=Homo sapiens (Human) OX=9606 GN=VAMP3 PE=1 SV=3	0.000101421	1.887273693	0.074347189	0.139115906	-8.910541541
C-X-C motif chemokine 5 OS=Homo sapiens (Human) OX=9606 GN=CXCL5 PE=1 SV=1	0.00023117	1.883967972	0.074860928	0.139791325	-8.91623091
60S ribosomal protein L36a-like OS=Homo sapiens (Human) OX=9606 GN=RPL36AL PE=1 SV=3	0.000446375	1.872504161	0.076504552	0.142290775	-8.935360242
Keratin-associated protein 11-1 OS=Homo sapiens (Human) OX=9606 GN=KRTAP11-1 PE=2 SV=1	0.000141644	1.871904813	0.076591351	0.142290775	-8.936358142
60S ribosomal protein L7 OS=Homo sapiens (Human) OX=9606 GN=RPL7 PE=1 SV=1	0.000492829	1.870068028	0.076857898	0.142290775	-8.939414973
Keratin, type I cuticular Ha1 OS=Homo sapiens (Human) OX=9606 GN=KRT31 PE=1 SV=3	0.001644314	1.869417618	0.076906585	0.142290775	-8.940347986
Immunoglobulin heavy constant gamma 2 OS=Homo sapiens (Human) OX=9606 GN=IGHG2 PE=1 SV=2	0.000994292	1.868933953	0.076976977	0.142290775	-8.941152627
IST1 homolog OS=Homo sapiens (Human) OX=9606 GN=IST1 PE=1 SV=1	0.00014721	1.856257214	0.07884223	0.145444839	-8.962190576
Keratin, type I cytoskeletal 15 OS=Homo sapiens (Human) OX=9606 GN=KRT15 PE=1 SV=3	0.002465511	1.851193549	0.079598318	0.146249922	-8.970566265
no description	0.002465511	1.851193549	0.079598318	0.146249922	-8.970566265
Small glutamine-rich tetratricopeptide repeat-containing protein alpha OS=Homo sapiens (Human) OX=9606 GN=SGTA PE=1 SV=1	0.000133843	1.847990645	0.080079842	0.14683979	-8.975855879
Cadherin-1 OS=Homo sapiens (Human) OX=9606 GN=CDH1 PE=1 SV=3	0.000456217	1.841608575	0.081046941	0.148315902	-8.986376834
Eukaryotic translation initiation factor 6 OS=Homo sapiens (Human) OX=9606 GN=EIF6 PE=1 SV=1	0.000752107	1.840358705	0.081237532	0.148367948	-8.988434286
Complement factor I OS=Homo sapiens (Human) OX=9606 GN=CFI PE=1 SV=2	0.002049287	1.83192122	0.082534452	0.150436302	-9.002297895
Keratin, type II cytoskeletal 2 epidermal OS=Homo sapiens (Human) OX=9606 GN=KRT2 PE=1 SV=2	0.007176979	1.817388098	0.084810817	0.153776338	-9.026072145
6-phosphogluconolactonase OS=Homo sapiens (Human) OX=9606 GN=PGLS PE=1 SV=2	0.000137941	1.816675992	0.084923752	0.153776338	-9.027233623
Glutathione S-transferase P OS=Homo sapiens (Human) OX=9606 GN=GSTP1 PE=1 SV=2	0.004750854	1.816637353	0.084929884	0.153776338	-9.027296636
Ephrin-B1 OS=Homo sapiens (Human) OX=9606 GN=EFNB1 PE=1 SV=1	0.000313946	1.81624303	0.085039155	0.153776338	-9.028062296
Proteasome subunit alpha type-7 OS=Homo sapiens (Human) OX=9606 GN=PSMA7 PE=1 SV=1	0.000125542	1.812754377	0.085548045	0.154391443	-9.033624195
Histone H2A type 1-D OS=Homo sapiens (Human) OX=9606 GN=H2AC7 PE=1 SV=2	0.007335661	1.807722422	0.086354958	0.15475431	-9.041809831
Histone H2A type 1 OS=Homo sapiens (Human) OX=9606 GN=H2AC17 PE=1 SV=2	0.007335661	1.807722422	0.086354958	0.15475431	-9.041809831
Histone H2A.J OS=Homo sapiens (Human) OX=9606 GN=H2AFJ PE=1 SV=1	0.00739231	1.80699754	0.086471744	0.15475431	-9.042987691
Histone H2A type 1-J OS=Homo sapiens (Human) OX=9606 GN=H2AC14 PE=1 SV=3	0.00744984	1.806234893	0.086594762	0.15475431	-9.044226551
Histone H2A type 1-H OS=Homo sapiens (Human) OX=9606 GN=HIST1H2AH PE=1 SV=3	0.00744984	1.806234893	0.086594762	0.15475431	-9.044226551
Amyloid-beta precursor protein OS=Homo sapiens (Human) OX=9606 GN=APP PE=1 SV=3	0.007922286	1.803945484	0.08696497	0.155112958	-9.047943293
PDZ and LIM domain protein 1 OS=Homo sapiens (Human) OX=9606 GN=PDLIM1 PE=1 SV=4	0.000551473	1.799982476	0.08765595	0.155953973	-9.054484222
14-3-3 protein epsilon OS=Homo sapiens (Human) OX=9606 GN=YWHAE PE=1 SV=1	0.004608997	1.798951094	0.087777373	0.155953973	-9.056039812
Rab GDP dissociation inhibitor beta OS=Homo sapiens (Human) OX=9606 GN=GDI2 PE=1 SV=2	0.001141308	1.795144427	0.08844795	0.156840841	-9.062313059
40S ribosomal protein S24 OS=Homo sapiens (Human) OX=9606 GN=RPS24 PE=1 SV=1	0.000313623	1.789437548	0.089390176	0.15809282	-9.071528532
Rab GDP dissociation inhibitor alpha OS=Homo sapiens (Human) OX=9606 GN=GDI1 PE=1 SV=2	0.000396244	1.788495393	0.089499542	0.15809282	-9.072938012
no description	0.007046805	1.784358528	0.090188994	0.15890966	-9.079604476
Apolipoprotein C-I OS=Homo sapiens (Human) OX=9606 GN=APOC1 PE=1 SV=1	0.000165812	1.783920666	0.090309315	0.15890966	-9.080417295
Tubulin-specific chaperone A OS=Homo sapiens (Human) OX=9606 GN=TBCA PE=1 SV=3	0.000427372	1.781759791	0.090671559	0.159107747	-9.083893536
Serum amyloid A-2 protein OS=Homo sapiens (Human) OX=9606 GN=SAA2 PE=1 SV=1	0.000152897	1.781175849	0.090769665	0.159107747	-9.084832418
T-complex protein 1 subunit delta OS=Homo sapiens (Human) OX=9606 GN=CCT4 PE=1 SV=4	0.000405182	1.774803415	0.091799107	0.160604556	-9.094960056
Lactadherin OS=Homo sapiens (Human) OX=9606 GN=MFGE8 PE=1 SV=3	0.000322184	1.770940463	0.092457087	0.161447013	-9.10115123
Keratin, type II cytoskeletal 72 OS=Homo sapiens (Human) OX=9606 GN=KRT72 PE=1 SV=2	0.000302425	1.758875216	0.094538552	0.164767191	-9.120425696
Inter-alpha-trypsin inhibitor heavy chain H4 OS=Homo sapiens (Human) OX=9606 GN=ITIH4 PE=1 SV=4	0.001058583	1.756501438	0.095000182	0.165256971	-9.124302655
T-complex protein 1 subunit epsilon OS=Homo sapiens (Human) OX=9606 GN=CCT5 PE=1 SV=1	0.000413612	1.748965571	0.096278336	0.16698067	-9.136185322
Disintegrin and metalloproteinase domain-containing protein 10 OS=Homo sapiens (Human) OX=9606 GN=ADAM10 PE=1 SV=1	0.000292144	1.748526489	0.096356059	0.16698067	-9.136882116
Peptidyl-prolyl cis-trans isomerase B OS=Homo sapiens (Human) OX=9606 GN=PPIB PE=1 SV=2	0.001000274	1.745305116	0.09692794	0.167240066	-9.141990339
Peptidylprolyl isomerase OS=Homo sapiens (Human) OX=9606 GN=FKBP1C PE=1 SV=1	0.000131081	1.74423941	0.097165267	0.167240066	-9.143769647
Immunoglobulin heavy constant gamma 4 OS=Homo sapiens (Human) OX=9606 GN=IGHG4 PE=1 SV=1	0.001157708	1.743612412	0.097229614	0.167240066	-9.144671768
40S ribosomal protein S9 OS=Homo sapiens (Human) OX=9606 GN=RPS9 PE=1 SV=3	0.00076817	1.74296341	0.097392997	0.167240066	-9.145789724
Calreticulin OS=Homo sapiens (Human) OX=9606 GN=CALR PE=1 SV=1	0.000987634	1.742814387	0.097419623	0.167240066	-9.146025579
POTE ankyrin domain family member F OS=Homo sapiens (Human) OX=9606 GN=POTEF PE=1 SV=2	0.002496679	1.732891348	0.099159191	0.16973093	-9.161611134
60S ribosomal protein L6 OS=Homo sapiens (Human) OX=9606 GN=RPL6 PE=1 SV=3	0.000320789	1.731838985	0.099357117	0.16973093	-9.163281962
Inter-alpha-trypsin inhibitor heavy chain H2 OS=Homo sapiens (Human) OX=9606 GN=ITIH2 PE=1 SV=2	0.000152342	1.73141715	0.09942708	0.16973093	-9.163934424
2-iminobutanoate/2-iminopropanoate deaminase OS=Homo sapiens (Human) OX=9606 GN=RIDA PE=1 SV=1	0.000101836	1.72867741	0.099926598	0.17026599	-9.168248337
40S ribosomal protein S13 OS=Homo sapiens (Human) OX=9606 GN=RPS13 PE=1 SV=2	0.000588433	1.720792402	0.101423976	0.172496168	-9.180717418
Coatomer subunit delta OS=Homo sapiens (Human) OX=9606 GN=ARCN1 PE=1 SV=1	0.000129296	1.71841728	0.101816485	0.172842456	-9.18435922
Integrin alpha-2 OS=Homo sapiens (Human) OX=9606 GN=ITGA2 PE=1 SV=1	0.000106713	1.713715307	0.102692787	0.174007223	-9.191718959
Keratin, type I cuticular Ha3-II OS=Homo sapiens (Human) OX=9606 GN=KRT33B PE=1 SV=3	0.001668563	1.711204197	0.103163427	0.174481583	-9.195643396
Putative nascent polypeptide-associated complex subunit alpha-like protein OS=Homo sapiens (Human) OX=9606 GN=NACA4P PE=5 SV=1	0.000137855	1.7092085	0.103538786	0.174698108	-9.198759311
Profilin-2 OS=Homo sapiens (Human) OX=9606 GN=PFN2 PE=1 SV=3	0.000880961	1.708748245	0.103673303	0.174698108	-9.199554332
Tissue factor pathway inhibitor 2 OS=Homo sapiens (Human) OX=9606 GN=TFPI2 PE=1 SV=1	0.000299947	1.703422158	0.104681555	0.176072836	-9.207853258
Pyruvate kinase PKLR OS=Homo sapiens (Human) OX=9606 GN=PKLR PE=1 SV=2	0.00016365	1.700865544	0.105120672	0.176487	-9.211756306
Afamin OS=Homo sapiens (Human) OX=9606 GN=AFM PE=1 SV=1	0.000905093	1.698818575	0.105559793	0.176899654	-9.215011023
Epithelial discoidin domain-containing receptor 1 OS=Homo sapiens (Human) OX=9606 GN=DDR1 PE=1 SV=1	0.000145161	1.689967842	0.107218099	0.179350202	-9.228662425
Polypeptide N-acetylgalactosaminyltransferase 2 OS=Homo sapiens (Human) OX=9606 GN=GALNT2 PE=1 SV=1	0.000132198	1.682052776	0.108763813	0.181603812	-9.240890952
Copper transport protein ATOX1 OS=Homo sapiens (Human) OX=9606 GN=ATOX1 PE=1 SV=1	0.0003165	1.675499613	0.110105912	0.183484386	-9.251047587
Trypsin-2 OS=Homo sapiens (Human) OX=9606 GN=PRSS2 PE=1 SV=1	0.000249486	1.674325532	0.110291161	0.183484386	-9.25278813
Syntenin-1 OS=Homo sapiens (Human) OX=9606 GN=SDCBP PE=1 SV=1	0.00107383	1.672826616	0.110637544	0.183726593	-9.255154739
Mesencephalic astrocyte-derived neurotrophic factor OS=Homo sapiens (Human) OX=9606 GN=MANF PE=1 SV=3	0.000154307	1.669518383	0.111250528	0.184409842	-9.260168818
POTE ankyrin domain family member I OS=Homo sapiens (Human) OX=9606 GN=POTEI PE=3 SV=1	0.00208772	1.664241335	0.112359891	0.185911935	-9.268313245
Cathepsin B OS=Homo sapiens (Human) OX=9606 GN=CTSB PE=1 SV=3	0.001151541	1.659805025	0.113258796	0.186663476	-9.275092878
Annexin A3 OS=Homo sapiens (Human) OX=9606 GN=ANXA3 PE=1 SV=3	0.001238332	1.658605522	0.113502892	0.186663476	-9.27692365
Protein S100-P OS=Homo sapiens (Human) OX=9606 GN=S100P PE=1 SV=2	0.000134617	1.6574325	0.113742033	0.186663476	-9.278713047
Ras-related protein R-Ras OS=Homo sapiens (Human) OX=9606 GN=RRAS PE=1 SV=1	0.000112838	1.656014306	0.114031727	0.186663476	-9.280875178
no description	0.000346498	1.655429099	0.114103371	0.186663476	-9.281709484
POTE ankyrin domain family member J OS=Homo sapiens (Human) OX=9606 GN=POTEJ PE=3 SV=1	0.002144623	1.655441485	0.114148915	0.186663476	-9.28174809
Tumor-associated calcium signal transducer 2 OS=Homo sapiens (Human) OX=9606 GN=TACSTD2 PE=1 SV=3	0.000818631	1.65488654	0.114262543	0.186663476	-9.282593543
Fatty acid synthase OS=Homo sapiens (Human) OX=9606 GN=FASN PE=1 SV=3	0.00037191	1.65375653	0.114446131	0.186663476	-9.284257539
Casein kinase II subunit beta OS=Homo sapiens (Human) OX=9606 GN=CSNK2B PE=1 SV=1	0.000124747	1.652041685	0.114798463	0.186904971	-9.286867993
14-3-3 protein eta OS=Homo sapiens (Human) OX=9606 GN=YWHAH PE=1 SV=4	0.002696703	1.650533689	0.115109057	0.187077774	-9.289161887
Protein S100-A9 OS=Homo sapiens (Human) OX=9606 GN=S100A9 PE=1 SV=1	0.000442733	1.649727047	0.115323588	0.187094119	-9.290443806
Immunoglobulin heavy constant alpha 2 OS=Homo sapiens (Human) OX=9606 GN=IGHA2 PE=1 SV=4	0.000476139	1.641314557	0.117071542	0.189087129	-9.303204054
60S ribosomal protein L27 OS=Homo sapiens (Human) OX=9606 GN=RPL27 PE=1 SV=2	0.000227879	1.640614108	0.11716996	0.189087129	-9.304211803
Histone H2A type 2-A OS=Homo sapiens (Human) OX=9606 GN=HIST2H2AA3 PE=1 SV=3	0.007212163	1.640071012	0.117283692	0.189087129	-9.305033812
Histone H2A type 2-C OS=Homo sapiens (Human) OX=9606 GN=HIST2H2AC PE=1 SV=4	0.007267857	1.639515906	0.117400035	0.189087129	-9.305873785
owl|P24067| IMMUNOGLOBULIN BINDING PROTEIN HOMOLOG B70 (HEAT SHOCK PROTEIN...	0.000322738	1.638632778	0.117585329	0.189087129	-9.307209673
High mobility group protein B1 OS=Homo sapiens (Human) OX=9606 GN=HMGB1 PE=1 SV=3	0.000281092	1.636409339	0.118101079	0.189583311	-9.31062172
Plasminogen activator inhibitor 2 OS=Homo sapiens (Human) OX=9606 GN=SERPINB2 PE=1 SV=2	0.000563592	1.633514178	0.118712324	0.190056419	-9.314991919
Enhancer of rudimentary homolog OS=Homo sapiens (Human) OX=9606 GN=ERH PE=1 SV=1	0.000303043	1.633046915	0.118811226	0.190056419	-9.315696697
Phosphoglycerate mutase 2 OS=Homo sapiens (Human) OX=9606 GN=PGAM2 PE=1 SV=3	0.001570088	1.62602651	0.120305594	0.192111028	-9.326267306
Filamin-C OS=Homo sapiens (Human) OX=9606 GN=FLNC PE=1 SV=3	0.000153083	1.620698075	0.121402213	0.193524434	-9.334221247
no description	0.001162	1.615931445	0.122434077	0.194829879	-9.341362371
14-3-3 protein zeta/delta OS=Homo sapiens (Human) OX=9606 GN=YWHAZ PE=1 SV=1	0.013177801	1.610625368	0.123591409	0.196330102	-9.349292848
Putative heat shock protein HSP 90-beta 4 OS=Homo sapiens (Human) OX=9606 GN=HSP90AB4P PE=5 SV=1	0.000658595	1.605022355	0.124871687	0.198020093	-9.35768673
40S ribosomal protein S6 OS=Homo sapiens (Human) OX=9606 GN=RPS6 PE=1 SV=1	0.000471327	1.601667864	0.125614268	0.198838411	-9.362675792
Poly(rC)-binding protein 2 OS=Homo sapiens (Human) OX=9606 GN=PCBP2 PE=1 SV=1	0.000351342	1.599849866	0.125970075	0.198838411	-9.365336714
Complement factor H OS=Homo sapiens (Human) OX=9606 GN=CFH PE=1 SV=4	0.000264961	1.599753784	0.126039649	0.198838411	-9.36551899
Histone H2A type 1-B/E OS=Homo sapiens (Human) OX=9606 GN=H2AC8 PE=1 SV=2	0.0071077	1.589909518	0.128198399	0.200997566	-9.380064036
Integrin alpha-6 OS=Homo sapiens (Human) OX=9606 GN=ITGA6 PE=1 SV=5	0.00032115	1.589564694	0.128276288	0.200997566	-9.380573654
Histone H2A type 1-C OS=Homo sapiens (Human) OX=9606 GN=HIST1H2AC PE=1 SV=3	0.00710666	1.589517414	0.128286971	0.200997566	-9.380643523
Histone H2A type 3 OS=Homo sapiens (Human) OX=9606 GN=HIST3H2A PE=1 SV=3	0.00710666	1.589517414	0.128286971	0.200997566	-9.380643523
Integrin beta-4 OS=Homo sapiens (Human) OX=9606 GN=ITGB4 PE=1 SV=5	0.000250006	1.581675005	0.130069289	0.203441709	-9.39221069
Alpha-2-macroglobulin OS=Homo sapiens (Human) OX=9606 GN=A2M PE=1 SV=3	0.000212867	1.577525564	0.131020681	0.204373222	-9.398313108
Alpha-centractin OS=Homo sapiens (Human) OX=9606 GN=ACTR1A PE=1 SV=1	0.000104945	1.577130504	0.131111564	0.204373222	-9.398893463
Tetraspanin-14 OS=Homo sapiens (Human) OX=9606 GN=TSPAN14 PE=1 SV=1	0.000327797	1.571166434	0.132538183	0.206245641	-9.407672519
Putative histone H2B type 2-D OS=Homo sapiens (Human) OX=9606 GN=HIST2H2BD PE=5 SV=3	0.000391484	1.549644021	0.137565462	0.213661122	-9.438995797
Immunoglobulin heavy constant alpha 1 OS=Homo sapiens (Human) OX=9606 GN=IGHA1 PE=1 SV=2	0.001739728	1.548788307	0.137770559	0.213661122	-9.440235491
Gamma-glutamylcyclotransferase OS=Homo sapiens (Human) OX=9606 GN=GGCT PE=1 SV=1	0.000150073	1.536442456	0.140758021	0.217924855	-9.458061843
60S ribosomal protein L28 OS=Homo sapiens (Human) OX=9606 GN=RPL28 PE=1 SV=3	0.001601116	1.530125401	0.142355347	0.219406091	-9.467160377
40S ribosomal protein S17 OS=Homo sapiens (Human) OX=9606 GN=RPS17 PE=1 SV=2	0.000168606	1.530068605	0.142321299	0.219406091	-9.467221537
Follistatin-related protein 1 OS=Homo sapiens (Human) OX=9606 GN=FSTL1 PE=1 SV=1	0.000713126	1.529805742	0.142434118	0.219406091	-9.467618898
60S ribosomal protein L10a OS=Homo sapiens (Human) OX=9606 GN=RPL10A PE=1 SV=2	0.000374387	1.518760497	0.145178154	0.222991486	-9.483416208
Parathyroid hormone-related protein OS=Homo sapiens (Human) OX=9606 GN=PTHLH PE=1 SV=1	0.006082016	1.516614387	0.145716366	0.222991486	-9.486475236
Putative histone H2B type 2-C OS=Homo sapiens (Human) OX=9606 GN=HIST2H2BC PE=5 SV=3	0.000332677	1.515605273	0.145922038	0.222991486	-9.487895705
Ribosome-binding protein 1 OS=Homo sapiens (Human) OX=9606 GN=RRBP1 PE=1 SV=5	0.000385565	1.515565961	0.145931926	0.222991486	-9.487951687
Fatty acid-binding protein 5 OS=Homo sapiens (Human) OX=9606 GN=FABP5 PE=1 SV=3	0.009996987	1.514650067	0.146169525	0.222991486	-9.489258094
Carbonyl reductase [NADPH] 3 OS=Homo sapiens (Human) OX=9606 GN=CBR3 PE=1 SV=3	0.000179597	1.514406119	0.146223925	0.222991486	-9.489602875
Ras-related protein Ral-A OS=Homo sapiens (Human) OX=9606 GN=RALA PE=1 SV=1	0.000112239	1.512699254	0.146654519	0.223276014	-9.492031014
Keratin, type I cuticular Ha5 OS=Homo sapiens (Human) OX=9606 GN=KRT35 PE=2 SV=5	0.001455421	1.510332122	0.147253411	0.2238154	-9.495394865
Elongin-C OS=Homo sapiens (Human) OX=9606 GN=ELOC PE=1 SV=1	0.000398231	1.508725979	0.147708847	0.224135315	-9.49769001
Histone H2AX OS=Homo sapiens (Human) OX=9606 GN=H2AFX PE=1 SV=2	0.006442016	1.491605285	0.152062797	0.230360032	-9.521860309
Poly(rC)-binding protein 3 OS=Homo sapiens (Human) OX=9606 GN=PCBP3 PE=2 SV=2	0.000314435	1.488294784	0.152926281	0.231285202	-9.526511651
Vitamin D-binding protein OS=Homo sapiens (Human) OX=9606 GN=GC PE=1 SV=2	0.000227766	1.486125489	0.153494283	0.231761171	-9.529555122
Calpain small subunit 1 OS=Homo sapiens (Human) OX=9606 GN=CAPNS1 PE=1 SV=1	0.000313034	1.484786527	0.153893502	0.231981145	-9.531441447
Cystatin-C OS=Homo sapiens (Human) OX=9606 GN=CST3 PE=1 SV=1	0.004550718	1.479620318	0.155255692	0.233649602	-9.538668997
Histone H3.3 OS=Homo sapiens (Human) OX=9606 GN=H3-3A PE=1 SV=2	0.000956349	1.462370933	0.15982803	0.240135711	-9.562650943
T-complex protein 1 subunit eta OS=Homo sapiens (Human) OX=9606 GN=CCT7 PE=1 SV=2	0.000341613	1.461378719	0.160097165	0.240145747	-9.564024078
Immunoglobulin lambda constant 6 OS=Homo sapiens (Human) OX=9606 GN=IGLC6 PE=1 SV=1	0.002134885	1.456433828	0.161491486	0.241840769	-9.570859718
Keratin, type II cytoskeletal 4 OS=Homo sapiens (Human) OX=9606 GN=KRT4 PE=1 SV=4	0.001176267	1.453115878	0.162400305	0.242154685	-9.575432921
no description	0.001176267	1.453115878	0.162400305	0.242154685	-9.575432921
Elongation factor 1-gamma OS=Homo sapiens (Human) OX=9606 GN=EEF1G PE=1 SV=3	0.000394171	1.452597974	0.162495056	0.242154685	-9.576143311
Nucleobindin-1 OS=Homo sapiens (Human) OX=9606 GN=NUCB1 PE=1 SV=4	0.00077731	1.450344051	0.163162725	0.24251203	-9.579246985
Partner of Y14 and mago OS=Homo sapiens (Human) OX=9606 GN=PYM1 PE=1 SV=1	0.00016381	1.449973284	0.163264929	0.24251203	-9.579756723
Heat shock protein HSP 90-alpha A2 OS=Homo sapiens (Human) OX=9606 GN=HSP90AA2P PE=1 SV=2	0.002870896	1.439505823	0.166124556	0.246096371	-9.594104279
Laminin subunit alpha-3 OS=Homo sapiens (Human) OX=9606 GN=LAMA3 PE=1 SV=2	0.001771371	1.439179307	0.16621591	0.246096371	-9.59455055
Integrin alpha-3 OS=Homo sapiens (Human) OX=9606 GN=ITGA3 PE=1 SV=5	0.000719174	1.433108703	0.167921803	0.248220436	-9.602832805
Keratin, type I cytoskeletal 9 OS=Homo sapiens (Human) OX=9606 GN=KRT9 PE=1 SV=3	0.011855071	1.42901187	0.169081049	0.249530903	-9.608406241
Keratin, type I cuticular Ha6 OS=Homo sapiens (Human) OX=9606 GN=KRT36 PE=2 SV=1	0.001406592	1.423828367	0.170557058	0.251303878	-9.615439537
Protein disulfide-isomerase A4 OS=Homo sapiens (Human) OX=9606 GN=PDIA4 PE=1 SV=2	0.001228015	1.422332173	0.170985034	0.251529431	-9.617465821
Histone H2A.Z OS=Homo sapiens (Human) OX=9606 GN=H2AZ1 PE=1 SV=2	0.003578805	1.418004862	0.172227719	0.252950823	-9.623316556
Histone H3.1 OS=Homo sapiens (Human) OX=9606 GN=H3C11 PE=1 SV=2	0.000956838	1.414787494	0.173156378	0.253286379	-9.627657231
Keratin, type I cuticular Ha2 OS=Homo sapiens (Human) OX=9606 GN=KRT32 PE=2 SV=3	0.001464832	1.414660402	0.173193144	0.253286379	-9.627828532
Angiopoietin-related protein 4 OS=Homo sapiens (Human) OX=9606 GN=ANGPTL4 PE=1 SV=2	0.000426903	1.414499911	0.173286638	0.253286379	-9.628040237
Histone H3.2 OS=Homo sapiens (Human) OX=9606 GN=HIST2H3C PE=1 SV=3	0.000957894	1.412100409	0.173935069	0.253828689	-9.631276351
Desmoplakin OS=Homo sapiens (Human) OX=9606 GN=DSP PE=1 SV=3	0.000247009	1.409905343	0.174620268	0.254422843	-9.634223232
Histone H2A.V OS=Homo sapiens (Human) OX=9606 GN=H2AFV PE=1 SV=3	0.003571597	1.406911532	0.175446743	0.25522062	-9.638249214
Keratin, type II cytoskeletal 2 oral OS=Homo sapiens (Human) OX=9606 GN=KRT76 PE=1 SV=2	0.002010406	1.397461599	0.178226952	0.258853431	-9.650894465
no description	0.011498245	1.393864823	0.179294395	0.25999108	-9.655689174
Purine nucleoside phosphorylase OS=Homo sapiens (Human) OX=9606 GN=PNP PE=1 SV=2	0.00017564	1.386033802	0.181636212	0.262970149	-9.666093465
Keratin, type I cytoskeletal 18 OS=Homo sapiens (Human) OX=9606 GN=KRT18 PE=1 SV=2	0.001523715	1.383436489	0.182418311	0.263369555	-9.669533669
no description	0.001527263	1.383206294	0.182487757	0.263369555	-9.669838312
Granulocyte colony-stimulating factor OS=Homo sapiens (Human) OX=9606 GN=CSF3 PE=1 SV=1	0.000236288	1.374491275	0.185179022	0.266832764	-9.681330021
Procollagen-lysine,2-oxoglutarate 5-dioxygenase 2 OS=Homo sapiens (Human) OX=9606 GN=PLOD2 PE=1 SV=2	0.000613802	1.372864811	0.185675957	0.26705637	-9.683469947
Keratin, type II cytoskeletal 75 OS=Homo sapiens (Human) OX=9606 GN=KRT75 PE=1 SV=2	0.001686494	1.371922363	0.185917932	0.26705637	-9.684720701
Aldo-keto reductase family 1 member C3 OS=Homo sapiens (Human) OX=9606 GN=AKR1C3 PE=1 SV=4	0.000271038	1.367832713	0.187220164	0.268420089	-9.690077467
Keratin, type I cytoskeletal 28 OS=Homo sapiens (Human) OX=9606 GN=KRT28 PE=1 SV=2	0.003100858	1.366923024	0.187454029	0.268420089	-9.691282332
Keratin, type I cuticular Ha8 OS=Homo sapiens (Human) OX=9606 GN=KRT38 PE=1 SV=3	0.001433409	1.365862239	0.187781264	0.268468525	-9.69267208
Keratin, type I cuticular Ha7 OS=Homo sapiens (Human) OX=9606 GN=KRT37 PE=3 SV=3	0.001455731	1.36466518	0.188151082	0.268577598	-9.694239294
Histone H3.1t OS=Homo sapiens (Human) OX=9606 GN=HIST3H3 PE=1 SV=3	0.000945344	1.360327202	0.189496117	0.270076242	-9.699909187
no description	0.000262247	1.349263159	0.192961274	0.274561195	-9.714302847
Keratin, type II cytoskeletal 1b OS=Homo sapiens (Human) OX=9606 GN=KRT77 PE=2 SV=3	0.001021598	1.348516273	0.193243071	0.274561195	-9.715255778
no description	0.000141782	1.345933534	0.194013865	0.27480292	-9.718615476
Ubiquitin-like modifier-activating enzyme 1 OS=Homo sapiens (Human) OX=9606 GN=UBA1 PE=1 SV=3	0.000141782	1.345933534	0.194013865	0.27480292	-9.718615476
Cytosolic non-specific dipeptidase OS=Homo sapiens (Human) OX=9606 GN=CNDP2 PE=1 SV=2	0.000328021	1.335905995	0.197211356	0.27890014	-9.73155012
60S ribosomal protein L19 OS=Homo sapiens (Human) OX=9606 GN=RPL19 PE=1 SV=1	0.000385692	1.319746306	0.202497212	0.285933564	-9.752206442
Heat shock protein beta-1 OS=Homo sapiens (Human) OX=9606 GN=HSPB1 PE=1 SV=2	0.010238874	1.314429299	0.204245078	0.287957236	-9.758962752
Keratin, type II cuticular Hb4 OS=Homo sapiens (Human) OX=9606 GN=KRT84 PE=2 SV=2	0.000205941	1.312038949	0.204989298	0.28847448	-9.762012828
Putative translationally-controlled tumor protein-like protein TPT1P8 OS=Homo sapiens (Human) OX=9606 GN=TPT1P8 PE=5 SV=2	0.000112691	1.311274045	0.205242499	0.28847448	-9.76298154
40S ribosomal protein S5 OS=Homo sapiens (Human) OX=9606 GN=RPS5 PE=1 SV=4	0.000189716	1.307705647	0.206426964	0.289310834	-9.767494491
Keratin, type II cytoskeletal 7 OS=Homo sapiens (Human) OX=9606 GN=KRT7 PE=1 SV=5	0.000269959	1.307576545	0.206469917	0.289310834	-9.767657574
Cofilin-2 OS=Homo sapiens (Human) OX=9606 GN=CFL2 PE=1 SV=1	0.002375441	1.305119891	0.20733388	0.289379035	-9.770737347
Keratin, type I cytoskeletal 24 OS=Homo sapiens (Human) OX=9606 GN=KRT24 PE=1 SV=1	0.001277692	1.30466563	0.207440264	0.289379035	-9.771331085
Keratin, type II cytoskeletal 8 OS=Homo sapiens (Human) OX=9606 GN=KRT8 PE=1 SV=7	0.000827736	1.303773451	0.207783635	0.289379035	-9.772434541
no description	0.000827736	1.303773451	0.207783635	0.289379035	-9.772434541
60S ribosomal protein L13 OS=Homo sapiens (Human) OX=9606 GN=RPL13 PE=1 SV=4	0.000709626	1.301156832	0.208659855	0.289751701	-9.775728607
Protein S100-A8 OS=Homo sapiens (Human) OX=9606 GN=S100A8 PE=1 SV=1	0.001446011	1.301083184	0.208684559	0.289751701	-9.775821242
Plastin-1 OS=Homo sapiens (Human) OX=9606 GN=PLS1 PE=1 SV=2	0.000135649	1.297991133	0.209678671	0.290552813	-9.779728265
Neutral alpha-glucosidase AB OS=Homo sapiens (Human) OX=9606 GN=GANAB PE=1 SV=3	0.00010287	1.296604656	0.21014601	0.290552813	-9.781468062
Proliferating cell nuclear antigen OS=Homo sapiens (Human) OX=9606 GN=PCNA PE=1 SV=1	0.000143152	-1.296402654	0.210214166	0.290552813	-9.781721411
60S ribosomal protein L15 OS=Homo sapiens (Human) OX=9606 GN=RPL15 PE=1 SV=2	0.000388897	1.289983065	0.212434145	0.293178345	-9.789732842
Keratin, type II cytoskeletal 71 OS=Homo sapiens (Human) OX=9606 GN=KRT71 PE=1 SV=3	0.00022911	1.275889719	0.217225621	0.299339523	-9.807275615
Proteasome subunit alpha type-1 OS=Homo sapiens (Human) OX=9606 GN=PSMA1 PE=1 SV=1	0.00031763	1.258099466	0.223496583	0.307517855	-9.829133346
Proprotein convertase subtilisin/kexin type 9 OS=Homo sapiens (Human) OX=9606 GN=PCSK9 PE=1 SV=3	0.001241774	-1.248457543	0.226928223	0.311468595	-9.84088411
Peroxiredoxin-6 OS=Homo sapiens (Human) OX=9606 GN=PRDX6 PE=1 SV=3	0.001875293	1.247514591	0.227265994	0.311468595	-9.842029181
Immunoglobulin kappa constant OS=Homo sapiens (Human) OX=9606 GN=IGKC PE=1 SV=2	0.005579313	1.247048458	0.227389095	0.311468595	-9.842622019
Prosaposin OS=Homo sapiens (Human) OX=9606 GN=PSAP PE=1 SV=2	0.000510891	1.242173641	0.229186462	0.313461305	-9.848501068
Calmodulin-like protein 3 OS=Homo sapiens (Human) OX=9606 GN=CALML3 PE=1 SV=2	0.000221547	1.234849868	0.231796424	0.316557803	-9.857365358
Trypsin-3 OS=Homo sapiens (Human) OX=9606 GN=PRSS3 PE=1 SV=2	0.000117415	1.227328616	0.234546298	0.319835861	-9.86639402
Histone H3 OS=Homo sapiens (Human) OX=9606 GN=HIST2H3PS2 PE=1 SV=1	0.000671096	1.223870632	0.235818927	0.321092735	-9.870529239
Aldo-keto reductase family 1 member C4 OS=Homo sapiens (Human) OX=9606 GN=AKR1C4 PE=1 SV=3	0.000171334	1.214035696	0.239467264	0.32557585	-9.88223572
Trypsin-1 OS=Homo sapiens (Human) OX=9606 GN=PRSS1 PE=1 SV=1	0.000298175	1.2117933	0.240305082	0.326230194	-9.884893502
Clathrin heavy chain 1 OS=Homo sapiens (Human) OX=9606 GN=CLTC PE=1 SV=5	0.000149264	1.204871287	0.242905393	0.328979746	-9.893071156
Putative high mobility group protein B1-like 1 OS=Homo sapiens (Human) OX=9606 GN=HMGB1P1 PE=5 SV=1	0.000112331	1.204489278	0.243049517	0.328979746	-9.893521289
Immunoglobulin superfamily member 8 OS=Homo sapiens (Human) OX=9606 GN=IGSF8 PE=1 SV=1	0.00011974	-1.19666206	0.24601687	0.332504336	-9.902717313
Alpha-actinin-2 OS=Homo sapiens (Human) OX=9606 GN=ACTN2 PE=1 SV=1	0.000350191	1.193476399	0.247275061	0.333711919	-9.906413961
Histone H3.3C OS=Homo sapiens (Human) OX=9606 GN=H3F3C PE=1 SV=3	0.000647167	1.190156141	0.248504108	0.33487667	-9.910321672
Glucose-6-phosphate isomerase OS=Homo sapiens (Human) OX=9606 GN=GPI PE=1 SV=4	0.000168982	1.185632562	0.250244651	0.336420265	-9.915587922
Urokinase-type plasminogen activator OS=Homo sapiens (Human) OX=9606 GN=PLAU PE=1 SV=2	0.002643218	1.18537903	0.250384919	0.336420265	-9.915850694
SH3 domain-binding glutamic acid-rich-like protein 3 OS=Homo sapiens (Human) OX=9606 GN=SH3BGRL3 PE=1 SV=1	0.016906816	1.180057327	0.252402465	0.338633805	-9.922054656
116 kDa U5 small nuclear ribonucleoprotein component OS=Homo sapiens (Human) OX=9606 GN=EFTUD2 PE=1 SV=1	0.000104578	1.177273772	0.253485026	0.339588285	-9.925273446
Keratin, type I cytoskeletal 25 OS=Homo sapiens (Human) OX=9606 GN=KRT25 PE=1 SV=1	0.001703456	1.173457122	0.25497504	0.341085032	-9.929676171
TPT1-like protein OS=Homo sapiens (Human) OX=9606 GN=- PE=2 SV=2	0.000208406	1.169645546	0.256511636	0.34263963	-9.934027845
Haptoglobin OS=Homo sapiens (Human) OX=9606 GN=HP PE=1 SV=1	0.000290565	1.164270616	0.258588377	0.344910153	-9.940222521
Keratin, type I cytoskeletal 13 OS=Homo sapiens (Human) OX=9606 GN=KRT13 PE=1 SV=4	0.001865604	1.161129867	0.259832481	0.346065095	-9.943811683
Histone H1.4 OS=Homo sapiens (Human) OX=9606 GN=H1-4 PE=1 SV=2	0.000966609	1.149157164	0.264657522	0.351979118	-9.957382474
60S ribosomal protein L18a OS=Homo sapiens (Human) OX=9606 GN=RPL18A PE=1 SV=2	0.000882254	1.147479509	0.265332974	0.352255243	-9.959278923
Histone H1.2 OS=Homo sapiens (Human) OX=9606 GN=H1-2 PE=1 SV=2	0.000937658	1.145547946	0.266112239	0.352255243	-9.961459406
Histone H1.3 OS=Homo sapiens (Human) OX=9606 GN=H1-3 PE=1 SV=2	0.000903746	1.145356404	0.266189607	0.352255243	-9.961675458
Insulin-like growth factor-binding protein 2 OS=Homo sapiens (Human) OX=9606 GN=IGFBP2 PE=1 SV=2	0.013250847	1.144721075	0.266405058	0.352255243	-9.962426019
Thioredoxin domain-containing protein 17 OS=Homo sapiens (Human) OX=9606 GN=TXNDC17 PE=1 SV=1	0.003459262	1.138121545	0.269083076	0.355282849	-9.969847472
Receptor-type tyrosine-protein phosphatase kappa OS=Homo sapiens (Human) OX=9606 GN=PTPRK PE=1 SV=2	0.000162449	1.135449733	0.270172924	0.356207818	-9.972841381
Myosin light chain 6B OS=Homo sapiens (Human) OX=9606 GN=MYL6B PE=1 SV=1	0.001995223	1.128829761	0.272887322	0.359136702	-9.980232899
Probable phosphoglycerate mutase 4 OS=Homo sapiens (Human) OX=9606 GN=PGAM4 PE=3 SV=1	0.001445958	1.128219411	0.273179393	0.359136702	-9.980877571
Cathepsin D OS=Homo sapiens (Human) OX=9606 GN=CTSD PE=1 SV=1	0.000216823	1.126868234	0.273695465	0.359298925	-9.982415773
Eukaryotic initiation factor 4A-III OS=Homo sapiens (Human) OX=9606 GN=EIF4A3 PE=1 SV=4	0.000149152	1.12264371	0.275441951	0.361073618	-9.987105714
Proteasome subunit beta type-1 OS=Homo sapiens (Human) OX=9606 GN=PSMB1 PE=1 SV=2	0.000138396	1.117218458	0.277696862	0.363508767	-9.993106008
Spliceosome RNA helicase DDX39B OS=Homo sapiens (Human) OX=9606 GN=DDX39B PE=1 SV=1	0.000115601	1.099744704	0.285051682	0.37260327	-10.01225814
Sulfhydryl oxidase 1 OS=Homo sapiens (Human) OX=9606 GN=QSOX1 PE=1 SV=3	0.001092209	1.092780444	0.288022304	0.375949227	-10.01981718
no description	0.001170599	1.090208315	0.289164744	0.376902764	-10.02256202
HLA class I histocompatibility antigen, A alpha chain OS=Homo sapiens (Human) OX=9606 GN=HLA-A PE=1 SV=2	0.000358403	1.087559063	0.290264238	0.377797692	-10.02545668
45 kDa calcium-binding protein OS=Homo sapiens (Human) OX=9606 GN=SDF4 PE=1 SV=1	0.000981202	1.083798523	0.291926162	0.379421077	-10.02946716
Alpha-actinin-3 OS=Homo sapiens (Human) OX=9606 GN=ACTN3 PE=1 SV=2	0.000394414	1.082252367	0.292595121	0.379751114	-10.03112741
Glypican-1 OS=Homo sapiens (Human) OX=9606 GN=GPC1 PE=1 SV=2	0.000481135	1.081212515	0.293045647	0.37979712	-10.03224281
RuvB-like 1 OS=Homo sapiens (Human) OX=9606 GN=RUVBL1 PE=1 SV=1	0.000143835	1.079693607	0.293665363	0.380061963	-10.0339069
Histone H2A type 1-A OS=Homo sapiens (Human) OX=9606 GN=HIST1H2AA PE=1 SV=3	0.006748944	1.073699703	0.296276518	0.382899737	-10.04030995
Amphiregulin OS=Homo sapiens (Human) OX=9606 GN=AREG PE=1 SV=2	0.000198532	1.072105679	0.296973746	0.383259488	-10.04200746
Keratin, type I cytoskeletal 27 OS=Homo sapiens (Human) OX=9606 GN=KRT27 PE=1 SV=2	0.001757902	1.061949001	0.30144411	0.388480789	-10.05277096
Heat shock 70 kDa protein 4L OS=Homo sapiens (Human) OX=9606 GN=HSPA4L PE=1 SV=3	0.000124259	1.058431263	0.303003634	0.389941385	-10.05647764
Amyloid-like protein 2 OS=Homo sapiens (Human) OX=9606 GN=APLP2 PE=1 SV=2	0.001837651	1.056641463	0.303799328	0.390416271	-10.05835937
no description	0.000227786	1.052053284	0.305845943	0.391945431	-10.06317026
Ubiquitin carboxyl-terminal hydrolase isozyme L3 OS=Homo sapiens (Human) OX=9606 GN=UCHL3 PE=1 SV=1	0.000227786	1.052053284	0.305845943	0.391945431	-10.06317026
Apolipoprotein A-II OS=Homo sapiens (Human) OX=9606 GN=APOA2 PE=1 SV=1	0.000105781	-1.049105357	0.3071661	0.393086688	-10.06625144
Nuclear migration protein nudC OS=Homo sapiens (Human) OX=9606 GN=NUDC PE=1 SV=1	0.000340406	1.045800187	0.308689215	0.394272792	-10.06965969
Keratin, type II cytoskeletal 78 OS=Homo sapiens (Human) OX=9606 GN=KRT78 PE=1 SV=2	0.000908135	1.04521034	0.308954745	0.394272792	-10.07027353
Cadherin-3 OS=Homo sapiens (Human) OX=9606 GN=CDH3 PE=1 SV=2	0.000265439	1.039943793	0.311294866	0.396705852	-10.07577789
Y-box-binding protein 1 OS=Homo sapiens (Human) OX=9606 GN=YBX1 PE=1 SV=3	0.000108734	1.037168624	0.312553293	0.397755582	-10.07864887
X-ray repair cross-complementing protein 5 OS=Homo sapiens (Human) OX=9606 GN=XRCC5 PE=1 SV=3	0.000118891	1.034708388	0.313671933	0.39813053	-10.0811883
Heat shock protein 105 kDa OS=Homo sapiens (Human) OX=9606 GN=HSPH1 PE=1 SV=1	0.000120833	1.034606866	0.313718155	0.39813053	-10.08129297
Keratin, type I cytoskeletal 26 OS=Homo sapiens (Human) OX=9606 GN=KRT26 PE=1 SV=2	0.001387715	1.016658094	0.322003276	0.408078944	-10.09961698
Histone H2A type 2-B OS=Homo sapiens (Human) OX=9606 GN=HIST2H2AB PE=1 SV=3	0.0062725	1.010432826	0.324862247	0.411132719	-10.10595545
Elongation factor 1-delta OS=Homo sapiens (Human) OX=9606 GN=EEF1D PE=1 SV=5	0.000124244	1.002801936	0.328437164	0.41508288	-10.11363173
CD9 antigen OS=Homo sapiens (Human) OX=9606 GN=CD9 PE=1 SV=4	0.000527211	0.996609433	0.331394812	0.418243108	-10.11978509
Small ubiquitin-related modifier 2 OS=Homo sapiens (Human) OX=9606 GN=SUMO2 PE=1 SV=3	0.001062111	0.987833204	0.335565565	0.42188717	-10.1284997
Small ubiquitin-related modifier 4 OS=Homo sapiens (Human) OX=9606 GN=SUMO4 PE=1 SV=2	0.001062111	0.987833204	0.335565565	0.42188717	-10.1284997
Small ubiquitin-related modifier 3 OS=Homo sapiens (Human) OX=9606 GN=SUMO3 PE=1 SV=2	0.000979713	0.987624019	0.335665421	0.42188717	-10.12870656
Hemoglobin subunit beta OS=Homo sapiens (Human) OX=9606 GN=HBB PE=1 SV=2	0.000369067	0.985822797	0.336526095	0.42238872	-10.13048619
Matrix metalloproteinase-14 OS=Homo sapiens (Human) OX=9606 GN=MMP14 PE=1 SV=3	0.000281148	0.981020546	0.338828231	0.424695659	-10.13521653
Keratin, type II cytoskeletal 74 OS=Homo sapiens (Human) OX=9606 GN=KRT74 PE=1 SV=2	0.001230636	0.96956304	0.344364805	0.431044866	-10.14641801
Keratin, type II cytoskeletal 73 OS=Homo sapiens (Human) OX=9606 GN=KRT73 PE=1 SV=1	0.001207748	0.964865303	0.346652808	0.43331601	-10.15097631
Gamma-interferon-inducible lysosomal thiol reductase OS=Homo sapiens (Human) OX=9606 GN=IFI30 PE=1 SV=3	0.000263893	0.963607008	0.347267424	0.433473348	-10.15219384
Immunoglobulin heavy constant gamma 3 OS=Homo sapiens (Human) OX=9606 GN=IGHG3 PE=1 SV=2	0.000755851	0.96259696	0.347726161	0.433473348	-10.15320741
Proteasome subunit beta type-5 OS=Homo sapiens (Human) OX=9606 GN=PSMB5 PE=1 SV=3	0.000139356	0.958265807	0.349849667	0.435527137	-10.15738321
Tissue factor OS=Homo sapiens (Human) OX=9606 GN=F3 PE=1 SV=1	0.000129728	0.956516903	0.350709645	0.436004518	-10.15906453
Immunoglobulin lambda constant 2 OS=Homo sapiens (Human) OX=9606 GN=IGLC2 PE=1 SV=1	0.005771638	0.944748309	0.356568637	0.442087131	-10.17026862
Immunoglobulin lambda constant 3 OS=Homo sapiens (Human) OX=9606 GN=IGLC3 PE=1 SV=1	0.005771638	0.944748309	0.356568637	0.442087131	-10.17026862
L-lactate dehydrogenase A-like 6A OS=Homo sapiens (Human) OX=9606 GN=LDHAL6A PE=2 SV=1	0.002580235	0.939860827	0.358972291	0.444239788	-10.17493686
Peroxidasin homolog OS=Homo sapiens (Human) OX=9606 GN=PXDN PE=1 SV=2	0.000131753	-0.939253808	0.359275894	0.444239788	-10.17551051
Heme-binding protein 2 OS=Homo sapiens (Human) OX=9606 GN=HEBP2 PE=1 SV=1	0.000492477	0.929299048	0.364313563	0.449860877	-10.18483308
Secreted frizzled-related protein 1 OS=Homo sapiens (Human) OX=9606 GN=SFRP1 PE=1 SV=1	0.000226487	-0.927853599	0.365043957	0.450155284	-10.18618453
Programmed cell death protein 5 OS=Homo sapiens (Human) OX=9606 GN=PDCD5 PE=1 SV=3	0.000194957	0.910731688	0.373737627	0.460255625	-10.20208293
Neurofilament heavy polypeptide OS=Homo sapiens (Human) OX=9606 GN=NEFH PE=1 SV=4	0.000512545	0.905248413	0.376594847	0.463150921	-10.20706902
Apoptosis-associated speck-like protein containing a CARD OS=Homo sapiens (Human) OX=9606 GN=PYCARD PE=1 SV=2	0.000288061	0.903957423	0.377228868	0.463307938	-10.20828377
F-actin-capping protein subunit alpha-2 OS=Homo sapiens (Human) OX=9606 GN=CAPZA2 PE=1 SV=3	0.000117683	0.902398254	0.378035478	0.463676223	-10.20970494
Phospholipid scramblase 3 OS=Homo sapiens (Human) OX=9606 GN=PLSCR3 PE=1 SV=2	0.000157182	-0.901227118	0.3786421	0.463798556	-10.21077094
Small proline-rich protein 2A OS=Homo sapiens (Human) OX=9606 GN=SPRR2A PE=1 SV=1	0.003989026	0.892808344	0.383054358	0.468575853	-10.21836047
Importin subunit beta-1 OS=Homo sapiens (Human) OX=9606 GN=KPNB1 PE=1 SV=2	0.000309145	0.889819448	0.384584824	0.469819911	-10.22108792
Transaldolase OS=Homo sapiens (Human) OX=9606 GN=TALDO1 PE=1 SV=2	0.000486368	0.885099249	0.387093893	0.47225455	-10.22528562
Small proline-rich protein 2E OS=Homo sapiens (Human) OX=9606 GN=SPRR2E PE=2 SV=2	0.003768302	0.881282683	0.389104107	0.474074911	-10.2286936
Hepatocyte growth factor receptor OS=Homo sapiens (Human) OX=9606 GN=MET PE=1 SV=4	0.000161421	0.870974173	0.394536254	0.479352851	-10.237866
Putative HLA class I histocompatibility antigen, alpha chain H OS=Homo sapiens (Human) OX=9606 GN=HLA-H PE=5 SV=3	0.000317013	0.870798311	0.394629906	0.479352851	-10.23802101
60S ribosomal protein L4 OS=Homo sapiens (Human) OX=9606 GN=RPL4 PE=1 SV=5	0.000464244	0.870148465	0.395007704	0.479352851	-10.23855818
Immunoglobulin heavy constant gamma 1 OS=Homo sapiens (Human) OX=9606 GN=IGHG1 PE=1 SV=1	0.001382368	0.864715411	0.397878156	0.482196705	-10.24336484
T-complex protein 1 subunit beta OS=Homo sapiens (Human) OX=9606 GN=CCT2 PE=1 SV=4	0.000328927	0.858529172	0.401199382	0.485578617	-10.24876391
Small proline-rich protein 2D OS=Homo sapiens (Human) OX=9606 GN=SPRR2D PE=2 SV=2	0.003745857	0.84801095	0.406918189	0.491849594	-10.25782663
Ras-related protein Rab-10 OS=Homo sapiens (Human) OX=9606 GN=RAB10 PE=1 SV=1	0.000130405	0.845821326	0.408078072	0.492600838	-10.25974204
Small proline-rich protein 2B OS=Homo sapiens (Human) OX=9606 GN=SPRR2B PE=2 SV=1	0.003751312	0.844539036	0.408806954	0.492830518	-10.26080683
Putative 60S ribosomal protein L37a-like protein OS=Homo sapiens (Human) OX=9606 GN=RPL37AP8 PE=5 SV=2	0.000355849	0.842960167	0.40966774	0.493218398	-10.26215833
Threonine--tRNA ligase 1, cytoplasmic OS=Homo sapiens (Human) OX=9606 GN=TARS1 PE=1 SV=3	0.000148405	0.841852369	0.41024191	0.493260641	-10.26313964
Phospholipid transfer protein OS=Homo sapiens (Human) OX=9606 GN=PLTP PE=1 SV=1	0.000972527	0.83970831	0.411413889	0.494020615	-10.26496887
L-lactate dehydrogenase C chain OS=Homo sapiens (Human) OX=9606 GN=LDHC PE=1 SV=4	0.002513173	0.838633837	0.412002021	0.494078439	-10.26588394
Histone H1.1 OS=Homo sapiens (Human) OX=9606 GN=H1-1 PE=1 SV=3	0.00056474	0.831255465	0.416085289	0.498322041	-10.27210422
WD repeat-containing protein 1 OS=Homo sapiens (Human) OX=9606 GN=WDR1 PE=1 SV=4	0.000340284	0.825722818	0.419111126	0.500882925	-10.27679432
Aldo-keto reductase family 1 member C1 OS=Homo sapiens (Human) OX=9606 GN=AKR1C1 PE=1 SV=1	0.000265932	0.825402374	0.419318383	0.500882925	-10.27702927
Extracellular sulfatase Sulf-2 OS=Homo sapiens (Human) OX=9606 GN=SULF2 PE=1 SV=1	0.000409007	0.823921199	0.420109301	0.501173416	-10.27830423
Transgelin-3 OS=Homo sapiens (Human) OX=9606 GN=TAGLN3 PE=1 SV=2	0.001420857	0.82073796	0.421906276	0.502661774	-10.2809309
owl|| Immunoglobulin g1 (igg1) (mcg) with a hinge deletion, chain H...	0.001011138	0.817610944	0.423646846	0.504079147	-10.28353502
Glia-derived nexin OS=Homo sapiens (Human) OX=9606 GN=SERPINE2 PE=1 SV=1	0.00091111	0.803487646	0.431564577	0.512833232	-10.29518101
Renin receptor OS=Homo sapiens (Human) OX=9606 GN=ATP6AP2 PE=1 SV=2	0.000152841	-0.800027346	0.433489716	0.514452776	-10.29803825
Insulin-like growth factor-binding protein 7 OS=Homo sapiens (Human) OX=9606 GN=IGFBP7 PE=1 SV=1	0.016546837	0.795730799	0.435923715	0.516127564	-10.3015292
Beta-1,4-galactosyltransferase 1 OS=Homo sapiens (Human) OX=9606 GN=B4GALT1 PE=1 SV=5	0.000282536	0.795545146	0.436029079	0.516127564	-10.30167965
Cornifin-B OS=Homo sapiens (Human) OX=9606 GN=SPRR1B PE=1 SV=2	0.011128899	0.792122194	0.438003039	0.517794291	-10.30441511
Poliovirus receptor OS=Homo sapiens (Human) OX=9606 GN=PVR PE=1 SV=2	0.00024114	0.79024273	0.439073467	0.518389965	-10.30593025
Keratinocyte proline-rich protein OS=Homo sapiens (Human) OX=9606 GN=KPRP PE=1 SV=1	0.000139188	-0.77252578	0.44921579	0.52968099	-10.32007861
Phosphoserine aminotransferase OS=Homo sapiens (Human) OX=9606 GN=PSAT1 PE=1 SV=2	0.000136117	0.766952895	0.452444628	0.532801589	-10.32445663
Desmocollin-3 OS=Homo sapiens (Human) OX=9606 GN=DSC3 PE=1 SV=3	0.001076598	0.757221936	0.458116414	0.538787299	-10.3320297
SPARC OS=Homo sapiens (Human) OX=9606 GN=SPARC PE=1 SV=1	0.003735914	0.750337024	0.462155252	0.542839609	-10.33733281
T-complex protein 1 subunit alpha OS=Homo sapiens (Human) OX=9606 GN=TCP1 PE=1 SV=1	0.000359391	0.745667847	0.464906464	0.545371044	-10.34090326
60S ribosomal protein L3 OS=Homo sapiens (Human) OX=9606 GN=RPL3 PE=1 SV=2	0.00034597	0.743952732	0.465946049	0.545890698	-10.34217923
Fibroblast growth factor-binding protein 1 OS=Homo sapiens (Human) OX=9606 GN=FGFBP1 PE=1 SV=1	0.013769506	0.741985412	0.467083181	0.546523159	-10.34370433
60S ribosomal protein L29 OS=Homo sapiens (Human) OX=9606 GN=RPL29 PE=1 SV=2	0.000987754	0.739141113	0.468794969	0.547825538	-10.34582885
HLA class I histocompatibility antigen, B alpha chain OS=Homo sapiens (Human) OX=9606 GN=HLA-B PE=1 SV=3	0.000263861	0.737337802	0.469865371	0.548376038	-10.34719091
Cornifin-A OS=Homo sapiens (Human) OX=9606 GN=SPRR1A PE=1 SV=2	0.011675975	0.72985624	0.474321796	0.552871902	-10.35280821
60S ribosomal protein L23 OS=Homo sapiens (Human) OX=9606 GN=RPL23 PE=1 SV=1	0.00044684	0.724840071	0.477323694	0.555663079	-10.3565441
60S ribosomal protein L31 OS=Homo sapiens (Human) OX=9606 GN=RPL31 PE=1 SV=1	0.000249143	0.713572706	0.484082083	0.56281462	-10.36487547
T-complex protein 1 subunit theta OS=Homo sapiens (Human) OX=9606 GN=CCT8 PE=1 SV=4	0.000588514	0.708311842	0.487268922	0.565800842	-10.36870955
A disintegrin and metalloproteinase with thrombospondin motifs 1 OS=Homo sapiens (Human) OX=9606 GN=ADAMTS1 PE=1 SV=4	0.000220009	0.703817044	0.49000137	0.567802599	-10.371964
Hepatoma-derived growth factor OS=Homo sapiens (Human) OX=9606 GN=HDGF PE=1 SV=1	0.000288038	0.703475991	0.490233938	0.567802599	-10.37218191
Semaphorin-3F OS=Homo sapiens (Human) OX=9606 GN=SEMA3F PE=2 SV=2	0.000239686	-0.689071182	0.499027798	0.577257188	-10.38250243
Calsyntenin-1 OS=Homo sapiens (Human) OX=9606 GN=CLSTN1 PE=1 SV=1	0.002392149	0.68638431	0.500682744	0.578089601	-10.38439979
Galectin-3-binding protein OS=Homo sapiens (Human) OX=9606 GN=LGALS3BP PE=1 SV=1	0.00719394	0.685851999	0.501010987	0.578089601	-10.38477485
Metalloproteinase inhibitor 1 OS=Homo sapiens (Human) OX=9606 GN=TIMP1 PE=1 SV=1	0.002107032	0.680178728	0.504516977	0.581401806	-10.38875495
Serum amyloid A-4 protein OS=Homo sapiens (Human) OX=9606 GN=SAA4 PE=1 SV=2	0.000226416	0.675598594	0.507357588	0.583939865	-10.39194517
60S ribosomal protein L8 OS=Homo sapiens (Human) OX=9606 GN=RPL8 PE=1 SV=2	0.000276367	0.663174599	0.515131686	0.591466387	-10.40046927
60S ribosomal protein L9 OS=Homo sapiens (Human) OX=9606 GN=RPL9P8 PE=1 SV=1	0.000290706	0.663081765	0.515189848	0.591466387	-10.4005326
Peroxiredoxin-4 OS=Homo sapiens (Human) OX=9606 GN=PRDX4 PE=1 SV=1	0.000147895	0.630458113	0.535832931	0.614394902	-10.42228431
Cleavage stimulation factor subunit 2 OS=Homo sapiens (Human) OX=9606 GN=CSTF2 PE=1 SV=1	0.004819046	0.615490406	0.545484869	0.624679168	-10.43187683
Cleavage stimulation factor subunit 2 tau variant OS=Homo sapiens (Human) OX=9606 GN=CSTF2T PE=1 SV=1	0.004514703	0.614144036	0.546355634	0.624894256	-10.43273099
Laminin subunit beta-1 OS=Homo sapiens (Human) OX=9606 GN=LAMB1 PE=1 SV=2	0.000164472	-0.608740197	0.549836998	0.628090952	-10.43616418
Neutrophil gelatinase-associated lipocalin OS=Homo sapiens (Human) OX=9606 GN=LCN2 PE=1 SV=2	0.001493247	0.606207813	0.551503458	0.629209058	-10.43772932
Agrin OS=Homo sapiens (Human) OX=9606 GN=AGRN PE=1 SV=6	0.002394418	0.594935147	0.558838994	0.636784158	-10.44474359
CD81 antigen OS=Homo sapiens (Human) OX=9606 GN=CD81 PE=1 SV=1	0.000152088	-0.589812797	0.562198742	0.639815732	-10.44787873
40S ribosomal protein S19 OS=Homo sapiens (Human) OX=9606 GN=RPS19 PE=1 SV=2	0.000212107	0.588653153	0.562981048	0.639910136	-10.44856302
Extracellular matrix protein 1 OS=Homo sapiens (Human) OX=9606 GN=ECM1 PE=1 SV=2	0.000104709	-0.572877907	0.57338081	0.650922384	-10.45805749
Immunoglobulin lambda constant 7 OS=Homo sapiens (Human) OX=9606 GN=IGLC7 PE=1 SV=3	0.000562601	0.561701385	0.580841717	0.658575181	-10.4645979
Aldo-keto reductase family 1 member C2 OS=Homo sapiens (Human) OX=9606 GN=AKR1C2 PE=1 SV=3	0.000200645	0.558867431	0.582736291	0.659905577	-10.46624174
UL16-binding protein 2 OS=Homo sapiens (Human) OX=9606 GN=ULBP2 PE=1 SV=1	0.00012873	0.556470296	0.584322305	0.660883695	-10.46764591
Tissue-type plasminogen activator OS=Homo sapiens (Human) OX=9606 GN=PLAT PE=1 SV=1	0.000392138	0.553343167	0.586438338	0.661641281	-10.46942296
Aspartate--tRNA ligase, cytoplasmic OS=Homo sapiens (Human) OX=9606 GN=DARS PE=1 SV=2	0.00012254	0.553357938	0.586409584	0.661641281	-10.4694343
Proteasome subunit alpha type-6 OS=Homo sapiens (Human) OX=9606 GN=PSMA6 PE=1 SV=1	0.000212161	0.55152122	0.587643113	0.66218405	-10.47048514
Dystroglycan OS=Homo sapiens (Human) OX=9606 GN=DAG1 PE=1 SV=2	0.000115134	-0.548974187	0.589355829	0.66329715	-10.47193677
60S ribosomal protein L37a OS=Homo sapiens (Human) OX=9606 GN=RPL37A PE=1 SV=2	0.000724241	0.547331369	0.590480438	0.663746438	-10.47285015
Small proline-rich protein 2G OS=Homo sapiens (Human) OX=9606 GN=SPRR2G PE=3 SV=1	0.001695662	0.542510838	0.593731553	0.66658205	-10.47557201
Alpha-2-antiplasmin OS=Homo sapiens (Human) OX=9606 GN=SERPINF2 PE=1 SV=3	0.000168601	0.527571492	0.603845086	0.677105703	-10.48387727
RuvB-like 2 OS=Homo sapiens (Human) OX=9606 GN=RUVBL2 PE=1 SV=3	0.000144604	0.510153686	0.615762816	0.689624206	-10.4932541
Carboxypeptidase B2 OS=Homo sapiens (Human) OX=9606 GN=CPB2 PE=1 SV=2	0.000104394	0.50285877	0.620787157	0.694401282	-10.49709028
Prostaglandin E synthase 3 OS=Homo sapiens (Human) OX=9606 GN=PTGES3 PE=1 SV=1	0.000163389	0.486951677	0.631825591	0.705885733	-10.50525261
Tenascin OS=Homo sapiens (Human) OX=9606 GN=TNC PE=1 SV=3	0.000924412	0.471511796	0.642608654	0.717057217	-10.51294627
14-3-3 protein gamma OS=Homo sapiens (Human) OX=9606 GN=YWHAG PE=1 SV=2	0.008174016	0.468222839	0.644916287	0.718755667	-10.51455386
Glucosamine_iso domain-containing protein OS=Homo sapiens (Human) OX=9606 GN=PGLS PE=1 SV=1	0.000118578	0.4528765	0.655717358	0.729904359	-10.52192359
Complement factor B OS=Homo sapiens (Human) OX=9606 GN=CFB PE=1 SV=2	0.00037856	0.444339622	0.661768573	0.735745133	-10.52591106
T-complex protein 1 subunit zeta OS=Homo sapiens (Human) OX=9606 GN=CCT6A PE=1 SV=3	0.000325914	0.441845133	0.663541286	0.736171488	-10.52706218
UL16-binding protein 6 OS=Homo sapiens (Human) OX=9606 GN=RAET1L PE=1 SV=1	0.00012275	0.441535909	0.663761178	0.736171488	-10.52720443
60S acidic ribosomal protein P1 OS=Homo sapiens (Human) OX=9606 GN=RPLP1 PE=1 SV=1	0.000392694	0.440105403	0.664793341	0.736423617	-10.52784781
V-type proton ATPase subunit S1 OS=Homo sapiens (Human) OX=9606 GN=ATP6AP1 PE=1 SV=2	0.000247505	0.427277882	0.673933898	0.745646332	-10.53365752
Involucrin OS=Homo sapiens (Human) OX=9606 GN=IVL PE=1 SV=2	0.000444669	0.416450515	0.681715947	0.753345521	-10.5384069
Proteasome subunit alpha type-5 OS=Homo sapiens (Human) OX=9606 GN=PSMA5 PE=1 SV=3	0.000395737	0.414605499	0.683043312	0.753901846	-10.53920641
Carboxypeptidase A4 OS=Homo sapiens (Human) OX=9606 GN=CPA4 PE=1 SV=2	0.000278427	-0.408463803	0.687456116	0.757858249	-10.54185446
Receptor-type tyrosine-protein phosphatase F OS=Homo sapiens (Human) OX=9606 GN=PTPRF PE=1 SV=2	0.001019684	0.389215236	0.701415848	0.772317089	-10.54985442
Thrombospondin-1 OS=Homo sapiens (Human) OX=9606 GN=THBS1 PE=1 SV=2	0.017256322	-0.386926888	0.703068657	0.773206515	-10.55079223
Prostaglandin F2 receptor negative regulator OS=Homo sapiens (Human) OX=9606 GN=PTGFRN PE=1 SV=2	0.000899339	0.382987367	0.705951862	0.775445323	-10.55236513
HLA class I histocompatibility antigen, alpha chain G OS=Homo sapiens (Human) OX=9606 GN=HLA-G PE=1 SV=1	0.000128743	0.381660383	0.70690745	0.775563929	-10.55290533
HLA class I histocompatibility antigen, alpha chain E OS=Homo sapiens (Human) OX=9606 GN=HLA-E PE=1 SV=4	0.000129981	0.37948339	0.708496637	0.776376555	-10.55377048
CCN family member 1 OS=Homo sapiens (Human) OX=9606 GN=CCN1 PE=1 SV=1	0.001723232	-0.339323644	0.738062885	0.807808062	-10.56884601
60S ribosomal protein L5 OS=Homo sapiens (Human) OX=9606 GN=RPL5 PE=1 SV=3	0.000155503	0.3277323	0.746673884	0.816256396	-10.5728906
Cathepsin L2 OS=Homo sapiens (Human) OX=9606 GN=CTSV PE=1 SV=2	0.000263522	-0.315667874	0.755662677	0.824486069	-10.57695992
Zyxin OS=Homo sapiens (Human) OX=9606 GN=ZYX PE=1 SV=1	0.00015014	0.315224467	0.756004166	0.824486069	-10.57709904
Cornulin OS=Homo sapiens (Human) OX=9606 GN=CRNN PE=1 SV=1	0.000150379	-0.307145112	0.762051602	0.830091924	-10.5797313
60S ribosomal protein L10 OS=Homo sapiens (Human) OX=9606 GN=RPL10 PE=1 SV=4	0.000297362	0.292805438	0.772823425	0.840824535	-10.58423649
Metalloproteinase inhibitor 3 OS=Homo sapiens (Human) OX=9606 GN=TIMP3 PE=1 SV=2	0.000262531	0.291258645	0.773979009	0.841081703	-10.58471597
Peroxiredoxin-2 OS=Homo sapiens (Human) OX=9606 GN=PRDX2 PE=1 SV=5	0.000746523	0.287485939	0.776831568	0.843180172	-10.58585348
Stanniocalcin-2 OS=Homo sapiens (Human) OX=9606 GN=STC2 PE=1 SV=1	0.000510578	0.276154146	0.785391154	0.851460789	-10.58920003
Lactotransferrin OS=Homo sapiens (Human) OX=9606 GN=LTF PE=1 SV=6	0.000246927	0.271872869	0.788623863	0.85395365	-10.59043515
Semaphorin-3C OS=Homo sapiens (Human) OX=9606 GN=SEMA3C PE=2 SV=2	0.000752395	0.27046854	0.789696495	0.853957966	-10.59082884
Growth arrest-specific protein 6 OS=Homo sapiens (Human) OX=9606 GN=GAS6 PE=1 SV=3	0.000452036	-0.269404613	0.790494423	0.853957966	-10.5911353
Small proline-rich protein 2F OS=Homo sapiens (Human) OX=9606 GN=SPRR2F PE=3 SV=1	0.000893954	-0.261320213	0.796638452	0.859580405	-10.59337904
Follistatin OS=Homo sapiens (Human) OX=9606 GN=FST PE=1 SV=2	0.005609333	0.257849272	0.799268764	0.861402732	-10.59432878
Kallikrein-5 OS=Homo sapiens (Human) OX=9606 GN=KLK5 PE=1 SV=3	0.0006042	-0.253349048	0.80269342	0.864075858	-10.59553487
Laminin subunit gamma-1 OS=Homo sapiens (Human) OX=9606 GN=LAMC1 PE=1 SV=3	0.000602015	-0.235390053	0.816400278	0.877797493	-10.60013788
26S proteasome non-ATPase regulatory subunit 3 OS=Homo sapiens (Human) OX=9606 GN=PSMD3 PE=1 SV=2	0.000115744	0.234136993	0.817358977	0.877797493	-10.60044649
Major prion protein OS=Homo sapiens (Human) OX=9606 GN=PRNP PE=1 SV=1	0.000378606	0.22775549	0.822253034	0.882018201	-10.60198888
Elongation factor 1-beta OS=Homo sapiens (Human) OX=9606 GN=EEF1B2 PE=1 SV=3	0.000162199	0.223121684	0.825806128	0.88479228	-10.60308521
Protein FAM3C OS=Homo sapiens (Human) OX=9606 GN=FAM3C PE=1 SV=1	0.000593055	0.217521013	0.830105733	0.888358767	-10.60438037
60S ribosomal protein L21 OS=Homo sapiens (Human) OX=9606 GN=RPL21 PE=1 SV=2	0.000300908	0.215917511	0.831337753	0.888637901	-10.60474515
Laminin subunit beta-3 OS=Homo sapiens (Human) OX=9606 GN=LAMB3 PE=1 SV=1	0.001184777	0.203042596	0.841245904	0.898179699	-10.60757666
no description	0.00043012	-0.196799392	0.846054283	0.902260687	-10.60889025
Cathepsin Z OS=Homo sapiens (Human) OX=9606 GN=CTSZ PE=1 SV=1	0.000182096	0.194381695	0.847926499	0.903204595	-10.60938391
Proteasome subunit beta type-7 OS=Homo sapiens (Human) OX=9606 GN=PSMB7 PE=1 SV=1	0.000183621	0.177815793	0.860731624	0.915778414	-10.61262448
Aspartate aminotransferase, cytoplasmic OS=Homo sapiens (Human) OX=9606 GN=GOT1 PE=1 SV=3	0.000115683	0.176286179	0.8619166	0.915974087	-10.61290895
Cytochrome c OS=Homo sapiens (Human) OX=9606 GN=CYCS PE=1 SV=2	0.003430534	0.169767912	0.866975209	0.919701567	-10.61409152
Dickkopf-related protein 3 OS=Homo sapiens (Human) OX=9606 GN=DKK3 PE=1 SV=2	0.001485988	0.169175997	0.867434374	0.919701567	-10.61419692
Small proline-rich protein 3 OS=Homo sapiens (Human) OX=9606 GN=SPRR3 PE=1 SV=2	0.002825913	0.166862859	0.8692292	0.920537868	-10.61460528
Bifunctional glutamate/proline--tRNA ligase OS=Homo sapiens (Human) OX=9606 GN=EPRS PE=1 SV=5	0.000104849	0.162834223	0.872351831	0.922776793	-10.61530515
60S ribosomal protein L34 OS=Homo sapiens (Human) OX=9606 GN=RPL34 PE=1 SV=3	0.000181143	-0.157381739	0.876593358	0.925940095	-10.61622051
Serine protease 23 OS=Homo sapiens (Human) OX=9606 GN=PRSS23 PE=1 SV=1	0.00017537	-0.156381415	0.877366189	0.925940095	-10.6163873
Kallikrein-10 OS=Homo sapiens (Human) OX=9606 GN=KLK10 PE=1 SV=3	0.000219835	0.153036393	0.87996765	0.927615668	-10.6169311
EGF-containing fibulin-like extracellular matrix protein 1 OS=Homo sapiens (Human) OX=9606 GN=EFEMP1 PE=1 SV=2	0.000849492	-0.151028206	0.88153477	0.928198291	-10.61725019
Apolipoprotein A-I OS=Homo sapiens (Human) OX=9606 GN=APOA1 PE=1 SV=1	0.000240158	-0.147384425	0.884370957	0.930114283	-10.61782161
Alpha-fetoprotein OS=Homo sapiens (Human) OX=9606 GN=AFP PE=1 SV=1	0.000706892	0.142707936	0.888013307	0.932872762	-10.61853459
Hemoglobin subunit alpha OS=Homo sapiens (Human) OX=9606 GN=HBA2 PE=1 SV=2	0.000359088	0.134242709	0.894613014	0.938728105	-10.61976685
Macrophage migration inhibitory factor OS=Homo sapiens (Human) OX=9606 GN=MIF PE=1 SV=4	0.002613815	0.131457163	0.896786446	0.939930811	-10.6201559
Basement membrane-specific heparan sulfate proteoglycan core protein OS=Homo sapiens (Human) OX=9606 GN=HSPG2 PE=1 SV=4	0.000372659	-0.129570999	0.898258608	0.940396598	-10.62041471
Vacuolar protein sorting-associated protein 28 homolog OS=Homo sapiens (Human) OX=9606 GN=VPS28 PE=1 SV=1	0.000179402	-0.125004656	0.901820381	0.943046456	-10.62102701
Semaphorin-7A OS=Homo sapiens (Human) OX=9606 GN=SEMA7A PE=1 SV=1	0.000100319	-0.12126403	0.904742951	0.944399689	-10.62151123
Arrestin domain-containing protein 1 OS=Homo sapiens (Human) OX=9606 GN=ARRDC1 PE=1 SV=1	0.000176832	0.120706442	0.905178718	0.944399689	-10.62158215
Fibronectin OS=Homo sapiens (Human) OX=9606 GN=FN1 PE=1 SV=5	0.000973135	0.115733013	0.909070457	0.947379804	-10.62219927
Collagen alpha-2(V) chain OS=Homo sapiens (Human) OX=9606 GN=COL5A2 PE=1 SV=3	0.000112996	0.108369343	0.914828058	0.952295418	-10.62306784
Leukotriene A-4 hydrolase OS=Homo sapiens (Human) OX=9606 GN=LTA4H PE=1 SV=2	0.00014168	0.106200987	0.916528717	0.952575037	-10.62331158
Cytoplasmic dynein 1 intermediate chain 2 OS=Homo sapiens (Human) OX=9606 GN=DYNC1I2 PE=1 SV=3	0.000154802	0.105370635	0.917178806	0.952575037	-10.62340396
60S ribosomal protein L13a OS=Homo sapiens (Human) OX=9606 GN=RPL13A PE=1 SV=2	0.00041536	0.097015697	0.923723201	0.958284273	-10.62429314
Inorganic pyrophosphatase OS=Homo sapiens (Human) OX=9606 GN=PPA1 PE=1 SV=2	0.000102407	-0.089155941	0.929882095	0.963581106	-10.62506328
72 kDa type IV collagenase OS=Homo sapiens (Human) OX=9606 GN=MMP2 PE=1 SV=2	0.00013337	-0.079366094	0.937563416	0.969438285	-10.62593085
Laminin subunit alpha-5 OS=Homo sapiens (Human) OX=9606 GN=LAMA5 PE=1 SV=8	0.000248312	-0.079251428	0.937653424	0.969438285	-10.62594041
Thrombospondin-2 OS=Homo sapiens (Human) OX=9606 GN=THBS2 PE=1 SV=2	0.000788279	0.07242971	0.943009695	0.973171994	-10.62648458
Latent-transforming growth factor beta-binding protein 2 OS=Homo sapiens (Human) OX=9606 GN=LTBP2 PE=1 SV=3	0.000136645	-0.071943117	0.943391867	0.973171994	-10.62652152
Histone H1t OS=Homo sapiens (Human) OX=9606 GN=HIST1H1T PE=2 SV=4	0.000471527	-0.069467197	0.945338804	0.974082214	-10.62670528
CCN family member 2 OS=Homo sapiens (Human) OX=9606 GN=CCN2 PE=1 SV=2	0.00073448	-0.067107338	0.947192709	0.974894633	-10.62687481
Activated RNA polymerase II transcriptional coactivator p15 OS=Homo sapiens (Human) OX=9606 GN=SUB1 PE=1 SV=3	0.000172335	-0.064977813	0.948863943	0.975517424	-10.6270231
Proteasome subunit beta type-6 OS=Homo sapiens (Human) OX=9606 GN=PSMB6 PE=1 SV=4	0.001111726	0.053958507	0.957527778	0.983319772	-10.62771219
Putative 60S ribosomal protein L13a protein RPL13AP3 OS=Homo sapiens (Human) OX=9606 GN=RPL13AP3 PE=5 SV=1	0.000355183	0.049912196	0.960709846	0.984387757	-10.62793329
60S ribosomal protein L10-like OS=Homo sapiens (Human) OX=9606 GN=RPL10L PE=1 SV=3	0.000169738	-0.04989809	0.960719417	0.984387757	-10.62793423
Tubulointerstitial nephritis antigen-like OS=Homo sapiens (Human) OX=9606 GN=TINAGL1 PE=1 SV=1	0.000256573	-0.047925277	0.962272634	0.984876354	-10.62803556
Laminin subunit gamma-2 OS=Homo sapiens (Human) OX=9606 GN=LAMC2 PE=1 SV=2	0.003111224	-0.043448838	0.965794089	0.987064973	-10.62825074
40S ribosomal protein S23 OS=Homo sapiens (Human) OX=9606 GN=RPS23 PE=1 SV=3	0.000400234	0.042464487	0.966568542	0.987064973	-10.62829523
Cellular retinoic acid-binding protein 2 OS=Homo sapiens (Human) OX=9606 GN=CRABP2 PE=1 SV=2	0.000236687	-0.036021933	0.971638124	0.991135879	-10.62856125
NPC intracellular cholesterol transporter 2 OS=Homo sapiens (Human) OX=9606 GN=NPC2 PE=1 SV=1	0.000595604	-0.033454051	0.973659123	0.991766215	-10.62865511
Midkine OS=Homo sapiens (Human) OX=9606 GN=MDK PE=1 SV=1	0.002234487	-0.031471718	0.975219402	0.991766215	-10.62872282
Collagen alpha-1(I) chain OS=Homo sapiens (Human) OX=9606 GN=COL1A1 PE=1 SV=5	0.000608183	-0.031105385	0.975507752	0.991766215	-10.62873488
Serpin B3 OS=Homo sapiens (Human) OX=9606 GN=SERPINB3 PE=1 SV=2	0.0001681	-0.029118486	0.977070859	0.99225287	-10.6287979
Syndecan-4 OS=Homo sapiens (Human) OX=9606 GN=SDC4 PE=1 SV=2	0.003368786	-0.023130455	0.981785796	0.995935702	-10.62896244
HLA class I histocompatibility antigen, C alpha chain OS=Homo sapiens (Human) OX=9606 GN=HLA-C PE=1 SV=3	0.000420117	-0.019744511	0.98445168	0.997534095	-10.62903882
60S ribosomal protein L35a OS=Homo sapiens (Human) OX=9606 GN=RPL35A PE=1 SV=2	0.000214016	0.013181982	0.989619118	1	-10.62915251
Low-density lipoprotein receptor OS=Homo sapiens (Human) OX=9606 GN=LDLR PE=1 SV=1	0.000183004	-0.011703969	0.990783002	1	-10.62917186
Collagen alpha-2(I) chain OS=Homo sapiens (Human) OX=9606 GN=COL1A2 PE=1 SV=7	0.001557617	-0.004892048	0.996147385	1	-10.62923134
Metallothionein-1E OS=Homo sapiens (Human) OX=9606 GN=MT1E PE=1 SV=1	0.003868175	1.81637E-32	1	1	-10.62924393
Metallothionein-2 OS=Homo sapiens (Human) OX=9606 GN=MT2A PE=1 SV=1	0.005933237	1.97375E-32	1	1	-10.62924393
Metallothionein-1M OS=Homo sapiens (Human) OX=9606 GN=MT1M PE=3 SV=2	0.003868175	1.81637E-32	1	1	-10.62924393
High mobility group protein HMG-I/HMG-Y OS=Homo sapiens (Human) OX=9606 GN=HMGA1 PE=1 SV=3	0.000284439	-4.05091E-33	1	1	-10.62924393
High mobility group protein HMGI-C OS=Homo sapiens (Human) OX=9606 GN=HMGA2 PE=1 SV=1	0.000980696	0	1	1	-10.62924393
Antileukoproteinase OS=Homo sapiens (Human) OX=9606 GN=SLPI PE=1 SV=2	0.005252482	0	1	1	-10.62924393
Metallothionein-1G OS=Homo sapiens (Human) OX=9606 GN=MT1G PE=1 SV=2	0.003806417	9.22786E-33	1	1	-10.62924393
Proteasome subunit alpha type-3 OS=Homo sapiens (Human) OX=9606 GN=PSMA3 PE=1 SV=2	0.000132503	2.00977E-17	1	1	-10.62924393
Metallothionein-1X OS=Homo sapiens (Human) OX=9606 GN=MT1X PE=1 SV=1	0.003868175	1.81637E-32	1	1	-10.62924393
