# Supplementary material for: Insights into epithelial cell senescence from transcriptome and secretome analysis of human oral keratinocytes
Source: Aging (Albany NY). 2021 Feb 12;13(4):4747–77. doi: 10.18632/aging.202658 (PMC7950289; doi:10.18632/aging.202658)
Supplement: Supplementary Table 5 [file aging-13-202658-s010.txt]

ID	AveExpr	t	P.Value	adj.P.Val	B
60S ribosomal protein L36a OS=Homo sapiens (Human) OX=9606 GN=RPL36A PE=1 SV=2	0.000432049	-5.01065633	7.54962E-05	0.042946263	-2.18514445
60S ribosomal protein L36a-like OS=Homo sapiens (Human) OX=9606 GN=RPL36AL PE=1 SV=3	0.000446375	-4.917392739	9.38716E-05	0.042946263	-2.40489256
Transforming growth factor-beta-induced protein ig-h3 OS=Homo sapiens (Human) OX=9606 GN=TGFBI PE=1 SV=1	0.003443689	4.473162109	0.000255053	0.06847695	-3.419151198
Serine protease HTRA1 OS=Homo sapiens (Human) OX=9606 GN=HTRA1 PE=1 SV=1	0.000778822	4.405795176	0.000299353	0.06847695	-3.579205852
V-type proton ATPase subunit S1 OS=Homo sapiens (Human) OX=9606 GN=ATP6AP1 PE=1 SV=2	0.000247505	4.218007328	0.000457192	0.083666114	-4.00697724
no description	0.00043012	4.012143546	0.000733073	0.111793584	-4.480355501
Renin receptor OS=Homo sapiens (Human) OX=9606 GN=ATP6AP2 PE=1 SV=2	0.000152841	3.790039162	0.001220098	0.140326066	-4.988641889
60S ribosomal protein L6 OS=Homo sapiens (Human) OX=9606 GN=RPL6 PE=1 SV=3	0.000320789	-3.787883751	0.001226895	0.140326066	-4.993994889
Programmed cell death 6-interacting protein OS=Homo sapiens (Human) OX=9606 GN=PDCD6IP PE=1 SV=1	0.000565481	3.575666627	0.001992524	0.202573278	-5.475191012
40S ribosomal protein S25 OS=Homo sapiens (Human) OX=9606 GN=RPS25 PE=1 SV=1	0.000912443	-3.452430179	0.002638605	0.229534354	-5.752382914
Disintegrin and metalloproteinase domain-containing protein 10 OS=Homo sapiens (Human) OX=9606 GN=ADAM10 PE=1 SV=1	0.000292144	3.432739123	0.002759429	0.229534354	-5.796470159
Apolipoprotein E OS=Homo sapiens (Human) OX=9606 GN=APOE PE=1 SV=1	0.00426999	3.323812244	0.003532832	0.252332873	-6.039215326
Peroxidasin homolog OS=Homo sapiens (Human) OX=9606 GN=PXDN PE=1 SV=2	0.000131753	3.28210491	0.003882204	0.252332873	-6.131611839
CD81 antigen OS=Homo sapiens (Human) OX=9606 GN=CD81 PE=1 SV=1	0.000152088	3.257015947	0.004108434	0.252332873	-6.187035276
40S ribosomal protein S19 OS=Homo sapiens (Human) OX=9606 GN=RPS19 PE=1 SV=2	0.000212107	-3.219034049	0.004488261	0.252332873	-6.272498474
Beta-1,4-galactosyltransferase 1 OS=Homo sapiens (Human) OX=9606 GN=B4GALT1 PE=1 SV=5	0.000282536	3.208056551	0.004587632	0.252332873	-6.294833362
60S ribosomal protein L34 OS=Homo sapiens (Human) OX=9606 GN=RPL34 PE=1 SV=3	0.000181143	-3.177005499	0.004932755	0.252332873	-6.364657587
Vacuolar protein sorting-associated protein 28 homolog OS=Homo sapiens (Human) OX=9606 GN=VPS28 PE=1 SV=1	0.000179402	3.172993292	0.004963925	0.252332873	-6.371732384
Syntenin-1 OS=Homo sapiens (Human) OX=9606 GN=SDCBP PE=1 SV=1	0.00107383	3.095163341	0.005924742	0.273284823	-6.543022826
Integrin alpha-3 OS=Homo sapiens (Human) OX=9606 GN=ITGA3 PE=1 SV=5	0.000719174	3.074314856	0.006191573	0.273284823	-6.586695471
40S ribosomal protein S18 OS=Homo sapiens (Human) OX=9606 GN=RPS18 PE=1 SV=3	0.000773656	-3.064037688	0.006335232	0.273284823	-6.608953462
Ribosomal_L6e_N domain-containing protein OS=Homo sapiens (Human) OX=9606 GN=RPL6 PE=1 SV=1	0.000199795	-3.047666117	0.006570783	0.273284823	-6.644357583
Immunoglobulin superfamily member 8 OS=Homo sapiens (Human) OX=9606 GN=IGSF8 PE=1 SV=1	0.00011974	2.978129591	0.00766931	0.305105173	-6.793983122
Phospholipid scramblase 3 OS=Homo sapiens (Human) OX=9606 GN=PLSCR3 PE=1 SV=2	0.000157182	2.917408303	0.008772033	0.333064786	-6.923597036
Lactadherin OS=Homo sapiens (Human) OX=9606 GN=MFGE8 PE=1 SV=3	0.000322184	2.883313303	0.009456628	0.333064786	-6.99592509
60S ribosomal protein L19 OS=Homo sapiens (Human) OX=9606 GN=RPL19 PE=1 SV=1	0.000385692	-2.835926049	0.010514748	0.333064786	-7.097009642
Endothelial lipase OS=Homo sapiens (Human) OX=9606 GN=LIPG PE=1 SV=1	0.000117365	2.825926725	0.010726388	0.333064786	-7.116895706
Keratin, type II cytoskeletal 78 OS=Homo sapiens (Human) OX=9606 GN=KRT78 PE=1 SV=2	0.000908135	2.819548262	0.010898428	0.333064786	-7.131376567
40S ribosomal protein S4, Y isoform 1 OS=Homo sapiens (Human) OX=9606 GN=RPS4Y1 PE=1 SV=2	0.000286402	-2.814694636	0.011014688	0.333064786	-7.141545593
Prostaglandin F2 receptor negative regulator OS=Homo sapiens (Human) OX=9606 GN=PTGFRN PE=1 SV=2	0.000899339	2.804683337	0.011258254	0.333064786	-7.162497694
Histone H1t OS=Homo sapiens (Human) OX=9606 GN=HIST1H1T PE=2 SV=4	0.000471527	-2.803630668	0.011284162	0.333064786	-7.16469896
40S ribosomal protein S4, X isoform OS=Homo sapiens (Human) OX=9606 GN=RPS4X PE=1 SV=2	0.000558048	-2.776434404	0.011973644	0.342371388	-7.221449296
60S ribosomal protein L17 OS=Homo sapiens (Human) OX=9606 GN=RPL17 PE=1 SV=3	0.00041709	-2.758589147	0.012447755	0.345142302	-7.258559012
Serpin H1 OS=Homo sapiens (Human) OX=9606 GN=SERPINH1 PE=1 SV=2	0.002935648	2.679996279	0.014732498	0.392194773	-7.419848075
60S ribosomal protein L35a OS=Homo sapiens (Human) OX=9606 GN=RPL35A PE=1 SV=2	0.000214016	-2.648958167	0.015777334	0.392194773	-7.484211162
40S ribosomal protein S4, Y isoform 2 OS=Homo sapiens (Human) OX=9606 GN=RPS4Y2 PE=2 SV=3	0.000381358	-2.643819658	0.015952521	0.392194773	-7.494685591
Putative 60S ribosomal protein L13a protein RPL13AP3 OS=Homo sapiens (Human) OX=9606 GN=RPL13AP3 PE=5 SV=1	0.000355183	-2.63799738	0.016153249	0.392194773	-7.506542397
CD9 antigen OS=Homo sapiens (Human) OX=9606 GN=CD9 PE=1 SV=4	0.000527211	2.588982059	0.017940546	0.392194773	-7.60587029
Keratinocyte proline-rich protein OS=Homo sapiens (Human) OX=9606 GN=KPRP PE=1 SV=1	0.000139188	2.564030195	0.018892574	0.392194773	-7.655345108
60S ribosomal protein L4 OS=Homo sapiens (Human) OX=9606 GN=RPL4 PE=1 SV=5	0.000464244	-2.550337014	0.019479817	0.392194773	-7.683550032
40S ribosomal protein S23 OS=Homo sapiens (Human) OX=9606 GN=RPS23 PE=1 SV=3	0.000400234	-2.547452721	0.019599561	0.392194773	-7.689324757
60S ribosomal protein L10 OS=Homo sapiens (Human) OX=9606 GN=RPL10 PE=1 SV=4	0.000297362	-2.530910496	0.020299828	0.392194773	-7.722381905
60S ribosomal protein L21 OS=Homo sapiens (Human) OX=9606 GN=RPL21 PE=1 SV=2	0.000300908	-2.528182391	0.020417553	0.392194773	-7.727823325
60S ribosomal protein L13a OS=Homo sapiens (Human) OX=9606 GN=RPL13A PE=1 SV=2	0.00041536	-2.519973788	0.02077566	0.392194773	-7.744178335
Metalloproteinase inhibitor 3 OS=Homo sapiens (Human) OX=9606 GN=TIMP3 PE=1 SV=2	0.000262531	2.509492331	0.021211843	0.392194773	-7.764342693
60S ribosomal protein L8 OS=Homo sapiens (Human) OX=9606 GN=RPL8 PE=1 SV=2	0.000276367	-2.507018158	0.021352901	0.392194773	-7.769937042
no description	0.001170599	2.504548202	0.021464647	0.392194773	-7.774840266
60S ribosomal protein L36 OS=Homo sapiens (Human) OX=9606 GN=RPL36 PE=1 SV=3	0.000546697	-2.501107112	0.021621245	0.392194773	-7.781667254
Phospholipid transfer protein OS=Homo sapiens (Human) OX=9606 GN=PLTP PE=1 SV=1	0.000972527	2.497984585	0.021734272	0.392194773	-7.787191161
60S ribosomal protein L10a OS=Homo sapiens (Human) OX=9606 GN=RPL10A PE=1 SV=2	0.000374387	-2.495938994	0.021858454	0.392194773	-7.791911645
Neurofilament heavy polypeptide OS=Homo sapiens (Human) OX=9606 GN=NEFH PE=1 SV=4	0.000512545	2.495904689	0.021860037	0.392194773	-7.79197961
60S ribosomal protein L37a OS=Homo sapiens (Human) OX=9606 GN=RPL37A PE=1 SV=2	0.000724241	-2.46829631	0.023169219	0.393092526	-7.846521594
Keratin, type II cytoskeletal 73 OS=Homo sapiens (Human) OX=9606 GN=KRT73 PE=1 SV=1	0.001207748	2.461014364	0.023526576	0.393092526	-7.860855378
Keratin, type II cytoskeletal 74 OS=Homo sapiens (Human) OX=9606 GN=KRT74 PE=1 SV=2	0.001230636	2.454622354	0.023844506	0.393092526	-7.873419288
60S ribosomal protein L3 OS=Homo sapiens (Human) OX=9606 GN=RPL3 PE=1 SV=2	0.00034597	-2.445704766	0.024294777	0.393092526	-7.890918911
Fibroblast growth factor-binding protein 1 OS=Homo sapiens (Human) OX=9606 GN=FGFBP1 PE=1 SV=1	0.013769506	2.435968304	0.024763671	0.393092526	-7.9093899
40S ribosomal protein S16 OS=Homo sapiens (Human) OX=9606 GN=RPS16 PE=1 SV=2	0.000879444	-2.418914272	0.025695761	0.393092526	-7.94329015
40S ribosomal protein S6 OS=Homo sapiens (Human) OX=9606 GN=RPS6 PE=1 SV=1	0.000471327	-2.416609187	0.025819762	0.393092526	-7.947781956
Histone H1.4 OS=Homo sapiens (Human) OX=9606 GN=H1-4 PE=1 SV=2	0.000966609	-2.407424756	0.026319401	0.393092526	-7.965656534
Histone H1.2 OS=Homo sapiens (Human) OX=9606 GN=H1-2 PE=1 SV=2	0.000937658	-2.399935474	0.026733478	0.393092526	-7.980205081
Histone H1.3 OS=Homo sapiens (Human) OX=9606 GN=H1-3 PE=1 SV=2	0.000903746	-2.399438804	0.026761153	0.393092526	-7.981169043
Complement factor B OS=Homo sapiens (Human) OX=9606 GN=CFB PE=1 SV=2	0.00037856	2.396648061	0.026884211	0.393092526	-7.986027895
Hemopexin OS=Homo sapiens (Human) OX=9606 GN=HPX PE=1 SV=2	0.02237674	2.383310448	0.027641126	0.393092526	-8.011871533
40S ribosomal protein S17 OS=Homo sapiens (Human) OX=9606 GN=RPS17 PE=1 SV=2	0.000168606	-2.382929003	0.027663062	0.393092526	-8.012609491
40S ribosomal protein S8 OS=Homo sapiens (Human) OX=9606 GN=RPS8 PE=1 SV=2	0.00148254	-2.371717354	0.028348753	0.393092526	-8.034801107
Tenascin OS=Homo sapiens (Human) OX=9606 GN=TNC PE=1 SV=3	0.000924412	2.371624501	0.028354215	0.393092526	-8.034980179
Semaphorin-3C OS=Homo sapiens (Human) OX=9606 GN=SEMA3C PE=2 SV=2	0.000752395	2.346327528	0.029879214	0.393984797	-8.08362331
Semaphorin-3F OS=Homo sapiens (Human) OX=9606 GN=SEMA3F PE=2 SV=2	0.000239686	2.336004948	0.0304884	0.393984797	-8.102895371
Putative 60S ribosomal protein L37a-like protein OS=Homo sapiens (Human) OX=9606 GN=RPL37AP8 PE=5 SV=2	0.000355849	-2.335702411	0.03054215	0.393984797	-8.103968239
60S ribosomal protein L28 OS=Homo sapiens (Human) OX=9606 GN=RPL28 PE=1 SV=3	0.001601116	-2.330638276	0.030862891	0.393984797	-8.113646957
Keratin, type II cytoskeletal 75 OS=Homo sapiens (Human) OX=9606 GN=KRT75 PE=1 SV=2	0.001686494	2.324142181	0.03124387	0.393984797	-8.125562557
Keratin, type II cytoskeletal 3 OS=Homo sapiens (Human) OX=9606 GN=KRT3 PE=1 SV=3	0.000492897	2.322131223	0.031373641	0.393984797	-8.129398657
Growth arrest-specific protein 6 OS=Homo sapiens (Human) OX=9606 GN=GAS6 PE=1 SV=3	0.000452036	2.321219091	0.031432667	0.393984797	-8.131138025
45 kDa calcium-binding protein OS=Homo sapiens (Human) OX=9606 GN=SDF4 PE=1 SV=1	0.000981202	2.304362118	0.032577767	0.397524802	-8.163677546
Endoplasmin OS=Homo sapiens (Human) OX=9606 GN=HSP90B1 PE=1 SV=1	0.001903626	2.303737131	0.032584	0.397524802	-8.16440037
40S ribosomal protein S20 OS=Homo sapiens (Human) OX=9606 GN=RPS20 PE=1 SV=1	0.000329143	-2.290067055	0.033511302	0.403458443	-8.190310624
60S ribosomal protein L10-like OS=Homo sapiens (Human) OX=9606 GN=RPL10L PE=1 SV=3	0.000169738	-2.275598886	0.034519222	0.410195955	-8.217637587
Integrin beta-1 OS=Homo sapiens (Human) OX=9606 GN=ITGB1 PE=1 SV=2	0.000860674	2.260106288	0.035629428	0.413819022	-8.246788883
60S ribosomal protein L5 OS=Homo sapiens (Human) OX=9606 GN=RPL5 PE=1 SV=3	0.000155503	-2.254867106	0.036049229	0.413819022	-8.257039416
4F2 cell-surface antigen heavy chain OS=Homo sapiens (Human) OX=9606 GN=SLC3A2 PE=1 SV=3	0.001530403	2.249764197	0.036388737	0.413819022	-8.266184598
Histone H1.1 OS=Homo sapiens (Human) OX=9606 GN=H1-1 PE=1 SV=3	0.00056474	-2.246976281	0.036633159	0.413819022	-8.271815665
Laminin subunit alpha-3 OS=Homo sapiens (Human) OX=9606 GN=LAMA3 PE=1 SV=2	0.001771371	2.21845908	0.03877868	0.42409313	-8.324577041
Putative nucleoside diphosphate kinase OS=Homo sapiens (Human) OX=9606 GN=NME2P1 PE=5 SV=1	0.002562447	2.208795611	0.039544994	0.42409313	-8.34250441
Ubiquitin-conjugating enzyme E2 D3 OS=Homo sapiens (Human) OX=9606 GN=UBE2D3 PE=1 SV=1	0.000238187	2.204849277	0.039861907	0.42409313	-8.349812153
Ubiquitin-conjugating enzyme E2 D2 OS=Homo sapiens (Human) OX=9606 GN=UBE2D2 PE=1 SV=1	0.000238187	2.204849277	0.039861907	0.42409313	-8.349812153
no description	0.007046805	2.200237916	0.040235171	0.42409313	-8.358341512
Nucleosome assembly protein 1-like 4 OS=Homo sapiens (Human) OX=9606 GN=NAP1L4 PE=1 SV=1	0.000286486	-2.199151072	0.040323609	0.42409313	-8.36035023
Keratin, type II cytoskeletal 2 epidermal OS=Homo sapiens (Human) OX=9606 GN=KRT2 PE=1 SV=2	0.007176979	2.188423522	0.041206114	0.42844994	-8.380145142
60S ribosomal protein L24 OS=Homo sapiens (Human) OX=9606 GN=RPL24 PE=1 SV=1	0.000409884	-2.178708047	0.04205962	0.431482299	-8.398375859
60S ribosomal protein L27 OS=Homo sapiens (Human) OX=9606 GN=RPL27 PE=1 SV=2	0.000227879	-2.173761048	0.042440882	0.431482299	-8.407106747
Histone H1.5 OS=Homo sapiens (Human) OX=9606 GN=H1-5 PE=1 SV=3	0.000734188	-2.159813411	0.043686255	0.437201581	-8.432990389
Glia-derived nexin OS=Homo sapiens (Human) OX=9606 GN=SERPINE2 PE=1 SV=1	0.00091111	2.148992906	0.044643412	0.437201581	-8.452730772
60S ribosomal protein L7a OS=Homo sapiens (Human) OX=9606 GN=RPL7A PE=1 SV=2	0.000643611	-2.148455103	0.044691479	0.437201581	-8.453710334
no description	0.021419501	2.145520073	0.044914698	0.437201581	-8.4587265
60S ribosomal protein L13 OS=Homo sapiens (Human) OX=9606 GN=RPL13 PE=1 SV=4	0.000709626	-2.128804615	0.046480403	0.444100316	-8.489398817
40S ribosomal protein S26 OS=Homo sapiens (Human) OX=9606 GN=RPS26 PE=1 SV=3	0.000534412	-2.12757873	0.046594132	0.444100316	-8.491618534
Cathepsin D OS=Homo sapiens (Human) OX=9606 GN=CTSD PE=1 SV=1	0.000216823	2.099251524	0.049252366	0.464597061	-8.542397509
Basigin OS=Homo sapiens (Human) OX=9606 GN=BSG PE=1 SV=2	0.000379454	2.091894566	0.049976036	0.465377049	-8.555596819
Serum amyloid A-4 protein OS=Homo sapiens (Human) OX=9606 GN=SAA4 PE=1 SV=2	0.000226416	2.088107694	0.050352271	0.465377049	-8.562379592
no description	0.000346498	2.082920828	0.050871754	0.465476554	-8.571657368
Protein S100-A2 OS=Homo sapiens (Human) OX=9606 GN=S100A2 PE=1 SV=3	0.025439629	2.074530536	0.051722332	0.468573606	-8.58663426
60S ribosomal protein L7 OS=Homo sapiens (Human) OX=9606 GN=RPL7 PE=1 SV=1	0.000492829	-2.053551977	0.053947719	0.478605037	-8.62417302
Ubiquitin-60S ribosomal protein L40 OS=Homo sapiens (Human) OX=9606 GN=UBA52 PE=1 SV=2	0.01277669	2.051230696	0.054152108	0.478605037	-8.628023454
Metalloproteinase inhibitor 1 OS=Homo sapiens (Human) OX=9606 GN=TIMP1 PE=1 SV=1	0.002107032	2.046141681	0.054696296	0.478605037	-8.637023682
Polyubiquitin-B OS=Homo sapiens (Human) OX=9606 GN=UBB PE=1 SV=1	0.007392678	2.041341542	0.055214098	0.478605037	-8.645499861
40S ribosomal protein S9 OS=Homo sapiens (Human) OX=9606 GN=RPS9 PE=1 SV=3	0.00076817	-2.039605797	0.055444955	0.478605037	-8.648811866
Ubiquitin-40S ribosomal protein S27a OS=Homo sapiens (Human) OX=9606 GN=RPS27A PE=1 SV=2	0.010521471	2.021922151	0.057354184	0.490458678	-8.679659881
Nucleoside diphosphate kinase B OS=Homo sapiens (Human) OX=9606 GN=NME2 PE=1 SV=1	0.002792883	2.014800152	0.058157524	0.492723468	-8.692134918
Ubiquitin-like domain-containing protein OS=Homo sapiens (Human) OX=9606 GN=ENSG00000231767 PE=4 SV=1	0.008628458	2.007127437	0.059034257	0.493540796	-8.705542523
Proprotein convertase subtilisin/kexin type 9 OS=Homo sapiens (Human) OX=9606 GN=PCSK9 PE=1 SV=3	0.001241774	1.999825828	0.059922981	0.493540796	-8.718494671
Polyubiquitin-C OS=Homo sapiens (Human) OX=9606 GN=UBC PE=1 SV=3	0.002510044	1.991965565	0.060801627	0.493540796	-8.731938545
Ubiquitin-conjugating enzyme E2 variant 2 OS=Homo sapiens (Human) OX=9606 GN=UBE2V2 PE=1 SV=4	0.000444786	1.985335062	0.061589283	0.493540796	-8.743440576
no description	0.011421208	1.979850347	0.062247702	0.493540796	-8.752935883
Ganglioside GM2 activator OS=Homo sapiens (Human) OX=9606 GN=GM2A PE=1 SV=4	0.001637437	1.976440326	0.062660223	0.493540796	-8.758830666
Plasminogen activator inhibitor 1 OS=Homo sapiens (Human) OX=9606 GN=SERPINE1 PE=1 SV=1	0.005527845	1.972552921	0.063177466	0.493540796	-8.765749535
40S ribosomal protein S15a OS=Homo sapiens (Human) OX=9606 GN=RPS15A PE=1 SV=2	0.000511149	-1.967075347	0.063849818	0.493540796	-8.775188655
no description	0.006661974	1.966782439	0.063841835	0.493540796	-8.775489369
Dystroglycan OS=Homo sapiens (Human) OX=9606 GN=DAG1 PE=1 SV=2	0.000115134	1.964006402	0.06418513	0.493540796	-8.780267676
40S ribosomal protein S3a OS=Homo sapiens (Human) OX=9606 GN=RPS3A PE=1 SV=2	0.001095481	-1.957203234	0.065033395	0.493540796	-8.791958753
60S ribosomal protein L9 OS=Homo sapiens (Human) OX=9606 GN=RPL9P8 PE=1 SV=1	0.000290706	-1.957145022	0.065085005	0.493540796	-8.792256425
Apolipoprotein A-II OS=Homo sapiens (Human) OX=9606 GN=APOA2 PE=1 SV=1	0.000105781	1.955351119	0.065266051	0.493540796	-8.795136884
Putative 40S ribosomal protein S26-like 1 OS=Homo sapiens (Human) OX=9606 GN=RPS26P11 PE=5 SV=1	0.000484319	-1.950615587	0.06590872	0.494315404	-8.803447536
Vinculin OS=Homo sapiens (Human) OX=9606 GN=VCL PE=1 SV=4	0.000955885	1.934565146	0.067928329	0.5053205	-8.830666167
60S ribosomal protein L32 OS=Homo sapiens (Human) OX=9606 GN=RPL32 PE=1 SV=2	0.000657669	-1.927028298	0.068962102	0.508873573	-8.843665913
Keratin, type II cytoskeletal 1 OS=Homo sapiens (Human) OX=9606 GN=KRT1 PE=1 SV=6	0.015731575	1.92135205	0.069670374	0.509987135	-8.853118203
Keratin, type I cytoskeletal 13 OS=Homo sapiens (Human) OX=9606 GN=KRT13 PE=1 SV=4	0.001865604	1.907587888	0.071527047	0.51422542	-8.876395666
Keratin, type II cytoskeletal 79 OS=Homo sapiens (Human) OX=9606 GN=KRT79 PE=1 SV=2	0.000754861	1.902619247	0.072207949	0.51422542	-8.88477047
Keratin, type II cytoskeletal 2 oral OS=Homo sapiens (Human) OX=9606 GN=KRT76 PE=1 SV=2	0.002010406	1.897421131	0.072926422	0.51422542	-8.893516096
Serine protease 23 OS=Homo sapiens (Human) OX=9606 GN=PRSS23 PE=1 SV=1	0.00017537	1.892308736	0.073639197	0.51422542	-8.902101531
Keratin, type II cytoskeletal 8 OS=Homo sapiens (Human) OX=9606 GN=KRT8 PE=1 SV=7	0.000827736	1.889410021	0.074091627	0.51422542	-8.907121838
no description	0.000827736	1.889410021	0.074091627	0.51422542	-8.907121838
CCN family member 1 OS=Homo sapiens (Human) OX=9606 GN=CCN1 PE=1 SV=1	0.001723232	1.888758635	0.074183339	0.51422542	-8.908213099
60S ribosomal protein L15 OS=Homo sapiens (Human) OX=9606 GN=RPL15 PE=1 SV=2	0.000388897	-1.873385642	0.076377051	0.525451143	-8.933892196
no description	0.002832797	1.866474152	0.077335848	0.528076872	-8.945242602
Apoptosis regulator BAX OS=Homo sapiens (Human) OX=9606 GN=BAX PE=1 SV=1	0.000217979	1.847632186	0.080133891	0.539511232	-8.97644748
Nucleoside diphosphate kinase A OS=Homo sapiens (Human) OX=9606 GN=NME1 PE=1 SV=1	0.002251429	1.844699828	0.080577241	0.539511232	-8.981284025
Cadherin-1 OS=Homo sapiens (Human) OX=9606 GN=CDH1 PE=1 SV=3	0.000456217	1.843368228	0.080779277	0.539511232	-8.983478554
no description	0.005896895	1.818169975	0.084686968	0.561511421	-9.024796497
Keratin-like protein KRT222 OS=Homo sapiens (Human) OX=9606 GN=KRT222 PE=2 SV=1	0.000159685	1.808169347	0.086283023	0.567978171	-9.041083456
Involucrin OS=Homo sapiens (Human) OX=9606 GN=IVL PE=1 SV=2	0.000444669	1.802128387	0.087306641	0.57061126	-9.051006959
60S ribosomal protein L18 OS=Homo sapiens (Human) OX=9606 GN=RPL18 PE=1 SV=2	0.000601947	-1.784284505	0.090248446	0.582624017	-9.079831683
Guanine nucleotide-binding protein G(I)/G(S)/G(T) subunit beta-3 OS=Homo sapiens (Human) OX=9606 GN=GNB3 PE=1 SV=1	0.000172812	1.782989605	0.090418154	0.582624017	-9.081808033
Keratin, type I cytoskeletal 14 OS=Homo sapiens (Human) OX=9606 GN=KRT14 PE=1 SV=4	0.007331454	1.777085204	0.091412358	0.582836673	-9.091298472
Junctional adhesion molecule A OS=Homo sapiens (Human) OX=9606 GN=F11R PE=1 SV=1	0.000407492	1.774479831	0.091901251	0.582836673	-9.095582744
Keratin, type II cytoskeletal 6B OS=Homo sapiens (Human) OX=9606 GN=KRT6B PE=1 SV=5	0.005039943	1.771496677	0.092362096	0.582836673	-9.10026038
Angiopoietin-related protein 4 OS=Homo sapiens (Human) OX=9606 GN=ANGPTL4 PE=1 SV=2	0.000426903	1.758992991	0.094565388	0.584314158	-9.120335058
Keratin, type II cytoskeletal 5 OS=Homo sapiens (Human) OX=9606 GN=KRT5 PE=1 SV=3	0.00510943	1.755285806	0.09516556	0.584314158	-9.126141491
Small proline-rich protein 3 OS=Homo sapiens (Human) OX=9606 GN=SPRR3 PE=1 SV=2	0.002825913	1.748618664	0.096387188	0.584314158	-9.136828552
Keratin, type I cytoskeletal 9 OS=Homo sapiens (Human) OX=9606 GN=KRT9 PE=1 SV=3	0.011855071	1.747409256	0.096554067	0.584314158	-9.138654517
Keratin, type I cytoskeletal 16 OS=Homo sapiens (Human) OX=9606 GN=KRT16 PE=1 SV=4	0.0055205	1.747005361	0.096625736	0.584314158	-9.139295064
Haptoglobin OS=Homo sapiens (Human) OX=9606 GN=HP PE=1 SV=1	0.000290565	1.740587289	0.097770768	0.584314158	-9.149459185
40S ribosomal protein S11 OS=Homo sapiens (Human) OX=9606 GN=RPS11 PE=1 SV=3	0.001057468	-1.738942341	0.098113656	0.584314158	-9.152148589
SPARC OS=Homo sapiens (Human) OX=9606 GN=SPARC PE=1 SV=1	0.003735914	1.732258467	0.099274121	0.584314158	-9.162608713
no description	0.004811671	1.728671172	0.099927737	0.584314158	-9.168258153
Protein S100-A16 OS=Homo sapiens (Human) OX=9606 GN=S100A16 PE=1 SV=1	0.009976078	1.72617632	0.100384488	0.584314158	-9.172182118
no description	0.011498245	1.725064781	0.100588563	0.584314158	-9.17392904
Histidine--tRNA ligase, cytoplasmic OS=Homo sapiens (Human) OX=9606 GN=HARS PE=1 SV=2	0.000175731	1.724024311	0.100779913	0.584314158	-9.175563523
Aldo-keto reductase family 1 member C1 OS=Homo sapiens (Human) OX=9606 GN=AKR1C1 PE=1 SV=1	0.000265932	-1.721412362	0.101309338	0.584314158	-9.179745186
Keratin, type II cytoskeletal 6A OS=Homo sapiens (Human) OX=9606 GN=KRT6A PE=1 SV=3	0.004491194	1.719926606	0.101536559	0.584314158	-9.181993619
no description	0.004950234	1.714044976	0.102631137	0.586921814	-9.19120343
no description	0.009762939	1.709097325	0.103559731	0.588553749	-9.198932811
Keratin, type I cytoskeletal 10 OS=Homo sapiens (Human) OX=9606 GN=KRT10 PE=1 SV=6	0.01012076	1.703611624	0.104597724	0.589712151	-9.207483526
Keratin, type II cytoskeletal 7 OS=Homo sapiens (Human) OX=9606 GN=KRT7 PE=1 SV=5	0.000269959	1.701078867	0.105079968	0.589712151	-9.211424567
C-X-C motif chemokine 14 OS=Homo sapiens (Human) OX=9606 GN=CXCL14 PE=1 SV=2	0.000588628	1.69657697	0.10598971	0.589712151	-9.218491151
Carboxypeptidase A4 OS=Homo sapiens (Human) OX=9606 GN=CPA4 PE=1 SV=2	0.000278427	1.69449986	0.106341535	0.589712151	-9.221641452
Aldo-keto reductase family 1 member C2 OS=Homo sapiens (Human) OX=9606 GN=AKR1C2 PE=1 SV=3	0.000200645	-1.687042247	0.107835156	0.592105017	-9.233256004
Keratin, type II cytoskeletal 6C OS=Homo sapiens (Human) OX=9606 GN=KRT6C PE=1 SV=3	0.004530941	1.685607637	0.108067254	0.592105017	-9.235404073
IST1 homolog OS=Homo sapiens (Human) OX=9606 GN=IST1 PE=1 SV=1	0.00014721	1.674091966	0.110337611	0.600945914	-9.253147103
Hepatocyte growth factor receptor OS=Homo sapiens (Human) OX=9606 GN=MET PE=1 SV=4	0.000161421	1.668160416	0.111522823	0.603806998	-9.262250913
no description	0.000262247	1.650364636	0.11514392	0.619745215	-9.289418944
Nucleobindin-1 OS=Homo sapiens (Human) OX=9606 GN=NUCB1 PE=1 SV=4	0.00077731	1.647029975	0.11588156	0.620067997	-9.294540126
60S ribosomal protein L18a OS=Homo sapiens (Human) OX=9606 GN=RPL18A PE=1 SV=2	0.000882254	-1.643168824	0.116684343	0.62014206	-9.300395678
60S ribosomal protein L23 OS=Homo sapiens (Human) OX=9606 GN=RPL23 PE=1 SV=1	0.00044684	-1.639748828	0.117399337	0.62014206	-9.305573567
40S ribosomal protein S14 OS=Homo sapiens (Human) OX=9606 GN=RPS14 PE=1 SV=3	0.00095591	-1.636999572	0.117928654	0.62014206	-9.309678755
no description	0.004020689	1.62242113	0.121031022	0.632819346	-9.331635922
Rho-related GTP-binding protein RhoG OS=Homo sapiens (Human) OX=9606 GN=RHOG PE=1 SV=1	0.000105072	1.616000506	0.122419074	0.636440074	-9.341259021
Aldo-keto reductase family 1 member C3 OS=Homo sapiens (Human) OX=9606 GN=AKR1C3 PE=1 SV=4	0.000271038	-1.607436756	0.124339503	0.640513204	-9.354090918
A disintegrin and metalloproteinase with thrombospondin motifs 1 OS=Homo sapiens (Human) OX=9606 GN=ADAMTS1 PE=1 SV=4	0.000220009	1.599544147	0.12603812	0.640513204	-9.365790706
Keratin, type I cytoskeletal 15 OS=Homo sapiens (Human) OX=9606 GN=KRT15 PE=1 SV=3	0.002465511	1.598114674	0.126356691	0.640513204	-9.367912584
no description	0.002465511	1.598114674	0.126356691	0.640513204	-9.367912584
Guanine nucleotide-binding protein G(I)/G(S)/G(T) subunit beta-1 OS=Homo sapiens (Human) OX=9606 GN=GNB1 PE=1 SV=3	0.000349328	1.596565903	0.126702612	0.640513204	-9.37020991
Alpha-actinin-1 OS=Homo sapiens (Human) OX=9606 GN=ACTN1 PE=1 SV=2	0.003105336	1.593332999	0.127427252	0.640637008	-9.374999847
Major vault protein OS=Homo sapiens (Human) OX=9606 GN=MVP PE=1 SV=4	0.001574257	1.589552071	0.12827914	0.641395701	-9.380592307
Carboxypeptidase B2 OS=Homo sapiens (Human) OX=9606 GN=CPB2 PE=1 SV=2	0.000104394	1.563174255	0.134356183	0.66812993	-9.419323605
Ubiquitin thioesterase OTUB1 OS=Homo sapiens (Human) OX=9606 GN=OTUB1 PE=1 SV=2	0.000422508	1.554438945	0.136420912	0.674730455	-9.432039431
40S ribosomal protein S2 OS=Homo sapiens (Human) OX=9606 GN=RPS2 PE=1 SV=2	0.000623699	-1.542909873	0.139234482	0.684943822	-9.448760926
Annexin A1 OS=Homo sapiens (Human) OX=9606 GN=ANXA1 PE=1 SV=2	0.016506164	1.534737639	0.14117475	0.690774846	-9.460514706
Cadherin-3 OS=Homo sapiens (Human) OX=9606 GN=CDH3 PE=1 SV=2	0.000265439	1.515789481	0.145875709	0.70998018	-9.487633363
Cystatin-C OS=Homo sapiens (Human) OX=9606 GN=CST3 PE=1 SV=1	0.004550718	1.489895742	0.152556003	0.73298443	-9.524273983
Desmocollin-3 OS=Homo sapiens (Human) OX=9606 GN=DSC3 PE=1 SV=3	0.001076598	1.489244159	0.152678243	0.73298443	-9.525178591
Keratin, type I cytoskeletal 12 OS=Homo sapiens (Human) OX=9606 GN=KRT12 PE=1 SV=1	0.000301693	1.483869918	0.154086711	0.73298443	-9.5327159
Keratin, type II cytoskeletal 71 OS=Homo sapiens (Human) OX=9606 GN=KRT71 PE=1 SV=3	0.00022911	1.480631776	0.154940489	0.73298443	-9.537246908
Thrombospondin-2 OS=Homo sapiens (Human) OX=9606 GN=THBS2 PE=1 SV=2	0.000788279	1.477707394	0.155714869	0.73298443	-9.541332122
no description	0.000283415	1.475436075	0.156318502	0.73298443	-9.544500605
Keratin, type I cytoskeletal 20 OS=Homo sapiens (Human) OX=9606 GN=KRT20 PE=1 SV=1	0.000283415	1.475436075	0.156318502	0.73298443	-9.544500605
Peroxiredoxin-1 OS=Homo sapiens (Human) OX=9606 GN=PRDX1 PE=1 SV=1	0.0035843	1.472839685	0.157010872	0.73298443	-9.548117806
Keratin, type II cuticular Hb4 OS=Homo sapiens (Human) OX=9606 GN=KRT84 PE=2 SV=2	0.000205941	1.468090478	0.158283819	0.735176112	-9.554721097
HLA class I histocompatibility antigen, A alpha chain OS=Homo sapiens (Human) OX=9606 GN=HLA-A PE=1 SV=2	0.000358403	1.459162198	0.160699723	0.74262751	-9.567088849
Histidine triad nucleotide-binding protein 1 OS=Homo sapiens (Human) OX=9606 GN=HINT1 PE=1 SV=2	0.000416773	-1.434894143	0.167465908	0.767644975	-9.600399021
40S ribosomal protein S24 OS=Homo sapiens (Human) OX=9606 GN=RPS24 PE=1 SV=1	0.000313623	-1.433739208	0.167791251	0.767644975	-9.601972886
Extracellular sulfatase Sulf-2 OS=Homo sapiens (Human) OX=9606 GN=SULF2 PE=1 SV=1	0.000409007	1.430046786	0.168787598	0.768361452	-9.606999531
Transgelin OS=Homo sapiens (Human) OX=9606 GN=TAGLN PE=1 SV=4	0.00072593	1.42449681	0.170413312	0.770970041	-9.614530948
no description	0.005056598	1.419226656	0.171876117	0.770970041	-9.621666094
Keratin, type I cytoskeletal 17 OS=Homo sapiens (Human) OX=9606 GN=KRT17 PE=1 SV=2	0.005044931	1.419183929	0.171888403	0.770970041	-9.621723831
40S ribosomal protein S13 OS=Homo sapiens (Human) OX=9606 GN=RPS13 PE=1 SV=2	0.000588433	-1.399150664	0.177774295	0.793480392	-9.648632082
Protein/nucleic acid deglycase DJ-1 OS=Homo sapiens (Human) OX=9606 GN=PARK7 PE=1 SV=2	0.0011175	1.383494194	0.18244754	0.810385917	-9.669447399
T-complex protein 1 subunit theta OS=Homo sapiens (Human) OX=9606 GN=CCT8 PE=1 SV=4	0.000588514	1.373275315	0.185503955	0.81998125	-9.682941569
40S ribosomal protein S3 OS=Homo sapiens (Human) OX=9606 GN=RPS3 PE=1 SV=2	0.001739421	-1.365016008	0.188088989	0.820968313	-9.693767306
Inter-alpha-trypsin inhibitor heavy chain H4 OS=Homo sapiens (Human) OX=9606 GN=ITIH4 PE=1 SV=4	0.001058583	1.36491721	0.188119522	0.820968313	-9.693896616
Amyloid-beta precursor protein OS=Homo sapiens (Human) OX=9606 GN=APP PE=1 SV=3	0.007922286	1.359697926	0.189691864	0.820968313	-9.700730438
Secreted frizzled-related protein 1 OS=Homo sapiens (Human) OX=9606 GN=SFRP1 PE=1 SV=1	0.000226487	1.354659638	0.191311098	0.820968313	-9.707280134
owl|P07823| 78 KD GLUCOSE REGULATED PROTEIN PRECURSOR (GRP 78) (IMMUNOGLOBULIN...	0.00297603	1.354122695	0.191433168	0.820968313	-9.707992829
Aldo-keto reductase family 1 member C4 OS=Homo sapiens (Human) OX=9606 GN=AKR1C4 PE=1 SV=3	0.000171334	-1.353881417	0.191508812	0.820968313	-9.708306567
Collagen alpha-2(V) chain OS=Homo sapiens (Human) OX=9606 GN=COL5A2 PE=1 SV=3	0.000112996	1.352291421	0.19200789	0.820968313	-9.710372906
owl|P06761| 78 KD GLUCOSE REGULATED PROTEIN PRECURSOR (GRP 78) (IMMUNOGLOBULIN...	0.002972179	1.346109455	0.193958138	0.821273032	-9.718387839
owl|P20029| 78 KD GLUCOSE REGULATED PROTEIN PRECURSOR (GRP 78) (IMMUNOGLOBULIN...	0.002967648	1.3460228	0.193985586	0.821273032	-9.718499971
Laminin subunit beta-1 OS=Homo sapiens (Human) OX=9606 GN=LAMB1 PE=1 SV=2	0.000164472	1.343544664	0.194771856	0.821273032	-9.721704179
60S ribosomal protein L14 OS=Homo sapiens (Human) OX=9606 GN=RPL14 PE=1 SV=4	0.000556812	-1.337925484	0.196609967	0.825220731	-9.728934898
Charged multivesicular body protein 4b OS=Homo sapiens (Human) OX=9606 GN=CHMP4B PE=1 SV=1	0.000235003	1.320975471	0.202049242	0.843106106	-9.750660265
72 kDa type IV collagenase OS=Homo sapiens (Human) OX=9606 GN=MMP2 PE=1 SV=2	0.00013337	1.318945878	0.202714036	0.843106106	-9.753244211
Putative HLA class I histocompatibility antigen, alpha chain H OS=Homo sapiens (Human) OX=9606 GN=HLA-H PE=5 SV=3	0.000317013	1.307298391	0.206562485	0.851643845	-9.768008893
Keratin, type II cytoskeletal 1b OS=Homo sapiens (Human) OX=9606 GN=KRT77 PE=2 SV=3	0.001021598	1.300450568	0.208896854	0.851643845	-9.776616774
Urokinase-type plasminogen activator OS=Homo sapiens (Human) OX=9606 GN=PLAU PE=1 SV=2	0.002643218	1.300222129	0.208973556	0.851643845	-9.776903963
Ras-related protein Rap-1A OS=Homo sapiens (Human) OX=9606 GN=RAP1A PE=1 SV=1	0.000242797	1.297964937	0.209687493	0.851643845	-9.779761152
Putative fatty acid-binding protein 5-like protein 3 OS=Homo sapiens (Human) OX=9606 GN=FABP5P3 PE=5 SV=1	0.002394653	1.293055323	0.21134609	0.851643845	-9.785914773
Thrombospondin-1 OS=Homo sapiens (Human) OX=9606 GN=THBS1 PE=1 SV=2	0.017256322	1.291548191	0.211857287	0.851643845	-9.787799857
60S ribosomal protein L38 OS=Homo sapiens (Human) OX=9606 GN=RPL38 PE=1 SV=2	0.000294194	-1.288614007	0.212900227	0.851643845	-9.791441729
no description	0.002671484	1.287768196	0.213143651	0.851643845	-9.792519655
Keratin, type I cytoskeletal 19 OS=Homo sapiens (Human) OX=9606 GN=KRT19 PE=1 SV=4	0.002671484	1.287768196	0.213143651	0.851643845	-9.792519655
Tissue factor OS=Homo sapiens (Human) OX=9606 GN=F3 PE=1 SV=1	0.000129728	1.28059491	0.215601503	0.857719024	-9.801444399
Integrin beta-4 OS=Homo sapiens (Human) OX=9606 GN=ITGB4 PE=1 SV=5	0.000250006	1.266366748	0.220541766	0.870402949	-9.81902212
60S ribosomal protein L27a OS=Homo sapiens (Human) OX=9606 GN=RPL27A PE=1 SV=2	0.000685663	-1.265937007	0.220692332	0.870402949	-9.819550447
Galectin-1 OS=Homo sapiens (Human) OX=9606 GN=LGALS1 PE=1 SV=2	0.013976412	1.257594144	0.223649812	0.878281449	-9.829766183
Prosaposin OS=Homo sapiens (Human) OX=9606 GN=PSAP PE=1 SV=2	0.000510891	1.251228534	0.225937874	0.883475019	-9.837514915
Tetraspanin-14 OS=Homo sapiens (Human) OX=9606 GN=TSPAN14 PE=1 SV=1	0.000327797	1.241755516	0.229337334	0.892951748	-9.849006733
Peroxiredoxin-4 OS=Homo sapiens (Human) OX=9606 GN=PRDX4 PE=1 SV=1	0.000147895	1.225638854	0.235167517	0.899037783	-9.868415963
Inhibin beta A chain OS=Homo sapiens (Human) OX=9606 GN=INHBA PE=1 SV=2	0.002810614	1.21988074	0.237337207	0.899037783	-9.875258751
Heat shock cognate 71 kDa protein OS=Homo sapiens (Human) OX=9606 GN=HSPA8 PE=1 SV=1	0.005375435	1.214585442	0.239262204	0.899037783	-9.881583495
Gelsolin OS=Homo sapiens (Human) OX=9606 GN=GSN PE=1 SV=1	0.000465212	1.214545276	0.239277182	0.899037783	-9.881631156
Hemoglobin subunit alpha OS=Homo sapiens (Human) OX=9606 GN=HBA2 PE=1 SV=2	0.000359088	1.208057654	0.241748815	0.899037783	-9.889281487
Partner of Y14 and mago OS=Homo sapiens (Human) OX=9606 GN=PYM1 PE=1 SV=1	0.00016381	1.20643741	0.24235821	0.899037783	-9.891194045
Keratin, type I cytoskeletal 27 OS=Homo sapiens (Human) OX=9606 GN=KRT27 PE=1 SV=2	0.001757902	1.205896182	0.242519041	0.899037783	-9.891862885
60S ribosomal protein L35 OS=Homo sapiens (Human) OX=9606 GN=RPL35 PE=1 SV=2	0.000317799	-1.20547043	0.242679479	0.899037783	-9.892364921
Protein S100-A9 OS=Homo sapiens (Human) OX=9606 GN=S100A9 PE=1 SV=1	0.000442733	1.203454358	0.243483226	0.899037783	-9.894709517
SAP domain-containing ribonucleoprotein OS=Homo sapiens (Human) OX=9606 GN=SARNP PE=1 SV=3	0.000128922	-1.203324611	0.243489323	0.899037783	-9.894892895
Putative heat shock protein HSP 90-beta-3 OS=Homo sapiens (Human) OX=9606 GN=HSP90AB3P PE=5 SV=1	0.001787519	1.196321453	0.246146616	0.899037783	-9.903116313
NEDD8 OS=Homo sapiens (Human) OX=9606 GN=NEDD8 PE=1 SV=1	0.000818312	1.195524262	0.246493209	0.899037783	-9.904018596
Eukaryotic translation initiation factor 2 subunit 1 OS=Homo sapiens (Human) OX=9606 GN=EIF2S1 PE=1 SV=3	0.000138286	-1.195402449	0.246496948	0.899037783	-9.904192381
Heat shock protein 105 kDa OS=Homo sapiens (Human) OX=9606 GN=HSPH1 PE=1 SV=1	0.000120833	-1.195115945	0.246606243	0.899037783	-9.904527706
Alpha-2-antiplasmin OS=Homo sapiens (Human) OX=9606 GN=SERPINF2 PE=1 SV=3	0.000168601	1.191648518	0.247931895	0.899037783	-9.908580485
60S ribosomal protein L30 OS=Homo sapiens (Human) OX=9606 GN=RPL30 PE=1 SV=2	0.000710963	-1.190473834	0.248424797	0.899037783	-9.909919633
Myosin light polypeptide 6 OS=Homo sapiens (Human) OX=9606 GN=MYL6 PE=1 SV=2	0.004540815	1.188566697	0.249114636	0.899037783	-9.91217404
Annexin A2 OS=Homo sapiens (Human) OX=9606 GN=ANXA2 PE=1 SV=2	0.016937847	1.186625139	0.249861951	0.899037783	-9.914433869
Programmed cell death protein 5 OS=Homo sapiens (Human) OX=9606 GN=PDCD5 PE=1 SV=3	0.000194957	1.18551472	0.250290115	0.899037783	-9.91572488
Ras-related protein Rab-11A OS=Homo sapiens (Human) OX=9606 GN=RAB11A PE=1 SV=3	0.00017966	1.180816835	0.252107687	0.899037783	-9.921175249
Cofilin-1 OS=Homo sapiens (Human) OX=9606 GN=CFL1 PE=1 SV=3	0.006648635	1.178550372	0.253030365	0.899037783	-9.92376575
Endoplasmic reticulum resident protein 29 OS=Homo sapiens (Human) OX=9606 GN=ERP29 PE=1 SV=4	0.000672382	1.17649431	0.253788794	0.899037783	-9.926173605
Ras-related protein Rab-11B OS=Homo sapiens (Human) OX=9606 GN=RAB11B PE=1 SV=4	0.000178012	1.175994268	0.253983812	0.899037783	-9.926750806
Small proline-rich protein 2F OS=Homo sapiens (Human) OX=9606 GN=SPRR2F PE=3 SV=1	0.000893954	1.174826766	0.254481733	0.899037783	-9.9280651
Ras-related protein Rab-10 OS=Homo sapiens (Human) OX=9606 GN=RAB10 PE=1 SV=1	0.000130405	1.169873006	0.256380251	0.902261268	-9.933799379
Putative annexin A2-like protein OS=Homo sapiens (Human) OX=9606 GN=ANXA2P2 PE=5 SV=2	0.014268114	1.166103391	0.257864446	0.90400754	-9.938124188
Heat shock protein HSP 90-beta OS=Homo sapiens (Human) OX=9606 GN=HSP90AB1 PE=1 SV=4	0.00341655	1.155211453	0.262189013	0.910707576	-9.950552185
Activated RNA polymerase II transcriptional coactivator p15 OS=Homo sapiens (Human) OX=9606 GN=SUB1 PE=1 SV=3	0.000172335	1.155063245	0.262248229	0.910707576	-9.950720595
Keratin, type II cytoskeletal 72 OS=Homo sapiens (Human) OX=9606 GN=KRT72 PE=1 SV=2	0.000302425	1.15319416	0.26299587	0.910707576	-9.952842839
Staphylococcal nuclease domain-containing protein 1 OS=Homo sapiens (Human) OX=9606 GN=SND1 PE=1 SV=1	0.000133871	-1.149512805	0.264473068	0.910707576	-9.957014069
Endoplasmic reticulum chaperone BiP OS=Homo sapiens (Human) OX=9606 GN=HSPA5 PE=1 SV=2	0.00416154	1.148819025	0.264752148	0.910707576	-9.957798868
40S ribosomal protein S5 OS=Homo sapiens (Human) OX=9606 GN=RPS5 PE=1 SV=4	0.000189716	-1.13926233	0.268618736	0.920547355	-9.968567289
Serum amyloid A-1 protein OS=Homo sapiens (Human) OX=9606 GN=SAA1 PE=1 SV=1	0.000383985	1.133360725	0.27106827	0.925475624	-9.975143254
owl|P11021| 78 KD GLUCOSE REGULATED PROTEIN PRECURSOR (GRP 78) (IMMUNOGLOBULIN...	0.004133371	1.12920473	0.272733036	0.926195346	-9.979815238
Hemoglobin subunit beta OS=Homo sapiens (Human) OX=9606 GN=HBB PE=1 SV=2	0.000369067	1.12566829	0.274231429	0.926195346	-9.983714471
Calmodulin-like protein 3 OS=Homo sapiens (Human) OX=9606 GN=CALML3 PE=1 SV=2	0.000221547	1.123105304	0.275250722	0.926195346	-9.986594017
Apoptosis-associated speck-like protein containing a CARD OS=Homo sapiens (Human) OX=9606 GN=PYCARD PE=1 SV=2	0.000288061	1.122918703	0.275328015	0.926195346	-9.986800895
Sulfhydryl oxidase 1 OS=Homo sapiens (Human) OX=9606 GN=QSOX1 PE=1 SV=3	0.001092209	1.113188366	0.279380663	0.936385738	-9.997546745
Tumor-associated calcium signal transducer 2 OS=Homo sapiens (Human) OX=9606 GN=TACSTD2 PE=1 SV=3	0.000818631	1.106505791	0.282229313	0.942481099	-10.00484341
Transitional endoplasmic reticulum ATPase OS=Homo sapiens (Human) OX=9606 GN=VCP PE=1 SV=4	0.000581654	1.101397101	0.284350142	0.946110473	-10.01045841
ERO1-like protein alpha OS=Homo sapiens (Human) OX=9606 GN=ERO1A PE=1 SV=2	0.000280101	1.08813163	0.290017774	0.961471968	-10.02483943
Chromobox protein homolog 3 OS=Homo sapiens (Human) OX=9606 GN=CBX3 PE=1 SV=4	0.000211723	-1.078684222	0.294103916	0.970322175	-10.03498739
Small proline-rich protein 2G OS=Homo sapiens (Human) OX=9606 GN=SPRR2G PE=3 SV=1	0.001695662	1.072350169	0.296905757	0.970322175	-10.04171055
Aspartate--tRNA ligase, cytoplasmic OS=Homo sapiens (Human) OX=9606 GN=DARS PE=1 SV=2	0.00012254	-1.072339467	0.296871412	0.970322175	-10.04175863
Myelin protein zero-like protein 1 OS=Homo sapiens (Human) OX=9606 GN=MPZL1 PE=1 SV=1	0.000125052	1.070815417	0.297538975	0.970322175	-10.04337985
Interleukin-18 OS=Homo sapiens (Human) OX=9606 GN=IL18 PE=1 SV=1	0.000783629	1.062165537	0.301386991	0.970322175	-10.05250554
Keratin, type I cytoskeletal 28 OS=Homo sapiens (Human) OX=9606 GN=KRT28 PE=1 SV=2	0.003100858	1.060077958	0.302272882	0.970322175	-10.05474386
HLA class I histocompatibility antigen, C alpha chain OS=Homo sapiens (Human) OX=9606 GN=HLA-C PE=1 SV=3	0.000420117	1.05870808	0.302919276	0.970322175	-10.05614939
Heat shock 70 kDa protein 4L OS=Homo sapiens (Human) OX=9606 GN=HSPA4L PE=1 SV=3	0.000124259	-1.056951664	0.303661314	0.970322175	-10.05803344
CD44 antigen OS=Homo sapiens (Human) OX=9606 GN=CD44 PE=1 SV=3	0.000100835	1.056904197	0.30368243	0.970322175	-10.05808332
Immunoglobulin lambda-like polypeptide 5 OS=Homo sapiens (Human) OX=9606 GN=IGLL5 PE=2 SV=2	0.00086574	1.055656732	0.304276221	0.970322175	-10.05935646
Laminin subunit gamma-2 OS=Homo sapiens (Human) OX=9606 GN=LAMC2 PE=1 SV=2	0.003111224	1.055485673	0.30435242	0.970322175	-10.059536
Ras-related protein Rap-1b OS=Homo sapiens (Human) OX=9606 GN=RAP1B PE=1 SV=1	0.000280845	1.046853565	0.308177251	0.979104809	-10.06859983
Keratin, type I cytoskeletal 24 OS=Homo sapiens (Human) OX=9606 GN=KRT24 PE=1 SV=1	0.001277692	1.040294912	0.311135905	0.984138663	-10.07541417
Protein disulfide-isomerase A6 OS=Homo sapiens (Human) OX=9606 GN=PDIA6 PE=1 SV=1	0.000413115	1.038663653	0.3119128	0.984138663	-10.07706583
T-complex protein 1 subunit zeta OS=Homo sapiens (Human) OX=9606 GN=CCT6A PE=1 SV=3	0.000325914	1.032770362	0.314555131	0.987877053	-10.08318491
Immunoglobulin lambda constant 1 OS=Homo sapiens (Human) OX=9606 GN=IGLC1 PE=1 SV=1	0.001698047	1.031233116	0.315256939	0.987877053	-10.08476625
Fructose-bisphosphate aldolase C OS=Homo sapiens (Human) OX=9606 GN=ALDOC PE=1 SV=2	0.000872975	1.02583202	0.317731538	0.992233302	-10.09030554
Transketolase OS=Homo sapiens (Human) OX=9606 GN=TKT PE=1 SV=3	0.002248118	1.023220348	0.318933035	0.992597711	-10.09297468
Kunitz-type protease inhibitor 1 OS=Homo sapiens (Human) OX=9606 GN=SPINT1 PE=1 SV=2	0.000356412	1.010129756	0.325040598	1	-10.10622386
Keratin, type I cytoskeletal 25 OS=Homo sapiens (Human) OX=9606 GN=KRT25 PE=1 SV=1	0.001703456	1.009407583	0.325340956	1	-10.10698983
Phosphatidylinositol transfer protein beta isoform OS=Homo sapiens (Human) OX=9606 GN=PITPNB PE=1 SV=2	0.000209467	1.001883756	0.328869163	1	-10.11455184
Alpha-2-HS-glycoprotein OS=Homo sapiens (Human) OX=9606 GN=AHSG PE=1 SV=2	0.025881005	1.000045686	0.329735158	1	-10.1163915
Arrestin domain-containing protein 1 OS=Homo sapiens (Human) OX=9606 GN=ARRDC1 PE=1 SV=1	0.000176832	0.997274574	0.331043764	1	-10.11915925
Integrin alpha-6 OS=Homo sapiens (Human) OX=9606 GN=ITGA6 PE=1 SV=5	0.00032115	0.993883428	0.332650098	1	-10.12253686
Peptidyl-prolyl cis-trans isomerase A OS=Homo sapiens (Human) OX=9606 GN=PPIA PE=1 SV=2	0.003684123	0.993506977	0.332828752	1	-10.12291117
Transgelin-2 OS=Homo sapiens (Human) OX=9606 GN=TAGLN2 PE=1 SV=3	0.011117611	0.989039108	0.334954191	1	-10.12734383
Heat shock-related 70 kDa protein 2 OS=Homo sapiens (Human) OX=9606 GN=HSPA2 PE=1 SV=1	0.002443005	0.987449702	0.33571257	1	-10.12891637
Heat shock protein HSP 90-alpha OS=Homo sapiens (Human) OX=9606 GN=HSP90AA1 PE=1 SV=5	0.003655573	0.984869344	0.336946318	1	-10.13146446
Alpha-fetoprotein OS=Homo sapiens (Human) OX=9606 GN=AFP PE=1 SV=1	0.000706892	0.984427182	0.337194011	1	-10.13186306
Polypeptide N-acetylgalactosaminyltransferase 2 OS=Homo sapiens (Human) OX=9606 GN=GALNT2 PE=1 SV=1	0.000132198	0.98074104	0.338926725	1	-10.13552862
owl|| Immunoglobulin g1 (igg1) (mcg) with a hinge deletion, chain L...	0.000848772	0.977767272	0.340393996	1	-10.13840921
Phosphoglycerate kinase 1 OS=Homo sapiens (Human) OX=9606 GN=PGK1 PE=1 SV=3	0.000891033	-0.974736094	0.341821755	1	-10.14141268
Parathyroid hormone-related protein OS=Homo sapiens (Human) OX=9606 GN=PTHLH PE=1 SV=1	0.006082016	0.971455415	0.343446083	1	-10.14457614
Cell division control protein 42 homolog OS=Homo sapiens (Human) OX=9606 GN=CDC42 PE=1 SV=2	0.000883623	0.970668367	0.343827979	1	-10.14534258
Farnesyl pyrophosphate synthase OS=Homo sapiens (Human) OX=9606 GN=FDPS PE=1 SV=4	0.00060363	0.965473735	0.346320618	1	-10.15042438
Large neutral amino acids transporter small subunit 1 OS=Homo sapiens (Human) OX=9606 GN=SLC7A5 PE=1 SV=2	0.000872332	0.964013558	0.347033546	1	-10.15183791
Glucosamine_iso domain-containing protein OS=Homo sapiens (Human) OX=9606 GN=PGLS PE=1 SV=1	0.000118578	0.95986145	0.349066313	1	-10.15584679
14-3-3 protein sigma OS=Homo sapiens (Human) OX=9606 GN=SFN PE=1 SV=1	0.023490937	0.949867774	0.353992378	1	-10.16543122
GTP-binding nuclear protein Ran OS=Homo sapiens (Human) OX=9606 GN=RAN PE=1 SV=3	0.001052538	-0.944952188	0.356432682	1	-10.17011202
Complement factor I OS=Homo sapiens (Human) OX=9606 GN=CFI PE=1 SV=2	0.002049287	0.943585471	0.357113207	1	-10.17140952
60S acidic ribosomal protein P0-like OS=Homo sapiens (Human) OX=9606 GN=RPLP0P6 PE=5 SV=1	0.001157641	0.940776254	0.358514766	1	-10.1740711
Epidermal growth factor receptor OS=Homo sapiens (Human) OX=9606 GN=EGFR PE=1 SV=2	0.000289872	0.940726499	0.358539623	1	-10.17411818
Vimentin OS=Homo sapiens (Human) OX=9606 GN=VIM PE=1 SV=4	0.000286173	0.93927045	0.359267568	1	-10.17549479
Bifunctional glutamate/proline--tRNA ligase OS=Homo sapiens (Human) OX=9606 GN=EPRS PE=1 SV=5	0.000104849	-0.932438921	0.362696341	1	-10.18192764
Follistatin OS=Homo sapiens (Human) OX=9606 GN=FST PE=1 SV=2	0.005609333	0.92838534	0.364741276	1	-10.18572438
60 kDa heat shock protein, mitochondrial OS=Homo sapiens (Human) OX=9606 GN=HSPD1 PE=1 SV=2	0.00055743	0.927329386	0.365275255	1	-10.18671095
Receptor of activated protein C kinase 1 OS=Homo sapiens (Human) OX=9606 GN=RACK1 PE=1 SV=3	0.000387643	-0.922358032	0.367829906	1	-10.19130515
Signal recognition particle 14 kDa protein OS=Homo sapiens (Human) OX=9606 GN=SRP14 PE=1 SV=2	0.0003546	-0.919454987	0.369307348	1	-10.1939989
Keratin, type I cytoskeletal 18 OS=Homo sapiens (Human) OX=9606 GN=KRT18 PE=1 SV=2	0.001523715	0.917726485	0.370155456	1	-10.19563568
no description	0.001527263	0.917576325	0.370232114	1	-10.19577456
Keratin, type I cuticular Ha6 OS=Homo sapiens (Human) OX=9606 GN=KRT36 PE=2 SV=1	0.001406592	0.916889316	0.37058297	1	-10.1964097
Peptidyl-prolyl cis-trans isomerase A-like 4G OS=Homo sapiens (Human) OX=9606 GN=PPIAL4G PE=3 SV=1	0.000151033	0.915819226	0.37112991	1	-10.19739813
Keratin, type I cuticular Ha8 OS=Homo sapiens (Human) OX=9606 GN=KRT38 PE=1 SV=3	0.001433409	0.914689701	0.371707815	1	-10.1984403
Keratin, type I cuticular Ha7 OS=Homo sapiens (Human) OX=9606 GN=KRT37 PE=3 SV=3	0.001455731	0.913894487	0.372115037	1	-10.19917331
Lactoylglutathione lyase OS=Homo sapiens (Human) OX=9606 GN=GLO1 PE=1 SV=4	0.000378661	0.91279181	0.3726802	1	-10.20018877
BSA	0.097430216	0.911214714	0.373489518	1	-10.20163917
Keratin, type I cuticular Ha2 OS=Homo sapiens (Human) OX=9606 GN=KRT32 PE=2 SV=3	0.001464832	0.910781263	0.373712158	1	-10.20203739
Keratin, type I cuticular Ha5 OS=Homo sapiens (Human) OX=9606 GN=KRT35 PE=2 SV=5	0.001455421	0.909165966	0.374542627	1	-10.20351989
Small nuclear ribonucleoprotein F OS=Homo sapiens (Human) OX=9606 GN=SNRPF PE=1 SV=1	0.000722068	0.900485346	0.379059454	1	-10.21140926
Calsyntenin-1 OS=Homo sapiens (Human) OX=9606 GN=CLSTN1 PE=1 SV=1	0.002392149	0.898410331	0.380103779	1	-10.21332965
Putative endoplasmin-like protein OS=Homo sapiens (Human) OX=9606 GN=HSP90B2P PE=5 SV=1	0.00040208	0.895988567	0.381396087	1	-10.21548755
60S ribosomal protein L31 OS=Homo sapiens (Human) OX=9606 GN=RPL31 PE=1 SV=1	0.000249143	-0.890094614	0.384440757	1	-10.22084048
S-methyl-5'-thioadenosine phosphorylase OS=Homo sapiens (Human) OX=9606 GN=MTAP PE=1 SV=2	0.000230162	0.889062242	0.384981453	1	-10.22176844
Poly(rC)-binding protein 3 OS=Homo sapiens (Human) OX=9606 GN=PCBP3 PE=2 SV=2	0.000314435	0.884832882	0.38720178	1	-10.22555971
Keratin, type I cuticular Ha3-II OS=Homo sapiens (Human) OX=9606 GN=KRT33B PE=1 SV=3	0.001668563	0.88431393	0.387474798	1	-10.22602376
Protein S100-A11 OS=Homo sapiens (Human) OX=9606 GN=S100A11 PE=1 SV=2	0.00507609	0.881308069	0.389058664	1	-10.22870667
Trypsin-1 OS=Homo sapiens (Human) OX=9606 GN=PRSS1 PE=1 SV=1	0.000298175	0.878550124	0.390515633	1	-10.2311609
Insulin-like growth factor-binding protein 2 OS=Homo sapiens (Human) OX=9606 GN=IGFBP2 PE=1 SV=2	0.013250847	0.867696265	0.39628422	1	-10.24075049
Gamma-glutamylcyclotransferase OS=Homo sapiens (Human) OX=9606 GN=GGCT PE=1 SV=1	0.000150073	0.86592325	0.397231793	1	-10.24230651
Ribonuclease inhibitor OS=Homo sapiens (Human) OX=9606 GN=RNH1 PE=1 SV=2	0.0009154	0.864944259	0.397787043	1	-10.24312922
Keratin, type I cuticular Ha1 OS=Homo sapiens (Human) OX=9606 GN=KRT31 PE=1 SV=3	0.001644314	0.864771792	0.397847969	1	-10.24331547
Poly(rC)-binding protein 1 OS=Homo sapiens (Human) OX=9606 GN=PCBP1 PE=1 SV=2	0.000742343	0.862201278	0.399225764	1	-10.24556339
Guanine nucleotide-binding protein G(I)/G(S)/G(T) subunit beta-2 OS=Homo sapiens (Human) OX=9606 GN=GNB2 PE=1 SV=3	0.000333602	0.860838136	0.399957664	1	-10.24675295
Profilin-1 OS=Homo sapiens (Human) OX=9606 GN=PFN1 PE=1 SV=2	0.012906574	0.857235575	0.401896145	1	-10.24988837
T-complex protein 1 subunit delta OS=Homo sapiens (Human) OX=9606 GN=CCT4 PE=1 SV=4	0.000405182	0.854380275	0.403436854	1	-10.25236477
Glucosidase 2 subunit beta OS=Homo sapiens (Human) OX=9606 GN=PRKCSH PE=1 SV=2	0.000866169	0.843015537	0.409607001	1	-10.26214546
F-actin-capping protein subunit alpha-2 OS=Homo sapiens (Human) OX=9606 GN=CAPZA2 PE=1 SV=3	0.000117683	0.834869898	0.414066521	1	-10.26908089
Putative protein FAM10A4 OS=Homo sapiens (Human) OX=9606 GN=ST13P4 PE=5 SV=1	0.000158343	0.833329099	0.414913544	1	-10.27038573
Small proline-rich protein 2A OS=Homo sapiens (Human) OX=9606 GN=SPRR2A PE=1 SV=1	0.003989026	0.831765666	0.415804222	1	-10.27167338
Alpha-2-macroglobulin OS=Homo sapiens (Human) OX=9606 GN=A2M PE=1 SV=3	0.000212867	0.83082506	0.416292445	1	-10.27250152
Plastin-3 OS=Homo sapiens (Human) OX=9606 GN=PLS3 PE=1 SV=4	0.001048141	0.826476791	0.418693839	1	-10.27616151
Nascent polypeptide-associated complex subunit alpha, muscle-specific form OS=Homo sapiens (Human) OX=9606 GN=NACA PE=1 SV=1	0.000162462	0.824052227	0.420036655	1	-10.27819452
CAAX prenyl protease 1 homolog OS=Homo sapiens (Human) OX=9606 GN=ZMPSTE24 PE=1 SV=2	0.000126465	0.822765851	0.420750207	1	-10.2792709
T-complex protein 1 subunit eta OS=Homo sapiens (Human) OX=9606 GN=CCT7 PE=1 SV=2	0.000341613	0.822194478	0.421067393	1	-10.2797485
Putative histone H2B type 2-D OS=Homo sapiens (Human) OX=9606 GN=HIST2H2BD PE=5 SV=3	0.000391484	0.82143265	0.421490543	1	-10.28038481
Small proline-rich protein 2B OS=Homo sapiens (Human) OX=9606 GN=SPRR2B PE=2 SV=1	0.003751312	0.81977492	0.422441844	1	-10.28173389
Small proline-rich protein 2D OS=Homo sapiens (Human) OX=9606 GN=SPRR2D PE=2 SV=2	0.003745857	0.818709682	0.423034746	1	-10.28262107
Afamin OS=Homo sapiens (Human) OX=9606 GN=AFM PE=1 SV=1	0.000905093	0.811563801	0.427025675	1	-10.28854465
Putative histone H2B type 2-C OS=Homo sapiens (Human) OX=9606 GN=HIST2H2BC PE=5 SV=3	0.000332677	0.80340802	0.431580537	1	-10.29527909
Proteasome subunit alpha type-7 OS=Homo sapiens (Human) OX=9606 GN=PSMA7 PE=1 SV=1	0.000125542	-0.800056707	0.433473112	1	-10.29801434
Protein FAM3C OS=Homo sapiens (Human) OX=9606 GN=FAM3C PE=1 SV=1	0.000593055	0.799473192	0.433831949	1	-10.29845669
Alpha-actinin-4 OS=Homo sapiens (Human) OX=9606 GN=ACTN4 PE=1 SV=2	0.003325962	0.79892047	0.43411595	1	-10.29893927
Immunoglobulin lambda constant 6 OS=Homo sapiens (Human) OX=9606 GN=IGLC6 PE=1 SV=1	0.002134885	0.798685652	0.434277625	1	-10.2990975
Protein disulfide-isomerase OS=Homo sapiens (Human) OX=9606 GN=P4HB PE=1 SV=3	0.00264775	0.797963938	0.434657579	1	-10.29971697
Actin-related protein 2/3 complex subunit 1B OS=Homo sapiens (Human) OX=9606 GN=ARPC1B PE=1 SV=3	0.000178741	-0.796252012	0.435627994	1	-10.30110665
Malate dehydrogenase, mitochondrial OS=Homo sapiens (Human) OX=9606 GN=MDH2 PE=1 SV=3	0.000247048	-0.795985225	0.435779346	1	-10.30132297
14-3-3 protein epsilon OS=Homo sapiens (Human) OX=9606 GN=YWHAE PE=1 SV=1	0.004608997	0.79418428	0.436801899	1	-10.30278144
Small proline-rich protein 2E OS=Homo sapiens (Human) OX=9606 GN=SPRR2E PE=2 SV=2	0.003768302	0.789367663	0.439572406	1	-10.30663455
Guanine nucleotide-binding protein subunit beta-4 OS=Homo sapiens (Human) OX=9606 GN=GNB4 PE=1 SV=3	0.000246432	0.789046032	0.43972752	1	-10.30692558
Serine/threonine-protein kinase OSR1 OS=Homo sapiens (Human) OX=9606 GN=OXSR1 PE=1 SV=1	0.000542773	0.784184095	0.44253513	1	-10.31079151
Agrin OS=Homo sapiens (Human) OX=9606 GN=AGRN PE=1 SV=6	0.002394418	0.780586821	0.444570407	1	-10.31369323
Trypsin-2 OS=Homo sapiens (Human) OX=9606 GN=PRSS2 PE=1 SV=1	0.000249486	0.777290237	0.446466564	1	-10.31631207
60S ribosomal protein L11 OS=Homo sapiens (Human) OX=9606 GN=RPL11 PE=1 SV=2	0.000382771	-0.77635217	0.447007036	1	-10.31705537
Rho-related GTP-binding protein RhoQ OS=Homo sapiens (Human) OX=9606 GN=RHOQ PE=1 SV=2	0.000708629	0.773634042	0.448603102	1	-10.31917274
Ras-related protein R-Ras2 OS=Homo sapiens (Human) OX=9606 GN=RRAS2 PE=1 SV=1	0.000157783	0.770967683	0.450117102	1	-10.32130564
Putative trypsin-6 OS=Homo sapiens (Human) OX=9606 GN=PRSS3P2 PE=5 SV=2	0.000283691	0.769965643	0.450697336	1	-10.32209353
Small nuclear ribonucleoprotein Sm D1 OS=Homo sapiens (Human) OX=9606 GN=SNRPD1 PE=1 SV=1	0.000264897	-0.769588305	0.450915953	1	-10.32238998
Fructose-bisphosphate aldolase A OS=Homo sapiens (Human) OX=9606 GN=ALDOA PE=1 SV=2	0.00638236	0.767093096	0.452363224	1	-10.32434685
Macrophage-capping protein OS=Homo sapiens (Human) OX=9606 GN=CAPG PE=1 SV=2	0.001096886	0.763496089	0.454481863	1	-10.32712609
2-iminobutanoate/2-iminopropanoate deaminase OS=Homo sapiens (Human) OX=9606 GN=RIDA PE=1 SV=1	0.000101836	0.763501988	0.454451107	1	-10.32715269
Plastin-2 OS=Homo sapiens (Human) OX=9606 GN=LCP1 PE=1 SV=6	0.000333408	0.763412237	0.454503363	1	-10.32722266
Kallikrein-10 OS=Homo sapiens (Human) OX=9606 GN=KLK10 PE=1 SV=3	0.000219835	0.763404666	0.454507772	1	-10.32722856
Cathepsin B OS=Homo sapiens (Human) OX=9606 GN=CTSB PE=1 SV=3	0.001151541	0.760246537	0.456376085	1	-10.32965451
Src substrate cortactin OS=Homo sapiens (Human) OX=9606 GN=CTTN PE=1 SV=2	0.000166921	0.757314511	0.458062253	1	-10.33195808
Actin-related protein 3 OS=Homo sapiens (Human) OX=9606 GN=ACTR3 PE=1 SV=3	0.000336943	-0.75636015	0.458620783	1	-10.33269599
HLA class I histocompatibility antigen, B alpha chain OS=Homo sapiens (Human) OX=9606 GN=HLA-B PE=1 SV=3	0.000263861	0.755780424	0.458987269	1	-10.33311296
Ubiquitin-conjugating enzyme E2 variant 1 OS=Homo sapiens (Human) OX=9606 GN=UBE2V1 PE=1 SV=2	0.000785728	0.753839854	0.460124668	1	-10.3346097
Immunoglobulin lambda constant 7 OS=Homo sapiens (Human) OX=9606 GN=IGLC7 PE=1 SV=3	0.000562601	0.751151007	0.461703455	1	-10.3366776
Integrin alpha-2 OS=Homo sapiens (Human) OX=9606 GN=ITGA2 PE=1 SV=1	0.000106713	0.748217597	0.463402861	1	-10.33895611
Immunoglobulin heavy constant gamma 3 OS=Homo sapiens (Human) OX=9606 GN=IGHG3 PE=1 SV=2	0.000755851	0.746616752	0.464346547	1	-10.34017935
Complement factor H OS=Homo sapiens (Human) OX=9606 GN=CFH PE=1 SV=4	0.000264961	0.744973521	0.465342986	1	-10.34140208
Amyloid-like protein 2 OS=Homo sapiens (Human) OX=9606 GN=APLP2 PE=1 SV=2	0.001837651	0.741062618	0.467629607	1	-10.3444042
Enhancer of rudimentary homolog OS=Homo sapiens (Human) OX=9606 GN=ERH PE=1 SV=1	0.000303043	0.739635952	0.468501499	1	-10.34545455
UTP--glucose-1-phosphate uridylyltransferase OS=Homo sapiens (Human) OX=9606 GN=UGP2 PE=1 SV=5	0.000512081	0.739597463	0.468524322	1	-10.34548367
CD59 glycoprotein OS=Homo sapiens (Human) OX=9606 GN=CD59 PE=1 SV=1	0.001942581	0.738724654	0.469015727	1	-10.34617371
SHC-transforming protein 1 OS=Homo sapiens (Human) OX=9606 GN=SHC1 PE=1 SV=4	0.0008431	0.734228202	0.471688448	1	-10.34956203
Putative tubulin-like protein alpha-4B OS=Homo sapiens (Human) OX=9606 GN=TUBA4B PE=5 SV=2	0.000318228	0.733783947	0.471953008	1	-10.34989574
Cornifin-B OS=Homo sapiens (Human) OX=9606 GN=SPRR1B PE=1 SV=2	0.011128899	0.731287809	0.473467139	1	-10.35173755
ADP-ribosylation factor 4 OS=Homo sapiens (Human) OX=9606 GN=ARF4 PE=1 SV=3	0.000199949	0.73098806	0.473620019	1	-10.35199153
Tetranectin OS=Homo sapiens (Human) OX=9606 GN=CLEC3B PE=1 SV=3	0.000138504	-0.728707186	0.474982547	1	-10.35369566
Epithelial discoidin domain-containing receptor 1 OS=Homo sapiens (Human) OX=9606 GN=DDR1 PE=1 SV=1	0.000145161	0.728471638	0.475123389	1	-10.35387136
Neutral alpha-glucosidase AB OS=Homo sapiens (Human) OX=9606 GN=GANAB PE=1 SV=3	0.00010287	0.726236465	0.476461101	1	-10.35553595
Keratin, type II cytoskeletal 4 OS=Homo sapiens (Human) OX=9606 GN=KRT4 PE=1 SV=4	0.001176267	0.725926438	0.476672613	1	-10.35573707
no description	0.001176267	0.725926438	0.476672613	1	-10.35573707
Nucleophosmin OS=Homo sapiens (Human) OX=9606 GN=NPM1 PE=1 SV=2	0.003226172	-0.723698777	0.477982562	1	-10.35741996
Elongation factor 1-alpha 2 OS=Homo sapiens (Human) OX=9606 GN=EEF1A2 PE=1 SV=1	0.001523339	0.723635681	0.478020427	1	-10.35746673
Heterogeneous nuclear ribonucleoproteins A2/B1 OS=Homo sapiens (Human) OX=9606 GN=HNRNPA2B1 PE=1 SV=2	0.000828561	0.721930383	0.479070116	1	-10.35869997
Putative nascent polypeptide-associated complex subunit alpha-like protein OS=Homo sapiens (Human) OX=9606 GN=NACA4P PE=5 SV=1	0.000137855	0.721785682	0.479131444	1	-10.35883614
Cornifin-A OS=Homo sapiens (Human) OX=9606 GN=SPRR1A PE=1 SV=2	0.011675975	0.715625516	0.482867253	1	-10.36334324
HLA class I histocompatibility antigen, alpha chain E OS=Homo sapiens (Human) OX=9606 GN=HLA-E PE=1 SV=4	0.000129981	0.713748994	0.483975506	1	-10.36474652
Protein S100-A6 OS=Homo sapiens (Human) OX=9606 GN=S100A6 PE=1 SV=1	0.020646166	0.712720531	0.48459747	1	-10.36549835
40S ribosomal protein SA OS=Homo sapiens (Human) OX=9606 GN=RPSA PE=1 SV=4	0.000454961	-0.710820503	0.485747743	1	-10.36688461
Ras-related protein Rap-1b-like protein OS=Homo sapiens (Human) OX=9606 GN=- PE=2 SV=1	0.000130841	-0.709413069	0.486600827	1	-10.36790921
Sodium/potassium-transporting ATPase subunit alpha-1 OS=Homo sapiens (Human) OX=9606 GN=ATP1A1 PE=1 SV=1	0.000194927	0.703306896	0.490312058	1	-10.37233213
Reticulocalbin-1 OS=Homo sapiens (Human) OX=9606 GN=RCN1 PE=1 SV=1	0.000217786	0.703180808	0.490413727	1	-10.37239486
Eukaryotic translation initiation factor 6 OS=Homo sapiens (Human) OX=9606 GN=EIF6 PE=1 SV=1	0.000752107	0.699393823	0.492698976	1	-10.37514741
60S acidic ribosomal protein P0 OS=Homo sapiens (Human) OX=9606 GN=RPLP0 PE=1 SV=1	0.001271937	0.698930361	0.492982126	1	-10.37547986
Poly(rC)-binding protein 2 OS=Homo sapiens (Human) OX=9606 GN=PCBP2 PE=1 SV=1	0.000351342	0.698073669	0.493505765	1	-10.37609383
6-phosphogluconolactonase OS=Homo sapiens (Human) OX=9606 GN=PGLS PE=1 SV=2	0.000137941	0.69664502	0.49437972	1	-10.37711613
Receptor-type tyrosine-protein phosphatase F OS=Homo sapiens (Human) OX=9606 GN=PTPRF PE=1 SV=2	0.001019684	0.69364431	0.49624274	1	-10.37922914
Ras GTPase-activating protein-binding protein 1 OS=Homo sapiens (Human) OX=9606 GN=G3BP1 PE=1 SV=1	0.000123497	-0.691599289	0.497473512	1	-10.38071074
Cytoglobin OS=Homo sapiens (Human) OX=9606 GN=CYGB PE=1 SV=1	0.000207675	0.68757333	0.499949995	1	-10.38356102
Granulocyte colony-stimulating factor OS=Homo sapiens (Human) OX=9606 GN=CSF3 PE=1 SV=1	0.000236288	0.686371168	0.500715024	1	-10.38438173
Perilipin-3 OS=Homo sapiens (Human) OX=9606 GN=PLIN3 PE=1 SV=3	0.000405535	0.686015943	0.50090988	1	-10.38465937
Tubulin beta-6 chain OS=Homo sapiens (Human) OX=9606 GN=TUBB6 PE=1 SV=1	0.000956966	0.684745484	0.501717811	1	-10.38552637
Catenin alpha-1 OS=Homo sapiens (Human) OX=9606 GN=CTNNA1 PE=1 SV=1	0.000224788	0.678948851	0.505278859	1	-10.38961362
Laminin subunit alpha-5 OS=Homo sapiens (Human) OX=9606 GN=LAMA5 PE=1 SV=8	0.000248312	0.674555759	0.508005622	1	-10.39266866
Filamin-B OS=Homo sapiens (Human) OX=9606 GN=FLNB PE=1 SV=2	0.001401416	0.670786577	0.510351759	1	-10.39527475
Beta-actin-like protein 2 OS=Homo sapiens (Human) OX=9606 GN=ACTBL2 PE=1 SV=2	0.002441403	0.665377691	0.513729197	1	-10.39899022
Ladinin-1 OS=Homo sapiens (Human) OX=9606 GN=LAD1 PE=1 SV=2	0.000113994	-0.658658067	0.517942529	1	-10.40356604
Ubiquitin-conjugating enzyme E2 N OS=Homo sapiens (Human) OX=9606 GN=UBE2N PE=1 SV=1	0.002688902	0.658407861	0.518099784	1	-10.40373556
Immunoglobulin heavy constant gamma 2 OS=Homo sapiens (Human) OX=9606 GN=IGHG2 PE=1 SV=2	0.000994292	0.654283375	0.520695885	1	-10.40652119
Elongin-C OS=Homo sapiens (Human) OX=9606 GN=ELOC PE=1 SV=1	0.000398231	0.653185752	0.521410815	1	-10.40723418
Protein S100-A10 OS=Homo sapiens (Human) OX=9606 GN=S100A10 PE=1 SV=2	0.001753235	0.648765778	0.524202795	1	-10.41019625
ADP-sugar pyrophosphatase OS=Homo sapiens (Human) OX=9606 GN=NUDT5 PE=1 SV=1	0.000305363	0.648161797	0.524584956	1	-10.41059952
Inter-alpha-trypsin inhibitor heavy chain H2 OS=Homo sapiens (Human) OX=9606 GN=ITIH2 PE=1 SV=2	0.000152342	0.643176368	0.52772287	1	-10.41393941
40S ribosomal protein S27 OS=Homo sapiens (Human) OX=9606 GN=RPS27 PE=1 SV=3	0.001238858	-0.642727492	0.528030357	1	-10.41421173
Protein FAM49B OS=Homo sapiens (Human) OX=9606 GN=FAM49B PE=1 SV=1	0.000186948	0.641507204	0.528783384	1	-10.41504372
Adenylate kinase 2, mitochondrial OS=Homo sapiens (Human) OX=9606 GN=AK2 PE=1 SV=2	0.00016336	0.641217092	0.528967828	1	-10.41523537
Ribosome maturation protein SBDS OS=Homo sapiens (Human) OX=9606 GN=SBDS PE=1 SV=4	0.000131753	-0.639901576	0.529804634	1	-10.41610339
Glutathione S-transferase P OS=Homo sapiens (Human) OX=9606 GN=GSTP1 PE=1 SV=2	0.004750854	0.639436582	0.530100593	1	-10.4164098
Calpain small subunit 1 OS=Homo sapiens (Human) OX=9606 GN=CAPNS1 PE=1 SV=1	0.000313034	0.637723819	0.531213716	1	-10.41751194
Plectin OS=Homo sapiens (Human) OX=9606 GN=PLEC PE=1 SV=3	0.000334455	0.634706324	0.533116448	1	-10.41951468
Ras-related C3 botulinum toxin substrate 3 OS=Homo sapiens (Human) OX=9606 GN=RAC3 PE=1 SV=1	0.000490693	0.633630489	0.533803669	1	-10.42021776
Histone H2B type 1-A OS=Homo sapiens (Human) OX=9606 GN=H2BC1 PE=1 SV=3	0.001689734	-0.633560689	0.533848273	1	-10.42026334
Serine--tRNA ligase, cytoplasmic OS=Homo sapiens (Human) OX=9606 GN=SARS PE=1 SV=3	0.000108391	-0.633550131	0.53385502	1	-10.42027023
Putative heat shock protein HSP 90-beta 2 OS=Homo sapiens (Human) OX=9606 GN=HSP90AB2P PE=1 SV=2	0.002575985	0.633005248	0.534203283	1	-10.42062584
Insulin-like growth factor-binding protein 7 OS=Homo sapiens (Human) OX=9606 GN=IGFBP7 PE=1 SV=1	0.016546837	0.631304558	0.535291079	1	-10.42173389
owl|P34935| 78 KD GLUCOSE REGULATED PROTEIN (GRP 78) (IMMUNOGLOBULIN HEAVY...	0.003595251	0.630790636	0.535620031	1	-10.42206816
Histone H3 OS=Homo sapiens (Human) OX=9606 GN=HIST2H3PS2 PE=1 SV=1	0.000671096	-0.630205659	0.535994597	1	-10.42244833
116 kDa U5 small nuclear ribonucleoprotein component OS=Homo sapiens (Human) OX=9606 GN=EFTUD2 PE=1 SV=1	0.000104578	0.628413603	0.537142955	1	-10.42361087
Carbonyl reductase [NADPH] 1 OS=Homo sapiens (Human) OX=9606 GN=CBR1 PE=1 SV=3	0.000293361	-0.62309639	0.540558091	1	-10.42704153
Putative ubiquitin-conjugating enzyme E2 N-like OS=Homo sapiens (Human) OX=9606 GN=UBE2NL PE=1 SV=1	0.002543263	0.621035655	0.541884804	1	-10.42836358
Complement C3 OS=Homo sapiens (Human) OX=9606 GN=C3 PE=1 SV=2	0.000905488	0.620543204	0.542223618	1	-10.42865522
HLA class I histocompatibility antigen, alpha chain G OS=Homo sapiens (Human) OX=9606 GN=HLA-G PE=1 SV=1	0.000128743	0.616934187	0.544530564	1	-10.43098234
Filamin-A OS=Homo sapiens (Human) OX=9606 GN=FLNA PE=1 SV=4	0.001408822	0.614726039	0.545957854	1	-10.43238532
Catenin beta-1 OS=Homo sapiens (Human) OX=9606 GN=CTNNB1 PE=1 SV=1	0.00014037	0.614148734	0.546331339	1	-10.43275132
Gamma-interferon-inducible lysosomal thiol reductase OS=Homo sapiens (Human) OX=9606 GN=IFI30 PE=1 SV=3	0.000263893	0.614109626	0.546377899	1	-10.4327528
Serum albumin OS=Homo sapiens (Human) OX=9606 GN=ALB PE=1 SV=2	0.013005846	0.612561054	0.547359187	1	-10.43375618
Peptidyl-prolyl cis-trans isomerase A-like 4H OS=Homo sapiens (Human) OX=9606 GN=PPIAL4H PE=3 SV=1	0.001250617	0.612520941	0.547385169	1	-10.43378154
Peptidyl-prolyl cis-trans isomerase A-like 4E OS=Homo sapiens (Human) OX=9606 GN=PPIAL4E PE=3 SV=1	0.001250617	0.612520941	0.547385169	1	-10.43378154
Peptidyl-prolyl cis-trans isomerase A-like 4A OS=Homo sapiens (Human) OX=9606 GN=PPIAL4A PE=2 SV=1	0.001250617	0.612520941	0.547385169	1	-10.43378154
Peptidyl-prolyl cis-trans isomerase A-like 4F OS=Homo sapiens (Human) OX=9606 GN=PPIAL4F PE=3 SV=1	0.001250617	0.612520941	0.547385169	1	-10.43378154
Peptidyl-prolyl cis-trans isomerase A-like 4D OS=Homo sapiens (Human) OX=9606 GN=PPIAL4D PE=3 SV=1	0.001250617	0.612520941	0.547385169	1	-10.43378154
Actin-related protein 2/3 complex subunit 3 OS=Homo sapiens (Human) OX=9606 GN=ARPC3 PE=1 SV=3	0.000115536	-0.612409588	0.547457299	1	-10.43385191
Immunoglobulin heavy constant alpha 2 OS=Homo sapiens (Human) OX=9606 GN=IGHA2 PE=1 SV=4	0.000476139	0.610750845	0.548553475	1	-10.43487572
Myosin regulatory light chain 12B OS=Homo sapiens (Human) OX=9606 GN=MYL12B PE=1 SV=2	0.001234987	0.606535175	0.551290607	1	-10.43752438
Myosin regulatory light chain 12A OS=Homo sapiens (Human) OX=9606 GN=MYL12A PE=1 SV=2	0.001242201	0.606488333	0.551321061	1	-10.43755371
Peptidyl-prolyl cis-trans isomerase A-like 4C OS=Homo sapiens (Human) OX=9606 GN=PPIAL4C PE=2 SV=1	0.001261303	0.596961167	0.557513039	1	-10.44349635
Myotrophin OS=Homo sapiens (Human) OX=9606 GN=MTPN PE=1 SV=2	0.000436611	0.596851696	0.557605203	1	-10.44354153
Eukaryotic translation initiation factor 5A-2 OS=Homo sapiens (Human) OX=9606 GN=EIF5A2 PE=1 SV=3	0.002165463	0.596602332	0.557768315	1	-10.44369525
Protein canopy homolog 2 OS=Homo sapiens (Human) OX=9606 GN=CNPY2 PE=1 SV=1	0.000278111	0.595793515	0.558297542	1	-10.44419341
Annexin A8-like protein 1 OS=Homo sapiens (Human) OX=9606 GN=ANXA8L1 PE=2 SV=2	0.000501659	0.594487785	0.559131998	1	-10.44501844
Poliovirus receptor OS=Homo sapiens (Human) OX=9606 GN=PVR PE=1 SV=2	0.00024114	0.593434845	0.559842376	1	-10.44564244
Putative heat shock protein HSP 90-alpha A5 OS=Homo sapiens (Human) OX=9606 GN=HSP90AA5P PE=2 SV=1	0.000452201	0.590144591	0.5619808	1	-10.44767645
Keratin, type I cytoskeletal 26 OS=Homo sapiens (Human) OX=9606 GN=KRT26 PE=1 SV=2	0.001387715	0.579000731	0.56934465	1	-10.4543891
Semaphorin-7A OS=Homo sapiens (Human) OX=9606 GN=SEMA7A PE=1 SV=1	0.000100319	0.579032939	0.569303501	1	-10.45439111
Nucleosome assembly protein 1-like 1 OS=Homo sapiens (Human) OX=9606 GN=NAP1L1 PE=1 SV=1	0.000109808	-0.578671026	0.569542831	1	-10.45460774
T-complex protein 1 subunit gamma OS=Homo sapiens (Human) OX=9606 GN=CCT3 PE=1 SV=4	0.000665694	0.578603078	0.56958777	1	-10.4546484
Immunoglobulin heavy constant alpha 1 OS=Homo sapiens (Human) OX=9606 GN=IGHA1 PE=1 SV=2	0.001739728	0.575794482	0.571446905	1	-10.45632489
no description	0.000227786	0.57574814	0.571477607	1	-10.45635248
Ubiquitin carboxyl-terminal hydrolase isozyme L3 OS=Homo sapiens (Human) OX=9606 GN=UCHL3 PE=1 SV=1	0.000227786	0.57574814	0.571477607	1	-10.45635248
Thioredoxin OS=Homo sapiens (Human) OX=9606 GN=TXN PE=1 SV=3	0.015692843	-0.575368632	0.571748774	1	-10.45655732
Histone H2A.Z OS=Homo sapiens (Human) OX=9606 GN=H2AZ1 PE=1 SV=2	0.003578805	0.573841303	0.572741637	1	-10.45748612
Histone H2A.V OS=Homo sapiens (Human) OX=9606 GN=H2AFV PE=1 SV=3	0.003571597	0.570160138	0.575185903	1	-10.45966434
Laminin subunit gamma-1 OS=Homo sapiens (Human) OX=9606 GN=LAMC1 PE=1 SV=3	0.000602015	0.568840399	0.576063495	1	-10.46044196
60S acidic ribosomal protein P2 OS=Homo sapiens (Human) OX=9606 GN=RPLP2 PE=1 SV=1	0.002696634	0.566846265	0.577390835	1	-10.46161363
Solute carrier family 2, facilitated glucose transporter member 1 OS=Homo sapiens (Human) OX=9606 GN=SLC2A1 PE=1 SV=2	0.000212548	0.563420952	0.579674425	1	-10.46361693
Follistatin-related protein 1 OS=Homo sapiens (Human) OX=9606 GN=FSTL1 PE=1 SV=1	0.000713126	-0.561562597	0.580934428	1	-10.46467859
Dickkopf-related protein 3 OS=Homo sapiens (Human) OX=9606 GN=DKK3 PE=1 SV=2	0.001485988	0.558118974	0.583237174	1	-10.46667454
Tubulin alpha-8 chain OS=Homo sapiens (Human) OX=9606 GN=TUBA8 PE=1 SV=1	0.000903706	0.557404148	0.583696754	1	-10.46710741
Eukaryotic initiation factor 4A-III OS=Homo sapiens (Human) OX=9606 GN=EIF4A3 PE=1 SV=4	0.000149152	-0.553886442	0.586054884	1	-10.4691313
owl|P22010| 78 KD GLUCOSE REGULATED PROTEIN HOMOLOG PRECURSOR (GRP 78) (IMMUNOGLOBULIN...	0.000103902	0.552446225	0.587021723	1	-10.46995634
Mesencephalic astrocyte-derived neurotrophic factor OS=Homo sapiens (Human) OX=9606 GN=MANF PE=1 SV=3	0.000154307	0.55029595	0.588466718	1	-10.47118427
WD repeat-containing protein 1 OS=Homo sapiens (Human) OX=9606 GN=WDR1 PE=1 SV=4	0.000340284	-0.548551197	0.589640503	1	-10.47217722
Junction plakoglobin OS=Homo sapiens (Human) OX=9606 GN=JUP PE=1 SV=3	0.000256839	0.546828526	0.590800574	1	-10.4731546
Adenylyl cyclase-associated protein 1 OS=Homo sapiens (Human) OX=9606 GN=CAP1 PE=1 SV=5	0.001639068	0.546576234	0.590970566	1	-10.47329749
Histone H3.3C OS=Homo sapiens (Human) OX=9606 GN=H3F3C PE=1 SV=3	0.000647167	-0.545430887	0.591742596	1	-10.47394537
Alpha-centractin OS=Homo sapiens (Human) OX=9606 GN=ACTR1A PE=1 SV=1	0.000104945	-0.543662678	0.592935453	1	-10.47494301
F-actin-capping protein subunit alpha-1 OS=Homo sapiens (Human) OX=9606 GN=CAPZA1 PE=1 SV=3	0.000833107	0.538702695	0.596306123	1	-10.47770573
Ubiquitin-conjugating enzyme E2 L3 OS=Homo sapiens (Human) OX=9606 GN=UBE2L3 PE=1 SV=1	0.000356221	-0.537795261	0.596902191	1	-10.47823093
Extracellular matrix protein 1 OS=Homo sapiens (Human) OX=9606 GN=ECM1 PE=1 SV=2	0.000104709	0.533762165	0.599636356	1	-10.48047088
Apolipoprotein A-I OS=Homo sapiens (Human) OX=9606 GN=APOA1 PE=1 SV=1	0.000240158	0.533535438	0.599808307	1	-10.48057764
Ras-related C3 botulinum toxin substrate 1 OS=Homo sapiens (Human) OX=9606 GN=RAC1 PE=1 SV=1	0.000667582	0.533385768	0.599909898	1	-10.48066043
Beta-2-microglobulin OS=Homo sapiens (Human) OX=9606 GN=B2M PE=1 SV=1	0.001753306	0.531671962	0.601073769	1	-10.48160676
Actin, cytoplasmic 1 OS=Homo sapiens (Human) OX=9606 GN=ACTB PE=1 SV=1	0.031966627	0.529519232	0.60251937	1	-10.48280969
Annexin A8 OS=Homo sapiens (Human) OX=9606 GN=ANXA8 PE=1 SV=3	0.000483114	0.529364785	0.602624441	1	-10.48289449
Actin, cytoplasmic 2 OS=Homo sapiens (Human) OX=9606 GN=ACTG1 PE=1 SV=1	0.031968239	0.529315189	0.602658184	1	-10.48292171
Integrin alpha-V OS=Homo sapiens (Human) OX=9606 GN=ITGAV PE=1 SV=2	0.000165274	0.528992503	0.602895632	1	-10.48308037
Rho GDP-dissociation inhibitor 1 OS=Homo sapiens (Human) OX=9606 GN=ARHGDIA PE=1 SV=3	0.001583408	0.525259403	0.605420628	1	-10.48513959
Coatomer subunit zeta-1 OS=Homo sapiens (Human) OX=9606 GN=COPZ1 PE=1 SV=1	0.000283679	0.522612423	0.607226816	1	-10.48657813
BTB/POZ domain-containing protein KCTD12 OS=Homo sapiens (Human) OX=9606 GN=KCTD12 PE=1 SV=1	0.0002788	0.521295901	0.608126121	1	-10.48729098
Ubiquitin-fold modifier 1 OS=Homo sapiens (Human) OX=9606 GN=UFM1 PE=1 SV=1	0.000536847	0.516325639	0.611527031	1	-10.48996646
Protein SET OS=Homo sapiens (Human) OX=9606 GN=SET PE=1 SV=3	0.000568028	0.514782801	0.612584567	1	-10.49079189
Nucleolin OS=Homo sapiens (Human) OX=9606 GN=NCL PE=1 SV=3	0.000591078	0.513258904	0.613629977	1	-10.49160484
L-lactate dehydrogenase A chain OS=Homo sapiens (Human) OX=9606 GN=LDHA PE=1 SV=2	0.006332579	0.509914601	0.615927178	1	-10.49338068
Proteasome activator complex subunit 2 OS=Homo sapiens (Human) OX=9606 GN=PSME2 PE=1 SV=4	0.000138199	0.508395444	0.616972033	1	-10.49418362
Heterogeneous nuclear ribonucleoprotein A1 OS=Homo sapiens (Human) OX=9606 GN=HNRNPA1 PE=1 SV=5	0.000276471	-0.506232194	0.618478338	1	-10.49530587
Core histone macro-H2A.1 OS=Homo sapiens (Human) OX=9606 GN=H2AFY PE=1 SV=4	0.000214619	0.503263693	0.620507764	1	-10.49687875
Matrix metalloproteinase-14 OS=Homo sapiens (Human) OX=9606 GN=MMP14 PE=1 SV=3	0.000281148	0.501587373	0.621681623	1	-10.49773652
Peroxiredoxin-6 OS=Homo sapiens (Human) OX=9606 GN=PRDX6 PE=1 SV=3	0.001875293	0.500885899	0.622166068	1	-10.49810171
Tubulin beta-4A chain OS=Homo sapiens (Human) OX=9606 GN=TUBB4A PE=1 SV=2	0.001817702	0.49512655	0.626133619	1	-10.50109767
Glyceraldehyde-3-phosphate dehydrogenase OS=Homo sapiens (Human) OX=9606 GN=GAPDH PE=1 SV=3	0.003253246	0.491909636	0.628364252	1	-10.50274707
Radixin OS=Homo sapiens (Human) OX=9606 GN=RDX PE=1 SV=1	0.000816125	-0.491353446	0.628766729	1	-10.50301492
Putative elongation factor 1-alpha-like 3 OS=Homo sapiens (Human) OX=9606 GN=EEF1A1P5 PE=5 SV=1	0.002331257	0.490464543	0.629367487	1	-10.5034846
Galectin-7 OS=Homo sapiens (Human) OX=9606 GN=LGALS7B PE=1 SV=2	0.01472197	0.486146871	0.632369363	1	-10.50567559
Tissue-type plasminogen activator OS=Homo sapiens (Human) OX=9606 GN=PLAT PE=1 SV=1	0.000392138	0.484178039	0.633756544	1	-10.50665254
Serotransferrin OS=Homo sapiens (Human) OX=9606 GN=TF PE=1 SV=3	0.188917209	0.483041276	0.634532596	1	-10.50723983
Immunoglobulin heavy constant gamma 4 OS=Homo sapiens (Human) OX=9606 GN=IGHG4 PE=1 SV=1	0.001157708	0.481106093	0.635882274	1	-10.50820961
Alpha-enolase OS=Homo sapiens (Human) OX=9606 GN=ENO1 PE=1 SV=2	0.001815633	0.475665329	0.639683883	1	-10.51091575
Serpin B5 OS=Homo sapiens (Human) OX=9606 GN=SERPINB5 PE=1 SV=2	0.002875059	0.475163726	0.640034884	1	-10.51116373
Eukaryotic translation initiation factor 5A-1 OS=Homo sapiens (Human) OX=9606 GN=EIF5A PE=1 SV=2	0.002286311	0.474183995	0.640736494	1	-10.51163204
26S proteasome non-ATPase regulatory subunit 13 OS=Homo sapiens (Human) OX=9606 GN=PSMD13 PE=1 SV=2	0.000105008	-0.473139263	0.641452401	1	-10.51216196
Elongation factor 1-alpha 1 OS=Homo sapiens (Human) OX=9606 GN=EEF1A1 PE=1 SV=1	0.002346468	0.471079019	0.642896423	1	-10.51317356
Actin, alpha skeletal muscle OS=Homo sapiens (Human) OX=9606 GN=ACTA1 PE=1 SV=1	0.025744708	0.466831481	0.645878113	1	-10.51524552
Actin, alpha cardiac muscle 1 OS=Homo sapiens (Human) OX=9606 GN=ACTC1 PE=1 SV=1	0.025745313	0.466422664	0.64616542	1	-10.51544398
10 kDa heat shock protein, mitochondrial OS=Homo sapiens (Human) OX=9606 GN=HSPE1 PE=1 SV=2	0.001605574	-0.463468651	0.648258505	1	-10.5168582
Prefoldin subunit 2 OS=Homo sapiens (Human) OX=9606 GN=PFDN2 PE=1 SV=1	0.000252011	-0.462806394	0.648724686	1	-10.51717737
Insulin, isoform 2 OS=Homo sapiens (Human) OX=9606 GN=INS-IGF2 PE=2 SV=1	0.008988651	0.460960049	0.650009875	1	-10.51807942
Histone H2B type 3-B OS=Homo sapiens (Human) OX=9606 GN=HIST3H2BB PE=1 SV=3	0.002757825	-0.45671288	0.653005902	1	-10.52010748
GTPase HRas OS=Homo sapiens (Human) OX=9606 GN=HRAS PE=1 SV=1	0.000103893	-0.456076354	0.653455442	1	-10.52040984
Tubulin beta-2B chain OS=Homo sapiens (Human) OX=9606 GN=TUBB2B PE=1 SV=1	0.002276758	0.455457694	0.653892494	1	-10.52070333
Actin, gamma-enteric smooth muscle OS=Homo sapiens (Human) OX=9606 GN=ACTG2 PE=1 SV=1	0.025493364	0.452327897	0.656105499	1	-10.52218207
Actin, aortic smooth muscle OS=Homo sapiens (Human) OX=9606 GN=ACTA2 PE=1 SV=1	0.025427019	0.45230152	0.656124163	1	-10.52219449
Laminin subunit beta-3 OS=Homo sapiens (Human) OX=9606 GN=LAMB3 PE=1 SV=1	0.001184777	0.45179495	0.656497602	1	-10.52241882
Flavin reductase (NADPH) OS=Homo sapiens (Human) OX=9606 GN=BLVRB PE=1 SV=3	0.000131679	-0.451102082	0.656973134	1	-10.52275852
Galectin-3-binding protein OS=Homo sapiens (Human) OX=9606 GN=LGALS3BP PE=1 SV=1	0.00719394	0.449748466	0.657931807	1	-10.52339328
Cystatin-B OS=Homo sapiens (Human) OX=9606 GN=CSTB PE=1 SV=2	0.006501053	0.449458007	0.658152455	1	-10.52351531
Coronin-1C OS=Homo sapiens (Human) OX=9606 GN=CORO1C PE=1 SV=1	0.00016659	-0.449222646	0.658304373	1	-10.52363936
Tubulin beta-2A chain OS=Homo sapiens (Human) OX=9606 GN=TUBB2A PE=1 SV=1	0.002291771	0.447643393	0.659423893	1	-10.52437673
L-lactate dehydrogenase B chain OS=Homo sapiens (Human) OX=9606 GN=LDHB PE=1 SV=2	0.005143806	0.447598994	0.659455379	1	-10.52439742
Desmoplakin OS=Homo sapiens (Human) OX=9606 GN=DSP PE=1 SV=3	0.000247009	-0.447494013	0.659544613	1	-10.52443251
Ezrin OS=Homo sapiens (Human) OX=9606 GN=EZR PE=1 SV=4	0.001160833	-0.446278344	0.660406968	1	-10.52499827
Y-box-binding protein 1 OS=Homo sapiens (Human) OX=9606 GN=YBX1 PE=1 SV=3	0.000108734	-0.446027526	0.660570221	1	-10.52512856
Amphiregulin OS=Homo sapiens (Human) OX=9606 GN=AREG PE=1 SV=2	0.000198532	-0.445564513	0.660898851	1	-10.5253435
Dermcidin OS=Homo sapiens (Human) OX=9606 GN=DCD PE=1 SV=2	0.000426744	0.441703353	0.66365667	1	-10.52711389
Tubulin beta 8B OS=Homo sapiens (Human) OX=9606 GN=TUBB8B PE=1 SV=1	0.00137338	0.441605426	0.663726305	1	-10.52715894
Tubulin beta chain OS=Homo sapiens (Human) OX=9606 GN=TUBB PE=1 SV=2	0.002774071	0.441248447	0.663965623	1	-10.52733658
Vesicle-associated membrane protein 3 OS=Homo sapiens (Human) OX=9606 GN=VAMP3 PE=1 SV=3	0.000101421	0.440074691	0.664800688	1	-10.52787532
Serpin B3 OS=Homo sapiens (Human) OX=9606 GN=SERPINB3 PE=1 SV=2	0.0001681	0.43922452	0.665405821	1	-10.52826465
Septin-2 OS=Homo sapiens (Human) OX=9606 GN=SEPTIN2 PE=1 SV=1	0.000123849	0.436684949	0.66721483	1	-10.52942325
Glucose-6-phosphate isomerase OS=Homo sapiens (Human) OX=9606 GN=GPI PE=1 SV=4	0.000168982	-0.436019253	0.667689371	1	-10.52972586
T-complex protein 1 subunit beta OS=Homo sapiens (Human) OX=9606 GN=CCT2 PE=1 SV=4	0.000328927	0.435328756	0.668181743	1	-10.53003927
Ras-related protein Rab-7a OS=Homo sapiens (Human) OX=9606 GN=RAB7A PE=1 SV=1	0.000126696	0.43326447	0.669654638	1	-10.53097332
no description	0.001162	0.429800697	0.67212917	1	-10.53253084
Triosephosphate isomerase OS=Homo sapiens (Human) OX=9606 GN=TPI1 PE=1 SV=3	0.00438992	-0.426249104	0.67467043	1	-10.5341151
Myosin light chain 6B OS=Homo sapiens (Human) OX=9606 GN=MYL6B PE=1 SV=1	0.001995223	0.426114819	0.674766594	1	-10.53417475
Tubulin beta-8 chain OS=Homo sapiens (Human) OX=9606 GN=TUBB8 PE=1 SV=2	0.001434589	0.424097921	0.67622553	1	-10.53505583
Procollagen-lysine,2-oxoglutarate 5-dioxygenase 2 OS=Homo sapiens (Human) OX=9606 GN=PLOD2 PE=1 SV=2	0.000613802	0.422535701	0.67734562	1	-10.53574526
NPC intracellular cholesterol transporter 2 OS=Homo sapiens (Human) OX=9606 GN=NPC2 PE=1 SV=1	0.000595604	0.419592469	0.679457971	1	-10.53703735
Serum amyloid A-2 protein OS=Homo sapiens (Human) OX=9606 GN=SAA2 PE=1 SV=1	0.000152897	0.417666704	0.680841562	1	-10.53787797
Kinesin-1 heavy chain OS=Homo sapiens (Human) OX=9606 GN=KIF5B PE=1 SV=1	0.000117826	-0.413646784	0.683719928	1	-10.53963251
RuvB-like 1 OS=Homo sapiens (Human) OX=9606 GN=RUVBL1 PE=1 SV=1	0.000143835	0.410491907	0.685993155	1	-10.54098829
40S ribosomal protein S12 OS=Homo sapiens (Human) OX=9606 GN=RPS12 PE=1 SV=3	0.000667625	-0.409329801	0.686844655	1	-10.54147332
Myosin regulatory light polypeptide 9 OS=Homo sapiens (Human) OX=9606 GN=MYL9 PE=1 SV=4	0.000645229	0.40704272	0.688495253	1	-10.54244719
no description	0.000141782	-0.405311697	0.689732379	1	-10.54319231
Ubiquitin-like modifier-activating enzyme 1 OS=Homo sapiens (Human) OX=9606 GN=UBA1 PE=1 SV=3	0.000141782	-0.405311697	0.689732379	1	-10.54319231
Tubulin beta-3 chain OS=Homo sapiens (Human) OX=9606 GN=TUBB3 PE=1 SV=2	0.001137908	0.404894027	0.690034223	1	-10.54336882
owl|| Immunoglobulin g1 (igg1) (mcg) with a hinge deletion, chain H...	0.001011138	0.400453728	0.693259505	1	-10.54522288
Eukaryotic translation initiation factor 2 subunit 3B OS=Homo sapiens (Human) OX=9606 GN=EIF2S3B PE=2 SV=2	0.000115079	-0.399110519	0.694219341	1	-10.54579454
Pyruvate kinase PKLR OS=Homo sapiens (Human) OX=9606 GN=PKLR PE=1 SV=2	0.00016365	0.39633525	0.696231199	1	-10.54694635
Immunoglobulin heavy constant gamma 1 OS=Homo sapiens (Human) OX=9606 GN=IGHG1 PE=1 SV=1	0.001382368	0.395658642	0.696722039	1	-10.54722596
Vitamin D-binding protein OS=Homo sapiens (Human) OX=9606 GN=GC PE=1 SV=2	0.000227766	-0.395602524	0.696762755	1	-10.54724913
Tubulin alpha-3E chain OS=Homo sapiens (Human) OX=9606 GN=TUBA3E PE=1 SV=2	0.00114628	0.394608578	0.69748407	1	-10.54765898
Microtubule-associated protein RP/EB family member 1 OS=Homo sapiens (Human) OX=9606 GN=MAPRE1 PE=1 SV=3	0.000214949	0.3937971	0.698073186	1	-10.54799283
Protein SETSIP OS=Homo sapiens (Human) OX=9606 GN=SETSIP PE=1 SV=1	0.000454952	0.389661649	0.701078482	1	-10.54968371
14-3-3 protein beta/alpha OS=Homo sapiens (Human) OX=9606 GN=YWHAB PE=1 SV=3	0.006363041	0.388502919	0.701921458	1	-10.55015434
Fatty acid synthase OS=Homo sapiens (Human) OX=9606 GN=FASN PE=1 SV=3	0.00037191	0.387135895	0.702916478	1	-10.55070779
Glutaredoxin-3 OS=Homo sapiens (Human) OX=9606 GN=GLRX3 PE=1 SV=2	0.000123442	0.384686887	0.704700418	1	-10.55169448
40S ribosomal protein S27-like OS=Homo sapiens (Human) OX=9606 GN=RPS27L PE=1 SV=3	0.001158769	-0.382709477	0.706154526	1	-10.55247623
GTPase NRas OS=Homo sapiens (Human) OX=9606 GN=NRAS PE=1 SV=1	0.000107604	-0.380915541	0.707451024	1	-10.55320188
Tubulin alpha-3C chain OS=Homo sapiens (Human) OX=9606 GN=TUBA3C PE=1 SV=1	0.001430326	0.377290632	0.710098719	1	-10.55463696
Tubulin alpha-3D chain OS=Homo sapiens (Human) OX=9606 GN=TUBA3D PE=1 SV=1	0.001430326	0.377290632	0.710098719	1	-10.55463696
Alpha-actinin-2 OS=Homo sapiens (Human) OX=9606 GN=ACTN2 PE=1 SV=1	0.000350191	0.37659636	0.710618455	1	-10.55490014
Peptidyl-prolyl cis-trans isomerase FKBP3 OS=Homo sapiens (Human) OX=9606 GN=FKBP3 PE=1 SV=1	0.000110044	-0.376426247	0.710730641	1	-10.55497717
Heterogeneous nuclear ribonucleoprotein A/B OS=Homo sapiens (Human) OX=9606 GN=HNRNPAB PE=1 SV=2	0.000400175	0.372824974	0.713377772	1	-10.55637635
POTE ankyrin domain family member E OS=Homo sapiens (Human) OX=9606 GN=POTEE PE=2 SV=3	0.002725671	0.370515808	0.715057288	1	-10.55728283
Cathepsin Z OS=Homo sapiens (Human) OX=9606 GN=CTSZ PE=1 SV=1	0.000182096	-0.366392365	0.718093501	1	-10.55886043
Plastin-1 OS=Homo sapiens (Human) OX=9606 GN=PLS1 PE=1 SV=2	0.000135649	0.36509871	0.7190315	1	-10.55936443
Prostaglandin E synthase 3 OS=Homo sapiens (Human) OX=9606 GN=PTGES3 PE=1 SV=1	0.000163389	0.364473977	0.719502125	1	-10.559593
owl|P24067| IMMUNOGLOBULIN BINDING PROTEIN HOMOLOG B70 (HEAT SHOCK PROTEIN...	0.000322738	0.364285441	0.719628861	1	-10.55967434
Tubulin beta-4B chain OS=Homo sapiens (Human) OX=9606 GN=TUBB4B PE=1 SV=1	0.002695709	0.363893005	0.719917178	1	-10.55982363
Putative beta-actin-like protein 3 OS=Homo sapiens (Human) OX=9606 GN=POTEKP PE=5 SV=1	0.002109543	0.363548789	0.720170105	1	-10.55995445
Threonine--tRNA ligase 1, cytoplasmic OS=Homo sapiens (Human) OX=9606 GN=TARS1 PE=1 SV=3	0.000148405	0.361296955	0.721825543	1	-10.56080726
Ras-related protein Ral-A OS=Homo sapiens (Human) OX=9606 GN=RALA PE=1 SV=1	0.000112239	0.360621903	0.722322083	1	-10.5610619
Peroxiredoxin-5, mitochondrial OS=Homo sapiens (Human) OX=9606 GN=PRDX5 PE=1 SV=4	0.000666083	-0.35274571	0.728124764	1	-10.56399815
Cystatin-M OS=Homo sapiens (Human) OX=9606 GN=CST6 PE=1 SV=1	0.000291327	0.351935621	0.728733871	1	-10.56428757
Transforming protein RhoA OS=Homo sapiens (Human) OX=9606 GN=RHOA PE=1 SV=1	0.0004525	0.347601821	0.731923588	1	-10.56588124
F-actin-capping protein subunit beta OS=Homo sapiens (Human) OX=9606 GN=CAPZB PE=1 SV=4	0.000497254	0.344965532	0.733884356	1	-10.56682713
Ephrin-B1 OS=Homo sapiens (Human) OX=9606 GN=EFNB1 PE=1 SV=1	0.000313946	0.34244166	0.735752558	1	-10.56773433
Dynein light chain 1, cytoplasmic OS=Homo sapiens (Human) OX=9606 GN=DYNLL1 PE=1 SV=1	0.000446727	-0.341972155	0.736100279	1	-10.56790237
Adenosylhomocysteinase OS=Homo sapiens (Human) OX=9606 GN=AHCY PE=1 SV=4	0.000346534	-0.3408875	0.736892875	1	-10.56829814
Histone H2B type 1-B OS=Homo sapiens (Human) OX=9606 GN=HIST1H2BB PE=1 SV=2	0.002924094	-0.338430648	0.738714184	1	-10.56917087
Proteasome subunit alpha type-3 OS=Homo sapiens (Human) OX=9606 GN=PSMA3 PE=1 SV=2	0.000132503	-0.338318012	0.738797722	1	-10.56921073
Histone H2B type 1-O OS=Homo sapiens (Human) OX=9606 GN=HIST1H2BO PE=1 SV=3	0.002943275	-0.337681307	0.73927	1	-10.56943581
Histone H2B type 2-E OS=Homo sapiens (Human) OX=9606 GN=HIST2H2BE PE=1 SV=3	0.002943275	-0.337681307	0.73927	1	-10.56943581
Tubulin alpha-1C chain OS=Homo sapiens (Human) OX=9606 GN=TUBA1C PE=1 SV=1	0.0019194	0.336873419	0.739869407	1	-10.56972081
Histone H2B type 1-J OS=Homo sapiens (Human) OX=9606 GN=H2BC11 PE=1 SV=3	0.002933267	-0.336347769	0.740259502	1	-10.56990587
Tubulin alpha-4A chain OS=Homo sapiens (Human) OX=9606 GN=TUBA4A PE=1 SV=1	0.001569509	0.336135705	0.740416899	1	-10.56998046
Tubulointerstitial nephritis antigen-like OS=Homo sapiens (Human) OX=9606 GN=TINAGL1 PE=1 SV=1	0.000256573	0.333878426	0.7421037	1	-10.57076333
Profilin-2 OS=Homo sapiens (Human) OX=9606 GN=PFN2 PE=1 SV=3	0.000880961	0.333785387	0.742172809	1	-10.57079582
Protein disulfide-isomerase A4 OS=Homo sapiens (Human) OX=9606 GN=PDIA4 PE=1 SV=2	0.001228015	0.331927818	0.743542472	1	-10.57145072
Golgi apparatus protein 1 OS=Homo sapiens (Human) OX=9606 GN=GLG1 PE=1 SV=2	0.000160614	0.331567234	0.743810524	1	-10.57157586
Proliferating cell nuclear antigen OS=Homo sapiens (Human) OX=9606 GN=PCNA PE=1 SV=1	0.000143152	-0.331487091	0.743870105	1	-10.57160366
Transaldolase OS=Homo sapiens (Human) OX=9606 GN=TALDO1 PE=1 SV=2	0.000486368	-0.330394077	0.744693426	1	-10.57197412
Histone H2A type 1-D OS=Homo sapiens (Human) OX=9606 GN=H2AC7 PE=1 SV=2	0.007335661	0.32599414	0.747957698	1	-10.57349288
Histone H2A type 1 OS=Homo sapiens (Human) OX=9606 GN=H2AC17 PE=1 SV=2	0.007335661	0.32599414	0.747957698	1	-10.57349288
Histone H2A.J OS=Homo sapiens (Human) OX=9606 GN=H2AFJ PE=1 SV=1	0.00739231	0.325868745	0.748051101	1	-10.57353564
Histone H2A type 1-J OS=Homo sapiens (Human) OX=9606 GN=H2AC14 PE=1 SV=3	0.00744984	0.325737231	0.748149067	1	-10.57358048
Histone H2A type 1-H OS=Homo sapiens (Human) OX=9606 GN=HIST1H2AH PE=1 SV=3	0.00744984	0.325737231	0.748149067	1	-10.57358048
Lactotransferrin OS=Homo sapiens (Human) OX=9606 GN=LTF PE=1 SV=6	0.000246927	0.322805368	0.750334155	1	-10.57457529
Ras-related C3 botulinum toxin substrate 2 OS=Homo sapiens (Human) OX=9606 GN=RAC2 PE=1 SV=1	0.000495535	0.321589162	0.751251482	1	-10.57497779
Ras-related protein R-Ras OS=Homo sapiens (Human) OX=9606 GN=RRAS PE=1 SV=1	0.000112838	0.32147155	0.751339214	1	-10.57501737
Tissue factor pathway inhibitor 2 OS=Homo sapiens (Human) OX=9606 GN=TFPI2 PE=1 SV=1	0.000299947	0.320805232	0.751836317	1	-10.57524132
Phosphoglycerate mutase 1 OS=Homo sapiens (Human) OX=9606 GN=PGAM1 PE=1 SV=2	0.002646603	0.320379479	0.752154007	1	-10.57538419
Ubiquitin-conjugating enzyme E2 K OS=Homo sapiens (Human) OX=9606 GN=UBE2K PE=1 SV=3	0.000175881	0.320000107	0.752437126	1	-10.57551132
Peroxiredoxin-2 OS=Homo sapiens (Human) OX=9606 GN=PRDX2 PE=1 SV=5	0.000746523	0.317716605	0.754142021	1	-10.57627345
Insulin OS=Homo sapiens (Human) OX=9606 GN=INS PE=1 SV=1	0.043944136	0.316508124	0.755034727	1	-10.57668193
Ribosome-binding protein 1 OS=Homo sapiens (Human) OX=9606 GN=RRBP1 PE=1 SV=5	0.000385565	0.314619531	0.756446387	1	-10.57730573
S-phase kinase-associated protein 1 OS=Homo sapiens (Human) OX=9606 GN=SKP1 PE=1 SV=2	0.000137587	0.310656515	0.759411457	1	-10.57860268
Major prion protein OS=Homo sapiens (Human) OX=9606 GN=PRNP PE=1 SV=1	0.000378606	0.310097507	0.759839876	1	-10.57877725
Annexin A4 OS=Homo sapiens (Human) OX=9606 GN=ANXA4 PE=1 SV=4	0.000513735	-0.309084911	0.760598204	1	-10.57910548
Fascin OS=Homo sapiens (Human) OX=9606 GN=FSCN1 PE=1 SV=3	0.001172992	-0.308927223	0.760710628	1	-10.57916056
Eukaryotic initiation factor 4A-I OS=Homo sapiens (Human) OX=9606 GN=EIF4A1 PE=1 SV=1	0.000871691	0.306015439	0.762888701	1	-10.58010084
Histone H2A type 2-A OS=Homo sapiens (Human) OX=9606 GN=HIST2H2AA3 PE=1 SV=3	0.007212163	0.305426095	0.763330628	1	-10.58028949
Histone H2A type 2-C OS=Homo sapiens (Human) OX=9606 GN=HIST2H2AC PE=1 SV=4	0.007267857	0.305328152	0.76340408	1	-10.58032081
Hsc70-interacting protein OS=Homo sapiens (Human) OX=9606 GN=ST13 PE=1 SV=2	0.000117548	0.304533598	0.764000037	1	-10.58057449
Interleukin enhancer-binding factor 2 OS=Homo sapiens (Human) OX=9606 GN=ILF2 PE=1 SV=2	0.000103514	0.304522288	0.764008521	1	-10.58057809
PDZ and LIM domain protein 1 OS=Homo sapiens (Human) OX=9606 GN=PDLIM1 PE=1 SV=4	0.000551473	0.304039461	0.764380403	1	-10.58072512
Eukaryotic translation initiation factor 2 subunit 3 OS=Homo sapiens (Human) OX=9606 GN=EIF2S3 PE=1 SV=3	0.000193661	-0.302858708	0.765256786	1	-10.58110709
Alpha-actinin-3 OS=Homo sapiens (Human) OX=9606 GN=ACTN3 PE=1 SV=2	0.000394414	0.300675174	0.766905743	1	-10.58179041
Heme-binding protein 2 OS=Homo sapiens (Human) OX=9606 GN=HEBP2 PE=1 SV=1	0.000492477	0.298704516	0.768386227	1	-10.58240897
Cleavage stimulation factor subunit 2 OS=Homo sapiens (Human) OX=9606 GN=CSTF2 PE=1 SV=1	0.004819046	0.297386691	0.769376771	1	-10.58282036
Cleavage stimulation factor subunit 2 tau variant OS=Homo sapiens (Human) OX=9606 GN=CSTF2T PE=1 SV=1	0.004514703	0.296193823	0.770273741	1	-10.58319119
Tryptophan--tRNA ligase, cytoplasmic OS=Homo sapiens (Human) OX=9606 GN=WARS PE=1 SV=2	0.000142418	0.293777463	0.772082414	1	-10.58394422
Cofilin-2 OS=Homo sapiens (Human) OX=9606 GN=CFL2 PE=1 SV=1	0.002375441	0.293555764	0.772258593	1	-10.58400604
Calcyclin-binding protein OS=Homo sapiens (Human) OX=9606 GN=CACYBP PE=1 SV=2	0.000179692	-0.291374251	0.773891929	1	-10.5846807
Heat shock protein beta-1 OS=Homo sapiens (Human) OX=9606 GN=HSPB1 PE=1 SV=2	0.010238874	0.286129635	0.77785455	1	-10.58626106
Adipogenesis regulatory factor OS=Homo sapiens (Human) OX=9606 GN=ADIRF PE=1 SV=1	0.000290214	0.285690497	0.778185855	1	-10.58639261
Myosin-9 OS=Homo sapiens (Human) OX=9606 GN=MYH9 PE=1 SV=4	0.00268178	0.285547647	0.778284604	1	-10.5864414
Cornulin OS=Homo sapiens (Human) OX=9606 GN=CRNN PE=1 SV=1	0.000150379	0.282404207	0.780666561	1	-10.58737074
Adenylate kinase isoenzyme 1 OS=Homo sapiens (Human) OX=9606 GN=AK1 PE=1 SV=3	0.000121511	-0.281072444	0.781663669	1	-10.58776979
EGF-containing fibulin-like extracellular matrix protein 1 OS=Homo sapiens (Human) OX=9606 GN=EFEMP1 PE=1 SV=2	0.000849492	0.275595785	0.785813653	1	-10.58936148
Tubulin alpha-1B chain OS=Homo sapiens (Human) OX=9606 GN=TUBA1B PE=1 SV=1	0.002086376	0.274098199	0.786938531	1	-10.58979848
Myosin-11 OS=Homo sapiens (Human) OX=9606 GN=MYH11 PE=1 SV=3	0.000666367	0.273841866	0.787132608	1	-10.58987208
Phosphatidylethanolamine-binding protein 1 OS=Homo sapiens (Human) OX=9606 GN=PEBP1 PE=1 SV=3	0.000358682	0.273282072	0.787556492	1	-10.59003257
Histone H4 OS=Homo sapiens (Human) OX=9606 GN=H4C12 PE=1 SV=2	0.010541587	0.273039918	0.787739877	1	-10.5901019
owl|P16474| 78 KD GLUCOSE REGULATED PROTEIN HOMOLOG PRECURSOR (GRP 78) (IMMUNOGLOBULIN...	0.000249985	0.272710292	0.787989523	1	-10.59019617
Ras GTPase-activating-like protein IQGAP1 OS=Homo sapiens (Human) OX=9606 GN=IQGAP1 PE=1 SV=1	0.000130909	0.271932685	0.788578548	1	-10.5904181
Actin-related protein 2/3 complex subunit 2 OS=Homo sapiens (Human) OX=9606 GN=ARPC2 PE=1 SV=1	0.000194288	-0.270777494	0.789453827	1	-10.59074665
Histone H2AX OS=Homo sapiens (Human) OX=9606 GN=H2AFX PE=1 SV=2	0.006442016	0.270518324	0.789650238	1	-10.59082017
Collagen alpha-2(I) chain OS=Homo sapiens (Human) OX=9606 GN=COL1A2 PE=1 SV=7	0.001557617	-0.267603969	0.791868288	1	-10.59163674
Putative heat shock protein HSP 90-beta 4 OS=Homo sapiens (Human) OX=9606 GN=HSP90AB4P PE=5 SV=1	0.000658595	0.267354063	0.792057839	1	-10.59170681
Small glutamine-rich tetratricopeptide repeat-containing protein alpha OS=Homo sapiens (Human) OX=9606 GN=SGTA PE=1 SV=1	0.000133843	-0.266699223	0.792546191	1	-10.59189543
Histone H2A type 1-B/E OS=Homo sapiens (Human) OX=9606 GN=H2AC8 PE=1 SV=2	0.0071077	0.265873638	0.793172624	1	-10.59212588
Histone H2A type 1-C OS=Homo sapiens (Human) OX=9606 GN=HIST1H2AC PE=1 SV=3	0.00710666	0.265808069	0.793222383	1	-10.59214415
Histone H2A type 3 OS=Homo sapiens (Human) OX=9606 GN=HIST3H2A PE=1 SV=3	0.00710666	0.265808069	0.793222383	1	-10.59214415
Guanine nucleotide-binding protein G(i) subunit alpha OS=Homo sapiens (Human) OX=9606 GN=GNAI3 PE=1 SV=3	0.000144523	0.264235258	0.794424531	1	-10.59257589
L-lactate dehydrogenase A-like 6A OS=Homo sapiens (Human) OX=9606 GN=LDHAL6A PE=2 SV=1	0.002580235	0.261229158	0.796699417	1	-10.59340908
Trypsin-3 OS=Homo sapiens (Human) OX=9606 GN=PRSS3 PE=1 SV=2	0.000117415	0.258406302	0.798845154	1	-10.59417803
Astrocytic phosphoprotein PEA-15 OS=Homo sapiens (Human) OX=9606 GN=PEA15 PE=1 SV=2	0.000394141	0.257441264	0.799587178	1	-10.59443405
Small ubiquitin-related modifier 2 OS=Homo sapiens (Human) OX=9606 GN=SUMO2 PE=1 SV=3	0.001062111	-0.255299555	0.801216604	1	-10.59500984
Small ubiquitin-related modifier 4 OS=Homo sapiens (Human) OX=9606 GN=SUMO4 PE=1 SV=2	0.001062111	-0.255299555	0.801216604	1	-10.59500984
Small ubiquitin-related modifier 3 OS=Homo sapiens (Human) OX=9606 GN=SUMO3 PE=1 SV=2	0.000979713	-0.255237207	0.801264053	1	-10.59502653
Tubulin beta-1 chain OS=Homo sapiens (Human) OX=9606 GN=TUBB1 PE=1 SV=1	0.000410516	-0.254240439	0.802022732	1	-10.59529282
Putative translationally-controlled tumor protein-like protein TPT1P8 OS=Homo sapiens (Human) OX=9606 GN=TPT1P8 PE=5 SV=2	0.000112691	-0.252903963	0.803032351	1	-10.59565301
Low-density lipoprotein receptor OS=Homo sapiens (Human) OX=9606 GN=LDLR PE=1 SV=1	0.000183004	0.250873567	0.804586877	1	-10.59618462
Histone H2A type 1-A OS=Homo sapiens (Human) OX=9606 GN=HIST1H2AA PE=1 SV=3	0.006748944	0.250348192	0.804979342	1	-10.5963274
Protein S100-A14 OS=Homo sapiens (Human) OX=9606 GN=S100A14 PE=1 SV=1	0.003960485	0.250099888	0.80516857	1	-10.59639256
Tubulin alpha-1A chain OS=Homo sapiens (Human) OX=9606 GN=TUBA1A PE=1 SV=1	0.001897586	0.250046194	0.805209491	1	-10.59640664
Neutrophil gelatinase-associated lipocalin OS=Homo sapiens (Human) OX=9606 GN=LCN2 PE=1 SV=2	0.001493247	0.249419481	0.805694985	1	-10.59656612
Putative high mobility group protein B1-like 1 OS=Homo sapiens (Human) OX=9606 GN=HMGB1P1 PE=5 SV=1	0.000112331	-0.248718094	0.806221836	1	-10.59675398
Receptor-type tyrosine-protein phosphatase kappa OS=Homo sapiens (Human) OX=9606 GN=PTPRK PE=1 SV=2	0.000162449	0.24792287	0.806828164	1	-10.59696108
Heat shock protein HSP 90-alpha A2 OS=Homo sapiens (Human) OX=9606 GN=HSP90AA2P PE=1 SV=2	0.002870896	0.247265957	0.80732913	1	-10.59713166
Myosin-10 OS=Homo sapiens (Human) OX=9606 GN=MYH10 PE=1 SV=3	0.000175098	0.243009081	0.810577509	1	-10.59822613
High mobility group protein B1 OS=Homo sapiens (Human) OX=9606 GN=HMGB1 PE=1 SV=3	0.000281092	-0.239798964	0.813036961	1	-10.59903467
14-3-3 protein theta OS=Homo sapiens (Human) OX=9606 GN=YWHAQ PE=1 SV=1	0.005835882	0.237648517	0.81467311	1	-10.5995775
Chloride intracellular channel protein 1 OS=Homo sapiens (Human) OX=9606 GN=CLIC1 PE=1 SV=4	0.001059831	-0.237262255	0.814968437	1	-10.59967372
owl|P49118| 78 KD GLUCOSE REGULATED PROTEIN HOMOLOG PRECURSOR (GRP 78) (IMMUNOGLOBULIN...	0.000377532	0.235427838	0.816371374	1	-10.60012854
Rho-related GTP-binding protein RhoC OS=Homo sapiens (Human) OX=9606 GN=RHOC PE=1 SV=1	0.000436428	0.23416069	0.817348167	1	-10.60043655
Antileukoproteinase OS=Homo sapiens (Human) OX=9606 GN=SLPI PE=1 SV=2	0.005252482	-0.231141689	0.819659058	1	-10.60117355
Integrin beta-6 OS=Homo sapiens (Human) OX=9606 GN=ITGB6 PE=1 SV=2	0.000107597	0.228483931	0.821694838	1	-10.60181449
Peptidyl-prolyl cis-trans isomerase FKBP4 OS=Homo sapiens (Human) OX=9606 GN=FKBP4 PE=1 SV=3	0.000299847	-0.228370053	0.821774961	1	-10.60184572
Heterogeneous nuclear ribonucleoprotein K OS=Homo sapiens (Human) OX=9606 GN=HNRNPK PE=1 SV=1	0.000257618	-0.22717887	0.822687864	1	-10.60213041
Translationally-controlled tumor protein OS=Homo sapiens (Human) OX=9606 GN=TPT1 PE=1 SV=1	0.000493156	-0.225003953	0.824362378	1	-10.60264258
Ubiquitin-conjugating enzyme E2 L5 OS=Homo sapiens (Human) OX=9606 GN=UBE2L5 PE=2 SV=1	0.000226592	0.222760164	0.826076545	1	-10.60317354
Annexin A5 OS=Homo sapiens (Human) OX=9606 GN=ANXA5 PE=1 SV=2	0.000585572	0.220680722	0.827679356	1	-10.60365371
Transmembrane protein 69 OS=Homo sapiens (Human) OX=9606 GN=TMEM69 PE=2 SV=1	0.000202125	-0.219580481	0.828517196	1	-10.60391156
Phosphoserine aminotransferase OS=Homo sapiens (Human) OX=9606 GN=PSAT1 PE=1 SV=2	0.000136117	0.219527469	0.828557902	1	-10.60392378
Basement membrane-specific heparan sulfate proteoglycan core protein OS=Homo sapiens (Human) OX=9606 GN=HSPG2 PE=1 SV=4	0.000372659	0.219094484	0.828897227	1	-10.60401981
Charged multivesicular body protein 1b OS=Homo sapiens (Human) OX=9606 GN=CHMP1B PE=1 SV=1	0.000121927	0.217910373	0.829802712	1	-10.60429346
UL16-binding protein 6 OS=Homo sapiens (Human) OX=9606 GN=RAET1L PE=1 SV=1	0.00012275	0.217785001	0.829896157	1	-10.60432364
CD151 antigen OS=Homo sapiens (Human) OX=9606 GN=CD151 PE=1 SV=3	0.000273767	-0.215671767	0.831519884	1	-10.60480433
Peptidylprolyl isomerase OS=Homo sapiens (Human) OX=9606 GN=FKBP1C PE=1 SV=1	0.000131081	0.213127171	0.833482721	1	-10.60537351
L-lactate dehydrogenase C chain OS=Homo sapiens (Human) OX=9606 GN=LDHC PE=1 SV=4	0.002513173	0.211759737	0.83452778	1	-10.60568187
UL16-binding protein 2 OS=Homo sapiens (Human) OX=9606 GN=ULBP2 PE=1 SV=1	0.00012873	0.211365205	0.834831275	1	-10.60576949
Gamma-enolase OS=Homo sapiens (Human) OX=9606 GN=ENO2 PE=1 SV=3	0.00012071	-0.210840251	0.83523514	1	-10.60588581
Microtubule-associated protein 4 OS=Homo sapiens (Human) OX=9606 GN=MAP4 PE=1 SV=3	0.00026697	0.209398391	0.83634465	1	-10.60620383
Glypican-1 OS=Homo sapiens (Human) OX=9606 GN=GPC1 PE=1 SV=2	0.000481135	0.20586862	0.83906869	1	-10.60696999
Purine nucleoside phosphorylase OS=Homo sapiens (Human) OX=9606 GN=PNP PE=1 SV=2	0.00017564	-0.201437367	0.842476923	1	-10.60792062
Proliferation-associated protein 2G4 OS=Homo sapiens (Human) OX=9606 GN=PA2G4 PE=1 SV=3	0.000776113	-0.201149764	0.842698656	1	-10.6079814
Heat shock 70 kDa protein 1-like OS=Homo sapiens (Human) OX=9606 GN=HSPA1L PE=1 SV=2	0.001425801	0.199026227	0.84433625	1	-10.6084275
RRM domain-containing protein OS=Homo sapiens (Human) OX=9606 GN=HNRNPCL4 PE=4 SV=1	0.000219362	-0.198783764	0.84452945	1	-10.60847514
Heterogeneous nuclear ribonucleoprotein C-like 3 OS=Homo sapiens (Human) OX=9606 GN=HNRNPCL3 PE=2 SV=1	0.000219362	-0.198783764	0.84452945	1	-10.60847514
Heterogeneous nuclear ribonucleoprotein C-like 4 OS=Homo sapiens (Human) OX=9606 GN=HNRNPCL4 PE=3 SV=1	0.000219362	-0.198783764	0.84452945	1	-10.60847514
RRM domain-containing protein OS=Homo sapiens (Human) OX=9606 GN=HNRNPCL2 PE=4 SV=1	0.000226581	-0.198708876	0.844587214	1	-10.60849077
Heterogeneous nuclear ribonucleoprotein C-like 2 OS=Homo sapiens (Human) OX=9606 GN=HNRNPCL2 PE=1 SV=1	0.000226581	-0.198708876	0.844587214	1	-10.60849077
Heterogeneous nuclear ribonucleoprotein C-like 1 OS=Homo sapiens (Human) OX=9606 GN=HNRNPCL1 PE=1 SV=1	0.000226581	-0.198708876	0.844587214	1	-10.60849077
POTE ankyrin domain family member F OS=Homo sapiens (Human) OX=9606 GN=POTEF PE=1 SV=2	0.002496679	0.19830179	0.844895075	1	-10.60857861
40S ribosomal protein S28 OS=Homo sapiens (Human) OX=9606 GN=RPS28 PE=1 SV=1	0.001811551	0.198253816	0.844938243	1	-10.60858562
60S ribosomal protein L22 OS=Homo sapiens (Human) OX=9606 GN=RPL22 PE=1 SV=2	0.002045246	0.198102793	0.845048595	1	-10.60862003
Isocitrate dehydrogenase [NADP] cytoplasmic OS=Homo sapiens (Human) OX=9606 GN=IDH1 PE=1 SV=2	0.000227296	-0.198032243	0.845103024	1	-10.6086347
Tropomyosin alpha-3 chain OS=Homo sapiens (Human) OX=9606 GN=TPM3 PE=1 SV=2	0.001481812	-0.197999509	0.845134428	1	-10.60863853
Tropomyosin alpha-4 chain OS=Homo sapiens (Human) OX=9606 GN=TPM4 PE=1 SV=3	0.002669597	-0.196620213	0.846198663	1	-10.60892432
Guanine nucleotide-binding protein G(I)/G(S)/G(O) subunit gamma-12 OS=Homo sapiens (Human) OX=9606 GN=GNG12 PE=1 SV=3	0.000836783	0.195682695	0.846922204	1	-10.60911744
RuvB-like 2 OS=Homo sapiens (Human) OX=9606 GN=RUVBL2 PE=1 SV=3	0.000144604	0.191187871	0.850387138	1	-10.61003334
Heterogeneous nuclear ribonucleoprotein D0 OS=Homo sapiens (Human) OX=9606 GN=HNRNPD PE=1 SV=1	0.000155021	-0.18797467	0.852870372	1	-10.61067305
Heterogeneous nuclear ribonucleoprotein A1-like 2 OS=Homo sapiens (Human) OX=9606 GN=HNRNPA1L2 PE=2 SV=2	0.000127986	-0.184623264	0.855462092	1	-10.61132876
Actin-related protein 2 OS=Homo sapiens (Human) OX=9606 GN=ACTR2 PE=1 SV=1	0.00029664	0.183446259	0.856372699	1	-10.61155626
Rab GDP dissociation inhibitor beta OS=Homo sapiens (Human) OX=9606 GN=GDI2 PE=1 SV=2	0.001141308	0.183051396	0.856683908	1	-10.61162971
Protein-L-isoaspartate(D-aspartate) O-methyltransferase OS=Homo sapiens (Human) OX=9606 GN=PCMT1 PE=1 SV=4	0.000127438	-0.180900259	0.858343153	1	-10.6120434
Cytochrome c OS=Homo sapiens (Human) OX=9606 GN=CYCS PE=1 SV=2	0.003430534	-0.178293219	0.860367355	1	-10.61253277
Coatomer subunit delta OS=Homo sapiens (Human) OX=9606 GN=ARCN1 PE=1 SV=1	0.000129296	0.176332504	0.861880707	1	-10.61290037
Beta-enolase OS=Homo sapiens (Human) OX=9606 GN=ENO3 PE=1 SV=5	0.000121681	-0.175626571	0.862427695	1	-10.61303087
U6 snRNA-associated Sm-like protein LSm8 OS=Homo sapiens (Human) OX=9606 GN=LSM8 PE=1 SV=3	0.000368506	-0.173064847	0.864418579	1	-10.61349774
Plasminogen activator inhibitor 2 OS=Homo sapiens (Human) OX=9606 GN=SERPINB2 PE=1 SV=2	0.000563592	0.171694031	0.865481403	1	-10.61374601
Ubiquitin-like protein ISG15 OS=Homo sapiens (Human) OX=9606 GN=ISG15 PE=1 SV=5	0.000495967	0.171642723	0.865521188	1	-10.61375526
60S ribosomal protein L12 OS=Homo sapiens (Human) OX=9606 GN=RPL12 PE=1 SV=1	0.002647916	0.171282113	0.865795528	1	-10.61382246
POTE ankyrin domain family member I OS=Homo sapiens (Human) OX=9606 GN=POTEI PE=3 SV=1	0.00208772	0.165476536	0.870305234	1	-10.61484734
Tropomyosin beta chain OS=Homo sapiens (Human) OX=9606 GN=TPM2 PE=1 SV=1	0.001187747	-0.164420528	0.87112506	1	-10.61503037
Proteasome subunit beta type-1 OS=Homo sapiens (Human) OX=9606 GN=PSMB1 PE=1 SV=2	0.000138396	-0.163763686	0.871630014	1	-10.61514568
POTE ankyrin domain family member J OS=Homo sapiens (Human) OX=9606 GN=POTEJ PE=3 SV=1	0.002144623	0.162532572	0.872591136	1	-10.61535469
6-phosphogluconate dehydrogenase, decarboxylating OS=Homo sapiens (Human) OX=9606 GN=PGD PE=1 SV=3	0.00026577	-0.161392144	0.873471971	1	-10.61555077
Apolipoprotein C-I OS=Homo sapiens (Human) OX=9606 GN=APOC1 PE=1 SV=1	0.000165812	0.157674404	0.876365863	1	-10.61617206
Immunoglobulin lambda constant 2 OS=Homo sapiens (Human) OX=9606 GN=IGLC2 PE=1 SV=1	0.005771638	0.153720162	0.879440501	1	-10.61681908
Immunoglobulin lambda constant 3 OS=Homo sapiens (Human) OX=9606 GN=IGLC3 PE=1 SV=1	0.005771638	0.153720162	0.879440501	1	-10.61681908
Small nuclear ribonucleoprotein Sm D2 OS=Homo sapiens (Human) OX=9606 GN=SNRPD2 PE=1 SV=1	0.000291542	0.153665546	0.879482982	1	-10.61682791
Fibronectin OS=Homo sapiens (Human) OX=9606 GN=FN1 PE=1 SV=5	0.000973135	0.152887986	0.880087816	1	-10.61695316
Cellular retinoic acid-binding protein 2 OS=Homo sapiens (Human) OX=9606 GN=CRABP2 PE=1 SV=2	0.000236687	-0.152604749	0.880308153	1	-10.61699863
Importin subunit beta-1 OS=Homo sapiens (Human) OX=9606 GN=KPNB1 PE=1 SV=2	0.000309145	0.151084718	0.881486139	1	-10.61724296
14-3-3 protein zeta/delta OS=Homo sapiens (Human) OX=9606 GN=YWHAZ PE=1 SV=1	0.013177801	0.149219944	0.882937455	1	-10.61753721
ADP-ribosylation factor 3 OS=Homo sapiens (Human) OX=9606 GN=ARF3 PE=1 SV=2	0.000157322	-0.148515668	0.883485689	1	-10.61764739
ADP-ribosylation factor 1 OS=Homo sapiens (Human) OX=9606 GN=ARF1 PE=1 SV=2	0.000157322	-0.148515668	0.883485689	1	-10.61764739
Actin-related protein 2/3 complex subunit 4 OS=Homo sapiens (Human) OX=9606 GN=ARPC4 PE=1 SV=3	0.00013952	0.144117292	0.886910899	1	-10.61832373
Inorganic pyrophosphatase OS=Homo sapiens (Human) OX=9606 GN=PPA1 PE=1 SV=2	0.000102407	0.143760601	0.887188771	1	-10.61837769
60S ribosomal protein L29 OS=Homo sapiens (Human) OX=9606 GN=RPL29 PE=1 SV=2	0.000987754	-0.143345502	0.887516577	1	-10.61843874
Prelamin-A/C OS=Homo sapiens (Human) OX=9606 GN=LMNA PE=1 SV=1	0.002192481	0.142997157	0.887783565	1	-10.61849273
EF-hand domain-containing protein D2 OS=Homo sapiens (Human) OX=9606 GN=EFHD2 PE=1 SV=1	0.000346396	0.141210113	0.889180452	1	-10.6187581
Hepatoma-derived growth factor OS=Homo sapiens (Human) OX=9606 GN=HDGF PE=1 SV=1	0.000288038	-0.13926219	0.890698715	1	-10.61904525
Glutathione S-transferase omega-1 OS=Homo sapiens (Human) OX=9606 GN=GSTO1 PE=1 SV=2	0.000729482	-0.138209374	0.891519489	1	-10.6191988
Peptidyl-prolyl cis-trans isomerase FKBP1A OS=Homo sapiens (Human) OX=9606 GN=FKBP1A PE=1 SV=2	0.00083749	0.137371412	0.892172852	1	-10.61932017
Protein disulfide-isomerase A3 OS=Homo sapiens (Human) OX=9606 GN=PDIA3 PE=1 SV=4	0.006277109	0.136732635	0.892666756	1	-10.61941364
X-ray repair cross-complementing protein 5 OS=Homo sapiens (Human) OX=9606 GN=XRCC5 PE=1 SV=3	0.000118891	-0.134655521	0.894286846	1	-10.6197099
Elongation factor 1-beta OS=Homo sapiens (Human) OX=9606 GN=EEF1B2 PE=1 SV=3	0.000162199	-0.134206898	0.894640951	1	-10.61977191
Heat shock 70 kDa protein 6 OS=Homo sapiens (Human) OX=9606 GN=HSPA6 PE=1 SV=2	0.001373905	0.134089159	0.894728676	1	-10.61978989
Heme-binding protein 1 OS=Homo sapiens (Human) OX=9606 GN=HEBP1 PE=1 SV=1	0.000180689	0.132564234	0.895918472	1	-10.6200036
Myeloid-derived growth factor OS=Homo sapiens (Human) OX=9606 GN=MYDGF PE=1 SV=1	0.000133419	-0.131881918	0.89645092	1	-10.62009844
Pyruvate kinase PKM OS=Homo sapiens (Human) OX=9606 GN=PKM PE=1 SV=4	0.002042272	0.131142931	0.897027647	1	-10.62020059
Sodium/potassium-transporting ATPase subunit alpha-3 OS=Homo sapiens (Human) OX=9606 GN=ATP1A3 PE=1 SV=3	0.000125065	0.130682612	0.897386924	1	-10.62026394
60S acidic ribosomal protein P1 OS=Homo sapiens (Human) OX=9606 GN=RPLP1 PE=1 SV=1	0.000392694	0.128723891	0.898919904	1	-10.62052973
Histone H2B type 1-H OS=Homo sapiens (Human) OX=9606 GN=HIST1H2BH PE=1 SV=3	0.003781014	0.127767519	0.899662662	1	-10.62065993
Histone H2B type 1-D OS=Homo sapiens (Human) OX=9606 GN=HIST1H2BD PE=1 SV=2	0.003781014	0.127767519	0.899662662	1	-10.62065993
Histone H2B type 1-C/E/F/G/I OS=Homo sapiens (Human) OX=9606 GN=H2BC6 PE=1 SV=4	0.003781014	0.127767519	0.899662662	1	-10.62065993
Coactosin-like protein OS=Homo sapiens (Human) OX=9606 GN=COTL1 PE=1 SV=3	0.001490346	0.127726559	0.89969857	1	-10.62066418
Histone H2B type 2-F OS=Homo sapiens (Human) OX=9606 GN=HIST2H2BF PE=1 SV=3	0.003761833	0.127713617	0.89970475	1	-10.62066717
Malate dehydrogenase, cytoplasmic OS=Homo sapiens (Human) OX=9606 GN=MDH1 PE=1 SV=4	0.000992812	-0.127710974	0.899706814	1	-10.62066752
Histone H2B type 1-L OS=Homo sapiens (Human) OX=9606 GN=H2BC13 PE=1 SV=3	0.003774545	0.127619281	0.899778412	1	-10.62067983
Histone H2B type 1-N OS=Homo sapiens (Human) OX=9606 GN=H2BC15 PE=1 SV=3	0.003774545	0.127619281	0.899778412	1	-10.62067983
Histone H2B type 1-M OS=Homo sapiens (Human) OX=9606 GN=H2BC14 PE=1 SV=3	0.003755365	0.12756485	0.899820914	1	-10.62068713
Histone H2B type F-S OS=Homo sapiens (Human) OX=9606 GN=H2BFS PE=1 SV=2	0.003736623	0.127321267	0.900011119	1	-10.62071976
Histone H2B type 1-K OS=Homo sapiens (Human) OX=9606 GN=H2BC12 PE=1 SV=3	0.003771004	0.127210364	0.90009772	1	-10.6207346
Myristoylated alanine-rich C-kinase substrate OS=Homo sapiens (Human) OX=9606 GN=MARCKS PE=1 SV=4	0.000106845	0.12478835	0.901989344	1	-10.62105541
Eukaryotic translation initiation factor 5A-1-like OS=Homo sapiens (Human) OX=9606 GN=EIF5AL1 PE=2 SV=2	0.001404019	0.123870588	0.90271009	1	-10.62117419
ATP-citrate synthase OS=Homo sapiens (Human) OX=9606 GN=ACLY PE=1 SV=3	0.000334733	0.122261957	0.903963128	1	-10.62138349
Proteasome subunit alpha type-6 OS=Homo sapiens (Human) OX=9606 GN=PSMA6 PE=1 SV=1	0.000212161	-0.121589573	0.904488547	1	-10.62146967
CCN family member 2 OS=Homo sapiens (Human) OX=9606 GN=CCN2 PE=1 SV=2	0.00073448	0.116139352	0.908752708	1	-10.62214973
Tropomyosin alpha-1 chain OS=Homo sapiens (Human) OX=9606 GN=TPM1 PE=1 SV=2	0.001208829	-0.115863214	0.908968641	1	-10.62218342
60S ribosomal protein L23a OS=Homo sapiens (Human) OX=9606 GN=RPL23A PE=1 SV=1	0.001406782	-0.113041848	0.911171825	1	-10.62252396
TPT1-like protein OS=Homo sapiens (Human) OX=9606 GN=- PE=2 SV=2	0.000208406	-0.112189722	0.911841906	1	-10.62262389
BolA-like protein 2 OS=Homo sapiens (Human) OX=9606 GN=BOLA2B PE=1 SV=1	0.000158713	0.110971575	0.912794971	1	-10.62276682
T-complex protein 1 subunit alpha OS=Homo sapiens (Human) OX=9606 GN=TCP1 PE=1 SV=1	0.000359391	0.109036325	0.914306023	1	-10.62299161
Filamin-C OS=Homo sapiens (Human) OX=9606 GN=FLNC PE=1 SV=3	0.000153083	0.107844627	0.915238771	1	-10.62312749
Proteasome subunit alpha type-5 OS=Homo sapiens (Human) OX=9606 GN=PSMA5 PE=1 SV=3	0.000395737	0.106787045	0.916069925	1	-10.62324595
NSFL1 cofactor p47 OS=Homo sapiens (Human) OX=9606 GN=NSFL1C PE=1 SV=2	0.000332893	0.097704711	0.923180287	1	-10.62422332
Cytoplasmic dynein 1 intermediate chain 2 OS=Homo sapiens (Human) OX=9606 GN=DYNC1I2 PE=1 SV=3	0.000154802	0.097594748	0.923269446	1	-10.62423388
Histone H2A type 2-B OS=Homo sapiens (Human) OX=9606 GN=HIST2H2AB PE=1 SV=3	0.0062725	0.097120857	0.923637818	1	-10.62428313
Polyadenylate-binding protein 1 OS=Homo sapiens (Human) OX=9606 GN=PABPC1 PE=1 SV=2	0.000165026	0.095652877	0.924788305	1	-10.62443193
Heat shock 70 kDa protein 1A OS=Homo sapiens (Human) OX=9606 GN=HSPA1A PE=1 SV=1	0.002156222	0.095498533	0.924909278	1	-10.62444744
Heat shock 70 kDa protein 1B OS=Homo sapiens (Human) OX=9606 GN=HSPA1B PE=1 SV=1	0.002156222	0.095498533	0.924909278	1	-10.62444744
Rab GDP dissociation inhibitor alpha OS=Homo sapiens (Human) OX=9606 GN=GDI1 PE=1 SV=2	0.000396244	0.093405954	0.926549594	1	-10.62465529
14-3-3 protein gamma OS=Homo sapiens (Human) OX=9606 GN=YWHAG PE=1 SV=2	0.008174016	0.092178895	0.927514433	1	-10.62477438
Erythrocyte band 7 integral membrane protein OS=Homo sapiens (Human) OX=9606 GN=STOM PE=1 SV=3	0.000152152	0.088428716	0.930452459	1	-10.62513119
Histone H3.1t OS=Homo sapiens (Human) OX=9606 GN=HIST3H3 PE=1 SV=3	0.000945344	0.087303831	0.931334782	1	-10.62523514
Protein S100-A8 OS=Homo sapiens (Human) OX=9606 GN=S100A8 PE=1 SV=1	0.001446011	-0.085964159	0.932388328	1	-10.62535663
Small nuclear ribonucleoprotein Sm D3 OS=Homo sapiens (Human) OX=9606 GN=SNRPD3 PE=1 SV=1	0.000207454	0.084343553	0.933657163	1	-10.62550234
Casein kinase II subunit beta OS=Homo sapiens (Human) OX=9606 GN=CSNK2B PE=1 SV=1	0.000124747	-0.083491794	0.934325495	1	-10.62557751
14-3-3 protein eta OS=Homo sapiens (Human) OX=9606 GN=YWHAH PE=1 SV=4	0.002696703	0.081391665	0.935973569	1	-10.62575961
Clathrin heavy chain 1 OS=Homo sapiens (Human) OX=9606 GN=CLTC PE=1 SV=5	0.000149264	-0.079582872	0.937393256	1	-10.62591273
Chloride intracellular channel protein 4 OS=Homo sapiens (Human) OX=9606 GN=CLIC4 PE=1 SV=4	0.000327924	-0.078898347	0.937930583	1	-10.62596978
T-complex protein 1 subunit epsilon OS=Homo sapiens (Human) OX=9606 GN=CCT5 PE=1 SV=1	0.000413612	0.078854595	0.937964928	1	-10.62597341
Heterogeneous nuclear ribonucleoproteins C1/C2 OS=Homo sapiens (Human) OX=9606 GN=HNRNPC PE=1 SV=4	0.000329957	-0.078301818	0.938401256	1	-10.62601862
Elongation factor 2 OS=Homo sapiens (Human) OX=9606 GN=EEF2 PE=1 SV=4	0.001893682	0.078029498	0.938612642	1	-10.62604148
Destrin OS=Homo sapiens (Human) OX=9606 GN=DSTN PE=1 SV=3	0.001135286	0.076886505	0.939512331	1	-10.62613414
Heat shock 70 kDa protein 4 OS=Homo sapiens (Human) OX=9606 GN=HSPA4 PE=1 SV=4	0.000233786	0.076583172	0.939748134	1	-10.62615908
Proteasome subunit beta type-7 OS=Homo sapiens (Human) OX=9606 GN=PSMB7 PE=1 SV=1	0.000183621	-0.073849205	0.941894899	1	-10.62637537
Latent-transforming growth factor beta-binding protein 2 OS=Homo sapiens (Human) OX=9606 GN=LTBP2 PE=1 SV=3	0.000136645	0.071943117	0.943391867	1	-10.62652152
Protein NDRG1 OS=Homo sapiens (Human) OX=9606 GN=NDRG1 PE=1 SV=1	0.000408331	0.070027291	0.944898841	1	-10.62666419
Syndecan-4 OS=Homo sapiens (Human) OX=9606 GN=SDC4 PE=1 SV=2	0.003368786	0.06942325	0.945373326	1	-10.62670849
Guanine nucleotide-binding protein G(i) subunit alpha-2 OS=Homo sapiens (Human) OX=9606 GN=GNAI2 PE=1 SV=3	0.000223682	0.069362232	0.945421258	1	-10.62671295
Elongation factor 1-delta OS=Homo sapiens (Human) OX=9606 GN=EEF1D PE=1 SV=5	0.000124244	-0.066765545	0.947459206	1	-10.62689923
Interstitial collagenase OS=Homo sapiens (Human) OX=9606 GN=MMP1 PE=1 SV=3	0.000331872	0.066181339	0.947920258	1	-10.62693974
Proteasome subunit beta type-5 OS=Homo sapiens (Human) OX=9606 GN=PSMB5 PE=1 SV=3	0.000139356	-0.064472415	0.949261098	1	-10.62705751
Spliceosome RNA helicase DDX39B OS=Homo sapiens (Human) OX=9606 GN=DDX39B PE=1 SV=1	0.000115601	0.064065646	0.949580757	1	-10.62708501
UMP-CMP kinase OS=Homo sapiens (Human) OX=9606 GN=CMPK1 PE=1 SV=3	0.00029685	0.063869255	0.949737045	1	-10.62709791
Adapter molecule crk OS=Homo sapiens (Human) OX=9606 GN=CRK PE=1 SV=2	0.000126273	0.06178018	0.951376954	1	-10.62723628
Growth factor receptor-bound protein 2 OS=Homo sapiens (Human) OX=9606 GN=GRB2 PE=1 SV=1	0.000103044	0.05963225	0.9530653	1	-10.62737344
Histone H3.2 OS=Homo sapiens (Human) OX=9606 GN=HIST2H3C PE=1 SV=3	0.000957894	-0.058532634	0.953929725	1	-10.62744178
Aspartate aminotransferase, cytoplasmic OS=Homo sapiens (Human) OX=9606 GN=GOT1 PE=1 SV=3	0.000115683	-0.057793392	0.954510887	1	-10.62748701
40S ribosomal protein S7 OS=Homo sapiens (Human) OX=9606 GN=RPS7 PE=1 SV=1	0.000418711	0.054624676	0.957003964	1	-10.62767414
Interleukin-6 OS=Homo sapiens (Human) OX=9606 GN=IL6 PE=1 SV=1	0.000122999	0.051959998	0.959099342	1	-10.62782355
Putative heat shock 70 kDa protein 7 OS=Homo sapiens (Human) OX=9606 GN=HSPA7 PE=5 SV=2	0.001724688	0.050024108	0.960620301	1	-10.6279276
Transmembrane emp24 domain-containing protein 10 OS=Homo sapiens (Human) OX=9606 GN=TMED10 PE=1 SV=2	0.000138032	0.049830857	0.960772298	1	-10.62793775
Tubulin alpha chain-like 3 OS=Homo sapiens (Human) OX=9606 GN=TUBAL3 PE=1 SV=2	0.000214998	-0.048524502	0.961799823	1	-10.62800534
Probable phosphoglycerate mutase 4 OS=Homo sapiens (Human) OX=9606 GN=PGAM4 PE=3 SV=1	0.001445958	0.045996429	0.963789897	1	-10.62813086
Transgelin-3 OS=Homo sapiens (Human) OX=9606 GN=TAGLN3 PE=1 SV=2	0.001420857	0.045950791	0.963825798	1	-10.62813307
Kallikrein-5 OS=Homo sapiens (Human) OX=9606 GN=KLK5 PE=1 SV=3	0.0006042	0.041946757	0.966974608	1	-10.62831836
Glycogen phosphorylase, liver form OS=Homo sapiens (Human) OX=9606 GN=PYGL PE=1 SV=4	0.000238366	-0.041790421	0.967097618	1	-10.62832524
Protein S100-P OS=Homo sapiens (Human) OX=9606 GN=S100P PE=1 SV=2	0.000134617	0.040820852	0.967861773	1	-10.62836725
Annexin A3 OS=Homo sapiens (Human) OX=9606 GN=ANXA3 PE=1 SV=3	0.001238332	0.040473434	0.968135137	1	-10.62838211
Heterogeneous nuclear ribonucleoprotein Q OS=Homo sapiens (Human) OX=9606 GN=SYNCRIP PE=1 SV=2	0.000121021	0.039499712	0.968900121	1	-10.62842319
owl|Q05866| 78 KD GLUCOSE REGULATED PROTEIN HOMOLOG PRECURSOR (GRP 78) (IMMUNOGLOBULIN...	0.000102008	0.039103186	0.969212156	1	-10.62843959
Na(+)/H(+) exchange regulatory cofactor NHE-RF1 OS=Homo sapiens (Human) OX=9606 GN=SLC9A3R1 PE=1 SV=4	0.000637449	0.036019135	0.971639227	1	-10.62856146
Carbonyl reductase [NADPH] 3 OS=Homo sapiens (Human) OX=9606 GN=CBR3 PE=1 SV=3	0.000179597	0.034667096	0.97270334	1	-10.62861173
Cytosolic non-specific dipeptidase OS=Homo sapiens (Human) OX=9606 GN=CNDP2 PE=1 SV=2	0.000328021	0.032704683	0.974247935	1	-10.62868128
Peptidyl-prolyl cis-trans isomerase B OS=Homo sapiens (Human) OX=9606 GN=PPIB PE=1 SV=2	0.001000274	0.030528729	0.975960727	1	-10.62875366
Nuclear migration protein nudC OS=Homo sapiens (Human) OX=9606 GN=NUDC PE=1 SV=1	0.000340406	-0.030367509	0.976088562	1	-10.62875875
Elongation factor 1-gamma OS=Homo sapiens (Human) OX=9606 GN=EEF1G PE=1 SV=3	0.000394171	-0.029492551	0.976776393	1	-10.62878637
Tubulin-specific chaperone A OS=Homo sapiens (Human) OX=9606 GN=TBCA PE=1 SV=3	0.000427372	-0.028715257	0.977389162	1	-10.62881011
Sodium/potassium-transporting ATPase subunit alpha-2 OS=Homo sapiens (Human) OX=9606 GN=ATP1A2 PE=1 SV=1	0.000108461	0.027445028	0.978388252	1	-10.6288477
Cathepsin L2 OS=Homo sapiens (Human) OX=9606 GN=CTSV PE=1 SV=2	0.000263522	0.027002218	0.978736856	1	-10.62886038
Stanniocalcin-2 OS=Homo sapiens (Human) OX=9606 GN=STC2 PE=1 SV=1	0.000510578	0.026909321	0.97881081	1	-10.62886296
owl|Q03683| 78 KD GLUCOSE REGULATED PROTEIN HOMOLOG 3 (GRP 78-3) (IMMUNOGLOBULIN...	0.000396237	0.026581349	0.979069001	1	-10.62887219
Immunoglobulin kappa constant OS=Homo sapiens (Human) OX=9606 GN=IGKC PE=1 SV=2	0.005579313	-0.026504799	0.979128456	1	-10.62887438
Polyadenylate-binding protein 3 OS=Homo sapiens (Human) OX=9606 GN=PABPC3 PE=1 SV=2	0.000100741	0.026252651	0.979326964	1	-10.62888138
owl|P12794| 78 KD GLUCOSE REGULATED PROTEIN HOMOLOG (GRP 78) (IMMUNOGLOBULIN...	0.000238664	0.025816607	0.979670252	1	-10.62889332
owl|Q03681| 78 KD GLUCOSE REGULATED PROTEIN HOMOLOG 1 (GRP 78-1) (IMMUNOGLOBULIN...	0.000229615	0.025728748	0.979739423	1	-10.6288957
owl|Q03682| 78 KD GLUCOSE REGULATED PROTEIN HOMOLOG 2 (GRP 78-2) (IMMUNOGLOBULIN...	0.000228043	0.025711227	0.979753217	1	-10.62889618
owl|Q03686| 78 KD GLUCOSE REGULATED PROTEIN HOMOLOG 8 (GRP 78-8) (IMMUNOGLOBULIN...	0.000227265	0.02570357	0.979759245	1	-10.62889638
Serine/arginine-rich splicing factor 1 OS=Homo sapiens (Human) OX=9606 GN=SRSF1 PE=1 SV=2	0.000228677	-0.024940217	0.980360989	1	-10.62891667
Histone H3.3 OS=Homo sapiens (Human) OX=9606 GN=H3-3A PE=1 SV=2	0.000956349	0.023008866	0.981880823	1	-10.62896544
Midkine OS=Homo sapiens (Human) OX=9606 GN=MDK PE=1 SV=1	0.002234487	-0.021820238	0.982817356	1	-10.62899343
Vesicle-trafficking protein SEC22b OS=Homo sapiens (Human) OX=9606 GN=SEC22B PE=1 SV=4	0.000122995	-0.021132208	0.983359069	1	-10.62900898
Proteasome subunit beta type-6 OS=Homo sapiens (Human) OX=9606 GN=PSMB6 PE=1 SV=4	0.001111726	-0.020658014	0.983732425	1	-10.6290194
Eukaryotic initiation factor 4A-II OS=Homo sapiens (Human) OX=9606 GN=EIF4A2 PE=1 SV=2	0.00046355	0.020503413	0.983853525	1	-10.62902278
Collagen alpha-1(I) chain OS=Homo sapiens (Human) OX=9606 GN=COL1A1 PE=1 SV=5	0.000608183	-0.018659354	0.985306108	1	-10.62906075
Calpain-1 catalytic subunit OS=Homo sapiens (Human) OX=9606 GN=CAPN1 PE=1 SV=1	0.000103176	0.017814669	0.985970662	1	-10.62907698
Dynein light chain 2, cytoplasmic OS=Homo sapiens (Human) OX=9606 GN=DYNLL2 PE=1 SV=1	0.000243728	0.016550163	0.986966382	1	-10.62909984
Thioredoxin domain-containing protein 17 OS=Homo sapiens (Human) OX=9606 GN=TXNDC17 PE=1 SV=1	0.003459262	-0.015366495	0.987898467	1	-10.62911971
Copper transport protein ATOX1 OS=Homo sapiens (Human) OX=9606 GN=ATOX1 PE=1 SV=1	0.0003165	0.01518362	0.988042937	1	-10.62912264
SH3 domain-binding glutamic acid-rich-like protein 3 OS=Homo sapiens (Human) OX=9606 GN=SH3BGRL3 PE=1 SV=1	0.016906816	-0.014484296	0.988593169	1	-10.62913357
Calreticulin OS=Homo sapiens (Human) OX=9606 GN=CALR PE=1 SV=1	0.000987634	0.013867841	0.989079036	1	-10.62914275
Synaptic vesicle membrane protein VAT-1 homolog OS=Homo sapiens (Human) OX=9606 GN=VAT1 PE=1 SV=2	0.000110814	0.012157778	0.99042527	1	-10.62916617
Proteasome subunit alpha type-1 OS=Homo sapiens (Human) OX=9606 GN=PSMA1 PE=1 SV=1	0.00031763	-0.009950514	0.992163814	1	-10.62919184
Leukotriene A-4 hydrolase OS=Homo sapiens (Human) OX=9606 GN=LTA4H PE=1 SV=2	0.00014168	-0.009947743	0.992165997	1	-10.62919187
Phosphoglycerate mutase 2 OS=Homo sapiens (Human) OX=9606 GN=PGAM2 PE=1 SV=3	0.001570088	-0.008131925	0.993595945	1	-10.62920914
Macrophage migration inhibitory factor OS=Homo sapiens (Human) OX=9606 GN=MIF PE=1 SV=4	0.002613815	0.007098463	0.994409801	1	-10.62921742
Fatty acid-binding protein 5 OS=Homo sapiens (Human) OX=9606 GN=FABP5 PE=1 SV=3	0.009996987	0.006409384	0.994952292	1	-10.62922232
Vesicle-associated membrane protein-associated protein A OS=Homo sapiens (Human) OX=9606 GN=VAPA PE=1 SV=3	0.000104174	0.004157484	0.996725742	1	-10.62923484
Histone H3.1 OS=Homo sapiens (Human) OX=9606 GN=H3C11 PE=1 SV=2	0.000956838	-0.004113127	0.996760676	1	-10.62923503
Moesin OS=Homo sapiens (Human) OX=9606 GN=MSN PE=1 SV=3	0.002526973	0.002944773	0.997680908	1	-10.62923937
PDZ domain-containing protein GIPC1 OS=Homo sapiens (Human) OX=9606 GN=GIPC1 PE=1 SV=2	0.000102927	0.002396517	0.998112601	1	-10.62924091
26S proteasome non-ATPase regulatory subunit 3 OS=Homo sapiens (Human) OX=9606 GN=PSMD3 PE=1 SV=2	0.000115744	0.001147745	0.999096082	1	-10.62924324
Metallothionein-1E OS=Homo sapiens (Human) OX=9606 GN=MT1E PE=1 SV=1	0.003868175	0	1	1	-10.62924393
Putative keratin-87 protein OS=Homo sapiens (Human) OX=9606 GN=KRT87P PE=5 SV=4	0.000139681	-1.03902E-15	1	1	-10.62924393
Metallothionein-2 OS=Homo sapiens (Human) OX=9606 GN=MT2A PE=1 SV=1	0.005933237	0	1	1	-10.62924393
Keratin, type II cuticular Hb6 OS=Homo sapiens (Human) OX=9606 GN=KRT86 PE=1 SV=1	0.000251572	-2.89808E-16	1	1	-10.62924393
Metallothionein-1M OS=Homo sapiens (Human) OX=9606 GN=MT1M PE=3 SV=2	0.003868175	0	1	1	-10.62924393
High mobility group protein HMG-I/HMG-Y OS=Homo sapiens (Human) OX=9606 GN=HMGA1 PE=1 SV=3	0.000284439	0	1	1	-10.62924393
Glycogenin-1 OS=Homo sapiens (Human) OX=9606 GN=GYG1 PE=1 SV=4	0.00017661	0	1	1	-10.62924393
Keratin, type II cuticular Hb5 OS=Homo sapiens (Human) OX=9606 GN=KRT85 PE=1 SV=1	0.000158701	0	1	1	-10.62924393
Keratin, type II cuticular Hb3 OS=Homo sapiens (Human) OX=9606 GN=KRT83 PE=1 SV=2	0.000203437	-7.26169E-16	1	1	-10.62924393
Zyxin OS=Homo sapiens (Human) OX=9606 GN=ZYX PE=1 SV=1	0.00015014	-4.44506E-17	1	1	-10.62924393
C-X-C motif chemokine 5 OS=Homo sapiens (Human) OX=9606 GN=CXCL5 PE=1 SV=1	0.00023117	0	1	1	-10.62924393
Keratin-associated protein 11-1 OS=Homo sapiens (Human) OX=9606 GN=KRTAP11-1 PE=2 SV=1	0.000141644	-4.77613E-16	1	1	-10.62924393
High mobility group protein HMGI-C OS=Homo sapiens (Human) OX=9606 GN=HMGA2 PE=1 SV=1	0.000980696	0	1	1	-10.62924393
Metallothionein-1G OS=Homo sapiens (Human) OX=9606 GN=MT1G PE=1 SV=2	0.003806417	0	1	1	-10.62924393
Metallothionein-1X OS=Homo sapiens (Human) OX=9606 GN=MT1X PE=1 SV=1	0.003868175	0	1	1	-10.62924393
Protein S100-A13 OS=Homo sapiens (Human) OX=9606 GN=S100A13 PE=1 SV=1	0.00011282	-1.09427E-16	1	1	-10.62924393
Keratin, type II cuticular Hb1 OS=Homo sapiens (Human) OX=9606 GN=KRT81 PE=1 SV=3	0.000221411	-1.32415E-15	1	1	-10.62924393
