# Supplementary material for: Insights into epithelial cell senescence from transcriptome and secretome analysis of human oral keratinocytes
Source: Aging (Albany NY). 2021 Feb 12;13(4):4747–77. doi: 10.18632/aging.202658 (PMC7950289; doi:10.18632/aging.202658)
Supplement: Supplementary Table 6 [file aging-13-202658-s011.txt]

Supplementary Table 6. Senescent NOK EV DNA sequencing results.
Transcript/RepeatID (cmd=analyzeRepeats.pl /gpfs/genomes/hg38.92.star/Homo_sapiens.GRCh38.92.chr.gtf hg38 -d rschwartz_EVDNA1_S1 rschwartz_EVDNA2_S2 -tpm -count genes -condenseGenes -strand both)	chr	start	end	strand	Length	Copies	Annotation/Divergence	Sample 1 TPM	Sample 2 TPM	Sum TPM
ENST00000387460	MT	15888	15953	+	65	1	MT-TT|MT-TT-201|ENSG00000210195|ENST00000387460|Mt_tRNA	700.193	632.827	1333.02
ENST00000387461	MT	15956	16023	-	67	1	MT-TP|MT-TP-201|ENSG00000210196|ENST00000387461|Mt_tRNA	574.28	573.234	1147.514
ENST00000387456	MT	12266	12336	+	70	1	MT-TL2|MT-TL2-201|ENSG00000210191|ENST00000387456|Mt_tRNA	524.541	438.284	962.825
ENST00000387347	MT	1671	3229	+	1558	1	MT-RNR2|MT-RNR2-201|ENSG00000210082|ENST00000387347|Mt_rRNA	453	486.097	939.097
ENST00000387441	MT	12138	12206	+	68	1	MT-TH|MT-TH-201|ENSG00000210176|ENST00000387441|Mt_tRNA	421.951	441.149	863.1
ENST00000387342	MT	1602	1670	+	68	1	MT-TV|MT-TV-201|ENSG00000210077|ENST00000387342|Mt_tRNA	409.018	416.083	825.101
ENST00000361789	MT	14747	15887	+	1140	1	MT-CYB|MT-CYB-201|ENSG00000198727|ENST00000361789|protein_coding	420.834	400.493	821.327
ENST00000387449	MT	12207	12265	+	58	1	MT-TS2|MT-TS2-201|ENSG00000210184|ENST00000387449|Mt_tRNA	458.689	358.52	817.209
ENST00000361381	MT	10760	12137	+	1377	1	MT-ND4|MT-ND4-201|ENSG00000198886|ENST00000361381|protein_coding	395.346	402.117	797.463
ENST00000386347	MT	3230	3304	+	74	1	MT-TL1|MT-TL1-201|ENSG00000209082|ENST00000386347|Mt_tRNA	365.455	382.347	747.802
ENST00000389680	MT	648	1601	+	953	1	MT-RNR1|MT-RNR1-201|ENSG00000211459|ENST00000389680|Mt_rRNA	376.866	363.78	740.646
ENST00000387429	MT	9991	10058	+	67	1	MT-TG|MT-TG-201|ENSG00000210164|ENST00000387429|Mt_tRNA	342.927	361.239	704.166
ENST00000361624	MT	5904	7445	+	1541	1	MT-CO1|MT-CO1-201|ENSG00000198804|ENST00000361624|protein_coding	339.289	353.128	692.417
ENST00000387421	MT	8295	8364	+	69	1	MT-TK|MT-TK-201|ENSG00000210156|ENST00000387421|Mt_tRNA	342.547	334.3	676.847
ENST00000387459	MT	14674	14742	-	68	1	MT-TE|MT-TE-201|ENSG00000210194|ENST00000387459|Mt_tRNA	362.134	310.809	672.943
ENST00000361899	MT	8527	9207	+	680	1	MT-ATP6|MT-ATP6-201|ENSG00000198899|ENST00000361899|protein_coding	317.353	349.243	666.596
ENST00000361567	MT	12337	14148	+	1811	1	MT-ND5|MT-ND5-201|ENSG00000198786|ENST00000361567|protein_coding	320.938	344.589	665.527
ENST00000361739	MT	7586	8269	+	683	1	MT-CO2|MT-CO2-201|ENSG00000198712|ENST00000361739|protein_coding	319.339	324.251	643.59
ENST00000362079	MT	9207	9990	+	783	1	MT-CO3|MT-CO3-201|ENSG00000198938|ENST00000362079|protein_coding	318.288	323.038	641.326
ENST00000361851	MT	8366	8572	+	206	1	MT-ATP8|MT-ATP8-201|ENSG00000228253|ENST00000361851|protein_coding	305.786	325.443	631.229
ENST00000361335	MT	10470	10766	+	296	1	MT-ND4L|MT-ND4L-201|ENSG00000212907|ENST00000361335|protein_coding	349.856	278.699	628.555
ENST00000361681	MT	14149	14673	-	524	1	MT-ND6|MT-ND6-201|ENSG00000198695|ENST00000361681|protein_coding	313.647	297.951	611.598
ENST00000361390	MT	3307	4262	+	955	1	MT-ND1|MT-ND1-201|ENSG00000198888|ENST00000361390|protein_coding	283.871	270.687	554.558
ENST00000387372	MT	4329	4400	-	71	1	MT-TQ|MT-TQ-201|ENSG00000210107|ENST00000387372|Mt_tRNA	275.608	260.867	536.475
ENST00000387365	MT	4263	4331	+	68	1	MT-TI|MT-TI-201|ENSG00000210100|ENST00000387365|Mt_tRNA	261.901	260.679	522.58
ENST00000387377	MT	4402	4469	+	67	1	MT-TM|MT-TM-201|ENSG00000210112|ENST00000387377|Mt_tRNA	260.887	245.914	506.801
ENST00000387419	MT	7518	7585	+	67	1	MT-TD|MT-TD-201|ENSG00000210154|ENST00000387419|Mt_tRNA	259.246	245.914	505.16
ENST00000387409	MT	5826	5891	-	65	1	MT-TY|MT-TY-201|ENSG00000210144|ENST00000387409|Mt_tRNA	221.559	262.221	483.78
ENST00000361453	MT	4470	5511	+	1041	1	MT-ND2|MT-ND2-201|ENSG00000198763|ENST00000361453|protein_coding	226.098	247.779	473.877
ENST00000361227	MT	10059	10404	+	345	1	MT-ND3|MT-ND3-201|ENSG00000198840|ENST00000361227|protein_coding	253.007	220.342	473.349
ENST00000387416	MT	7446	7514	-	68	1	MT-TS1|MT-TS1-201|ENSG00000210151|ENST00000387416|Mt_tRNA	213.401	217.232	430.633
ENST00000387392	MT	5587	5655	-	68	1	MT-TA|MT-TA-201|ENSG00000210127|ENST00000387392|Mt_tRNA	215.017	205.535	420.552
ENST00000387382	MT	5512	5579	+	67	1	MT-TW|MT-TW-201|ENSG00000210117|ENST00000387382|Mt_tRNA	190.333	191.643	381.976
ENST00000387439	MT	10405	10469	+	64	1	MT-TR|MT-TR-201|ENSG00000210174|ENST00000387439|Mt_tRNA	197.537	181.096	378.633
ENST00000387314	MT	577	647	+	70	1	MT-TF|MT-TF-201|ENSG00000210049|ENST00000387314|Mt_tRNA	182.176	191.546	373.722
ENST00000387405	MT	5761	5826	-	65	1	MT-TC|MT-TC-201|ENSG00000210140|ENST00000387405|Mt_tRNA	158.981	195.792	354.773
ENST00000489078	3	75668931	75670185	+	1254	1	DUX4L26|DUX4L26-201|ENSG00000236138|ENST00000489078|processed_pseudogene	136.847	177.33	314.177
ENST00000608049	18	109065	122219	+	13154	1	ROCK1P1|ROCK1P1-203|ENSG00000263006|ENST00000608049|transcribed_unprocessed_pseudogene	150.593	150.213	300.806
ENST00000563716	4	190175193	190185942	+	10749	1	DUX4|DUX4-201|ENSG00000260596|ENST00000563716|protein_coding	132.649	138.017	270.666
ENST00000387400	MT	5657	5729	-	72	1	MT-TN|MT-TN-201|ENSG00000210135|ENST00000387400|Mt_tRNA	120.622	115.207	235.829
ENST00000619811	18	112256	112339	-	83	1	MIR8078|MIR8078-201|ENSG00000277521|ENST00000619811|miRNA	67.55	98.57	166.12
ENST00000557448	Y	11332329	11333595	+	1266	1	DUX4L19|DUX4L19-201|ENSG00000258991|ENST00000557448|unprocessed_pseudogene	77.978	85.895	163.873
ENST00000429684	2	161281902	161282618	+	716	1	AC009299.1|AC009299.1-201|ENSG00000225813|ENST00000429684|processed_pseudogene	70.474	71.415	141.889
ENST00000622265	9	40929010	40929092	-	82	1	MIR1299|MIR1299-201|ENSG00000275377|ENST00000622265|miRNA	73.736	56.815	130.551
ENST00000624821	21	9364467	9365225	-	758	1	SNX18P12|SNX18P12-201|ENSG00000279718|ENST00000624821|processed_pseudogene	45.685	51.868	97.553
ENST00000622961	21	9325013	9368775	+	43762	1	CR381653.1|CR381653.1-201|ENSG00000278932|ENST00000622961|lincRNA	31.514	31.498	63.012
ENST00000517279	7	152402780	152402893	+	113	1	RF00019|RF00019.722-201|ENSG00000253088|ENST00000517279|misc_RNA	38.915	23.128	62.043
ENST00000507498	4	49579833	49580189	+	356	1	AC119751.4|AC119751.4-201|ENSG00000250753|ENST00000507498|processed_pseudogene	33.968	27.769	61.737
ENST00000503774	4	49554	50124	-	570	1	BNIP3P41|BNIP3P41-201|ENSG00000248302|ENST00000503774|transcribed_processed_pseudogene	30.087	27.311	57.398
ENST00000514057	1	633696	634376	+	680	1	MTATP6P1|MTATP6P1-201|ENSG00000248527|ENST00000514057|unprocessed_pseudogene	25.867	28.073	53.94
ENST00000615262	21	6365955	6366055	+	100	1	RF00019|RF00019.804-201|ENSG00000276902|ENST00000615262|misc_RNA	21.987	31.816	53.803
ENST00000624041	21	9369285	9376645	-	7360	1	CR381653.2|CR381653.2-201|ENSG00000279208|ENST00000624041|unprocessed_pseudogene	27.946	24.47	52.416
ENST00000635145	20	29878636	29879363	-	727	1	DUX4L37|DUX4L37-201|ENSG00000283020|ENST00000635145|unprocessed_pseudogene	24.497	27.509	52.006
ENST00000455245	9	63817748	63818462	-	714	1	DUX4L50|DUX4L50-201|ENSG00000232815|ENST00000455245|unprocessed_pseudogene	19.554	31.511	51.065
ENST00000613970	21	10330732	10331537	+	805	1	EIF3FP1|EIF3FP1-201|ENSG00000275945|ENST00000613970|processed_pseudogene	21.85	27.102	48.952
ENST00000449051	4	190021407	190022665	-	1258	1	DUX4L9|DUX4L9-201|ENSG00000224807|ENST00000449051|unprocessed_pseudogene	22.371	26.104	48.475
ENST00000431853	Y	56855244	56855488	+	244	1	CTBP2P1|CTBP2P1-201|ENSG00000235857|ENST00000431853|processed_pseudogene	27.934	20.491	48.425
ENST00000516297	6	34873831	34873927	+	96	1	RNY3P15|RNY3P15-201|ENSG00000252106|ENST00000516297|misc_RNA	14.887	33.142	48.029
ENST00000505001	5	34190056	34193653	+	3597	1	AC138409.1|AC138409.1-201|ENSG00000215156|ENST00000505001|processed_pseudogene	21.486	25.619	47.105
ENST00000581659	9	63819574	63819654	+	80	1	MIR4477B|MIR4477B-201|ENSG00000266017|ENST00000581659|miRNA	17.864	28.407	46.271
ENST00000553347	Y	11321557	11322823	+	1266	1	DUX4L18|DUX4L18-201|ENSG00000259029|ENST00000553347|unprocessed_pseudogene	22.143	23.336	45.479
ENST00000599908	1	16599603	16603049	-	3446	1	NBPF1|NBPF1-207|ENSG00000219481|ENST00000599908|protein_coding	20.736	23.247	43.983
ENST00000483613	8	12570350	12571130	-	780	1	RPS3AP34|RPS3AP34-201|ENSG00000242607|ENST00000483613|processed_pseudogene	25.51	18.355	43.865
ENST00000502532	5	21481327	21484011	-	2684	1	AC138951.1|AC138951.1-201|ENSG00000233974|ENST00000502532|processed_pseudogene	20.643	23.073	43.716
ENST00000636650	18	35591737	35591806	+	69	1	MIR3975|MIR3975-201|ENSG00000283514|ENST00000636650|miRNA	27.085	16.468	43.553
ENST00000502981	4	53329	60514	+	7185	1	ZNF595|ZNF595-201|ENSG00000272602|ENST00000502981|protein_coding	21.237	20.654	41.891
ENST00000363566	X	112661657	112661768	+	111	1	RF00019|RF00019.151-201|ENSG00000200436|ENST00000363566|misc_RNA	23.769	17.403	41.172
ENST00000555130	Y	11306918	11308181	+	1263	1	DUX4L16|DUX4L16-201|ENSG00000258567|ENST00000555130|unprocessed_pseudogene	19.758	20.872	40.63
ENST00000567392	7	141173043	141173216	-	173	1	AC006362.1|AC006362.1-201|ENSG00000261778|ENST00000567392|processed_pseudogene	22.876	16.42	39.296
ENST00000363163	1	221837334	221837437	-	103	1	RNU6-403P|RNU6-403P-201|ENSG00000200033|ENST00000363163|snRNA	20.279	18.754	39.033
ENST00000445384	2	132262328	132263042	+	714	1	CDC27P1|CDC27P1-201|ENSG00000233786|ENST00000445384|processed_pseudogene	16.937	21.803	38.74
ENST00000517199	2	207109987	207110073	-	86	1	MIR2355|MIR2355-201|ENSG00000253008|ENST00000517199|miRNA	17.896	19.819	37.715
ENST00000637311	13	54311972	54312048	-	76	1	MIR1297|MIR1297-201|ENSG00000283126|ENST00000637311|miRNA	1.446	35.883	37.329
ENST00000623201	21	9053122	9059060	+	5938	1	CR392039.5|CR392039.5-201|ENSG00000280436|ENST00000623201|unprocessed_pseudogene	19.254	17.414	36.668
ENST00000640185	3	75630763	75630858	+	95	1	MIR1324|MIR1324-201|ENSG00000283894|ENST00000640185|miRNA	13.886	22.726	36.612
ENST00000624291	21	8857260	8880976	+	23716	1	CR381670.1|CR381670.1-201|ENSG00000278931|ENST00000624291|unprocessed_pseudogene	19.413	17.114	36.527
ENST00000639399	1	16642767	16643109	-	342	1	AL137798.3|AL137798.3-201|ENSG00000283773|ENST00000639399|transcribed_unprocessed_pseudogene	17.358	18.938	36.296
ENST00000411005	5	138558970	138559039	-	69	1	SNORD63B|SNORD63B-201|ENSG00000222937|ENST00000411005|snoRNA	7.966	27.996	35.962
ENST00000452184	9	62802076	62806333	+	4257	1	LINC01410|LINC01410-203|ENSG00000238113|ENST00000452184|lincRNA	18.8	16.976	35.776
ENST00000557360	Y	11314921	11316187	+	1266	1	DUX4L17|DUX4L17-201|ENSG00000259154|ENST00000557360|unprocessed_pseudogene	15.023	20.464	35.487
ENST00000516615	14	49552633	49552748	+	115	1	RNA5SP384|RNA5SP384-201|ENSG00000252424|ENST00000516615|rRNA	14.339	20.75	35.089
ENST00000435875	9	62860873	62862007	-	1134	1	ADGRF5P1|ADGRF5P1-201|ENSG00000227582|ENST00000435875|transcribed_processed_pseudogene	16.965	17.936	34.901
ENST00000416067	21	9068361	9129752	-	61391	1	TEKT4P2|TEKT4P2-201|ENSG00000188681|ENST00000416067|transcribed_unprocessed_pseudogene	17.375	17.221	34.596
ENST00000623753	21	5232668	5243833	-	11165	1	AC079801.1|AC079801.1-201|ENSG00000279669|ENST00000623753|lincRNA	18.757	15.388	34.145
ENST00000416712	4	49561285	49561470	-	185	1	AC119751.6|AC119751.6-201|ENSG00000251630|ENST00000416712|processed_pseudogene	11.29	22.726	34.016
ENST00000385241	10	96828669	96828764	-	95	1	MIR607|MIR607-201|ENSG00000207976|ENST00000385241|miRNA	20.83	13.157	33.987
ENST00000384198	19	40342329	40342441	+	112	1	RF00019|RF00019.450-201|ENSG00000206925|ENST00000384198|misc_RNA	15.705	18.262	33.967
ENST00000622592	21	10328411	10342669	-	14258	1	AP003900.1|AP003900.1-201|ENSG00000277693|ENST00000622592|lincRNA	16.523	17.413	33.936
ENST00000385032	15	41691585	41691678	+	93	1	MIR626|MIR626-201|ENSG00000207766|ENST00000385032|miRNA	10.639	23.215	33.854
ENST00000390571	14	105886031	105886061	-	30	1	IGHD3-22|IGHD3-22-201|ENSG00000211911|ENST00000390571|IG_D_gene	10.993	22.726	33.719
ENST00000429046	11	5291761	5292380	-	619	1	OR51AB1P|OR51AB1P-201|ENSG00000229093|ENST00000429046|unprocessed_pseudogene	18.47	15.236	33.706
ENST00000363268	16	28183318	28183430	+	112	1	RNY1P10|RNY1P10-201|ENSG00000200138|ENST00000363268|misc_RNA	25.52	8.116	33.636
ENST00000607700	1	16617391	16617729	+	338	1	AL137798.1|AL137798.1-201|ENSG00000271732|ENST00000607700|lincRNA	18.214	15.128	33.342
ENST00000458838	9	33934296	33934376	-	80	1	SNORD121B|SNORD121B-201|ENSG00000238300|ENST00000458838|snoRNA	26.109	7.102	33.211
ENST00000363428	14	72022407	72022516	-	109	1	RF00019|RF00019.133-201|ENSG00000200298|ENST00000363428|misc_RNA	11.094	21.892	32.986
ENST00000516258	8	23600026	23600138	-	112	1	RNU4-71P|RNU4-71P-201|ENSG00000252067|ENST00000516258|snRNA	16.686	16.233	32.919
ENST00000474011	21	10413477	10452529	+	39052	1	BAGE2|BAGE2-202|ENSG00000187172|ENST00000474011|transcribed_unprocessed_pseudogene	17.079	15.596	32.675
ENST00000516881	15	82755945	82756071	+	126	1	SCARNA15|SCARNA15-201|ENSG00000277864|ENST00000516881|scaRNA	21.812	10.822	32.634
ENST00000623236	21	8996496	9018670	-	22174	1	CR392039.3|CR392039.3-201|ENSG00000279501|ENST00000623236|lincRNA	16.514	16.039	32.553
ENST00000614260	21	10612455	10613379	-	924	1	SLC25A15P4|SLC25A15P4-201|ENSG00000273872|ENST00000614260|unprocessed_pseudogene	14.515	17.954	32.469
ENST00000582824	3	75738280	75738363	+	83	1	MIR4273|MIR4273-201|ENSG00000266396|ENST00000582824|miRNA	22.517	9.583	32.1
ENST00000362684	1	16873708	16873851	+	143	1	RNU1-5P|RNU1-5P-201|ENSG00000277234|ENST00000362684|snRNA	16.144	15.892	32.036
ENST00000625038	22	49500568	49501585	+	1017	1	AL008636.1|AL008636.1-201|ENSG00000280224|ENST00000625038|lincRNA	12.972	18.882	31.854
ENST00000434796	1	173863980	173864901	-	921	1	GAS5|GAS5-212|ENSG00000234741|ENST00000434796|processed_transcript	17.905	13.818	31.723
ENST00000423267	2	127931327	127931440	+	113	1	AC012306.1|AC012306.1-201|ENSG00000204399|ENST00000423267|processed_pseudogene	15.566	16.089	31.655
ENST00000364678	10	88585638	88585733	-	95	1	RF00019|RF00019.266-201|ENSG00000201548|ENST00000364678|misc_RNA	19.672	11.961	31.633
ENST00000408276	1	68183518	68183610	-	92	1	MIR1262|MIR1262-201|ENSG00000221203|ENST00000408276|miRNA	15.534	16.056	31.59
ENST00000636576	8	1801125	1801192	+	67	1	MIR3674|MIR3674-201|ENSG00000283858|ENST00000636576|miRNA	19.69	11.872	31.562
ENST00000364533	11	17075779	17075868	-	89	1	SNORD14B|SNORD14B-201|ENSG00000201403|ENST00000364533|snoRNA	16.058	15.321	31.379
ENST00000615372	9	40883634	40883763	+	129	1	AL353626.2|AL353626.2-201|ENSG00000276868|ENST00000615372|processed_pseudogene	17.044	14.094	31.138
ENST00000384909	X	147272335	147272408	-	73	1	MIR510|MIR510-201|ENSG00000207641|ENST00000384909|miRNA	3.012	28.018	31.03
ENST00000616637	11	126376773	126376893	-	120	1	AP001318.3|AP001318.3-201|ENSG00000278215|ENST00000616637|processed_pseudogene	11.909	18.938	30.847
ENST00000639481	1	16618253	16626386	-	8133	1	CROCCP2|CROCCP2-205|ENSG00000215908|ENST00000639481|transcribed_unprocessed_pseudogene	14.747	16.039	30.786
ENST00000384970	15	88611825	88611934	+	109	1	MIR7-2|MIR7-2-201|ENSG00000207703|ENST00000384970|miRNA	17.146	13.552	30.698
ENST00000390838	2	94846533	94846639	-	106	1	RNU6-1320P|RNU6-1320P-201|ENSG00000212140|ENST00000390838|snRNA	13.482	17.152	30.634
ENST00000384272	1	75183045	75183147	+	102	1	RNU6-622P|RNU6-622P-201|ENSG00000206999|ENST00000384272|snRNA	17.244	13.368	30.612
ENST00000637458	X	78901194	78901249	-	55	1	MIR4328|MIR4328-201|ENSG00000283622|ENST00000637458|miRNA	13.992	16.528	30.52
ENST00000515955	17	66895491	66895572	+	81	1	RNA5SP446|RNA5SP446-201|ENSG00000251764|ENST00000515955|rRNA	16.286	14.028	30.314
ENST00000390242	2	88861886	88861923	-	37	1	IGKJ1|IGKJ1-201|ENSG00000211597|ENST00000390242|IG_J_gene	11.885	18.426	30.311
ENST00000385191	3	52294219	52294308	-	89	1	MIR135A1|MIR135A1-201|ENSG00000207926|ENST00000385191|miRNA	12.352	17.874	30.226
ENST00000454802	1	52189916	52190309	-	393	1	AL139156.3|AL139156.3-201|ENSG00000236004|ENST00000454802|processed_pseudogene	15.665	14.457	30.122
ENST00000516171	2	157912772	157912885	+	113	1	RNU6-436P|RNU6-436P-201|ENSG00000251980|ENST00000516171|snRNA	11.674	18.1	29.774
ENST00000449815	9	62857208	62858484	+	1276	1	MYO5BP2|MYO5BP2-201|ENSG00000238245|ENST00000449815|processed_pseudogene	19.385	10.33	29.715
ENST00000634362	20	29410348	29411600	-	1252	1	DUX4L34|DUX4L34-201|ENSG00000282935|ENST00000634362|unprocessed_pseudogene	12.732	16.972	29.704
ENST00000635418	20	29746181	29748090	+	1909	1	CDC27P3|CDC27P3-201|ENSG00000283005|ENST00000635418|processed_pseudogene	19.234	10.357	29.591
ENST00000384548	18	3894699	3894805	-	106	1	RNU6-831P|RNU6-831P-201|ENSG00000207278|ENST00000384548|snRNA	13.482	16.08	29.562
ENST00000390495	14	22496887	22496952	+	65	1	TRAJ42|TRAJ42-201|ENSG00000211847|ENST00000390495|TR_J_gene	5.074	24.474	29.548
ENST00000603842	13	81114866	81115295	-	429	1	DPPA3P3|DPPA3P3-201|ENSG00000270415|ENST00000603842|processed_pseudogene	13.838	15.627	29.465
ENST00000624968	21	9082601	9083101	-	500	1	CR392039.4|CR392039.4-201|ENSG00000279720|ENST00000624968|processed_pseudogene	10.114	19.317	29.431
ENST00000610717	13	50068107	50068164	+	57	1	RF02108|RF02108.1-201|ENSG00000273612|ENST00000610717|misc_RNA	15.429	13.954	29.383
ENST00000516073	6	114866873	114866976	-	103	1	RNU6-475P|RNU6-475P-201|ENSG00000251882|ENST00000516073|snRNA	13.875	15.445	29.32
ENST00000386847	17	7574713	7574847	+	134	1	SNORA48|SNORA48-201|ENSG00000209582|ENST00000386847|snoRNA	11.486	17.808	29.294
ENST00000365399	5	15110786	15110920	-	134	1	RF00096|RF00096.8-201|ENSG00000202269|ENST00000365399|snoRNA	12.306	16.96	29.266
ENST00000385301	7	100093993	100094074	-	81	1	MIR106B|MIR106B-201|ENSG00000208036|ENST00000385301|miRNA	8.143	21.042	29.185
ENST00000363884	21	17527140	17527247	-	107	1	RF00019|RF00019.184-201|ENSG00000200754|ENST00000363884|misc_RNA	16.439	12.743	29.182
ENST00000421913	10	43523256	43525217	+	1961	1	AL450326.2|AL450326.2-201|ENSG00000236114|ENST00000421913|unprocessed_pseudogene	15.136	14.023	29.159
ENST00000362676	3	49270132	49270239	+	107	1	RF00019|RF00019.44-201|ENSG00000199546|ENST00000362676|misc_RNA	17.466	11.682	29.148
ENST00000410473	12	70443784	70443923	-	139	1	RNU4-65P|RNU4-65P-201|ENSG00000222405|ENST00000410473|snRNA	11.072	17.984	29.056
ENST00000408396	12	119713634	119713724	-	90	1	MIR1178|MIR1178-201|ENSG00000283768|ENST00000408396|miRNA	4.886	23.988	28.874
ENST00000385071	19	53751211	53751297	+	86	1	MIR522|MIR522-201|ENSG00000283685|ENST00000385071|miRNA	7.67	21.14	28.81
ENST00000408618	1	167998660	167998726	+	66	1	MIR1255B2|MIR1255B2-201|ENSG00000221545|ENST00000408618|miRNA	14.991	13.773	28.764
ENST00000364337	6	31663288	31663401	+	113	1	RF00019|RF00019.226-201|ENSG00000201207|ENST00000364337|misc_RNA	15.566	13.072	28.638
ENST00000384131	11	10725903	10726004	+	101	1	RF00019|RF00019.442-201|ENSG00000206858|ENST00000384131|misc_RNA	18.504	10.125	28.629
ENST00000580126	3	116850277	116850367	-	90	1	MIR4447|MIR4447-201|ENSG00000265433|ENST00000580126|miRNA	12.215	16.413	28.628
ENST00000441962	10	111322778	111323397	+	619	1	BTBD7P2|BTBD7P2-201|ENSG00000237618|ENST00000441962|processed_pseudogene	13.142	15.42	28.562
ENST00000622028	21	10649400	10649835	-	435	1	IGHV1OR21-1|IGHV1OR21-1-201|ENSG00000277282|ENST00000622028|IG_V_gene	14.658	13.844	28.502
ENST00000428512	10	70163685	70164124	+	439	1	CALM2P2|CALM2P2-201|ENSG00000229097|ENST00000428512|processed_pseudogene	16.027	12.424	28.451
ENST00000384059	5	119138859	119138965	+	106	1	RNU6-701P|RNU6-701P-201|ENSG00000206786|ENST00000384059|snRNA	15.557	12.864	28.421
ENST00000459339	2	75489576	75489710	+	134	1	RF01233|RF01233.1-201|ENSG00000238410|ENST00000459339|snoRNA	13.126	15.264	28.39
ENST00000416876	2	74351134	74351419	+	285	1	TAF13P2|TAF13P2-201|ENSG00000225658|ENST00000416876|processed_pseudogene	10.415	17.941	28.356
ENST00000362181	X	85903636	85903707	-	71	1	MIR361|MIR361-201|ENSG00000199051|ENST00000362181|miRNA	13.935	14.404	28.339
ENST00000384568	13	99025234	99025345	+	111	1	RNU6-83P|RNU6-83P-201|ENSG00000207298|ENST00000384568|snRNA	10.894	17.403	28.297
ENST00000635924	3	67225464	67225527	+	63	1	MIR4272|MIR4272-201|ENSG00000283298|ENST00000635924|miRNA	19.195	9.018	28.213
ENST00000617587	9	22046758	22046901	+	143	1	RF02045|RF02045.1-201|ENSG00000274055|ENST00000617587|misc_RNA	13.838	14.303	28.141
ENST00000374314	10	46549049	46550744	-	1695	1	GPRIN2|GPRIN2-201|ENSG00000204175|ENST00000374314|protein_coding	11.934	16.089	28.023
ENST00000364581	9	133337728	133337824	-	96	1	RF00019|RF00019.255-201|ENSG00000201451|ENST00000364581|misc_RNA	12.597	15.387	27.984
ENST00000459337	16	15010321	15010397	-	76	1	MIR1972-1|MIR1972-1-201|ENSG00000238728|ENST00000459337|miRNA	15.911	11.961	27.872
ENST00000619185	10	98076361	98076421	-	60	1	AL355301.1|AL355301.1-201|ENSG00000278752|ENST00000619185|misc_RNA	16.49	11.363	27.853
ENST00000448914	14	22449113	22449125	+	12	1	TRDD3|TRDD3-201|ENSG00000228985|ENST00000448914|TR_D_gene	18.322	9.469	27.791
ENST00000459304	20	59852667	59852728	-	61	1	RNU7-141P|RNU7-141P-201|ENSG00000238777|ENST00000459304|snRNA	5.407	22.353	27.76
ENST00000565577	16	32379071	32380049	-	978	1	ACTR3BP3|ACTR3BP3-201|ENSG00000260327|ENST00000565577|processed_pseudogene	15.062	12.664	27.726
ENST00000365352	1	39881566	39881678	-	112	1	RF00019|RF00019.342-201|ENSG00000202222|ENST00000365352|misc_RNA	20.613	7.102	27.715
ENST00000610332	15	92819598	92819992	+	394	1	AC106028.5|AC106028.5-201|ENSG00000275175|ENST00000610332|lincRNA	8.371	19.323	27.694
ENST00000517138	1	27834401	27834566	+	165	1	SCARNA1|SCARNA1-201|ENSG00000252947|ENST00000517138|scaRNA	17.989	9.641	27.63
ENST00000384899	19	40282543	40282641	-	98	1	MIR641|MIR641-201|ENSG00000207631|ENST00000384899|miRNA	10.096	17.392	27.488
ENST00000583520	2	79649294	79649359	-	65	1	MIR4264|MIR4264-201|ENSG00000266436|ENST00000583520|miRNA	15.222	12.237	27.459
ENST00000599143	19	52511282	52512342	-	1060	1	AC022150.3|AC022150.3-201|ENSG00000269349|ENST00000599143|antisense	14.312	13.078	27.39
ENST00000623455	5	21493436	21494596	+	1160	1	AC138951.2|AC138951.2-201|ENSG00000279107|ENST00000623455|TEC	10.33	17.044	27.374
ENST00000618249	11	65502914	65503008	+	94	1	RF01871|RF01871.1-201|ENSG00000278217|ENST00000618249|misc_RNA	14.034	13.297	27.331
ENST00000491592	2	54972796	54974019	-	1223	1	RTN4|RTN4-215|ENSG00000115310|ENST00000491592|protein_coding	14.112	13.193	27.305
ENST00000364572	6	17737458	17737556	-	98	1	RF00019|RF00019.254-201|ENSG00000201442|ENST00000364572|misc_RNA	15.705	11.595	27.3
ENST00000509680	5	74929880	74930566	+	686	1	AC116337.1|AC116337.1-201|ENSG00000196390|ENST00000509680|processed_pseudogene	16.987	10.27	27.257
ENST00000384793	4	88684848	88684954	-	106	1	RNU6-33P|RNU6-33P-201|ENSG00000207524|ENST00000384793|snRNA	18.668	8.576	27.244
ENST00000635894	7	5711840	5711910	-	70	1	MIR6874|MIR6874-201|ENSG00000283419|ENST00000635894|miRNA	10.993	16.233	27.226
ENST00000410413	3	52691378	52691453	+	75	1	RF00569|RF00569.1-201|ENSG00000222345|ENST00000410413|snoRNA	4.397	22.726	27.123
ENST00000363656	13	39785415	39785510	-	95	1	RNY4P14|RNY4P14-201|ENSG00000200526|ENST00000363656|misc_RNA	11.572	15.549	27.121
ENST00000628177	16	2155025	2155104	-	79	1	RF00345|RF00345.1-201|ENSG00000281010|ENST00000628177|snoRNA	6.958	20.137	27.095
ENST00000610654	22	30971005	30971149	+	144	1	RF01882|RF01882.1-201|ENSG00000276664|ENST00000610654|misc_RNA	16.032	11.047	27.079
ENST00000637499	8	124821985	124822051	+	66	1	MIR4662A|MIR4662A-201|ENSG00000283609|ENST00000637499|miRNA	14.991	12.052	27.043
ENST00000365068	9	96103079	96103174	-	95	1	RF00019|RF00019.311-201|ENSG00000201938|ENST00000365068|misc_RNA	15.044	11.961	27.005
ENST00000619242	21	10357400	10358620	+	1220	1	VN1R7P|VN1R7P-201|ENSG00000275592|ENST00000619242|processed_pseudogene	12.435	14.53	26.965
ENST00000364164	16	439297	439397	-	100	1	RF00019|RF00019.211-201|ENSG00000201034|ENST00000364164|misc_RNA	13.192	13.636	26.828
ENST00000616153	18	3885353	3885432	+	79	1	MIR6718|MIR6718-201|ENSG00000275518|ENST00000616153|miRNA	15.307	11.507	26.814
ENST00000516833	3	125058304	125058438	-	134	1	RNA5SP137|RNA5SP137-201|ENSG00000252642|ENST00000516833|rRNA	10.665	16.112	26.777
ENST00000616161	12	94571231	94571352	-	121	1	MIR7844|MIR7844-201|ENSG00000283818|ENST00000616161|miRNA	13.628	13.147	26.775
ENST00000385190	19	53725442	53725526	+	84	1	MIR516B2|MIR516B2-201|ENSG00000207925|ENST00000385190|miRNA	11.779	14.88	26.659
ENST00000364726	1	185634073	185634182	-	109	1	RF00019|RF00019.275-201|ENSG00000201596|ENST00000364726|misc_RNA	15.128	11.467	26.595
ENST00000364142	6	135474504	135474609	-	105	1	RF00019|RF00019.207-201|ENSG00000201012|ENST00000364142|misc_RNA	14.658	11.904	26.562
ENST00000384165	3	196784980	196785086	-	106	1	RNU6-42P|RNU6-42P-201|ENSG00000206892|ENST00000384165|snRNA	7.26	19.296	26.556
ENST00000533275	11	92937441	92937666	+	225	1	SNRPGP16|SNRPGP16-201|ENSG00000255287|ENST00000533275|processed_pseudogene	6.352	20.201	26.553
ENST00000365559	2	127472234	127472415	+	181	1	RNU4-48P|RNU4-48P-201|ENSG00000202429|ENST00000365559|snRNA	13.362	13.183	26.545
ENST00000496103	5	141588935	141589142	+	207	1	RPS27AP10|RPS27AP10-201|ENSG00000240974|ENST00000496103|processed_pseudogene	10.622	15.919	26.541
ENST00000362996	2	172558151	172558252	-	101	1	RF00019|RF00019.80-201|ENSG00000199866|ENST00000362996|misc_RNA	15.238	11.25	26.488
ENST00000408598	14	101042977	101043062	+	85	1	MIR1185-1|MIR1185-1-201|ENSG00000221525|ENST00000408598|miRNA	7.76	18.715	26.475
ENST00000628195	3	195708154	195709176	+	1022	1	MUC20-OT1|MUC20-OT1-303|ENSG00000242086|ENST00000628195|lincRNA	13.016	13.453	26.469
ENST00000517254	12	32477382	32477471	-	89	1	RNU6-494P|RNU6-494P-201|ENSG00000253063|ENST00000517254|snRNA	12.352	14.044	26.396
ENST00000603824	6	99082449	99082761	+	312	1	AL078603.1|AL078603.1-201|ENSG00000271042|ENST00000603824|processed_pseudogene	8.456	17.846	26.302
ENST00000603162	10	109680442	109681041	+	599	1	XIAPP1|XIAPP1-201|ENSG00000270294|ENST00000603162|processed_pseudogene	13.948	12.33	26.278
ENST00000638104	20	29575060	29575171	+	111	1	RF00019|RF00019.827-201|ENSG00000283592|ENST00000638104|misc_RNA	11.885	14.332	26.217
ENST00000543668	12	18493051	18493723	+	672	1	ZKSCAN7P1|ZKSCAN7P1-201|ENSG00000256138|ENST00000543668|processed_pseudogene	14.887	11.329	26.216
ENST00000363336	15	86173198	86173270	-	72	1	RF00284|RF00284.1-201|ENSG00000200206|ENST00000363336|snoRNA	18.322	7.891	26.213
ENST00000365276	12	54099191	54099302	-	111	1	RF00019|RF00019.334-201|ENSG00000202146|ENST00000365276|misc_RNA	12.875	13.308	26.183
ENST00000637713	15	88611847	88611924	-	77	1	MIR3529|MIR3529-201|ENSG00000283484|ENST00000637713|miRNA	12.849	13.281	26.13
ENST00000363170	6	75928513	75928625	+	112	1	RF00019|RF00019.102-201|ENSG00000200040|ENST00000363170|misc_RNA	7.852	18.262	26.114
ENST00000383903	16	2155023	2155105	-	82	1	SNORD60|SNORD60-201|ENSG00000206630|ENST00000383903|snoRNA	6.703	19.4	26.103
ENST00000441810	7	117264393	117264530	-	137	1	MTCYBP6|MTCYBP6-201|ENSG00000230605|ENST00000441810|processed_pseudogene	14.444	11.612	26.056
ENST00000384454	2	12411398	12411501	-	103	1	RNU6-843P|RNU6-843P-201|ENSG00000207183|ENST00000384454|snRNA	12.808	13.238	26.046
ENST00000620877	11	23419105	23419190	-	85	1	MIR8054|MIR8054-201|ENSG00000275868|ENST00000620877|miRNA	20.693	5.347	26.04
ENST00000390241	2	88861525	88861563	-	38	1	IGKJ2|IGKJ2-201|ENSG00000211596|ENST00000390241|IG_J_gene	26.037	0	26.037
ENST00000458819	3	160472348	160472416	-	68	1	RNU7-136P|RNU7-136P-201|ENSG00000238427|ENST00000458819|snRNA	21.017	5.013	26.03
ENST00000621599	7	96965302	96965481	+	179	1	RF01887|RF01887.1-201|ENSG00000274409|ENST00000621599|misc_RNA	19.039	6.983	26.022
ENST00000439625	1	96390652	96391393	+	741	1	AC092393.1|AC092393.1-201|ENSG00000225923|ENST00000439625|processed_pseudogene	15.133	10.888	26.021
ENST00000364937	6	136855698	136855831	-	133	1	RF00443|RF00443.3-201|ENSG00000201807|ENST00000364937|snoRNA	14.878	11.107	25.985
ENST00000620349	6	106271634	106271720	+	86	1	RF00015|RF00015.1-201|ENSG00000273744|ENST00000620349|snRNA	14.061	11.891	25.952
ENST00000390585	14	105907211	105907241	-	30	1	IGHD2-8|IGHD2-8-201|ENSG00000211925|ENST00000390585|IG_D_gene	18.322	7.575	25.897
ENST00000384512	1	75787889	75787972	+	83	1	SNORD45A|SNORD45A-201|ENSG00000207241|ENST00000384512|snoRNA	6.623	19.166	25.789
ENST00000582850	18	2945550	2946534	-	984	1	AP000919.1|AP000919.1-201|ENSG00000263606|ENST00000582850|transcribed_processed_pseudogene	9.273	16.513	25.786
ENST00000581814	13	101967642	101967746	-	104	1	MIR2681|MIR2681-201|ENSG00000265164|ENST00000581814|miRNA	13.742	12.018	25.76
ENST00000524793	11	126067539	126068601	+	1062	1	NAP1L1P1|NAP1L1P1-201|ENSG00000254759|ENST00000524793|processed_pseudogene	17.287	8.453	25.74
ENST00000414964	7	100957965	100967890	+	9925	1	MUC3A|MUC3A-202|ENSG00000169894|ENST00000414964|protein_coding	11.409	14.311	25.72
ENST00000603176	18	28824652	28824826	-	174	1	AC023932.2|AC023932.2-201|ENSG00000271238|ENST00000603176|processed_pseudogene	12.004	13.714	25.718
ENST00000486594	7	106315225	106315743	+	518	1	LARP1BP2|LARP1BP2-201|ENSG00000243438|ENST00000486594|processed_pseudogene	12.734	12.942	25.676
ENST00000622461	1	201863373	201863447	+	74	1	MIR6739|MIR6739-201|ENSG00000277681|ENST00000622461|miRNA	13.37	12.284	25.654
ENST00000440683	7	117187548	117187740	-	192	1	AC002542.1|AC002542.1-201|ENSG00000227532|ENST00000440683|processed_pseudogene	12.024	13.612	25.636
ENST00000515969	21	41882205	41882300	+	95	1	RF00334|RF00334.4-201|ENSG00000251778|ENST00000515969|snoRNA	20.83	4.784	25.614
ENST00000459284	11	102903892	102903953	-	61	1	RNU7-159P|RNU7-159P-201|ENSG00000238562|ENST00000459284|snRNA	14.418	11.177	25.595
ENST00000638439	3	75624275	75670156	-	45881	1	RPL23AP49|RPL23AP49-202|ENSG00000243422|ENST00000638439|transcribed_processed_pseudogene	11.822	13.765	25.587
ENST00000611308	2	106207394	106208115	+	721	1	AC092106.2|AC092106.2-201|ENSG00000273595|ENST00000611308|processed_pseudogene	13.265	12.293	25.558
ENST00000624785	5	8458842	8459183	+	341	1	AC091965.5|AC091965.5-201|ENSG00000279075|ENST00000624785|TEC	12.895	12.662	25.557
ENST00000436312	X	144308834	144309080	-	246	1	AC234064.1|AC234064.1-201|ENSG00000224630|ENST00000436312|processed_pseudogene	9.831	15.705	25.536
ENST00000516181	5	17156971	17157071	-	100	1	RNA5SP180|RNA5SP180-201|ENSG00000251990|ENST00000516181|rRNA	18.689	6.818	25.507
ENST00000496848	3	114307575	114308051	+	476	1	TIGIT|TIGIT-207|ENSG00000181847|ENST00000496848|protein_coding	9.007	16.471	25.478
ENST00000613701	7	96965489	96965695	+	206	1	RF01888|RF01888.1-201|ENSG00000277124|ENST00000613701|misc_RNA	13.341	12.135	25.476
ENST00000624130	21	9810501	9810848	+	347	1	AC018692.2|AC018692.2-201|ENSG00000279783|ENST00000624130|processed_pseudogene	13.306	12.116	25.422
ENST00000623554	21	9781918	9812602	-	30684	1	LINC01667|LINC01667-201|ENSG00000280081|ENST00000623554|lincRNA	13.253	12.147	25.4
ENST00000364617	1	75789477	75789548	+	71	1	SNORD45B|SNORD45B-201|ENSG00000201487|ENST00000364617|snoRNA	7.742	17.605	25.347
ENST00000421233	X	155985370	155986249	-	879	1	TRPC6P|TRPC6P-201|ENSG00000223484|ENST00000421233|processed_pseudogene	12.131	13.186	25.317
ENST00000385015	7	130877459	130877539	-	80	1	MIR29B1|MIR29B1-201|ENSG00000283797|ENST00000385015|miRNA	8.245	17.044	25.289
ENST00000363598	16	9564390	9564497	-	107	1	RNA5SP403|RNA5SP403-201|ENSG00000200468|ENST00000363598|rRNA	7.192	18.053	25.245
ENST00000610087	18	13526078	13526688	+	610	1	AP005131.7|AP005131.7-201|ENSG00000272746|ENST00000610087|sense_intronic	9.011	16.206	25.217
ENST00000502526	4	118738104	118739223	-	1119	1	SEC24D|SEC24D-203|ENSG00000150961|ENST00000502526|protein_coding	11.396	13.81	25.206
ENST00000364931	1	11909808	11909927	-	119	1	RNU5E-4P|RNU5E-4P-201|ENSG00000201801|ENST00000364931|snRNA	17.552	7.639	25.191
ENST00000538772	11	63265836	63266256	-	420	1	AP001880.1|AP001880.1-201|ENSG00000256181|ENST00000538772|unprocessed_pseudogene	15.705	9.469	25.174
ENST00000384664	6	23124981	23125087	-	106	1	RNU6-1060P|RNU6-1060P-201|ENSG00000207394|ENST00000384664|snRNA	16.594	8.576	25.17
ENST00000516142	5	87102603	87102846	-	243	1	RN7SKP34|RN7SKP34-201|ENSG00000251951|ENST00000516142|misc_RNA	16.739	8.417	25.156
ENST00000448968	12	9155881	9156372	-	491	1	TPT1P12|TPT1P12-201|ENSG00000256817|ENST00000448968|processed_pseudogene	16.792	8.331	25.123
ENST00000579498	8	124821978	124822058	-	80	1	MIR4662B|MIR4662B-201|ENSG00000263735|ENST00000579498|miRNA	13.742	11.363	25.105
ENST00000384579	6	96649453	96649591	-	138	1	RNU4-70P|RNU4-70P-201|ENSG00000207309|ENST00000384579|snRNA	13.543	11.528	25.071
ENST00000607292	10	42579724	42579858	+	134	1	AL022345.1|AL022345.1-201|ENSG00000272319|ENST00000607292|unprocessed_pseudogene	12.306	12.72	25.026
ENST00000516089	12	6581474	6581609	-	135	1	SCARNA11|SCARNA11-201|ENSG00000251898|ENST00000516089|scaRNA	7.329	17.676	25.005
ENST00000459368	7	29912528	29912632	+	104	1	RF01210|RF01210.21-201|ENSG00000238906|ENST00000459368|snoRNA	4.228	20.759	24.987
ENST00000455405	1	16754910	16758872	-	3962	1	MST1L|MST1L-202|ENSG00000186715|ENST00000455405|transcribed_unprocessed_pseudogene	13.485	11.472	24.957
ENST00000616606	9	36072686	36072762	+	76	1	RF02275|RF02275.1-201|ENSG00000276730|ENST00000616606|misc_RNA	14.465	10.466	24.931
ENST00000363200	15	59212648	59212788	-	140	1	RNU4-80P|RNU4-80P-201|ENSG00000200070|ENST00000363200|snRNA	7.852	17.044	24.896
ENST00000614234	22	30971296	30971382	+	86	1	RF01883|RF01883.1-201|ENSG00000276057|ENST00000614234|misc_RNA	7.67	17.177	24.847
ENST00000614408	1	16535342	16536172	-	830	1	LINC01783|LINC01783-202|ENSG00000233421|ENST00000614408|lincRNA	10.861	13.964	24.825
ENST00000362773	5	91270727	91270867	+	140	1	RNU4-90P|RNU4-90P-201|ENSG00000199643|ENST00000362773|snRNA	10.208	14.609	24.817
ENST00000574771	16	34120470	34120677	+	207	1	AC136932.1|AC136932.1-201|ENSG00000262561|ENST00000574771|processed_pseudogene	13.808	10.979	24.787
ENST00000364473	3	177120691	177120800	-	109	1	RF00019|RF00019.242-201|ENSG00000201343|ENST00000364473|misc_RNA	7.06	17.722	24.782
ENST00000582927	14	59646962	59647020	-	58	1	MIR5586|MIR5586-201|ENSG00000263629|ENST00000582927|miRNA	20.849	3.918	24.767
ENST00000517160	1	12221148	12221271	-	123	1	RF00156|RF00156.22-201|ENSG00000252969|ENST00000517160|snoRNA	5.363	19.4	24.763
ENST00000469993	3	149433044	149433274	-	230	1	AC108751.2|AC108751.2-201|ENSG00000240246|ENST00000469993|processed_pseudogene	13.383	11.363	24.746
ENST00000362375	12	88430442	88430550	+	108	1	RF00019|RF00019.11-201|ENSG00000199245|ENST00000362375|misc_RNA	15.269	9.469	24.738
ENST00000560819	15	38071627	38072090	-	463	1	LINC01852|LINC01852-204|ENSG00000236914|ENST00000560819|lincRNA	8.785	15.952	24.737
ENST00000610339	6	30035916	30035983	+	67	1	RF02218|RF02218.6-201|ENSG00000278104|ENST00000610339|misc_RNA	21.33	3.392	24.722
ENST00000511169	4	10167159	10167765	-	606	1	AC006499.6|AC006499.6-201|ENSG00000251296|ENST00000511169|processed_pseudogene	17.959	6.75	24.709
ENST00000417812	6	27407697	27407996	+	299	1	MCFD2P1|MCFD2P1-201|ENSG00000237154|ENST00000417812|processed_pseudogene	12.133	12.541	24.674
ENST00000623929	21	9810381	9810503	-	122	1	AC018692.3|AC018692.3-201|ENSG00000280075|ENST00000623929|processed_pseudogene	14.418	10.245	24.663
ENST00000363674	9	33352788	33352874	-	86	1	RF00019|RF00019.159-201|ENSG00000200544|ENST00000363674|misc_RNA	15.34	9.249	24.589
ENST00000390387	7	142308542	142309048	+	506	1	TRBV3-1|TRBV3-1-201|ENSG00000237702|ENST00000390387|TR_V_gene	10.863	13.698	24.561
ENST00000384851	10	75552458	75552553	+	95	1	MIR606|MIR606-201|ENSG00000207583|ENST00000384851|miRNA	17.358	7.177	24.535
ENST00000390239	2	88860886	88860922	-	36	1	IGKJ4|IGKJ4-201|ENSG00000211594|ENST00000390239|IG_J_gene	21.376	3.156	24.532
ENST00000384445	15	25081287	25081378	+	91	1	SNORD116-15|SNORD116-15-201|ENSG00000207174|ENST00000384445|snoRNA	13.289	11.238	24.527
ENST00000522218	14	106342680	106342980	-	300	1	IGHVII-30-1|IGHVII-30-1-201|ENSG00000253491|ENST00000522218|IG_V_pseudogene	14.658	9.848	24.506
ENST00000584271	21	9902344	9902627	-	283	1	RN7SL52P|RN7SL52P-201|ENSG00000264002|ENST00000584271|misc_RNA	11.654	12.849	24.503
ENST00000516438	13	27343687	27343746	-	59	1	RNU6-70P|RNU6-70P-201|ENSG00000252247|ENST00000516438|snRNA	16.77	7.704	24.474
ENST00000604914	6	337039	348908	+	11869	1	DUSP22|DUSP22-210|ENSG00000112679|ENST00000604914|protein_coding	12.495	11.929	24.424
ENST00000517175	15	57405074	57405175	-	101	1	RNU6-844P|RNU6-844P-201|ENSG00000252984|ENST00000517175|snRNA	9.796	14.626	24.422
ENST00000384451	6	71182612	71182718	+	106	1	RNU6-411P|RNU6-411P-201|ENSG00000207180|ENST00000384451|snRNA	7.26	17.152	24.412
ENST00000615568	15	58456188	58456348	+	160	1	AC084781.2|AC084781.2-201|ENSG00000277790|ENST00000615568|sense_intronic	13.742	10.653	24.395
ENST00000605856	8	134673131	134673512	+	381	1	AC087045.1|AC087045.1-201|ENSG00000271048|ENST00000605856|processed_pseudogene	10.965	13.421	24.386
ENST00000391141	12	98599635	98599883	+	248	1	SNORA53|SNORA53-201|ENSG00000212443|ENST00000391141|snoRNA	11.082	13.287	24.369
ENST00000410312	16	79264454	79264573	+	119	1	RNA5SP431|RNA5SP431-201|ENSG00000222244|ENST00000410312|rRNA	13.857	10.504	24.361
ENST00000484521	8	94688228	94688610	+	382	1	AC108860.1|AC108860.1-201|ENSG00000241003|ENST00000484521|processed_pseudogene	9.785	14.575	24.36
ENST00000616510	11	11783135	11783222	-	87	1	MIR8070|MIR8070-201|ENSG00000278529|ENST00000616510|miRNA	13.9	10.449	24.349
ENST00000516242	1	229410500	229410767	-	267	1	RN7SKP276|RN7SKP276-201|ENSG00000252051|ENST00000516242|misc_RNA	10.293	14.044	24.337
ENST00000383987	5	78317036	78317137	+	101	1	RF00019|RF00019.408-201|ENSG00000206714|ENST00000383987|misc_RNA	13.061	11.25	24.311
ENST00000364200	2	98782410	98782548	+	138	1	RNU4-84P|RNU4-84P-201|ENSG00000201070|ENST00000364200|snRNA	11.949	12.351	24.3
ENST00000364813	6	20500175	20500276	+	101	1	RF00019|RF00019.286-201|ENSG00000201683|ENST00000364813|misc_RNA	14.15	10.125	24.275
ENST00000577752	9	36893462	36893531	-	69	1	MIR4476|MIR4476-201|ENSG00000265368|ENST00000577752|miRNA	12.746	11.528	24.274
ENST00000363116	3	180581057	180581163	+	106	1	RNU6-486P|RNU6-486P-201|ENSG00000199986|ENST00000363116|snRNA	12.445	11.792	24.237
ENST00000459597	8	43303376	43303482	+	106	1	RNU6-104P|RNU6-104P-201|ENSG00000238509|ENST00000459597|snRNA	12.445	11.792	24.237
ENST00000384986	13	99356131	99356228	+	97	1	MIR623|MIR623-201|ENSG00000207719|ENST00000384986|miRNA	12.467	11.714	24.181
ENST00000362733	2	38147415	38147521	+	106	1	RNU6-951P|RNU6-951P-201|ENSG00000199603|ENST00000362733|snRNA	14.52	9.648	24.168
ENST00000616450	15	74411357	74411432	-	75	1	MIR6881|MIR6881-201|ENSG00000277391|ENST00000616450|miRNA	2.932	21.211	24.143
ENST00000362112	14	101025017	101025077	+	60	1	MIR380|MIR380-201|ENSG00000198982|ENST00000362112|miRNA	14.658	9.469	24.127
ENST00000591314	18	12040101	12040300	-	199	1	AP001542.1|AP001542.1-201|ENSG00000266995|ENST00000591314|processed_pseudogene	13.811	10.278	24.089
ENST00000555494	14	57629926	57630688	+	762	1	AL136520.1|AL136520.1-202|ENSG00000258856|ENST00000555494|transcribed_processed_pseudogene	16.158	7.903	24.061
ENST00000502893	5	5046980	5047454	-	474	1	AC010451.2|AC010451.2-202|ENSG00000251426|ENST00000502893|lincRNA	11.828	12.226	24.054
ENST00000624263	21	8845566	8846646	+	1080	1	MTCO1P1|MTCO1P1-201|ENSG00000280243|ENST00000624263|processed_pseudogene	11.095	12.941	24.036
ENST00000384996	1	162342546	162342640	+	94	1	MIR556|MIR556-201|ENSG00000207729|ENST00000384996|miRNA	4.678	19.341	24.019
ENST00000365084	10	76260800	76260903	-	103	1	RNU6-673P|RNU6-673P-201|ENSG00000201954|ENST00000365084|snRNA	7.471	16.548	24.019
ENST00000516256	14	28982303	28982410	-	107	1	RNU6-864P|RNU6-864P-201|ENSG00000252065|ENST00000516256|snRNA	12.329	11.682	24.011
ENST00000610917	12	29332733	29333383	-	650	1	AC009318.2|AC009318.2-201|ENSG00000273680|ENST00000610917|antisense	8.964	15.034	23.998
ENST00000624765	13	34079411	34080134	+	723	1	AL160394.1|AL160394.1-201|ENSG00000280431|ENST00000624765|TEC	11.404	12.573	23.977
ENST00000619843	19	12940484	12940540	+	56	1	MIR6515|MIR6515-201|ENSG00000274417|ENST00000619843|miRNA	11.779	12.175	23.954
ENST00000593294	19	56922018	56922213	+	195	1	AC044792.1|AC044792.1-201|ENSG00000269786|ENST00000593294|processed_pseudogene	15.785	8.158	23.943
ENST00000603241	11	109985243	109985660	-	417	1	AP001981.1|AP001981.1-201|ENSG00000270423|ENST00000603241|processed_pseudogene	9.227	14.715	23.942
ENST00000390185	15	45433050	45433129	+	79	1	MIR147B|MIR147B-201|ENSG00000284386|ENST00000390185|miRNA	15.307	8.63	23.937
ENST00000410335	8	20229779	20229877	+	98	1	RNU6-892P|RNU6-892P-201|ENSG00000222267|ENST00000410335|snRNA	12.339	11.595	23.934
ENST00000557064	14	90303954	90304654	-	700	1	NRDE2|NRDE2-206|ENSG00000119720|ENST00000557064|protein_coding	9.266	14.609	23.875
ENST00000384220	7	39329003	39329134	-	131	1	SNORA20B|SNORA20B-201|ENSG00000206947|ENST00000384220|snoRNA	12.588	11.276	23.864
ENST00000503181	4	169832653	169833363	+	710	1	AC079768.1|AC079768.1-201|ENSG00000248625|ENST00000503181|processed_pseudogene	13.935	9.923	23.858
ENST00000459426	8	9072455	9072516	-	61	1	RNU7-55P|RNU7-55P-201|ENSG00000239078|ENST00000459426|snRNA	10.813	13.039	23.852
ENST00000363164	2	9740643	9740783	-	140	1	RNU4-73P|RNU4-73P-201|ENSG00000200034|ENST00000363164|snRNA	14.92	8.928	23.848
ENST00000516158	3	46650510	46650590	+	80	1	RF00591|RF00591.4-201|ENSG00000251967|ENST00000516158|snoRNA	9.619	14.204	23.823
ENST00000432820	13	47763460	47764606	+	1146	1	NAP1L4P3|NAP1L4P3-201|ENSG00000234145|ENST00000432820|processed_pseudogene	11.415	12.394	23.809
ENST00000611755	21	10640028	10640338	-	310	1	AF254982.1|AF254982.1-201|ENSG00000276556|ENST00000611755|unprocessed_pseudogene	13.121	10.63	23.751
ENST00000553983	14	63598874	63599248	+	374	1	AL136038.2|AL136038.2-201|ENSG00000258800|ENST00000553983|lincRNA	8.23	15.495	23.725
ENST00000630429	9	136726748	136726879	-	131	1	RF00560|RF00560.5-201|ENSG00000281808|ENST00000630429|snoRNA	16.784	6.939	23.723
ENST00000581735	1	150551929	150552014	+	85	1	MIR4257|MIR4257-201|ENSG00000264553|ENST00000581735|miRNA	10.347	13.368	23.715
ENST00000424336	2	202614853	202615529	+	676	1	MTCO2P17|MTCO2P17-201|ENSG00000233888|ENST00000424336|unprocessed_pseudogene	9.757	13.952	23.709
ENST00000363054	4	52494849	52494952	+	103	1	RNU6-1252P|RNU6-1252P-201|ENSG00000199924|ENST00000363054|snRNA	17.077	6.619	23.696
ENST00000390376	7	142507382	142507810	+	428	1	TRBV6-8|TRBV6-8-201|ENSG00000253534|ENST00000390376|TR_V_gene	14.641	9.027	23.668
ENST00000583731	9	20411148	20411238	-	90	1	MIR4473|MIR4473-201|ENSG00000263790|ENST00000583731|miRNA	9.772	13.888	23.66
ENST00000621166	1	43364648	43364715	-	67	1	MIR6734|MIR6734-201|ENSG00000283836|ENST00000621166|miRNA	3.282	20.351	23.633
ENST00000567422	16	33563030	33570935	-	7905	1	AC136944.3|AC136944.3-202|ENSG00000261405|ENST00000567422|transcribed_unprocessed_pseudogene	11.626	12.003	23.629
ENST00000583807	9	90023441	90023535	-	94	1	MIR4290|MIR4290-201|ENSG00000263967|ENST00000583807|miRNA	16.373	7.253	23.626
ENST00000605304	3	113984037	113984655	+	618	1	AC128687.1|AC128687.1-201|ENSG00000270880|ENST00000605304|processed_pseudogene	13.875	9.745	23.62
ENST00000633713	7	142788988	142789040	+	52	1	TRBJ1-6|TRBJ1-6-202|ENSG00000282780|ENST00000633713|TR_J_gene	12.685	10.926	23.611
ENST00000459221	X	40535502	40535563	-	61	1	RNU7-164P|RNU7-164P-201|ENSG00000238730|ENST00000459221|snRNA	18.022	5.588	23.61
ENST00000390514	14	22520416	22520478	+	62	1	TRAJ23|TRAJ23-201|ENSG00000211866|ENST00000390514|TR_J_gene	7.092	16.495	23.587
ENST00000390493	14	22494821	22494883	+	62	1	TRAJ44|TRAJ44-201|ENSG00000211845|ENST00000390493|TR_J_gene	7.092	16.495	23.587
ENST00000623370	21	10122273	10129029	+	6756	1	CR382287.2|CR382287.2-201|ENSG00000279851|ENST00000623370|lincRNA	11.732	11.824	23.556
ENST00000588113	19	9756152	9756863	-	711	1	AC008752.3|AC008752.3-201|ENSG00000267370|ENST00000588113|unprocessed_pseudogene	12.524	11.027	23.551
ENST00000391185	9	136726747	136726879	-	132	1	SNORA17A|SNORA17A-201|ENSG00000274998|ENST00000391185|snoRNA	16.657	6.887	23.544
ENST00000644434	12	95885169	95885797	+	628	1	AC090001.2|AC090001.2-201|ENSG00000285030|ENST00000644434|processed_pseudogene	10.853	12.666	23.519
ENST00000436585	13	18809830	18810048	+	218	1	LINC00328-2P|LINC00328-2P-201|ENSG00000225016|ENST00000436585|processed_pseudogene	14.12	9.382	23.502
ENST00000449283	X	141002591	141003706	+	1115	1	SPANXB1|SPANXB1-201|ENSG00000227234|ENST00000449283|protein_coding	10.648	12.841	23.489
ENST00000364177	10	73082494	73082595	-	101	1	RF00019|RF00019.212-201|ENSG00000201047|ENST00000364177|misc_RNA	4.354	19.126	23.48
ENST00000364018	17	45071442	45071543	+	101	1	RF00019|RF00019.200-201|ENSG00000200888|ENST00000364018|misc_RNA	4.354	19.126	23.48
ENST00000365325	2	52297995	52298096	+	101	1	RF00019|RF00019.339-201|ENSG00000202195|ENST00000365325|misc_RNA	5.442	18.001	23.443
ENST00000364432	9	127448501	127448630	-	129	1	SNORA65|SNORA65-201|ENSG00000201302|ENST00000364432|snoRNA	10.226	13.213	23.439
ENST00000549710	12	71709171	71710374	-	1203	1	AC011601.1|AC011601.1-201|ENSG00000257515|ENST00000549710|lincRNA	13.982	9.445	23.427
ENST00000363677	1	116452536	116452627	+	91	1	RF00019|RF00019.160-201|ENSG00000200547|ENST00000363677|misc_RNA	9.664	13.735	23.399
ENST00000363298	11	111040098	111040208	-	110	1	RNA5SP350|RNA5SP350-201|ENSG00000200168|ENST00000363298|rRNA	10.993	12.396	23.389
ENST00000422311	20	5548840	5549481	+	641	1	EIF4EP1|EIF4EP1-201|ENSG00000233578|ENST00000422311|processed_pseudogene	11.148	12.232	23.38
ENST00000408363	1	231019828	231019924	-	96	1	MIR1182|MIR1182-201|ENSG00000283799|ENST00000408363|miRNA	9.161	14.204	23.365
ENST00000362619	15	25215541	25215622	+	81	1	SNORD115-25|SNORD115-25-201|ENSG00000199489|ENST00000362619|snoRNA	14.929	8.417	23.346
ENST00000515906	13	72460519	72460601	-	82	1	RF00263|RF00263.3-201|ENSG00000251715|ENST00000515906|snoRNA	6.703	16.629	23.332
ENST00000565427	16	32439069	32441159	-	2090	1	PABPC1P13|PABPC1P13-201|ENSG00000260307|ENST00000565427|processed_pseudogene	9.784	13.538	23.322
ENST00000443795	X	41790192	41790250	-	58	1	AL353691.2|AL353691.2-201|ENSG00000237875|ENST00000443795|processed_pseudogene	5.686	17.632	23.318
ENST00000365156	17	31713753	31713853	+	100	1	RNU6-1134P|RNU6-1134P-201|ENSG00000202026|ENST00000365156|snRNA	16.49	6.818	23.308
ENST00000491561	15	90166233	90166526	+	293	1	RN7SL346P|RN7SL346P-201|ENSG00000240470|ENST00000491561|misc_RNA	10.881	12.41	23.291
ENST00000559987	15	48725338	48725827	+	489	1	AC084757.1|AC084757.1-201|ENSG00000259216|ENST00000559987|processed_pseudogene	12.365	10.921	23.286
ENST00000473626	2	218592304	218593072	+	768	1	CNOT9|CNOT9-206|ENSG00000144580|ENST00000473626|protein_coding	11.595	11.688	23.283
ENST00000385224	14	101066724	101066801	+	77	1	MIR656|MIR656-201|ENSG00000207959|ENST00000385224|miRNA	9.994	13.281	23.275
ENST00000625002	18	47912207	47912504	-	297	1	AC120349.2|AC120349.2-201|ENSG00000279366|ENST00000625002|TEC	13.695	9.565	23.26
ENST00000579667	22	46091044	46091126	+	82	1	MIR3619|MIR3619-201|ENSG00000266533|ENST00000579667|miRNA	9.385	13.857	23.242
ENST00000439552	22	36175857	36176526	+	669	1	MTCYBP34|MTCYBP34-201|ENSG00000237129|ENST00000439552|processed_pseudogene	11.831	11.38	23.211
ENST00000530684	11	13152200	13152348	+	148	1	AC022878.1|AC022878.1-201|ENSG00000255018|ENST00000530684|processed_pseudogene	17.827	5.374	23.201
ENST00000362478	2	168606390	168606496	-	106	1	RNU6-766P|RNU6-766P-201|ENSG00000199348|ENST00000362478|snRNA	11.408	11.792	23.2
ENST00000607089	3	36973117	36973672	-	555	1	AC011816.2|AC011816.2-201|ENSG00000272334|ENST00000607089|lincRNA	11.687	11.465	23.152
ENST00000578301	20	44408120	44408203	+	83	1	MIR3646|MIR3646-201|ENSG00000266151|ENST00000578301|miRNA	3.974	19.166	23.14
ENST00000416044	21	30289145	30289514	-	369	1	KRTAP25-1|KRTAP25-1-201|ENSG00000232263|ENST00000416044|protein_coding	8.938	14.165	23.103
ENST00000362995	22	41377177	41377283	-	106	1	RNU6-495P|RNU6-495P-201|ENSG00000199865|ENST00000362995|snRNA	14.52	8.576	23.096
ENST00000419267	1	16685621	16686055	-	434	1	EIF1AXP1|EIF1AXP1-201|ENSG00000236698|ENST00000419267|processed_pseudogene	13.932	9.164	23.096
ENST00000619620	1	155951273	155951336	-	63	1	MIR6738|MIR6738-201|ENSG00000277817|ENST00000619620|miRNA	10.47	12.625	23.095
ENST00000611191	14	69617122	69617648	+	526	1	AL133445.2|AL133445.2-201|ENSG00000273797|ENST00000611191|sense_intronic	13.585	9.505	23.09
ENST00000516959	3	52551846	52551943	-	97	1	RNU6-856P|RNU6-856P-201|ENSG00000252768|ENST00000516959|snRNA	10.2	12.886	23.086
ENST00000515522	5	31754219	31754656	+	437	1	AC022447.6|AC022447.6-201|ENSG00000249688|ENST00000515522|sense_intronic	9.811	13.261	23.072
ENST00000365426	7	56340231	56340337	-	106	1	RNU6-1335P|RNU6-1335P-201|ENSG00000202296|ENST00000365426|snRNA	15.557	7.504	23.061
ENST00000365012	X	20136066	20136135	-	69	1	RF00493|RF00493.1-201|ENSG00000201882|ENST00000365012|snoRNA	0	23.055	23.055
ENST00000328411	9	62843919	62844170	+	251	1	PTGER4P2|PTGER4P2-201|ENSG00000184523|ENST00000328411|processed_pseudogene	14.453	8.601	23.054
ENST00000511195	4	14126339	14126664	+	325	1	LINC01085|LINC01085-203|ENSG00000248698|ENST00000511195|transcribed_processed_pseudogene	11.501	11.538	23.039
ENST00000410380	5	16033229	16033356	-	127	1	RNA5SP178|RNA5SP178-201|ENSG00000222312|ENST00000410380|rRNA	6.925	16.105	23.03
ENST00000391285	6	110848546	110848673	+	127	1	SNORA40C|SNORA40C-201|ENSG00000212587|ENST00000391285|snoRNA	6.925	16.105	23.03
ENST00000362590	2	69182877	69182983	+	106	1	RNU6-1216P|RNU6-1216P-201|ENSG00000199460|ENST00000362590|snRNA	16.594	6.432	23.026
ENST00000384723	7	101269938	101270041	-	103	1	RNU6-1104P|RNU6-1104P-201|ENSG00000207454|ENST00000384723|snRNA	4.269	18.754	23.023
ENST00000516687	13	79389534	79389631	-	97	1	RNA5SP33|RNA5SP33-201|ENSG00000252496|ENST00000516687|rRNA	12.467	10.543	23.01
ENST00000513470	4	10267895	10268231	-	336	1	AC006499.2|AC006499.2-201|ENSG00000250074|ENST00000513470|processed_pseudogene	9.816	13.189	23.005
ENST00000411315	3	73110992	73111182	+	190	1	RNU2-64P|RNU2-64P-201|ENSG00000223247|ENST00000411315|snRNA	9.836	13.157	22.993
ENST00000383988	6	87488445	87488552	+	107	1	RNU6-444P|RNU6-444P-201|ENSG00000206715|ENST00000383988|snRNA	11.302	11.682	22.984
ENST00000618087	19	2630715	2630793	+	78	1	MIR7850|MIR7850-201|ENSG00000277904|ENST00000618087|miRNA	9.866	13.111	22.977
ENST00000504207	4	151956190	151957498	+	1308	1	AC097375.3|AC097375.3-203|ENSG00000251249|ENST00000504207|processed_transcript	11.851	11.12	22.971
ENST00000603849	8	60906059	60906452	+	393	1	AC113143.2|AC113143.2-201|ENSG00000271377|ENST00000603849|processed_pseudogene	13.427	9.541	22.968
ENST00000410579	1	8796571	8796673	-	102	1	RF00019|RF00019.606-201|ENSG00000222511|ENST00000410579|misc_RNA	12.933	10.026	22.959
ENST00000609916	7	40107288	40107454	+	166	1	AC006023.2|AC006023.2-201|ENSG00000273444|ENST00000609916|unprocessed_pseudogene	10.596	12.321	22.917
ENST00000527015	11	10803942	10804606	-	664	1	EIF4G2|EIF4G2-209|ENSG00000110321|ENST00000527015|protein_coding	10.596	12.321	22.917
ENST00000383886	4	168686608	168686716	-	108	1	RNU6-1336P|RNU6-1336P-201|ENSG00000206613|ENST00000383886|snRNA	8.143	14.73	22.873
ENST00000636055	8	74705693	74705747	+	54	1	MIR2052|MIR2052-201|ENSG00000283188|ENST00000636055|miRNA	8.143	14.73	22.873
ENST00000638065	X	13590292	13590346	+	54	1	MIR6086|MIR6086-201|ENSG00000283493|ENST00000638065|miRNA	8.143	14.73	22.873
ENST00000618561	11	130114251	130114335	-	84	1	RF00015|RF00015.2-201|ENSG00000274197|ENST00000618561|snRNA	3.926	18.938	22.864
ENST00000605250	11	73640479	73641037	+	558	1	AP000860.1|AP000860.1-201|ENSG00000270323|ENST00000605250|processed_pseudogene	10.836	12.015	22.851
ENST00000542626	12	68487687	68487863	+	176	1	AC008033.2|AC008033.2-201|ENSG00000256917|ENST00000542626|processed_pseudogene	11.868	10.976	22.844
ENST00000410395	9	112137797	112137900	+	103	1	RNU6-855P|RNU6-855P-201|ENSG00000222327|ENST00000410395|snRNA	9.606	13.238	22.844
ENST00000412463	10	48546472	48546713	-	241	1	AC016397.1|AC016397.1-201|ENSG00000231906|ENST00000412463|processed_pseudogene	8.667	14.145	22.812
ENST00000583300	2	109313571	109313625	-	54	1	MIR4266|MIR4266-201|ENSG00000265965|ENST00000583300|miRNA	10.179	12.625	22.804
ENST00000586625	9	62856999	62869300	-	12301	1	AL512625.3|AL512625.3-201|ENSG00000234665|ENST00000586625|lincRNA	12.556	10.235	22.791
ENST00000398808	11	61271165	61273319	-	2154	1	VWCE|VWCE-203|ENSG00000167992|ENST00000398808|protein_coding	11.432	11.342	22.774
ENST00000635771	13	96427229	96427292	+	63	1	MIR4501|MIR4501-201|ENSG00000283487|ENST00000635771|miRNA	20.94	1.804	22.744
ENST00000556988	14	53036755	53038251	+	1496	1	AL352979.2|AL352979.2-201|ENSG00000258985|ENST00000556988|antisense	12.566	10.178	22.744
ENST00000616913	9	76779657	76779917	+	260	1	AL359314.1|AL359314.1-201|ENSG00000274326|ENST00000616913|misc_RNA	12.685	10.052	22.737
ENST00000384147	11	62855292	62855366	-	74	1	SNORD26|SNORD26-201|ENSG00000276788|ENST00000384147|snoRNA	8.914	13.82	22.734
ENST00000384976	1	109598893	109598967	+	74	1	MIR197|MIR197-201|ENSG00000284443|ENST00000384976|miRNA	10.399	12.284	22.683
ENST00000415043	1	244598391	244598687	-	296	1	CYCSP5|CYCSP5-201|ENSG00000227735|ENST00000415043|processed_pseudogene	10.771	11.9	22.671
ENST00000383970	13	73227147	73227260	+	113	1	RNY1P8|RNY1P8-201|ENSG00000206697|ENST00000383970|misc_RNA	13.62	9.05	22.67
ENST00000516401	8	68223318	68223402	-	84	1	RF00019|RF00019.677-201|ENSG00000252210|ENST00000516401|misc_RNA	10.47	12.175	22.645
ENST00000442089	1	23244765	23245224	+	459	1	AL109936.1|AL109936.1-201|ENSG00000215381|ENST00000442089|processed_pseudogene	11.975	10.645	22.62
ENST00000617087	8	127989162	127989291	+	129	1	PVT1|PVT1-225|ENSG00000249859|ENST00000617087|lincRNA	8.522	14.094	22.616
ENST00000511083	4	147506091	147506765	+	674	1	GTF2F2P1|GTF2F2P1-201|ENSG00000251254|ENST00000511083|processed_pseudogene	9.46	13.15	22.61
ENST00000390497	14	22499689	22499749	+	60	1	TRAJ40|TRAJ40-201|ENSG00000211849|ENST00000390497|TR_J_gene	3.664	18.938	22.602
ENST00000476497	7	144176740	144177142	+	402	1	OR2AO1P|OR2AO1P-201|ENSG00000240621|ENST00000476497|unprocessed_pseudogene	8.751	13.85	22.601
ENST00000582271	5	9053816	9053895	-	79	1	MIR4636|MIR4636-201|ENSG00000266415|ENST00000582271|miRNA	12.524	10.068	22.592
ENST00000408770	6	33999972	34000051	-	79	1	MIR1275|MIR1275-201|ENSG00000221697|ENST00000408770|miRNA	12.524	10.068	22.592
ENST00000384107	11	93732004	93732133	-	129	1	SNORA1|SNORA1-201|ENSG00000206834|ENST00000384107|snoRNA	9.374	13.213	22.587
ENST00000463604	11	93052395	93052827	-	432	1	RPL26P31|RPL26P31-201|ENSG00000242807|ENST00000463604|processed_pseudogene	8.907	13.678	22.585
ENST00000579389	10	45164014	45164088	+	74	1	MIR3156-1|MIR3156-1-201|ENSG00000263476|ENST00000579389|miRNA	13.37	9.213	22.583
ENST00000363664	6	132817219	132817348	+	129	1	SNORA33|SNORA33-201|ENSG00000200534|ENST00000363664|snoRNA	11.079	11.451	22.53
ENST00000489251	14	75595805	75596206	-	401	1	AC007182.2|AC007182.2-201|ENSG00000242951|ENST00000489251|processed_pseudogene	12.885	9.634	22.519
ENST00000577602	1	170151378	170151462	+	84	1	MIR3119-2|MIR3119-2-201|ENSG00000263390|ENST00000577602|miRNA	14.396	8.116	22.512
ENST00000637673	1	170151378	170151462	-	84	1	MIR3119-1|MIR3119-1-201|ENSG00000283340|ENST00000637673|miRNA	14.396	8.116	22.512
ENST00000615964	X	73831145	73831270	-	125	1	RF01881|RF01881.1-201|ENSG00000277577|ENST00000615964|misc_RNA	7.036	15.454	22.49
ENST00000566346	16	33577502	33622547	+	45045	1	AC142384.1|AC142384.1-201|ENSG00000259882|ENST00000566346|unprocessed_pseudogene	11.283	11.2	22.483
ENST00000390578	14	105897957	105897987	-	30	1	IGHD2-15|IGHD2-15-201|ENSG00000211918|ENST00000390578|IG_D_gene	7.329	15.151	22.48
ENST00000497346	7	7078302	7079742	-	1440	1	AC092104.1|AC092104.1-201|ENSG00000239696|ENST00000497346|processed_pseudogene	9.696	12.783	22.479
ENST00000486397	3	151475804	151476174	-	370	1	MRPL42P6|MRPL42P6-201|ENSG00000242810|ENST00000486397|processed_pseudogene	7.428	15.048	22.476
ENST00000506035	4	77350370	77351235	-	865	1	AC008638.1|AC008638.1-201|ENSG00000248831|ENST00000506035|processed_pseudogene	11.438	11.035	22.473
ENST00000620587	6	33899135	33899200	+	65	1	MIR7159|MIR7159-201|ENSG00000276824|ENST00000620587|miRNA	8.456	13.985	22.441
ENST00000581168	2	207754807	207754881	+	74	1	MIR4775|MIR4775-201|ENSG00000284079|ENST00000581168|miRNA	17.827	4.607	22.434
ENST00000365317	12	28505394	28505528	+	134	1	RNA5SP355|RNA5SP355-201|ENSG00000202187|ENST00000365317|rRNA	13.947	8.48	22.427
ENST00000609121	3	168927475	168927919	+	444	1	AC092954.1|AC092954.1-201|ENSG00000272797|ENST00000609121|lincRNA	10.399	12.028	22.427
ENST00000504389	4	60784115	60784696	+	581	1	AC105420.1|AC105420.1-201|ENSG00000248237|ENST00000504389|processed_pseudogene	13.623	8.801	22.424
ENST00000364779	2	200373175	200373269	+	94	1	RNY4P34|RNY4P34-201|ENSG00000201649|ENST00000364779|misc_RNA	16.373	6.044	22.417
ENST00000523775	8	103228425	103229314	-	889	1	AC025370.1|AC025370.1-201|ENSG00000253851|ENST00000523775|antisense	10.016	12.398	22.414
ENST00000365427	10	92334463	92334564	+	101	1	RNY3P12|RNY3P12-201|ENSG00000202297|ENST00000365427|misc_RNA	3.265	19.126	22.391
ENST00000477387	3	81612790	81613075	+	285	1	AC017015.1|AC017015.1-201|ENSG00000240404|ENST00000477387|processed_pseudogene	10.029	12.36	22.389
ENST00000619235	4	146408583	146408688	+	105	1	MIR7849|MIR7849-201|ENSG00000278438|ENST00000619235|miRNA	10.47	11.904	22.374
ENST00000612331	21	10397644	10397778	+	134	1	AF254983.2|AF254983.2-201|ENSG00000278106|ENST00000612331|unprocessed_pseudogene	15.588	6.784	22.372
ENST00000384256	X	37870109	37870215	+	106	1	RNU6-49P|RNU6-49P-201|ENSG00000206983|ENST00000384256|snRNA	4.148	18.224	22.372
ENST00000362863	10	26509589	26509704	+	115	1	RNA5SP307|RNA5SP307-201|ENSG00000199733|ENST00000362863|rRNA	11.471	10.869	22.34
ENST00000384441	2	18583367	18583468	-	101	1	RNU6-1215P|RNU6-1215P-201|ENSG00000207170|ENST00000384441|snRNA	5.442	16.876	22.318
ENST00000384229	17	16440036	16440106	+	70	1	SNORD49A|SNORD49A-201|ENSG00000277370|ENST00000384229|snoRNA	12.564	9.74	22.304
ENST00000477662	5	74931662	74931817	+	155	1	AC116337.2|AC116337.2-201|ENSG00000239517|ENST00000477662|processed_pseudogene	13.476	8.797	22.273
ENST00000362583	15	25191416	25191497	+	81	1	SNORD115-12|SNORD115-12-201|ENSG00000199453|ENST00000362583|snoRNA	5.429	16.834	22.263
ENST00000628617	2	161246428	161308303	-	61875	1	AC009299.3|AC009299.3-205|ENSG00000235724|ENST00000628617|antisense	11.506	10.756	22.262
ENST00000516028	1	93027410	93027506	-	96	1	RF00019|RF00019.662-201|ENSG00000251837|ENST00000516028|misc_RNA	6.871	15.387	22.258
ENST00000390747	2	49059603	49059658	+	55	1	MIR548BA|MIR548BA-201|ENSG00000212036|ENST00000390747|miRNA	13.992	8.264	22.256
ENST00000505037	4	10292195	10292708	-	513	1	AC006499.5|AC006499.5-201|ENSG00000251278|ENST00000505037|processed_pseudogene	10.929	11.296	22.225
ENST00000623078	13	18174010	18178465	-	4455	1	AL356585.4|AL356585.4-201|ENSG00000279924|ENST00000623078|unprocessed_pseudogene	11.943	10.279	22.222
ENST00000517013	1	236060677	236060772	+	95	1	RF00019|RF00019.713-201|ENSG00000252822|ENST00000517013|misc_RNA	15.044	7.177	22.221
ENST00000492744	17	78532813	78533055	-	242	1	RN7SL454P|RN7SL454P-201|ENSG00000243426|ENST00000492744|misc_RNA	9.54	12.678	22.218
ENST00000430888	10	59958285	59958671	-	386	1	LINC01553|LINC01553-201|ENSG00000235931|ENST00000430888|lincRNA	13.386	8.831	22.217
ENST00000632041	7	142788225	142788275	+	50	1	TRBJ1-4|TRBJ1-4-201|ENSG00000281958|ENST00000632041|TR_J_gene	15.391	6.818	22.209
ENST00000443069	9	38452782	38454070	-	1288	1	ARMC8P1|ARMC8P1-201|ENSG00000225254|ENST00000443069|processed_pseudogene	11.266	10.939	22.205
ENST00000577862	5	129397062	129397147	-	85	1	MIR4460|MIR4460-201|ENSG00000265691|ENST00000577862|miRNA	15.52	6.684	22.204
ENST00000384691	6	151615773	151615879	-	106	1	RNU6-813P|RNU6-813P-201|ENSG00000207422|ENST00000384691|snRNA	9.334	12.864	22.198
ENST00000514414	4	74085995	74086672	-	677	1	AC093677.1|AC093677.1-201|ENSG00000251017|ENST00000514414|processed_pseudogene	14.29	7.889	22.179
ENST00000603431	10	45812648	45812944	-	296	1	AC012044.1|AC012044.1-201|ENSG00000270434|ENST00000603431|processed_pseudogene	14.113	8.062	22.175
ENST00000362117	3	160404745	160404825	+	80	1	MIR16-2|MIR16-2-201|ENSG00000198987|ENST00000362117|miRNA	16.49	5.681	22.171
ENST00000583613	6	72967687	72967753	-	66	1	MIR4282|MIR4282-201|ENSG00000266180|ENST00000583613|miRNA	6.663	15.495	22.158
ENST00000615246	2	177313806	177313882	-	76	1	MIR6512|MIR6512-201|ENSG00000278418|ENST00000615246|miRNA	8.679	13.456	22.135
ENST00000615977	20	49280485	49280571	+	86	1	RF02217|RF02217.1-201|ENSG00000277967|ENST00000615977|misc_RNA	10.226	11.891	22.117
ENST00000519677	5	79000112	79001124	-	1012	1	AC020937.1|AC020937.1-201|ENSG00000214890|ENST00000519677|processed_pseudogene	10.103	12.014	22.117
ENST00000383894	15	25080142	25080233	+	91	1	SNORD116-14|SNORD116-14-201|ENSG00000206621|ENST00000383894|snoRNA	10.873	11.238	22.111
ENST00000408128	2	113582959	113583096	-	137	1	MIR1302-3|MIR1302-3-201|ENSG00000221055|ENST00000408128|miRNA	8.827	13.271	22.098
ENST00000384632	10	100258571	100258677	+	106	1	RNU6-422P|RNU6-422P-201|ENSG00000207362|ENST00000384632|snRNA	12.445	9.648	22.093
ENST00000383876	7	56055365	56055502	+	137	1	SNORA22B|SNORA22B-201|ENSG00000206603|ENST00000383876|snoRNA	9.629	12.441	22.07
ENST00000432577	1	214482813	214483387	-	574	1	AL445305.1|AL445305.1-201|ENSG00000213036|ENST00000432577|processed_pseudogene	9.002	13.065	22.067
ENST00000517287	14	103725728	103725825	-	97	1	RF00019|RF00019.723-201|ENSG00000253096|ENST00000517287|misc_RNA	5.667	16.4	22.067
ENST00000441695	1	106804474	106806032	-	1558	1	MTCO1P14|MTCO1P14-201|ENSG00000232551|ENST00000441695|processed_pseudogene	10.725	11.305	22.03
ENST00000390375	7	142500028	142500534	+	506	1	TRBV5-6|TRBV5-6-201|ENSG00000211728|ENST00000390375|TR_V_gene	13.036	8.983	22.019
ENST00000442955	9	6668999	6670008	-	1009	1	RNF2P1|RNF2P1-201|ENSG00000231381|ENST00000442955|processed_pseudogene	8.825	13.176	22.001
ENST00000384726	22	41679711	41679817	+	106	1	RNU6-476P|RNU6-476P-201|ENSG00000207457|ENST00000384726|snRNA	15.557	6.432	21.989
ENST00000364338	12	113178423	113178519	-	96	1	RF00019|RF00019.227-201|ENSG00000201208|ENST00000364338|misc_RNA	14.887	7.102	21.989
ENST00000261058	3	107377194	107378637	+	1443	1	CCDC54|CCDC54-201|ENSG00000138483|ENST00000261058|protein_coding	8.99	12.993	21.983
ENST00000384169	X	42174279	42174385	-	106	1	RNU6-1124P|RNU6-1124P-201|ENSG00000206896|ENST00000384169|snRNA	16.594	5.36	21.954
ENST00000567634	16	14988259	14990160	-	1901	1	AC138932.3|AC138932.3-201|ENSG00000261819|ENST00000567634|processed_pseudogene	9.195	12.732	21.927
ENST00000614169	15	60677109	60677272	-	163	1	RF02271|RF02271.23-201|ENSG00000277413|ENST00000614169|misc_RNA	11.465	10.457	21.922
ENST00000566952	16	32605820	32615571	+	9751	1	AC137800.1|AC137800.1-203|ENSG00000259966|ENST00000566952|transcribed_unprocessed_pseudogene	9.741	12.177	21.918
ENST00000581367	5	55508850	55508926	-	76	1	MIR5687|MIR5687-201|ENSG00000265135|ENST00000581367|miRNA	15.911	5.98	21.891
ENST00000434269	19	52968910	52970875	-	1965	1	ZNF702P|ZNF702P-202|ENSG00000242779|ENST00000434269|transcribed_processed_pseudogene	9.511	12.375	21.886
ENST00000386745	22	39313819	39313911	-	92	1	SNORD83B|SNORD83B-201|ENSG00000209480|ENST00000386745|snoRNA	10.754	11.116	21.87
ENST00000516233	17	75145670	75145762	+	92	1	RF00019|RF00019.668-201|ENSG00000252042|ENST00000516233|misc_RNA	10.754	11.116	21.87
ENST00000610973	20	49279116	49279208	+	92	1	RF02216|RF02216.1-201|ENSG00000274760|ENST00000610973|misc_RNA	10.754	11.116	21.87
ENST00000364725	3	51694465	51694582	-	117	1	RNA5SP132|RNA5SP132-201|ENSG00000201595|ENST00000364725|rRNA	14.094	7.77	21.864
ENST00000449160	2	130330142	130330285	-	143	1	AC132479.1|AC132479.1-201|ENSG00000224352|ENST00000449160|unprocessed_pseudogene	11.532	10.33	21.862
ENST00000510947	4	10259445	10260138	-	693	1	AC006499.4|AC006499.4-201|ENSG00000250573|ENST00000510947|processed_pseudogene	13.008	8.854	21.862
ENST00000498065	11	116786525	116787336	-	811	1	ZPR1|ZPR1-209|ENSG00000109917|ENST00000498065|protein_coding	12.742	9.107	21.849
ENST00000532590	11	126276912	126277844	+	932	1	FOXRED1|FOXRED1-214|ENSG00000110074|ENST00000532590|protein_coding	10.734	11.095	21.829
ENST00000638737	19	19933529	19934626	+	1097	1	ZNF93|ZNF93-209|ENSG00000184635|ENST00000638737|protein_coding	13.228	8.597	21.825
ENST00000609912	11	4709569	4710510	+	941	1	AC103710.1|AC103710.1-201|ENSG00000272634|ENST00000609912|transcribed_unprocessed_pseudogene	12.033	9.781	21.814
ENST00000363685	5	180444509	180444612	+	103	1	RNU6-525P|RNU6-525P-201|ENSG00000200555|ENST00000363685|snRNA	7.471	14.342	21.813
ENST00000569310	16	23500905	23501630	+	725	1	AC002400.1|AC002400.1-201|ENSG00000261528|ENST00000569310|processed_pseudogene	13.192	8.62	21.812
ENST00000534017	8	13741809	13742781	+	972	1	AC022880.1|AC022880.1-201|ENSG00000255413|ENST00000534017|processed_pseudogene	11.989	9.82	21.809
ENST00000558683	15	58967046	58967808	-	762	1	AC025918.2|AC025918.2-201|ENSG00000259393|ENST00000558683|processed_pseudogene	8.512	13.272	21.784
ENST00000526582	11	91114724	91115951	-	1227	1	OSBPL9P2|OSBPL9P2-201|ENSG00000254677|ENST00000526582|processed_pseudogene	10.483	11.298	21.781
ENST00000610803	9	40992261	41007547	+	15286	1	FRG1HP|FRG1HP-201|ENSG00000276291|ENST00000610803|transcribed_unprocessed_pseudogene	11.392	10.377	21.769
ENST00000385274	11	57641198	57641286	+	88	1	MIR130A|MIR130A-201|ENSG00000208009|ENST00000385274|miRNA	6.246	15.495	21.741
ENST00000345043	11	5580877	5581884	+	1007	1	OR52B6|OR52B6-201|ENSG00000187747|ENST00000345043|protein_coding	11.463	10.268	21.731
ENST00000365491	17	61874084	61874182	-	98	1	RF00019|RF00019.358-201|ENSG00000202361|ENST00000365491|misc_RNA	8.974	12.754	21.728
ENST00000419075	3	27525353	27525394	+	41	1	AC137675.1|AC137675.1-201|ENSG00000232167|ENST00000419075|processed_pseudogene	13.407	8.314	21.721
ENST00000611401	3	113432118	113432200	-	82	1	MIR8076|MIR8076-201|ENSG00000275670|ENST00000611401|miRNA	13.407	8.314	21.721
ENST00000435815	19	5576660	5576938	-	278	1	SNRPEP4|SNRPEP4-201|ENSG00000233270|ENST00000435815|processed_pseudogene	10.677	11.036	21.713
ENST00000615076	12	47265665	47266108	+	443	1	AC008083.3|AC008083.3-201|ENSG00000276454|ENST00000615076|lincRNA	10.423	11.286	21.709
ENST00000402100	6	24947880	24948344	+	464	1	MTCO2P33|MTCO2P33-201|ENSG00000217083|ENST00000402100|processed_pseudogene	9.951	11.755	21.706
ENST00000624195	10	24481180	24483034	-	1854	1	AL353583.1|AL353583.1-201|ENSG00000279029|ENST00000624195|TEC	9.013	12.687	21.7
ENST00000411521	9	131782570	131782813	-	243	1	EIF4A1P3|EIF4A1P3-201|ENSG00000231018|ENST00000411521|processed_pseudogene	8.596	13.093	21.689
ENST00000495088	3	72772539	72773471	+	932	1	AC134050.1|AC134050.1-201|ENSG00000241537|ENST00000495088|processed_pseudogene	7.903	13.777	21.68
ENST00000620684	21	9646825	9647000	+	175	1	RF00003|RF00003.36-201|ENSG00000275631|ENST00000620684|snRNA	11.936	9.74	21.676
ENST00000613598	17	28373256	28373562	+	306	1	AC002094.4|AC002094.4-201|ENSG00000277450|ENST00000613598|sense_intronic	7.185	14.482	21.667
ENST00000384964	4	24520192	24520290	-	98	1	MIR573|MIR573-201|ENSG00000207697|ENST00000384964|miRNA	11.218	10.435	21.653
ENST00000619323	12	62603909	62604399	+	490	1	AC048341.2|AC048341.2-201|ENSG00000275180|ENST00000619323|lincRNA	11.218	10.435	21.653
ENST00000423226	7	145009961	145010993	+	1032	1	AC073310.1|AC073310.1-201|ENSG00000214035|ENST00000423226|processed_pseudogene	10.972	10.68	21.652
ENST00000405924	6	12319453	12319592	+	139	1	SUMO2P12|SUMO2P12-201|ENSG00000218893|ENST00000405924|processed_pseudogene	12.654	8.992	21.646
ENST00000581125	17	45843986	45844757	-	771	1	MAPT-AS1|MAPT-AS1-203|ENSG00000264589|ENST00000581125|antisense	10.837	10.759	21.596
ENST00000363551	1	37737955	37738054	-	99	1	RF00019|RF00019.147-201|ENSG00000200421|ENST00000363551|misc_RNA	6.663	14.921	21.584
ENST00000362451	10	126779702	126779774	-	72	1	RF00271|RF00271.1-201|ENSG00000199321|ENST00000362451|snoRNA	15.269	6.313	21.582
ENST00000611980	12	97530656	97530858	+	202	1	RF01967|RF01967.1-201|ENSG00000275971|ENST00000611980|misc_RNA	10.885	10.688	21.573
ENST00000416634	1	93927714	93928302	-	588	1	MTCO1P21|MTCO1P21-201|ENSG00000226960|ENST00000416634|unprocessed_pseudogene	8.226	13.334	21.56
ENST00000451143	2	39098149	39098445	-	296	1	HSPE1P13|HSPE1P13-201|ENSG00000225900|ENST00000451143|processed_pseudogene	9.656	11.9	21.556
ENST00000624155	22	11066418	11068174	+	1756	1	CU104787.1|CU104787.1-201|ENSG00000279973|ENST00000624155|lincRNA	10.017	11.518	21.535
ENST00000604801	1	19297080	19297903	+	823	1	AL035413.2|AL035413.2-201|ENSG00000270728|ENST00000604801|processed_pseudogene	8.95	12.564	21.514
ENST00000577566	5	171386656	171386760	-	104	1	MIR3912|MIR3912-201|ENSG00000264249|ENST00000577566|miRNA	10.571	10.926	21.497
ENST00000604285	15	40760597	40760874	+	277	1	SUMO2P15|SUMO2P15-201|ENSG00000271236|ENST00000604285|processed_pseudogene	7.541	13.947	21.488
ENST00000557756	14	91419449	91419751	+	302	1	AL133153.1|AL133153.1-201|ENSG00000258446|ENST00000557756|processed_pseudogene	10.557	10.911	21.468
ENST00000443045	5	143056083	143058159	+	2076	1	ARHGAP26|ARHGAP26-209|ENSG00000145819|ENST00000443045|protein_coding	11.385	10.071	21.456
ENST00000364385	17	30360463	30360566	+	103	1	RNU6-990P|RNU6-990P-201|ENSG00000201255|ENST00000364385|snRNA	18.144	3.31	21.454
ENST00000481845	11	13685499	13685656	-	157	1	RPL39P26|RPL39P26-201|ENSG00000240454|ENST00000481845|processed_pseudogene	7.702	13.751	21.453
ENST00000566804	3	20388249	20390562	+	2313	1	AC116096.1|AC116096.1-201|ENSG00000261734|ENST00000566804|lincRNA	10.979	10.464	21.443
ENST00000517258	5	132080066	132080133	+	67	1	RF00285|RF00285.2-201|ENSG00000253067|ENST00000517258|snoRNA	18.049	3.392	21.441
ENST00000556721	14	90404168	90404785	+	617	1	CALM1|CALM1-212|ENSG00000198668|ENST00000556721|protein_coding	9.443	11.971	21.414
ENST00000516452	8	32192028	32192153	-	125	1	RNA5SP262|RNA5SP262-201|ENSG00000252261|ENST00000516452|rRNA	12.313	9.09	21.403
ENST00000459163	3	186784796	186784864	+	68	1	SNORD2|SNORD2-201|ENSG00000238942|ENST00000459163|snoRNA	9.7	11.697	21.397
ENST00000476623	7	23307691	23309575	+	1884	1	MALSU1|MALSU1-203|ENSG00000156928|ENST00000476623|protein_coding	9.803	11.58	21.383
ENST00000385243	14	101059755	101059838	+	83	1	MIR154|MIR154-201|ENSG00000207978|ENST00000385243|miRNA	15.894	5.476	21.37
ENST00000384735	1	38950825	38950925	-	100	1	RF00019|RF00019.566-201|ENSG00000207466|ENST00000384735|misc_RNA	6.596	14.772	21.368
ENST00000485945	12	76660405	76660884	+	479	1	AC107032.1|AC107032.1-201|ENSG00000243071|ENST00000485945|processed_pseudogene	7.344	13.996	21.34
ENST00000587055	18	50098742	50099162	+	420	1	AC105224.1|AC105224.1-201|ENSG00000267591|ENST00000587055|processed_pseudogene	9.161	12.175	21.336
ENST00000384396	10	4514952	4515057	+	105	1	RNU6-163P|RNU6-163P-201|ENSG00000207124|ENST00000384396|snRNA	9.423	11.904	21.327
ENST00000365181	X	147827279	147827384	+	105	1	RNU6-382P|RNU6-382P-201|ENSG00000202051|ENST00000365181|snRNA	9.423	11.904	21.327
ENST00000590914	18	59778572	59778989	+	417	1	GLUD1P4|GLUD1P4-201|ENSG00000267486|ENST00000590914|processed_pseudogene	6.063	15.26	21.323
ENST00000391130	12	9445058	9445205	+	147	1	RF00072|RF00072.1-201|ENSG00000212432|ENST00000391130|snoRNA	9.722	11.595	21.317
ENST00000507369	3	106897671	106898268	-	597	1	MTATP6P22|MTATP6P22-201|ENSG00000249580|ENST00000507369|unprocessed_pseudogene	11.417	9.897	21.314
ENST00000486808	7	73732569	73732868	-	299	1	RN7SL265P|RN7SL265P-201|ENSG00000241709|ENST00000486808|misc_RNA	10.662	10.641	21.303
ENST00000555618	14	65027387	65027781	+	394	1	FNTB|FNTB-205|ENSG00000257365|ENST00000555618|protein_coding	9.766	11.536	21.302
ENST00000459154	15	45354779	45354885	-	106	1	RNU6-953P|RNU6-953P-201|ENSG00000238941|ENST00000459154|snRNA	4.148	17.152	21.3
ENST00000578405	11	103849906	103849980	+	74	1	MIR4693|MIR4693-201|ENSG00000264200|ENST00000578405|miRNA	5.942	15.355	21.297
ENST00000579992	8	41271048	41271143	-	95	1	MIR548AO|MIR548AO-201|ENSG00000263372|ENST00000579992|miRNA	6.943	14.353	21.296
ENST00000384320	2	206161878	206161957	+	79	1	SNORD51|SNORD51-201|ENSG00000207047|ENST00000384320|snoRNA	8.349	12.945	21.294
ENST00000362707	3	20268965	20269070	-	105	1	RNU6-822P|RNU6-822P-201|ENSG00000199577|ENST00000362707|snRNA	10.47	10.822	21.292
ENST00000391108	2	157985789	157985894	-	105	1	RNU6-932P|RNU6-932P-201|ENSG00000212410|ENST00000391108|snRNA	10.47	10.822	21.292
ENST00000583049	20	57321502	57321591	-	89	1	MIR4325|MIR4325-201|ENSG00000266666|ENST00000583049|miRNA	12.352	8.937	21.289
ENST00000384475	7	98794718	98794824	-	106	1	RNU6-393P|RNU6-393P-201|ENSG00000207204|ENST00000384475|snRNA	5.186	16.08	21.266
ENST00000364375	13	99783857	99783983	-	126	1	RF00402|RF00402.7-201|ENSG00000201245|ENST00000364375|snoRNA	11.342	9.92	21.262
ENST00000511932	1	159405423	159406409	-	986	1	OR10J9P|OR10J9P-201|ENSG00000249197|ENST00000511932|unprocessed_pseudogene	8.808	12.446	21.254
ENST00000516178	3	53530322	53530401	-	79	1	RF00154|RF00154.1-201|ENSG00000251987|ENST00000516178|snoRNA	9.741	11.507	21.248
ENST00000390994	5	40832656	40832735	-	79	1	SNORD72|SNORD72-201|ENSG00000212296|ENST00000390994|snoRNA	9.741	11.507	21.248
ENST00000513804	5	83279921	83280644	-	723	1	COQ10BP2|COQ10BP2-201|ENSG00000251552|ENST00000513804|processed_pseudogene	8.667	12.573	21.24
ENST00000592389	17	45396932	45397477	+	545	1	AC003070.1|AC003070.1-201|ENSG00000267344|ENST00000592389|antisense	7.463	13.761	21.224
ENST00000540641	11	73510658	73510820	+	162	1	AP000763.2|AP000763.2-201|ENSG00000256148|ENST00000540641|processed_pseudogene	15.608	5.611	21.219
ENST00000385188	2	47377675	47377770	+	95	1	MIR559|MIR559-201|ENSG00000207923|ENST00000385188|miRNA	9.258	11.961	21.219
ENST00000583102	22	17764180	17764259	-	79	1	MIR3198-1|MIR3198-1-201|ENSG00000264757|ENST00000583102|miRNA	11.133	10.068	21.201
ENST00000607433	5	154718383	154718689	-	306	1	RN7SL803P|RN7SL803P-201|ENSG00000272197|ENST00000607433|misc_RNA	10.059	11.14	21.199
ENST00000272286	2	43838975	43878466	+	39491	1	ABCG8|ABCG8-201|ENSG00000143921|ENST00000272286|protein_coding	10.748	10.448	21.196
ENST00000364960	9	97915690	97915796	+	106	1	RF00019|RF00019.298-201|ENSG00000201830|ENST00000364960|misc_RNA	7.26	13.936	21.196
ENST00000407590	6	113010937	113011415	+	478	1	FCF1P10|FCF1P10-201|ENSG00000218490|ENST00000407590|processed_pseudogene	13.109	8.082	21.191
ENST00000459041	17	28834722	28834822	+	100	1	RF00019|RF00019.635-201|ENSG00000238516|ENST00000459041|misc_RNA	12.093	9.09	21.183
ENST00000505369	5	54857272	54858491	+	1219	1	AC112198.1|AC112198.1-201|ENSG00000226810|ENST00000505369|processed_pseudogene	11.002	10.16	21.162
ENST00000365615	4	82174547	82174653	+	106	1	RNU6-499P|RNU6-499P-201|ENSG00000202485|ENST00000365615|snRNA	8.297	12.864	21.161
ENST00000363791	15	25074114	25074215	+	101	1	SNORD116-10|SNORD116-10-201|ENSG00000200661|ENST00000363791|snoRNA	6.531	14.626	21.157
ENST00000402406	9	4781475	4782078	-	603	1	AL353151.1|AL353151.1-201|ENSG00000220105|ENST00000402406|processed_pseudogene	9.845	11.306	21.151
ENST00000414828	1	16687339	16692309	-	4970	1	ESPNP|ESPNP-202|ENSG00000268869|ENST00000414828|transcribed_unprocessed_pseudogene	11.768	9.374	21.142
ENST00000517274	2	147713455	147713554	-	99	1	RNA5SP106|RNA5SP106-201|ENSG00000253083|ENST00000517274|rRNA	19.988	1.148	21.136
ENST00000476891	3	69471452	69472532	-	1080	1	RBM43P1|RBM43P1-201|ENSG00000239263|ENST00000476891|processed_pseudogene	12.927	8.207	21.134
ENST00000567036	16	33687025	33688081	-	1056	1	BMS1P8|BMS1P8-203|ENSG00000260518|ENST00000567036|transcribed_unprocessed_pseudogene	8.537	12.59	21.127
ENST00000540201	11	18490243	18490955	-	712	1	YWHABP2|YWHABP2-201|ENSG00000256464|ENST00000540201|processed_pseudogene	7.874	13.246	21.12
ENST00000384904	15	75353611	75353685	-	74	1	MIR631|MIR631-201|ENSG00000284343|ENST00000384904|miRNA	11.885	9.213	21.098
ENST00000391293	X	151026295	151026406	-	111	1	RNA5SP525|RNA5SP525-201|ENSG00000212595|ENST00000391293|rRNA	11.885	9.213	21.098
ENST00000363376	8	32256496	32256623	+	127	1	RNA5SP263|RNA5SP263-201|ENSG00000200246|ENST00000363376|rRNA	11.253	9.842	21.095
ENST00000508068	4	24768049	24768331	+	282	1	AC006390.1|AC006390.1-201|ENSG00000251638|ENST00000508068|processed_pseudogene	7.797	13.297	21.094
ENST00000428997	9	106722350	106722930	+	580	1	AL512649.1|AL512649.1-201|ENSG00000228143|ENST00000428997|processed_pseudogene	8.15	12.93	21.08
ENST00000440539	22	24006305	24008258	-	1953	1	AC253536.4|AC253536.4-201|ENSG00000235689|ENST00000440539|unprocessed_pseudogene	10.076	10.996	21.072
ENST00000478734	2	215348985	215349756	+	771	1	ATIC|ATIC-212|ENSG00000138363|ENST00000478734|protein_coding	8.84	12.232	21.072
ENST00000491149	3	184302030	184303685	+	1655	1	PSMD2|PSMD2-217|ENSG00000175166|ENST00000491149|protein_coding	10.761	10.299	21.06
ENST00000390487	14	22488593	22488652	+	59	1	TRAJ50|TRAJ50-201|ENSG00000211839|ENST00000390487|TR_J_gene	3.727	17.333	21.06
ENST00000546410	12	56712644	56713396	-	752	1	NACA|NACA-205|ENSG00000196531|ENST00000546410|protein_coding	7.456	13.599	21.055
ENST00000639587	2	143099936	143100612	-	676	1	AC013437.2|AC013437.2-201|ENSG00000284167|ENST00000639587|processed_pseudogene	13.986	7.06	21.046
ENST00000582551	8	12719132	12719190	+	58	1	MIR5692A2|MIR5692A2-201|ENSG00000264512|ENST00000582551|miRNA	15.163	5.877	21.04
ENST00000411386	2	164895677	164895777	-	100	1	RNA5SP111|RNA5SP111-201|ENSG00000223318|ENST00000411386|rRNA	16.49	4.545	21.035
ENST00000588332	19	3775996	3776182	-	186	1	AC005777.1|AC005777.1-201|ENSG00000267148|ENST00000588332|unprocessed_pseudogene	10.639	10.385	21.024
ENST00000391323	15	60736769	60736886	+	117	1	RNA5SP397|RNA5SP397-201|ENSG00000212625|ENST00000391323|rRNA	10.336	10.683	21.019
ENST00000592307	18	47630112	47630848	+	736	1	TPMTP1|TPMTP1-201|ENSG00000267156|ENST00000592307|processed_pseudogene	8.514	12.505	21.019
ENST00000410218	7	116944286	116944414	-	128	1	RNA5SP239|RNA5SP239-201|ENSG00000222150|ENST00000410218|rRNA	8.589	12.428	21.017
ENST00000384742	10	73346936	73347048	+	112	1	RF00019|RF00019.568-201|ENSG00000207473|ENST00000384742|misc_RNA	8.834	12.175	21.009
ENST00000457540	1	629640	630683	+	1043	1	MTND2P28|MTND2P28-201|ENSG00000225630|ENST00000457540|unprocessed_pseudogene	10.54	10.459	20.999
ENST00000623408	21	9580024	9580415	-	391	1	AC124864.1|AC124864.1-201|ENSG00000279211|ENST00000623408|processed_pseudogene	6.467	14.531	20.998
ENST00000610899	X	147476324	147476446	+	122	1	AL096861.1|AL096861.1-201|ENSG00000274579|ENST00000610899|processed_pseudogene	12.615	8.382	20.997
ENST00000603536	12	76619386	76620043	+	657	1	YWHAQP7|YWHAQP7-201|ENSG00000271142|ENST00000603536|processed_pseudogene	13.386	7.61	20.996
ENST00000522582	5	158983006	158984789	+	1783	1	AC136424.2|AC136424.2-201|ENSG00000253811|ENST00000522582|antisense	10.667	10.324	20.991
ENST00000617367	3	46918807	46918935	-	128	1	AC109583.2|AC109583.2-201|ENSG00000273682|ENST00000617367|processed_pseudogene	9.447	11.54	20.987
ENST00000362963	15	25208083	25208163	+	80	1	SNORD115-21|SNORD115-21-201|ENSG00000199833|ENST00000362963|snoRNA	9.619	11.363	20.982
ENST00000384480	1	147420199	147420300	-	101	1	RF00019|RF00019.503-201|ENSG00000207209|ENST00000384480|misc_RNA	11.973	9	20.973
ENST00000555763	14	75084087	75085095	-	1008	1	NEK9|NEK9-207|ENSG00000119638|ENST00000555763|protein_coding	9.925	11.047	20.972
ENST00000450866	22	18101612	18101888	+	276	1	AC016027.4|AC016027.4-201|ENSG00000235617|ENST00000450866|unprocessed_pseudogene	13.144	7.822	20.966
ENST00000364102	1	210374154	210374267	-	113	1	RNU5A-8P|RNU5A-8P-201|ENSG00000200972|ENST00000364102|snRNA	4.864	16.089	20.953
ENST00000364500	5	16623004	16623095	-	91	1	RF00019|RF00019.247-201|ENSG00000201370|ENST00000364500|misc_RNA	8.456	12.487	20.943
ENST00000408101	1	201808611	201808702	+	91	1	MIR1231|MIR1231-201|ENSG00000221028|ENST00000408101|miRNA	8.456	12.487	20.943
ENST00000384426	4	140700835	140700942	-	107	1	RNY1P14|RNY1P14-201|ENSG00000207155|ENST00000384426|misc_RNA	9.247	11.682	20.929
ENST00000607664	11	18341409	18341958	+	549	1	GTF2H1|GTF2H1-216|ENSG00000110768|ENST00000607664|protein_coding	11.814	9.107	20.921
ENST00000483427	1	111182537	111183551	+	1014	1	CEPT1|CEPT1-208|ENSG00000134255|ENST00000483427|protein_coding	11.275	9.637	20.912
ENST00000609428	22	38736610	38736792	-	182	1	AL021707.8|AL021707.8-201|ENSG00000273096|ENST00000609428|sense_intronic	9.664	11.238	20.902
ENST00000363272	15	90977208	90977305	-	97	1	RF00019|RF00019.115-201|ENSG00000200142|ENST00000363272|misc_RNA	5.667	15.229	20.896
ENST00000617833	18	49839867	49840526	+	659	1	SNHG22|SNHG22-203|ENSG00000267322|ENST00000617833|antisense	9.342	11.553	20.895
ENST00000582492	10	12578753	12578823	+	70	1	MIR4480|MIR4480-201|ENSG00000263584|ENST00000582492|miRNA	6.282	14.609	20.891
ENST00000624134	4	119195269	119195691	-	422	1	AC092656.1|AC092656.1-203|ENSG00000178636|ENST00000624134|transcribed_processed_pseudogene	11.462	9.424	20.886
ENST00000384161	1	27325219	27325325	+	106	1	RNU6-48P|RNU6-48P-201|ENSG00000206888|ENST00000384161|snRNA	16.594	4.288	20.882
ENST00000424108	6	31380411	31380839	+	428	1	ZDHHC20P2|ZDHHC20P2-201|ENSG00000223702|ENST00000424108|processed_pseudogene	10.788	10.089	20.877
ENST00000577998	22	22886267	22886379	+	112	1	MIR5571|MIR5571-201|ENSG00000264824|ENST00000577998|miRNA	12.76	8.116	20.876
ENST00000365475	5	168791498	168791610	+	112	1	RF00019|RF00019.356-201|ENSG00000202345|ENST00000365475|misc_RNA	12.76	8.116	20.876
ENST00000404020	6	143298770	143299554	-	784	1	AL136116.2|AL136116.2-201|ENSG00000217495|ENST00000404020|processed_pseudogene	8.554	12.319	20.873
ENST00000453267	7	47026128	47026570	-	442	1	MRPL42P4|MRPL42P4-201|ENSG00000242552|ENST00000453267|processed_pseudogene	13.928	6.941	20.869
ENST00000451057	7	157197600	157198511	-	911	1	AC004898.1|AC004898.1-201|ENSG00000236018|ENST00000451057|processed_pseudogene	10.016	10.852	20.868
ENST00000548393	2	96938923	96939203	+	280	1	RF00017|RF00017.53-201|ENSG00000274206|ENST00000548393|misc_RNA	7.067	13.798	20.865
ENST00000418090	2	171587093	171587259	+	166	1	RPL21P38|RPL21P38-201|ENSG00000233934|ENST00000418090|processed_pseudogene	10.596	10.268	20.864
ENST00000406490	6	111353702	111354183	+	481	1	FCF1P5|FCF1P5-201|ENSG00000220392|ENST00000406490|processed_pseudogene	11.885	8.977	20.862
ENST00000384242	14	102865856	102865963	+	107	1	RNU6-1316P|RNU6-1316P-201|ENSG00000206969|ENST00000384242|snRNA	11.302	9.558	20.86
ENST00000384753	15	51884556	51884653	+	97	1	RF00019|RF00019.571-201|ENSG00000207484|ENST00000384753|misc_RNA	6.8	14.057	20.857
ENST00000574529	17	53952936	53955324	+	2388	1	AC023934.1|AC023934.1-201|ENSG00000263189|ENST00000574529|processed_pseudogene	10.957	9.897	20.854
ENST00000408916	7	143477873	143478796	+	923	1	TAS2R41|TAS2R41-201|ENSG00000221855|ENST00000408916|protein_coding	9.647	11.203	20.85
ENST00000492388	12	109866214	109866509	-	295	1	RN7SL441P|RN7SL441P-201|ENSG00000241413|ENST00000492388|misc_RNA	10.062	10.785	20.847
ENST00000391210	1	202070841	202070943	+	102	1	RF00019|RF00019.587-201|ENSG00000212512|ENST00000391210|misc_RNA	9.7	11.14	20.84
ENST00000383918	3	37093133	37093234	-	101	1	RF00019|RF00019.387-201|ENSG00000206645|ENST00000383918|misc_RNA	16.327	4.5	20.827
ENST00000617935	17	4969702	4969771	-	69	1	MIR6864|MIR6864-201|ENSG00000274300|ENST00000617935|miRNA	17.526	3.294	20.82
ENST00000451446	13	24122065	24123814	-	1749	1	IPO7P2|IPO7P2-201|ENSG00000225674|ENST00000451446|processed_pseudogene	8.925	11.889	20.814
ENST00000446657	13	18724415	18724904	-	489	1	GXYLT1P1|GXYLT1P1-201|ENSG00000230931|ENST00000446657|processed_pseudogene	9.892	10.921	20.813
ENST00000547759	12	29332688	29334072	+	1384	1	FAR2|FAR2-205|ENSG00000064763|ENST00000547759|protein_coding	8.579	12.233	20.812
ENST00000456361	1	70530526	70531492	+	966	1	AL354872.1|AL354872.1-201|ENSG00000233020|ENST00000456361|processed_pseudogene	10.811	9.998	20.809
ENST00000531994	11	88511748	88512361	+	613	1	GRM5-AS1|GRM5-AS1-202|ENSG00000255082|ENST00000531994|antisense	9.864	10.937	20.801
ENST00000384990	19	53762344	53762430	+	86	1	MIR519A2|MIR519A2-201|ENSG00000284362|ENST00000384990|miRNA	10.226	10.57	20.796
ENST00000503994	5	55750206	55750401	-	195	1	AC016632.1|AC016632.1-201|ENSG00000251368|ENST00000503994|processed_pseudogene	6.201	14.568	20.769
ENST00000581646	1	22719517	22719598	+	81	1	MIR4684|MIR4684-201|ENSG00000265422|ENST00000581646|miRNA	8.143	12.625	20.768
ENST00000364079	15	25228967	25229048	+	81	1	SNORD115-32|SNORD115-32-201|ENSG00000200949|ENST00000364079|snoRNA	8.143	12.625	20.768
ENST00000582431	1	1405460	1405752	-	292	1	RN7SL657P|RN7SL657P-201|ENSG00000264293|ENST00000582431|misc_RNA	7.53	13.231	20.761
ENST00000515932	5	113493835	113493960	+	125	1	RNU4ATAC13P|RNU4ATAC13P-201|ENSG00000251741|ENST00000515932|snRNA	4.397	16.363	20.76
ENST00000435438	2	165285253	165286048	+	795	1	MAPRE1P3|MAPRE1P3-201|ENSG00000233204|ENST00000435438|processed_pseudogene	11.754	9.005	20.759
ENST00000482328	7	140645829	140646126	+	297	1	RN7SL771P|RN7SL771P-201|ENSG00000240173|ENST00000482328|misc_RNA	8.513	12.243	20.756
ENST00000605544	16	21538487	21538794	+	307	1	AC005632.3|AC005632.3-201|ENSG00000271609|ENST00000605544|processed_pseudogene	10.385	10.364	20.749
ENST00000390525	14	22531939	22531998	+	59	1	TRAJ12|TRAJ12-201|ENSG00000211877|ENST00000390525|TR_J_gene	13.043	7.704	20.747
ENST00000584358	7	97998325	97998622	+	297	1	RN7SL478P|RN7SL478P-201|ENSG00000277946|ENST00000584358|misc_RNA	9.254	11.478	20.732
ENST00000438002	1	16870945	16874079	+	3134	1	BX284668.2|BX284668.2-201|ENSG00000228549|ENST00000438002|lincRNA	7.752	12.98	20.732
ENST00000555678	14	22773573	22775799	-	2226	1	SLC7A7|SLC7A7-214|ENSG00000155465|ENST00000555678|protein_coding	10.717	10.005	20.722
ENST00000612928	20	30816156	30816274	-	118	1	RNA5SP528|RNA5SP528-201|ENSG00000275305|ENST00000612928|rRNA	13.975	6.741	20.716
ENST00000363339	19	38294544	38294636	+	92	1	RF00019|RF00019.124-201|ENSG00000200209|ENST00000363339|misc_RNA	8.365	12.351	20.716
ENST00000496068	3	113740823	113741254	-	431	1	AC108693.1|AC108693.1-201|ENSG00000239280|ENST00000496068|processed_pseudogene	11.478	9.227	20.705
ENST00000541653	14	21585290	21586280	-	990	1	AC243972.2|AC243972.2-201|ENSG00000256081|ENST00000541653|processed_pseudogene	12.437	8.264	20.701
ENST00000488970	X	101353319	101354221	-	902	1	BTK|BTK-208|ENSG00000010671|ENST00000488970|protein_coding	10.238	10.456	20.694
ENST00000467831	3	100665050	100665476	-	426	1	GMFBP1|GMFBP1-201|ENSG00000243495|ENST00000467831|processed_pseudogene	11.355	9.336	20.691
ENST00000508612	5	42908208	42908667	-	459	1	PRELID3BP5|PRELID3BP5-201|ENSG00000251656|ENST00000508612|processed_pseudogene	10.538	10.15	20.688
ENST00000582699	13	98208524	98208600	+	76	1	MIR3170|MIR3170-201|ENSG00000263399|ENST00000582699|miRNA	7.232	13.456	20.688
ENST00000442202	10	73065126	73065467	+	341	1	AL731563.1|AL731563.1-201|ENSG00000232646|ENST00000442202|processed_pseudogene	9.672	10.996	20.668
ENST00000365515	1	89020246	89020365	-	119	1	RF00019|RF00019.361-201|ENSG00000202385|ENST00000365515|misc_RNA	10.162	10.504	20.666
ENST00000552954	12	113015607	113016098	+	491	1	IMMP1LP2|IMMP1LP2-201|ENSG00000258159|ENST00000552954|processed_pseudogene	12.09	8.563	20.653
ENST00000476759	4	173141643	173141938	+	295	1	RN7SL253P|RN7SL253P-201|ENSG00000241652|ENST00000476759|misc_RNA	4.472	16.178	20.65
ENST00000481866	3	138777832	138778810	+	978	1	GAPDHP39|GAPDHP39-201|ENSG00000239207|ENST00000481866|processed_pseudogene	11.353	9.295	20.648
ENST00000584674	6	36622436	36622512	-	76	1	MIR3925|MIR3925-201|ENSG00000263894|ENST00000584674|miRNA	8.679	11.961	20.64
ENST00000516607	10	42832447	42832550	-	103	1	RNU6-885P|RNU6-885P-201|ENSG00000252416|ENST00000516607|snRNA	9.606	11.032	20.638
ENST00000577203	11	113450023	113450088	-	65	1	MIR4301|MIR4301-201|ENSG00000265140|ENST00000577203|miRNA	10.148	10.489	20.637
ENST00000456388	2	128067194	128067407	+	213	1	AC108059.3|AC108059.3-201|ENSG00000234044|ENST00000456388|processed_pseudogene	5.161	15.471	20.632
ENST00000449661	9	78219120	78219357	+	237	1	AL353705.4|AL353705.4-201|ENSG00000234819|ENST00000449661|processed_pseudogene	14.38	6.233	20.613
ENST00000508435	4	137425426	137425864	-	438	1	STMN1P2|STMN1P2-201|ENSG00000251440|ENST00000508435|processed_pseudogene	12.299	8.302	20.601
ENST00000502591	5	35896188	35896290	-	102	1	AC112204.1|AC112204.1-201|ENSG00000248349|ENST00000502591|processed_pseudogene	17.244	3.342	20.586
ENST00000362441	15	25232387	25232468	+	81	1	SNORD115-34|SNORD115-34-201|ENSG00000199311|ENST00000362441|snoRNA	13.572	7.014	20.586
ENST00000459456	12	108668448	108668508	+	60	1	RNU7-169P|RNU7-169P-201|ENSG00000238457|ENST00000459456|snRNA	7.329	13.257	20.586
ENST00000615595	X	11148584	11148769	-	185	1	RF02271|RF02271.31-201|ENSG00000278218|ENST00000615595|misc_RNA	8.914	11.67	20.584
ENST00000469870	3	121099108	121099774	+	666	1	AC078857.1|AC078857.1-201|ENSG00000243813|ENST00000469870|processed_pseudogene	6.933	13.649	20.582
ENST00000426679	5	62776877	62777263	-	386	1	ISCA1P1|ISCA1P1-201|ENSG00000217416|ENST00000426679|processed_pseudogene	9.968	10.598	20.566
ENST00000384676	11	19591156	19591291	-	135	1	RF00408|RF00408.3-201|ENSG00000207407|ENST00000384676|snoRNA	14.658	5.892	20.55
ENST00000428071	9	5099560	5100229	+	669	1	MTATP6P11|MTATP6P11-201|ENSG00000228097|ENST00000428071|unprocessed_pseudogene	10.188	10.361	20.549
ENST00000408509	5	110513829	110513915	-	86	1	MIR548F3|MIR548F3-201|ENSG00000221436|ENST00000408509|miRNA	17.896	2.643	20.539
ENST00000516601	3	45034474	45034588	-	114	1	RNU5B-3P|RNU5B-3P-201|ENSG00000252410|ENST00000516601|snRNA	12.536	7.974	20.51
ENST00000384190	17	58677574	58677737	-	163	1	RNU1-52P|RNU1-52P-201|ENSG00000206917|ENST00000384190|snRNA	12.14	8.365	20.505
ENST00000474309	10	97444222	97445833	-	1611	1	EXOSC1|EXOSC1-207|ENSG00000171311|ENST00000474309|protein_coding	11.123	9.381	20.504
ENST00000634174	19	22215634	22215661	-	27	1	AC073539.7|AC073539.7-201|ENSG00000282732|ENST00000634174|unprocessed_pseudogene	16.286	4.208	20.494
ENST00000440852	3	13460424	13460889	-	465	1	AC027124.1|AC027124.1-201|ENSG00000223398|ENST00000440852|processed_pseudogene	8.275	12.218	20.493
ENST00000614393	9	123485529	123485622	-	93	1	MIR7150|MIR7150-201|ENSG00000274932|ENST00000614393|miRNA	8.275	12.218	20.493
ENST00000583078	10	72721029	72721100	+	71	1	MIR4676|MIR4676-201|ENSG00000266719|ENST00000583078|miRNA	9.29	11.203	20.493
ENST00000625572	22	29333158	29333267	-	109	1	MIR3653|MIR3653-201|ENSG00000280968|ENST00000625572|miRNA	11.094	9.382	20.476
ENST00000363143	17	60662333	60662437	-	104	1	RNU6-623P|RNU6-623P-201|ENSG00000200013|ENST00000363143|snRNA	8.456	12.018	20.474
ENST00000385126	19	53742512	53742599	+	87	1	MIR520H|MIR520H-201|ENSG00000207861|ENST00000385126|miRNA	12.636	7.836	20.472
ENST00000521318	8	131712512	131712980	+	468	1	AC060788.1|AC060788.1-201|ENSG00000254255|ENST00000521318|processed_pseudogene	12.215	8.255	20.47
ENST00000362212	14	100109655	100109753	+	98	1	MIR342|MIR342-201|ENSG00000199082|ENST00000362212|miRNA	12.339	8.116	20.455
ENST00000584300	1	227941590	227941683	-	93	1	MIR5008|MIR5008-201|ENSG00000264483|ENST00000584300|miRNA	9.457	10.996	20.453
ENST00000567197	4	75081925	75082495	-	570	1	LINC02562|LINC02562-204|ENSG00000260265|ENST00000567197|lincRNA	8.293	12.16	20.453
ENST00000534198	11	66665454	66666495	-	1041	1	RBM4B|RBM4B-208|ENSG00000173914|ENST00000534198|protein_coding	8.66	11.789	20.449
ENST00000411242	14	76890263	76890613	+	350	1	RN7SKP17|RN7SKP17-201|ENSG00000223174|ENST00000411242|misc_RNA	10.051	10.389	20.44
ENST00000416486	1	65077413	65078131	-	718	1	AL357078.2|AL357078.2-201|ENSG00000235804|ENST00000416486|processed_pseudogene	9.034	11.395	20.429
ENST00000629190	3	186786672	186786777	+	105	1	MIR1248|MIR1248-201|ENSG00000283958|ENST00000629190|miRNA	4.188	16.233	20.421
ENST00000517176	9	126426893	126426970	+	77	1	RF00108|RF00108.3-201|ENSG00000252985|ENST00000517176|snoRNA	7.139	13.281	20.42
ENST00000476768	1	11138954	11139660	-	706	1	MTOR|MTOR-205|ENSG00000198793|ENST00000476768|protein_coding	10.277	10.14	20.417
ENST00000419029	2	189095063	189096158	+	1095	1	AC133106.1|AC133106.1-201|ENSG00000228073|ENST00000419029|antisense	10.04	10.377	20.417
ENST00000459155	12	6967337	6967606	-	269	1	SCARNA12|SCARNA12-201|ENSG00000238795|ENST00000459155|snoRNA	8.582	11.828	20.41
ENST00000390505	14	22509341	22509406	+	65	1	TRAJ32|TRAJ32-201|ENSG00000211857|ENST00000390505|TR_J_gene	16.913	3.496	20.409
ENST00000517555	8	50762460	50762798	-	338	1	CYCSP22|CYCSP22-201|ENSG00000254358|ENST00000517555|processed_pseudogene	13.01	7.396	20.406
ENST00000619964	18	14253548	14254075	+	527	1	AP005212.2|AP005212.2-201|ENSG00000274214|ENST00000619964|processed_pseudogene	8.761	11.643	20.404
ENST00000362396	20	38449370	38449503	+	133	1	SNORA60|SNORA60-201|ENSG00000199266|ENST00000362396|snoRNA	3.306	17.087	20.393
ENST00000622900	7	117117912	117117983	+	71	1	RF02181|RF02181.1-201|ENSG00000274344|ENST00000622900|misc_RNA	12.387	8.002	20.389
ENST00000453625	2	183607442	183608119	-	677	1	CACYBPP2|CACYBPP2-201|ENSG00000177855|ENST00000453625|processed_pseudogene	7.794	12.588	20.382
ENST00000402553	6	28455648	28456141	-	493	1	OR2E1P|OR2E1P-201|ENSG00000219262|ENST00000402553|unprocessed_pseudogene	10.926	9.45	20.376
ENST00000401636	6	82263996	82264974	-	978	1	AL121977.1|AL121977.1-201|ENSG00000220537|ENST00000401636|processed_pseudogene	12.702	7.668	20.37
ENST00000516672	14	95533355	95533629	-	274	1	SCARNA13|SCARNA13-201|ENSG00000252481|ENST00000516672|scaRNA	11.234	9.124	20.358
ENST00000632801	8	46828117	46828413	-	296	1	MTND1P7|MTND1P7-201|ENSG00000282321|ENST00000632801|unprocessed_pseudogene	11.142	9.213	20.355
ENST00000516844	17	66267743	66267848	+	105	1	RNA5SP444|RNA5SP444-201|ENSG00000252653|ENST00000516844|rRNA	6.282	14.068	20.35
ENST00000384551	19	40339059	40339164	-	105	1	RF00019|RF00019.517-201|ENSG00000207281|ENST00000384551|misc_RNA	6.282	14.068	20.35
ENST00000603085	6	110598093	110598705	+	612	1	AL512430.4|AL512430.4-201|ENSG00000270934|ENST00000603085|processed_pseudogene	7.724	12.625	20.349
ENST00000384850	8	134800520	134800607	-	87	1	MIR30B|MIR30B-201|ENSG00000207582|ENST00000384850|miRNA	16.427	3.918	20.345
ENST00000540498	12	123997778	123998753	+	975	1	ZNF664|ZNF664-209|ENSG00000179195|ENST00000540498|protein_coding	8.682	11.654	20.336
ENST00000364998	1	35195969	35196062	+	93	1	RF00019|RF00019.303-201|ENSG00000201868|ENST00000364998|misc_RNA	13.003	7.331	20.334
ENST00000613699	14	31964560	31964714	+	154	1	AL352984.2|AL352984.2-202|ENSG00000275002|ENST00000613699|transcribed_unprocessed_pseudogene	9.994	10.33	20.324
ENST00000411222	16	66550457	66550567	+	110	1	RF00019|RF00019.793-201|ENSG00000275745|ENST00000411222|misc_RNA	9.994	10.33	20.324
ENST00000532690	11	19274540	19275269	-	729	1	PCNAP4|PCNAP4-201|ENSG00000254544|ENST00000532690|processed_pseudogene	7.54	12.781	20.321
ENST00000523185	8	43253732	43254089	+	357	1	AC022616.2|AC022616.2-201|ENSG00000253186|ENST00000523185|unprocessed_pseudogene	11.086	9.23	20.316
ENST00000613083	19	52473336	52475239	-	1903	1	AC010332.2|AC010332.2-201|ENSG00000278543|ENST00000613083|unprocessed_pseudogene	10.225	10.091	20.316
ENST00000479717	12	12070935	12071840	+	905	1	BCL2L14|BCL2L14-208|ENSG00000121380|ENST00000479717|protein_coding	8.746	11.551	20.297
ENST00000573856	16	15885029	15886158	+	1129	1	AC130651.1|AC130651.1-201|ENSG00000262171|ENST00000573856|antisense	10.127	10.165	20.292
ENST00000572103	6	70693839	70694619	+	780	1	AL354943.1|AL354943.1-201|ENSG00000262803|ENST00000572103|processed_pseudogene	12.121	8.158	20.279
ENST00000433431	2	129968258	129968380	-	122	1	RAB6C-AS1|RAB6C-AS1-202|ENSG00000225449|ENST00000433431|transcribed_unprocessed_pseudogene	6.308	13.971	20.279
ENST00000429742	10	73802596	73803344	-	748	1	NDST2|NDST2-204|ENSG00000166507|ENST00000429742|protein_coding	11.464	8.811	20.275
ENST00000363952	2	222404985	222405095	+	110	1	RF00019|RF00019.188-201|ENSG00000200822|ENST00000363952|misc_RNA	11.993	8.264	20.257
ENST00000566387	16	33808778	33810767	+	1989	1	AC136428.3|AC136428.3-201|ENSG00000261153|ENST00000566387|processed_pseudogene	9.507	10.74	20.247
ENST00000609674	7	143363899	143364229	+	330	1	AC093673.2|AC093673.2-201|ENSG00000272619|ENST00000609674|lincRNA	12.326	7.92	20.246
ENST00000363886	5	139717985	139718090	-	105	1	RNU6-236P|RNU6-236P-201|ENSG00000200756|ENST00000363886|snRNA	9.423	10.822	20.245
ENST00000508663	5	115493557	115493821	+	264	1	AC008628.1|AC008628.1-201|ENSG00000249433|ENST00000508663|processed_pseudogene	12.492	7.747	20.239
ENST00000510507	4	109555170	109555732	+	562	1	CDC42P4|CDC42P4-201|ENSG00000249965|ENST00000510507|processed_pseudogene	11.737	8.492	20.229
ENST00000459452	3	187423315	187423419	+	104	1	RF01210|RF01210.26-201|ENSG00000239093|ENST00000459452|snoRNA	15.856	4.37	20.226
ENST00000385054	12	57824609	57824692	-	83	1	MIR26A2|MIR26A2-201|ENSG00000207789|ENST00000385054|miRNA	9.272	10.952	20.224
ENST00000541092	11	94472908	94473570	-	662	1	AP000786.1|AP000786.1-201|ENSG00000255893|ENST00000541092|antisense	11.126	9.097	20.223
ENST00000468445	7	95586680	95587545	-	865	1	PDK4|PDK4-202|ENSG00000004799|ENST00000468445|protein_coding	8.134	12.085	20.219
ENST00000408404	10	12725254	12725353	-	99	1	MIR548Q|MIR548Q-201|ENSG00000221331|ENST00000408404|miRNA	13.325	6.887	20.212
ENST00000477967	8	65155407	65155778	+	371	1	RPL31P41|RPL31P41-201|ENSG00000239261|ENST00000477967|processed_pseudogene	9.186	11.026	20.212
ENST00000512973	5	75910283	75910576	-	293	1	AC108120.2|AC108120.2-201|ENSG00000249301|ENST00000512973|processed_pseudogene	10.506	9.695	20.201
ENST00000376400	20	30214765	30214976	-	211	1	CFTRP3|CFTRP3-201|ENSG00000204555|ENST00000376400|processed_pseudogene	7.815	12.386	20.201
ENST00000603667	16	85278820	85279035	-	215	1	COX6CP16|COX6CP16-201|ENSG00000270313|ENST00000603667|processed_pseudogene	12.783	7.399	20.182
ENST00000452117	2	101520834	101521976	-	1142	1	AC092570.2|AC092570.2-201|ENSG00000232556|ENST00000452117|processed_pseudogene	9.434	10.746	20.18
ENST00000578903	10	641689	641778	-	89	1	MIR5699|MIR5699-201|ENSG00000263511|ENST00000578903|miRNA	7.411	12.767	20.178
ENST00000534002	11	106264315	106264581	+	266	1	AP002001.1|AP002001.1-203|ENSG00000254811|ENST00000534002|transcribed_unprocessed_pseudogene	9.919	10.252	20.171
ENST00000412747	2	222677677	222678289	-	612	1	AC104772.2|AC104772.2-201|ENSG00000233751|ENST00000412747|processed_pseudogene	7.544	12.625	20.169
ENST00000636904	14	24352057	24352157	-	100	1	RF00026|RF00026.97-201|ENSG00000283290|ENST00000636904|snRNA	8.795	11.363	20.158
ENST00000583661	1	16858949	16859021	-	72	1	MIR3675|MIR3675-201|ENSG00000263811|ENST00000583661|miRNA	10.688	9.469	20.157
ENST00000434575	1	153750983	153752176	-	1193	1	AL513523.3|AL513523.3-201|ENSG00000233222|ENST00000434575|antisense	9.768	10.382	20.15
ENST00000364896	10	14663395	14663494	-	99	1	RNA5SP302|RNA5SP302-201|ENSG00000201766|ENST00000364896|rRNA	15.546	4.591	20.137
ENST00000636112	16	56904264	56904353	+	89	1	MIR6863|MIR6863-201|ENSG00000283471|ENST00000636112|miRNA	8.646	11.491	20.137
ENST00000431135	9	108097432	108097851	-	419	1	CHCHD4P2|CHCHD4P2-201|ENSG00000237360|ENST00000431135|processed_pseudogene	6.035	14.102	20.137
ENST00000471242	3	7693633	7694463	+	830	1	GRM7|GRM7-214|ENSG00000196277|ENST00000471242|protein_coding	7.947	12.184	20.131
ENST00000459236	7	128443449	128443510	-	61	1	RNU7-54P|RNU7-54P-201|ENSG00000238590|ENST00000459236|snRNA	10.813	9.314	20.127
ENST00000332869	10	58715554	58716257	+	703	1	FAM133CP|FAM133CP-201|ENSG00000183055|ENST00000332869|processed_pseudogene	12.041	8.082	20.123
ENST00000363408	11	124636459	124636592	+	133	1	RNA5SP352|RNA5SP352-201|ENSG00000200278|ENST00000363408|rRNA	11.572	8.544	20.116
ENST00000464422	1	161229671	161231219	-	1548	1	NR1I3|NR1I3-212|ENSG00000143257|ENST00000464422|protein_coding	6.463	13.653	20.116
ENST00000482737	1	156199618	156200186	+	568	1	SLC25A44|SLC25A44-205|ENSG00000160785|ENST00000482737|protein_coding	8.903	11.203	20.106
ENST00000363346	15	70193236	70193341	+	105	1	RNU6-745P|RNU6-745P-201|ENSG00000200216|ENST00000363346|snRNA	13.611	6.493	20.104
ENST00000473704	6	134171105	134172134	-	1029	1	SGK1|SGK1-209|ENSG00000118515|ENST00000473704|protein_coding	9.829	10.27	20.099
ENST00000589611	18	46089429	46092198	-	2769	1	ATP5F1A|ATP5F1A-209|ENSG00000152234|ENST00000589611|protein_coding	10.124	9.972	20.096
ENST00000364621	1	99784740	99784885	-	145	1	RNU4-75P|RNU4-75P-201|ENSG00000201491|ENST00000364621|snRNA	8.34	11.755	20.095
ENST00000384893	3	35744476	35744559	+	83	1	MIR128-2|MIR128-2-201|ENSG00000207625|ENST00000384893|miRNA	13.245	6.845	20.09
ENST00000548175	12	40728811	40729897	+	1086	1	AC016144.1|AC016144.1-201|ENSG00000257680|ENST00000548175|processed_pseudogene	12.451	7.638	20.089
ENST00000482191	1	33010519	33012357	-	1838	1	AK2|AK2-207|ENSG00000004455|ENST00000482191|protein_coding	11.245	8.841	20.086
ENST00000636451	2	89666033	89683204	+	17171	1	AC006453.5|AC006453.5-201|ENSG00000283659|ENST00000636451|unprocessed_pseudogene	10.641	9.443	20.084
ENST00000363872	14	55651534	55651634	+	100	1	RF00019|RF00019.181-201|ENSG00000200742|ENST00000363872|misc_RNA	10.993	9.09	20.083
ENST00000515921	3	183454128	183454262	+	134	1	RF00394|RF00394.4-201|ENSG00000251730|ENST00000515921|snoRNA	8.204	11.872	20.076
ENST00000469016	2	28460256	28460361	-	105	1	SNRPGP7|SNRPGP7-201|ENSG00000242915|ENST00000469016|processed_pseudogene	14.658	5.411	20.069
ENST00000617934	7	27099856	27099957	+	101	1	RF01978|RF01978.1-201|ENSG00000274396|ENST00000617934|misc_RNA	5.442	14.626	20.068
ENST00000457394	7	35768122	35768640	-	518	1	AC007551.1|AC007551.1-201|ENSG00000232736|ENST00000457394|processed_pseudogene	10.187	9.871	20.058
ENST00000380224	11	5301014	5301946	-	932	1	OR51B4|OR51B4-201|ENSG00000183251|ENST00000380224|protein_coding	9.083	10.973	20.056
ENST00000552100	12	93124063	93124543	-	480	1	NACAP3|NACAP3-201|ENSG00000257210|ENST00000552100|processed_pseudogene	9.39	10.653	20.043
ENST00000578474	2	101309450	101309534	+	84	1	MIR5696|MIR5696-201|ENSG00000264857|ENST00000578474|miRNA	7.852	12.175	20.027
ENST00000510589	17	50797366	50797651	-	285	1	AC005921.1|AC005921.1-201|ENSG00000248702|ENST00000510589|processed_pseudogene	9.258	10.765	20.023
ENST00000430852	10	5861805	5862594	-	789	1	RPL12P28|RPL12P28-201|ENSG00000240180|ENST00000430852|processed_pseudogene	8.499	11.521	20.02
ENST00000548429	12	86015697	86016441	+	744	1	AC139697.1|AC139697.1-201|ENSG00000257897|ENST00000548429|processed_pseudogene	8.866	11.149	20.015
ENST00000404151	6	34616538	34617258	+	720	1	RPL7P25|RPL7P25-201|ENSG00000216636|ENST00000404151|processed_pseudogene	10.383	9.627	20.01
ENST00000636535	2	176600980	176601052	-	72	1	MIR1246|MIR1246-201|ENSG00000283203|ENST00000636535|miRNA	15.269	4.735	20.004
ENST00000438648	2	52883243	52883455	+	212	1	AC010967.3|AC010967.3-201|ENSG00000232668|ENST00000438648|processed_pseudogene	10.89	9.112	20.002
ENST00000384348	6	43474186	43474292	+	106	1	RNU6-1113P|RNU6-1113P-201|ENSG00000207076|ENST00000384348|snRNA	11.408	8.576	19.984
ENST00000476144	8	80204606	80204902	+	296	1	RN7SL41P|RN7SL41P-201|ENSG00000241550|ENST00000476144|misc_RNA	10.771	9.213	19.984
ENST00000459538	22	29333163	29333258	-	95	1	SNORD125|SNORD125-201|ENSG00000239127|ENST00000459538|snoRNA	10.415	9.569	19.984
ENST00000543542	12	6388392	6389052	+	660	1	LTBR|LTBR-212|ENSG00000111321|ENST00000543542|protein_coding	9.994	9.986	19.98
ENST00000504118	3	126006358	126006886	-	528	1	SLC41A3|SLC41A3-206|ENSG00000114544|ENST00000504118|protein_coding	7.495	12.482	19.977
ENST00000581187	1	22863159	22863226	-	67	1	MIR4253|MIR4253-201|ENSG00000264014|ENST00000581187|miRNA	11.486	8.48	19.966
ENST00000517204	4	186130021	186130155	+	134	1	RF00322|RF00322.22-201|ENSG00000253013|ENST00000517204|snoRNA	11.486	8.48	19.966
ENST00000460608	5	177264766	177265241	+	475	1	AC146507.2|AC146507.2-201|ENSG00000240729|ENST00000460608|processed_pseudogene	11.341	8.612	19.953
ENST00000475194	1	207471015	207471972	+	957	1	CR2|CR2-204|ENSG00000117322|ENST00000475194|protein_coding	14.015	5.937	19.952
ENST00000474666	12	106910757	106911109	+	352	1	RPL30P12|RPL30P12-201|ENSG00000240631|ENST00000474666|processed_pseudogene	11.868	8.07	19.938
ENST00000516643	2	232782665	232782766	+	101	1	RNU6-107P|RNU6-107P-201|ENSG00000252452|ENST00000516643|snRNA	9.796	10.125	19.921
ENST00000636415	1	62078789	62078856	-	67	1	MIR3116-2|MIR3116-2-201|ENSG00000283690|ENST00000636415|miRNA	13.126	6.784	19.91
ENST00000623751	17	2117626	2117772	+	146	1	AC090617.8|AC090617.8-201|ENSG00000279562|ENST00000623751|TEC	9.789	10.118	19.907
ENST00000554755	14	87952527	87955203	+	2676	1	FAM35CP|FAM35CP-201|ENSG00000259096|ENST00000554755|processed_pseudogene	7.847	12.059	19.906
ENST00000468447	7	140454665	140456919	-	2254	1	MKRN1|MKRN1-205|ENSG00000133606|ENST00000468447|protein_coding	10.974	8.923	19.897
ENST00000563632	3	112133423	112135359	+	1936	1	AC128688.2|AC128688.2-201|ENSG00000261488|ENST00000563632|antisense	12.265	7.63	19.895
ENST00000612550	22	16141767	16141872	+	105	1	RF00026|RF00026.81-201|ENSG00000278188|ENST00000612550|snRNA	19.893	0	19.893
ENST00000598588	17	21678086	21678418	+	332	1	AC233702.10|AC233702.10-201|ENSG00000274748|ENST00000598588|unprocessed_pseudogene	8.94	10.952	19.892
ENST00000385279	7	93482760	93482855	-	95	1	MIR653|MIR653-201|ENSG00000208014|ENST00000385279|miRNA	13.886	5.98	19.866
ENST00000584249	14	100109419	100109514	-	95	1	MIR151B|MIR151B-201|ENSG00000265154|ENST00000584249|miRNA	13.886	5.98	19.866
ENST00000636407	1	180758722	180758817	+	95	1	RF00026|RF00026.114-201|ENSG00000283575|ENST00000636407|snRNA	13.886	5.98	19.866
ENST00000549408	12	110445069	110445485	-	416	1	ARPC3|ARPC3-209|ENSG00000111229|ENST00000549408|protein_coding	10.306	9.56	19.866
ENST00000508566	4	10254926	10256621	-	1695	1	RAF1P1|RAF1P1-201|ENSG00000250040|ENST00000508566|processed_pseudogene	9.339	10.525	19.864
ENST00000386037	2	86135870	86136006	+	136	1	SNORD94|SNORD94-201|ENSG00000208772|ENST00000386037|snoRNA	5.658	14.204	19.862
ENST00000515611	5	98409675	98410100	-	425	1	MTCO2P24|MTCO2P24-201|ENSG00000249990|ENST00000515611|processed_pseudogene	5.691	14.17	19.861
ENST00000623020	19	56149817	56150490	+	673	1	AC024580.1|AC024580.1-201|ENSG00000279794|ENST00000623020|TEC	11.924	7.935	19.859
ENST00000385226	14	101060573	101060674	+	101	1	MIR496|MIR496-201|ENSG00000207961|ENST00000385226|miRNA	11.973	7.875	19.848
ENST00000384097	17	50386145	50386246	-	101	1	RF00019|RF00019.436-201|ENSG00000206824|ENST00000384097|misc_RNA	11.973	7.875	19.848
ENST00000518744	8	30331961	30332277	-	316	1	AC109329.1|AC109329.1-201|ENSG00000253346|ENST00000518744|processed_pseudogene	8.697	11.147	19.844
ENST00000624736	21	9558970	9559155	+	185	1	AC124864.2|AC124864.2-201|ENSG00000279864|ENST00000624736|processed_pseudogene	13.073	6.756	19.829
ENST00000503377	4	2088718	2090617	-	1899	1	AL136360.1|AL136360.1-201|ENSG00000249006|ENST00000503377|processed_pseudogene	8.22	11.608	19.828
ENST00000492062	7	142750665	142753069	+	2404	1	PRSS1|PRSS1-205|ENSG00000204983|ENST00000492062|protein_coding	9.283	10.54	19.823
ENST00000537438	11	18665050	18665548	+	498	1	AP006296.1|AP006296.1-201|ENSG00000257043|ENST00000537438|processed_pseudogene	7.726	12.093	19.819
ENST00000447960	7	65355934	65357176	+	1242	1	AC092685.1|AC092685.1-201|ENSG00000232906|ENST00000447960|processed_pseudogene	12.038	7.777	19.815
ENST00000410429	15	98074667	98074763	-	96	1	RNU6-1186P|RNU6-1186P-201|ENSG00000222361|ENST00000410429|snRNA	9.161	10.653	19.814
ENST00000404228	6	92013842	92014734	+	892	1	RPL5P19|RPL5P19-201|ENSG00000220553|ENST00000404228|processed_pseudogene	9.367	10.446	19.813
ENST00000384041	14	69143852	69143953	-	101	1	RF00019|RF00019.419-201|ENSG00000206768|ENST00000384041|misc_RNA	13.061	6.75	19.811
ENST00000502313	5	78644265	78644845	-	580	1	HMGB1P21|HMGB1P21-201|ENSG00000248909|ENST00000502313|processed_pseudogene	5.118	14.693	19.811
ENST00000516875	5	76948791	76948870	+	79	1	RNU6ATAC36P|RNU6ATAC36P-201|ENSG00000252684|ENST00000516875|snRNA	9.741	10.068	19.809
ENST00000458394	9	120844300	120845276	+	976	1	CUTALP|CUTALP-201|ENSG00000226752|ENST00000458394|transcribed_unitary_pseudogene	10.137	9.663	19.8
ENST00000364930	3	125516979	125517086	+	107	1	RF00019|RF00019.296-201|ENSG00000201800|ENST00000364930|misc_RNA	11.302	8.496	19.798
ENST00000547199	12	110377581	110378014	-	433	1	ANAPC7|ANAPC7-209|ENSG00000196510|ENST00000547199|protein_coding	12.187	7.61	19.797
ENST00000585070	17	28360654	28360734	+	80	1	MIR4723|MIR4723-201|ENSG00000284532|ENST00000585070|miRNA	2.748	17.044	19.792
ENST00000516416	22	36440880	36440970	-	90	1	RF00019|RF00019.679-201|ENSG00000252225|ENST00000516416|misc_RNA	12.215	7.575	19.79
ENST00000619901	Y	11144250	11144492	+	242	1	AC134878.1|AC134878.1-201|ENSG00000274231|ENST00000619901|processed_pseudogene	12.265	7.513	19.778
ENST00000606899	1	16904339	16904776	-	437	1	BX284668.6|BX284668.6-201|ENSG00000272426|ENST00000606899|lincRNA	7.295	12.481	19.776
ENST00000364955	18	47234442	47234548	-	106	1	RNU6-1131P|RNU6-1131P-201|ENSG00000201825|ENST00000364955|snRNA	17.631	2.144	19.775
ENST00000623633	10	73791218	73791490	+	272	1	AC022400.9|AC022400.9-201|ENSG00000280238|ENST00000623633|TEC	8.488	11.279	19.767
ENST00000578534	11	19760004	19760083	-	79	1	MIR4694|MIR4694-201|ENSG00000264309|ENST00000578534|miRNA	11.133	8.63	19.763
ENST00000391305	11	8685439	8685569	+	130	1	SNORA3B|SNORA3B-201|ENSG00000212607|ENST00000391305|snoRNA	10.148	9.615	19.763
ENST00000364157	14	89621918	89622207	+	289	1	RN7SKP107|RN7SKP107-201|ENSG00000201027|ENST00000364157|misc_RNA	9.129	10.616	19.745
ENST00000449061	5	21459560	21501826	+	42266	1	GUSBP1|GUSBP1-201|ENSG00000183666|ENST00000449061|transcribed_unprocessed_pseudogene	10.014	9.727	19.741
ENST00000530724	11	6450169	6451299	-	1130	1	TRIM3|TRIM3-210|ENSG00000110171|ENST00000530724|protein_coding	11.188	8.547	19.735
ENST00000435260	8	56050038	56051207	-	1169	1	AC046176.1|AC046176.1-201|ENSG00000236814|ENST00000435260|processed_pseudogene	11.567	8.165	19.732
ENST00000421086	2	175033778	175034192	-	414	1	AC007435.1|AC007435.1-201|ENSG00000227187|ENST00000421086|processed_pseudogene	9.028	10.704	19.732
ENST00000362802	1	229535064	229535189	-	125	1	RNU4-21P|RNU4-21P-201|ENSG00000199672|ENST00000362802|snRNA	7.915	11.817	19.732
ENST00000430879	3	28427963	28428444	-	481	1	FAM96AP1|FAM96AP1-201|ENSG00000234048|ENST00000430879|processed_pseudogene	3.885	15.828	19.713
ENST00000643320	8	25276945	25277476	-	531	1	AC091185.2|AC091185.2-201|ENSG00000284858|ENST00000643320|processed_pseudogene	12.008	7.704	19.712
ENST00000424137	20	35752814	35753719	+	905	1	RPF2P1|RPF2P1-201|ENSG00000225357|ENST00000424137|processed_pseudogene	11.297	8.412	19.709
ENST00000456841	1	50405430	50406024	-	594	1	FCF1P6|FCF1P6-201|ENSG00000225671|ENST00000456841|processed_pseudogene	11.475	8.226	19.701
ENST00000579996	17	64502070	64503435	-	1365	1	DDX5|DDX5-213|ENSG00000108654|ENST00000579996|protein_coding	10.711	8.99	19.701
ENST00000526371	13	75804174	75805760	+	1586	1	LMO7|LMO7-219|ENSG00000136153|ENST00000526371|protein_coding	8.664	11.033	19.697
ENST00000364952	3	180161886	180161977	-	91	1	RNA5SP149|RNA5SP149-201|ENSG00000201822|ENST00000364952|rRNA	8.456	11.238	19.694
ENST00000495837	5	149545383	149545810	-	427	1	RPL29P14|RPL29P14-201|ENSG00000241112|ENST00000495837|processed_pseudogene	7.981	11.709	19.69
ENST00000475372	18	62415678	62416227	+	549	1	RPL17P44|RPL17P44-201|ENSG00000241088|ENST00000475372|processed_pseudogene	11.614	8.072	19.686
ENST00000313940	11	59364412	59365448	+	1036	1	OR5AN1|OR5AN1-201|ENSG00000176495|ENST00000313940|protein_coding	8.277	11.407	19.684
ENST00000636094	5	6827853	6827921	-	68	1	MIR4278|MIR4278-201|ENSG00000283420|ENST00000636094|miRNA	11.317	8.355	19.672
ENST00000411026	6	166509354	166509433	-	79	1	MIR1913|MIR1913-201|ENSG00000222958|ENST00000411026|miRNA	13.916	5.753	19.669
ENST00000383884	9	133349396	133349470	+	74	1	SNORD24|SNORD24-201|ENSG00000206611|ENST00000383884|snoRNA	8.914	10.749	19.663
ENST00000516883	1	206080239	206080324	+	85	1	RF00271|RF00271.2-201|ENSG00000252692|ENST00000516883|snoRNA	11.64	8.021	19.661
ENST00000618750	7	142772159	142774557	+	2398	1	PRSS2|PRSS2-203|ENSG00000275896|ENST00000618750|protein_coding	10.086	9.572	19.658
ENST00000580149	17	62950831	62951188	-	357	1	TRMT112P3|TRMT112P3-201|ENSG00000265262|ENST00000580149|transcribed_processed_pseudogene	12.01	7.639	19.649
ENST00000517470	8	133392211	133392690	-	479	1	AF186190.1|AF186190.1-201|ENSG00000253638|ENST00000517470|processed_pseudogene	8.492	11.149	19.641
ENST00000440193	3	24096512	24097360	-	848	1	NPM1P23|NPM1P23-201|ENSG00000242109|ENST00000440193|transcribed_processed_pseudogene	9.723	9.916	19.639
ENST00000405542	6	79326568	79327207	-	639	1	AL355379.1|AL355379.1-201|ENSG00000217786|ENST00000405542|processed_pseudogene	8.602	11.025	19.627
ENST00000621925	15	33972059	33972515	-	456	1	AC009268.2|AC009268.2-201|ENSG00000278472|ENST00000621925|sense_intronic	9.161	10.466	19.627
ENST00000583094	12	48771975	48772037	-	62	1	MIR4701|MIR4701-201|ENSG00000264201|ENST00000583094|miRNA	15.958	3.665	19.623
ENST00000481157	12	64867956	64868699	-	743	1	RPL7P39|RPL7P39-201|ENSG00000243020|ENST00000481157|processed_pseudogene	7.694	11.929	19.623
ENST00000583746	2	225010461	225010540	-	79	1	MIR4439|MIR4439-201|ENSG00000263828|ENST00000583746|miRNA	15.307	4.315	19.622
ENST00000491153	1	202729901	202732141	-	2240	1	KDM5B|KDM5B-208|ENSG00000117139|ENST00000491153|protein_coding	10.846	8.776	19.622
ENST00000477191	9	127920881	127921734	-	853	1	PIP5KL1|PIP5KL1-206|ENSG00000167103|ENST00000477191|protein_coding	10.697	8.925	19.622
ENST00000622700	1	51060018	51060103	+	85	1	MIR6500|MIR6500-201|ENSG00000275816|ENST00000622700|miRNA	12.933	6.684	19.617
ENST00000411271	6	143449809	143449911	+	102	1	RNA5SP221|RNA5SP221-201|ENSG00000223203|ENST00000411271|rRNA	12.933	6.684	19.617
ENST00000452198	14	105881539	105881556	-	17	1	IGHD6-25|IGHD6-25-201|ENSG00000225825|ENST00000452198|IG_D_gene	12.933	6.684	19.617
ENST00000457027	1	46370586	46370955	+	369	1	AL122001.1|AL122001.1-201|ENSG00000225779|ENST00000457027|processed_pseudogene	11.917	7.698	19.615
ENST00000385204	X	66018870	66018979	+	109	1	MIR223|MIR223-201|ENSG00000284567|ENST00000385204|miRNA	6.051	13.552	19.603
ENST00000565764	22	26512555	26513912	+	1357	1	Z95115.1|Z95115.1-202|ENSG00000261188|ENST00000565764|antisense	9.802	9.797	19.599
ENST00000552017	12	95286318	95286838	-	520	1	CBX3P5|CBX3P5-201|ENSG00000257666|ENST00000552017|processed_pseudogene	9.302	10.27	19.572
ENST00000383927	1	39120940	39121043	-	103	1	RNU6-608P|RNU6-608P-201|ENSG00000206654|ENST00000383927|snRNA	8.539	11.032	19.571
ENST00000609720	1	181812705	181813261	+	556	1	AL161734.1|AL161734.1-201|ENSG00000272880|ENST00000609720|lincRNA	7.711	11.853	19.564
ENST00000463845	2	23996795	23997085	-	290	1	RN7SL610P|RN7SL610P-201|ENSG00000243847|ENST00000463845|misc_RNA	12.51	7.053	19.563
ENST00000617240	5	140563671	140563751	-	80	1	MIR6831|MIR6831-201|ENSG00000283717|ENST00000617240|miRNA	9.619	9.943	19.562
ENST00000384824	19	53682159	53682245	+	86	1	MIR520F|MIR520F-201|ENSG00000283540|ENST00000384824|miRNA	7.67	11.891	19.561
ENST00000425555	2	39929110	39929998	+	888	1	AC007253.1|AC007253.1-201|ENSG00000235653|ENST00000425555|processed_pseudogene	12.009	7.55	19.559
ENST00000579149	X	6383906	6383963	-	57	1	MIR4770|MIR4770-201|ENSG00000265284|ENST00000579149|miRNA	11.572	7.974	19.546
ENST00000448566	7	55638274	55638842	-	568	1	CDC42P2|CDC42P2-201|ENSG00000234844|ENST00000448566|processed_pseudogene	7.742	11.803	19.545
ENST00000466656	2	230399821	230400477	+	656	1	SP140L|SP140L-207|ENSG00000185404|ENST00000466656|protein_coding	6.033	13.511	19.544
ENST00000622979	2	46668870	46670778	+	1908	1	AC020604.1|AC020604.1-201|ENSG00000279254|ENST00000622979|TEC	12.215	7.325	19.54
ENST00000431935	X	80529037	80530027	+	990	1	HNRNPH3P1|HNRNPH3P1-201|ENSG00000230247|ENST00000431935|processed_pseudogene	13.103	6.428	19.531
ENST00000580506	16	67019519	67019817	+	298	1	RN7SL543P|RN7SL543P-201|ENSG00000265918|ENST00000580506|misc_RNA	8.854	10.677	19.531
ENST00000457786	1	211442274	211442806	+	532	1	ARPC3P2|ARPC3P2-201|ENSG00000238137|ENST00000457786|processed_pseudogene	9.919	9.611	19.53
ENST00000623411	5	134394360	134395008	-	648	1	AC109454.4|AC109454.4-201|ENSG00000279469|ENST00000623411|TEC	8.822	10.697	19.519
ENST00000410620	1	159178473	159178559	+	86	1	RNA5SP60|RNA5SP60-201|ENSG00000222552|ENST00000410620|rRNA	8.948	10.57	19.518
ENST00000394552	20	31547504	31548049	+	545	1	MCTS2P|MCTS2P-201|ENSG00000101898|ENST00000394552|processed_pseudogene	8.674	10.842	19.516
ENST00000490086	3	72006774	72006975	+	201	1	UBE2Q2P9|UBE2Q2P9-201|ENSG00000244130|ENST00000490086|processed_pseudogene	8.204	11.306	19.51
ENST00000385207	14	100884702	100884783	+	81	1	MIR136|MIR136-201|ENSG00000207942|ENST00000385207|miRNA	4.072	15.431	19.503
ENST00000524768	11	75775904	75776929	+	1025	1	AP001922.3|AP001922.3-201|ENSG00000254826|ENST00000524768|sense_intronic	6.864	12.638	19.502
ENST00000618734	15	45702640	45703183	+	543	1	AC068722.2|AC068722.2-201|ENSG00000273972|ENST00000618734|lincRNA	5.061	14.439	19.5
ENST00000582910	18	26348347	26349004	+	657	1	AC022069.1|AC022069.1-201|ENSG00000264911|ENST00000582910|processed_pseudogene	11.713	7.783	19.496
ENST00000512424	3	133546071	133546272	-	201	1	AC022296.2|AC022296.2-201|ENSG00000250983|ENST00000512424|processed_pseudogene	8.751	10.741	19.492
ENST00000512421	4	10294463	10295579	-	1116	1	AC006499.7|AC006499.7-201|ENSG00000251338|ENST00000512421|processed_pseudogene	8.472	10.996	19.468
ENST00000516850	12	120313238	120313341	-	103	1	RNU6-1088P|RNU6-1088P-201|ENSG00000252659|ENST00000516850|snRNA	11.74	7.722	19.462
ENST00000618494	20	5045761	5046276	-	515	1	AL121890.3|AL121890.3-201|ENSG00000277087|ENST00000618494|lincRNA	11.954	7.502	19.456
ENST00000623530	9	122628579	122629573	-	994	1	OR1B1|OR1B1-201|ENSG00000280094|ENST00000623530|protein_coding	9.511	9.945	19.456
ENST00000516658	20	51902291	51902395	+	104	1	RNU6-347P|RNU6-347P-201|ENSG00000252467|ENST00000516658|snRNA	6.342	13.111	19.453
ENST00000391200	12	108778144	108778271	-	127	1	RF00561|RF00561.18-201|ENSG00000273499|ENST00000391200|snoRNA	6.925	12.526	19.451
ENST00000610667	10	88259129	88259372	-	243	1	AL353149.1|AL353149.1-201|ENSG00000275015|ENST00000610667|unprocessed_pseudogene	6.334	13.093	19.427
ENST00000400943	1	239972787	239974245	+	1458	1	AL356361.1|AL356361.1-201|ENSG00000215805|ENST00000400943|processed_pseudogene	11.159	8.261	19.42
ENST00000407924	6	27737000	27738494	-	1494	1	GPR89P|GPR89P-201|ENSG00000216915|ENST00000407924|processed_pseudogene	10.67	8.747	19.417
ENST00000512554	5	39888576	39889059	-	483	1	GCSHP1|GCSHP1-201|ENSG00000248651|ENST00000512554|processed_pseudogene	10.242	9.175	19.417
ENST00000363528	15	25213648	25213729	+	81	1	SNORD115-24|SNORD115-24-201|ENSG00000200398|ENST00000363528|snoRNA	6.786	12.625	19.411
ENST00000507346	5	96880933	96883825	+	2892	1	ERAP2|ERAP2-203|ENSG00000164308|ENST00000507346|protein_coding	9.389	10.019	19.408
ENST00000468716	1	171762074	171762524	+	450	1	Z98751.2|Z98751.2-201|ENSG00000236741|ENST00000468716|processed_pseudogene	8.55	10.858	19.408
ENST00000477225	3	49123325	49123955	-	630	1	LAMB2|LAMB2-207|ENSG00000172037|ENST00000477225|protein_coding	7.503	11.904	19.407
ENST00000398190	10	95594598	95595372	+	774	1	RPS3AP36|RPS3AP36-201|ENSG00000214362|ENST00000398190|processed_pseudogene	12.357	7.047	19.404
ENST00000581873	17	28861655	28861730	-	75	1	MIR4732|MIR4732-201|ENSG00000284085|ENST00000581873|miRNA	8.795	10.605	19.4
ENST00000516097	4	104974672	104974771	+	99	1	RNU6-351P|RNU6-351P-201|ENSG00000251906|ENST00000516097|snRNA	3.331	16.069	19.4
ENST00000385194	17	7017615	7017701	-	86	1	MIR195|MIR195-201|ENSG00000284112|ENST00000385194|miRNA	12.783	6.606	19.389
ENST00000384867	19	53675711	53675797	+	86	1	MIR520E|MIR520E-201|ENSG00000207599|ENST00000384867|miRNA	12.783	6.606	19.389
ENST00000411940	X	138627077	138627343	+	266	1	AL031386.1|AL031386.1-201|ENSG00000232183|ENST00000411940|antisense	7.852	11.534	19.386
ENST00000365096	19	24004358	24004507	-	149	1	RNA5-8SP4|RNA5-8SP4-201|ENSG00000201966|ENST00000365096|rRNA	13.281	6.101	19.382
ENST00000317254	11	5754693	5755729	+	1036	1	OR52N4|OR52N4-201|ENSG00000181074|ENST00000317254|protein_coding	11.036	8.336	19.372
ENST00000384612	14	88840165	88840263	+	98	1	RF00019|RF00019.535-201|ENSG00000207342|ENST00000384612|misc_RNA	10.096	9.276	19.372
ENST00000516303	17	30246757	30246820	-	63	1	RF00154|RF00154.2-201|ENSG00000252112|ENST00000516303|snoRNA	13.96	5.411	19.371
ENST00000531618	11	8937579	8938211	-	632	1	ASCL3|ASCL3-201|ENSG00000176009|ENST00000531618|protein_coding	6.958	12.406	19.364
ENST00000416584	3	176068042	176068908	-	866	1	EI24P1|EI24P1-201|ENSG00000236357|ENST00000416584|processed_pseudogene	9.775	9.578	19.353
ENST00000584704	22	40813883	40813958	-	75	1	MIR4766|MIR4766-201|ENSG00000266594|ENST00000584704|miRNA	10.26	9.09	19.35
ENST00000623768	21	15346652	15346738	+	86	1	AF246928.1|AF246928.1-201|ENSG00000280082|ENST00000623768|TEC	14.061	5.285	19.346
ENST00000604882	5	80650000	80650086	-	86	1	MTRNR2L2|MTRNR2L2-201|ENSG00000271043|ENST00000604882|processed_pseudogene	14.061	5.285	19.346
ENST00000438745	3	26216322	26216877	+	555	1	HMGB3P12|HMGB3P12-201|ENSG00000237603|ENST00000438745|processed_pseudogene	9.31	10.032	19.342
ENST00000580581	1	52928674	52928772	+	98	1	MIR1273F|MIR1273F-201|ENSG00000264834|ENST00000580581|miRNA	11.218	8.116	19.334
ENST00000385573	2	135136628	135136755	+	127	1	SNORA40B|SNORA40B-201|ENSG00000208308|ENST00000385573|snoRNA	10.387	8.947	19.334
ENST00000443781	9	105710290	105710781	-	491	1	AL592437.1|AL592437.1-201|ENSG00000228366|ENST00000443781|processed_pseudogene	10.075	9.257	19.332
ENST00000514003	4	69215908	69216635	-	727	1	AC114797.1|AC114797.1-201|ENSG00000268803|ENST00000514003|unprocessed_pseudogene	10.888	8.44	19.328
ENST00000530974	11	57870322	57870571	-	249	1	AP003484.1|AP003484.1-201|ENSG00000255266|ENST00000530974|processed_pseudogene	8.83	10.496	19.326
ENST00000519700	3	112802596	112803604	+	1008	1	AC092892.1|AC092892.1-202|ENSG00000242770|ENST00000519700|processed_transcript	8.616	10.709	19.325
ENST00000492764	14	81777016	81777613	-	597	1	RPL9P6|RPL9P6-201|ENSG00000241891|ENST00000492764|processed_pseudogene	8.286	11.039	19.325
ENST00000578475	2	110069961	110070042	-	81	1	MIR4267|MIR4267-201|ENSG00000265682|ENST00000578475|miRNA	9.5	9.82	19.32
ENST00000427567	3	12673699	12673883	+	184	1	CRIP1P1|CRIP1P1-201|ENSG00000233252|ENST00000427567|processed_pseudogene	13.144	6.175	19.319
ENST00000636283	2	231493708	231495299	-	1591	1	AC017104.4|AC017104.4-201|ENSG00000283312|ENST00000636283|processed_pseudogene	9.674	9.642	19.316
ENST00000613130	15	20642799	20643448	-	649	1	AC023310.4|AC023310.4-201|ENSG00000278626|ENST00000613130|lincRNA	8.808	10.505	19.313
ENST00000551462	12	101963901	101964340	+	439	1	NENFP2|NENFP2-201|ENSG00000258288|ENST00000551462|processed_pseudogene	10.768	8.542	19.31
ENST00000492606	1	19092733	19093440	-	707	1	UBR4|UBR4-215|ENSG00000127481|ENST00000492606|protein_coding	8.863	10.447	19.31
ENST00000390436	14	21868839	21869365	+	526	1	TRAV13-1|TRAV13-1-201|ENSG00000211788|ENST00000390436|TR_V_gene	10.659	8.641	19.3
ENST00000392269	10	44414649	44415153	-	504	1	RPL9P21|RPL9P21-201|ENSG00000214089|ENST00000392269|processed_pseudogene	9.379	9.92	19.299
ENST00000483915	1	202962550	202963559	-	1009	1	CYB5R1|CYB5R1-206|ENSG00000159348|ENST00000483915|protein_coding	9.261	10.023	19.284
ENST00000531069	11	3989163	3989463	-	300	1	AC087441.1|AC087441.1-201|ENSG00000224555|ENST00000531069|processed_pseudogene	12.459	6.818	19.277
ENST00000390958	5	69530613	69530717	-	104	1	RNU6-724P|RNU6-724P-201|ENSG00000212260|ENST00000390958|snRNA	11.628	7.648	19.276
ENST00000390530	14	22537622	22537680	+	58	1	TRAJ7|TRAJ7-201|ENSG00000211882|ENST00000390530|TR_J_gene	9.477	9.796	19.273
ENST00000383965	1	171253906	171254022	-	116	1	RF00019|RF00019.401-201|ENSG00000206692|ENST00000383965|misc_RNA	9.477	9.796	19.273
ENST00000526546	11	62789169	62789823	+	654	1	TMEM179B|TMEM179B-202|ENSG00000185475|ENST00000526546|protein_coding	10.758	8.514	19.272
ENST00000407180	6	117431591	117432442	+	851	1	RAP1BP3|RAP1BP3-201|ENSG00000219703|ENST00000407180|processed_pseudogene	10.593	8.679	19.272
ENST00000312153	11	56700388	56701305	+	917	1	OR9G1|OR9G1-201|ENSG00000174914|ENST00000312153|protein_coding	9.351	9.913	19.264
ENST00000448435	X	82497669	82497924	-	255	1	AL031313.1|AL031313.1-201|ENSG00000228041|ENST00000448435|processed_pseudogene	10.347	8.912	19.259
ENST00000574825	6	62611153	62611327	-	174	1	AL355375.2|AL355375.2-201|ENSG00000262566|ENST00000574825|processed_pseudogene	10.109	9.143	19.252
ENST00000604589	14	63808546	63808732	+	186	1	RPS28P1|RPS28P1-201|ENSG00000270912|ENST00000604589|processed_pseudogene	8.866	10.385	19.251
ENST00000584845	5	90016621	90016720	-	99	1	MIR3660|MIR3660-201|ENSG00000264342|ENST00000584845|miRNA	7.773	11.478	19.251
ENST00000455507	6	158841721	158842170	-	449	1	OSTCP1|OSTCP1-201|ENSG00000243775|ENST00000455507|transcribed_processed_pseudogene	7.1	12.147	19.247
ENST00000385280	X	50008964	50009028	+	64	1	MIR362|MIR362-201|ENSG00000208015|ENST00000385280|miRNA	8.589	10.653	19.242
ENST00000479676	18	6601540	6601836	+	296	1	RN7SL282P|RN7SL282P-201|ENSG00000243591|ENST00000479676|misc_RNA	10.028	9.213	19.241
ENST00000509058	4	187370648	187371921	+	1273	1	LINC02514|LINC02514-201|ENSG00000250042|ENST00000509058|lincRNA	9.154	10.086	19.24
ENST00000440562	22	22157382	22157631	+	249	1	AC245517.3|AC245517.3-201|ENSG00000233720|ENST00000440562|unprocessed_pseudogene	11.479	7.758	19.237
ENST00000605409	12	48800576	48801086	-	510	1	AC117498.3|AC117498.3-201|ENSG00000271547|ENST00000605409|processed_pseudogene	11.209	8.021	19.23
ENST00000384638	3	195419436	195419546	-	110	1	RF00019|RF00019.540-201|ENSG00000207368|ENST00000384638|misc_RNA	11.993	7.231	19.224
ENST00000497577	18	9102695	9103856	+	1161	1	NDUFV2|NDUFV2-207|ENSG00000178127|ENST00000497577|protein_coding	10.416	8.808	19.224
ENST00000385201	5	160485352	160485450	+	98	1	MIR146A|MIR146A-201|ENSG00000283733|ENST00000385201|miRNA	14.583	4.638	19.221
ENST00000412709	9	18717974	18718526	-	552	1	RAP1BP1|RAP1BP1-201|ENSG00000236857|ENST00000412709|processed_pseudogene	9.958	9.263	19.221
ENST00000614612	13	106506046	106506713	-	667	1	AL138689.1|AL138689.1-201|ENSG00000274204|ENST00000614612|sense_intronic	5.933	13.288	19.221
ENST00000503825	4	77958000	77958780	-	780	1	AC114801.2|AC114801.2-201|ENSG00000248926|ENST00000503825|processed_pseudogene	9.02	10.197	19.217
ENST00000363023	8	20290174	20290289	+	115	1	RNA5SP257|RNA5SP257-201|ENSG00000274467|ENST00000363023|rRNA	16.251	2.964	19.215
ENST00000435889	10	67960702	67961464	-	762	1	RPS3AP38|RPS3AP38-201|ENSG00000226318|ENST00000435889|processed_pseudogene	9.81	9.395	19.205
ENST00000527287	11	4431323	4432277	-	954	1	OR52P2P|OR52P2P-201|ENSG00000171999|ENST00000527287|unitary_pseudogene	6.338	12.864	19.202
ENST00000643017	7	99032894	99032940	+	46	1	AC004893.2|AC004893.2-201|ENSG00000284840|ENST00000643017|transcribed_unprocessed_pseudogene	16.729	2.47	19.199
ENST00000638132	20	29741510	29741661	-	151	1	RF00002|RF00002.5-201|ENSG00000283291|ENST00000638132|rRNA	10.921	8.278	19.199
ENST00000429930	10	13308145	13308447	-	302	1	C8orf59P1|C8orf59P1-201|ENSG00000226209|ENST00000429930|processed_pseudogene	10.921	8.278	19.199
ENST00000559441	15	34237481	34238710	-	1229	1	SLC12A6|SLC12A6-211|ENSG00000140199|ENST00000559441|protein_coding	12.076	7.119	19.195
ENST00000614905	5	43143362	43143514	-	152	1	AC106800.4|AC106800.4-201|ENSG00000278487|ENST00000614905|processed_pseudogene	7.232	11.961	19.193
ENST00000514977	8	126174186	126175014	-	828	1	RFPL4AP5|RFPL4AP5-201|ENSG00000248720|ENST00000514977|processed_pseudogene	8.763	10.43	19.193
ENST00000385234	X	147230984	147231077	-	93	1	MIR507|MIR507-201|ENSG00000207969|ENST00000385234|miRNA	10.639	8.553	19.192
ENST00000414338	1	67561073	67561446	+	373	1	AL590559.1|AL590559.1-201|ENSG00000238139|ENST00000414338|processed_pseudogene	9.137	10.053	19.19
ENST00000478252	3	94075912	94077175	-	1263	1	RBBP4P2|RBBP4P2-201|ENSG00000242457|ENST00000478252|processed_pseudogene	9.923	9.267	19.19
ENST00000384028	16	30710537	30710665	+	128	1	SNORA30|SNORA30-201|ENSG00000206755|ENST00000384028|snoRNA	10.306	8.877	19.183
ENST00000422899	2	198190964	198191517	-	553	1	AC020719.1|AC020719.1-202|ENSG00000237035|ENST00000422899|lincRNA	10.139	9.041	19.18
ENST00000560517	14	24236975	24237953	+	978	1	GMPR2|GMPR2-227|ENSG00000100938|ENST00000560517|protein_coding	10.117	9.062	19.179
ENST00000603391	8	8933721	8934006	-	285	1	AC087763.1|AC087763.1-201|ENSG00000270966|ENST00000603391|processed_pseudogene	10.8	8.373	19.173
ENST00000516287	20	4868984	4869118	+	134	1	RF00322|RF00322.7-201|ENSG00000252096|ENST00000516287|snoRNA	9.845	9.328	19.173
ENST00000408644	1	220825776	220825893	+	117	1	RF00619|RF00619.2-201|ENSG00000276642|ENST00000408644|snRNA	7.517	11.654	19.171
ENST00000465792	3	186786076	186787290	+	1214	1	EIF4A2|EIF4A2-213|ENSG00000156976|ENST00000465792|protein_coding	6.067	13.104	19.171
ENST00000531655	11	4474813	4475755	+	942	1	OR52K3P|OR52K3P-201|ENSG00000225101|ENST00000531655|transcribed_unprocessed_pseudogene	11.087	8.082	19.169
ENST00000554853	14	21184341	21184959	-	618	1	AL157687.1|AL157687.1-201|ENSG00000258906|ENST00000554853|processed_pseudogene	9.606	9.561	19.167
ENST00000391232	2	202276431	202276518	+	87	1	SNORD70|SNORD70-201|ENSG00000212534|ENST00000391232|snoRNA	12.636	6.53	19.166
ENST00000362287	14	23388596	23388666	-	70	1	MIR208A|MIR208A-201|ENSG00000199157|ENST00000362287|miRNA	9.423	9.74	19.163
ENST00000391219	9	98032230	98032335	+	105	1	RNU6-918P|RNU6-918P-201|ENSG00000212521|ENST00000391219|snRNA	9.423	9.74	19.163
ENST00000390926	16	11274113	11274236	-	123	1	RF00554|RF00554.2-201|ENSG00000212228|ENST00000390926|snoRNA	7.15	12.01	19.16
ENST00000615146	12	56010091	56010574	-	483	1	AC034102.8|AC034102.8-201|ENSG00000273890|ENST00000615146|antisense	10.925	8.234	19.159
ENST00000569597	16	8644437	8646222	+	1785	1	METTL22|METTL22-217|ENSG00000067365|ENST00000569597|protein_coding	9.546	9.612	19.158
ENST00000586010	19	56363176	56364997	-	1821	1	AC006116.9|AC006116.9-202|ENSG00000267606|ENST00000586010|lincRNA	9.297	9.859	19.156
ENST00000483430	12	64396533	64396997	+	464	1	RPS11P6|RPS11P6-202|ENSG00000243024|ENST00000483430|transcribed_processed_pseudogene	5.686	13.469	19.155
ENST00000637703	18	75086368	75086514	+	146	1	RF01699|RF01699.3-201|ENSG00000283452|ENST00000637703|sRNA	9.036	10.118	19.154
ENST00000558296	14	67579294	67580307	+	1013	1	PLEKHH1|PLEKHH1-204|ENSG00000054690|ENST00000558296|protein_coding	7.597	11.554	19.151
ENST00000623182	21	9026821	9027329	-	508	1	CR392039.2|CR392039.2-201|ENSG00000279414|ENST00000623182|processed_pseudogene	9.305	9.842	19.147
ENST00000611491	7	101273322	101273715	+	393	1	AC006329.2|AC006329.2-201|ENSG00000278683|ENST00000611491|unprocessed_pseudogene	6.714	12.433	19.147
ENST00000582203	20	63286808	63286866	+	58	1	MIR4326|MIR4326-201|ENSG00000266104|ENST00000582203|miRNA	13.268	5.877	19.145
ENST00000624789	12	124623391	124623987	+	596	1	AC073592.10|AC073592.10-201|ENSG00000280444|ENST00000624789|TEC	9.038	10.105	19.143
ENST00000391247	12	26373598	26373733	-	135	1	RNA5SP354|RNA5SP354-201|ENSG00000212549|ENST00000391247|rRNA	6.515	12.625	19.14
ENST00000509510	5	127784618	127787042	-	2424	1	CUL1P1|CUL1P1-201|ENSG00000251032|ENST00000509510|processed_pseudogene	8.118	11.016	19.134
ENST00000637412	3	195701618	195711643	+	10025	1	SMBD1P|SMBD1P-201|ENSG00000283426|ENST00000637412|transcribed_unitary_pseudogene	9.102	10.031	19.133
ENST00000505915	4	9677308	9677934	+	626	1	ENPP7P11|ENPP7P11-201|ENSG00000250942|ENST00000505915|processed_pseudogene	8.605	10.528	19.133
ENST00000365532	14	31244761	31244861	+	100	1	RF00019|RF00019.364-201|ENSG00000202402|ENST00000365532|misc_RNA	5.497	13.636	19.133
ENST00000620935	7	96306810	96306874	+	64	1	AC084368.1|AC084368.1-201|ENSG00000275834|ENST00000620935|processed_pseudogene	12.024	7.102	19.126
ENST00000430111	13	102742990	102745224	+	2234	1	LINC00283|LINC00283-201|ENSG00000231633|ENST00000430111|antisense	9.153	9.969	19.122
ENST00000478179	1	157697168	157697919	-	751	1	FCRL3|FCRL3-207|ENSG00000160856|ENST00000478179|protein_coding	11.857	7.263	19.12
ENST00000607389	5	132817248	132818000	-	752	1	AC004775.1|AC004775.1-201|ENSG00000272203|ENST00000607389|lincRNA	11.257	7.857	19.114
ENST00000603137	2	28015777	28016482	-	705	1	AC021171.1|AC021171.1-201|ENSG00000270528|ENST00000603137|processed_pseudogene	6.861	12.249	19.11
ENST00000385282	16	69933081	69933180	+	99	1	MIR140|MIR140-201|ENSG00000208017|ENST00000385282|miRNA	12.215	6.887	19.102
ENST00000385022	X	134540508	134540607	-	99	1	MIR450A2|MIR450A2-201|ENSG00000207755|ENST00000385022|miRNA	12.215	6.887	19.102
ENST00000577959	7	97964405	97964481	-	76	1	MIR5692C2|MIR5692C2-201|ENSG00000266668|ENST00000577959|miRNA	10.125	8.971	19.096
ENST00000473031	3	69769487	69769773	-	286	1	RN7SL418P|RN7SL418P-201|ENSG00000241665|ENST00000473031|misc_RNA	11.147	7.946	19.093
ENST00000565888	6	28166559	28167368	+	809	1	ZNF192P1|ZNF192P1-203|ENSG00000226314|ENST00000565888|transcribed_unprocessed_pseudogene	8.697	10.394	19.091
ENST00000505539	4	153307792	153308717	-	925	1	ANXA2P1|ANXA2P1-201|ENSG00000213406|ENST00000505539|processed_pseudogene	9.508	9.582	19.09
ENST00000521337	8	133754811	133755450	+	639	1	MTND2P7|MTND2P7-201|ENSG00000253970|ENST00000521337|processed_pseudogene	8.946	10.136	19.082
ENST00000616055	X	135710095	135710377	-	282	1	AC240442.1|AC240442.1-201|ENSG00000274601|ENST00000616055|unprocessed_pseudogene	7.797	11.282	19.079
ENST00000569826	15	42571927	42572433	+	506	1	MYL12BP1|MYL12BP1-201|ENSG00000260490|ENST00000569826|processed_pseudogene	6.952	12.126	19.078
ENST00000440938	2	173485865	173486362	-	497	1	PPIAP66|PPIAP66-201|ENSG00000226131|ENST00000440938|processed_pseudogene	10.617	8.459	19.076
ENST00000517015	7	102194076	102194164	-	88	1	RF00554|RF00554.11-201|ENSG00000252824|ENST00000517015|snoRNA	8.745	10.33	19.075
ENST00000429293	1	34850694	34851555	+	861	1	AL122010.1|AL122010.1-201|ENSG00000230163|ENST00000429293|antisense	9.704	9.37	19.074
ENST00000468865	1	43363728	43365268	-	1540	1	ELOVL1|ELOVL1-205|ENSG00000066322|ENST00000468865|protein_coding	7.781	11.289	19.07
ENST00000363666	1	110272484	110272607	+	123	1	RF00402|RF00402.4-201|ENSG00000200536|ENST00000363666|snoRNA	9.831	9.238	19.069
ENST00000419682	2	85262144	85262267	-	123	1	AC093162.1|AC093162.1-201|ENSG00000230299|ENST00000419682|processed_pseudogene	9.831	9.238	19.069
ENST00000391218	10	67808502	67808608	+	106	1	RNU6-1250P|RNU6-1250P-201|ENSG00000212520|ENST00000391218|snRNA	7.26	11.792	19.052
ENST00000362381	2	207680533	207680639	-	106	1	RNU6-664P|RNU6-664P-201|ENSG00000199251|ENST00000362381|snRNA	7.26	11.792	19.052
ENST00000410900	2	216793489	216793600	-	111	1	RNA5SP120|RNA5SP120-201|ENSG00000222832|ENST00000410900|rRNA	11.885	7.166	19.051
ENST00000384599	9	109324685	109324796	+	111	1	RF00019|RF00019.534-201|ENSG00000207329|ENST00000384599|misc_RNA	11.885	7.166	19.051
ENST00000363455	20	30309015	30309126	-	111	1	RF00019|RF00019.137-201|ENSG00000200325|ENST00000363455|misc_RNA	11.885	7.166	19.051
ENST00000411853	3	193993331	193993985	-	654	1	DPPA2P3|DPPA2P3-201|ENSG00000224403|ENST00000411853|processed_pseudogene	7.06	11.988	19.048
ENST00000362680	11	2372638	2372750	+	112	1	RF00019|RF00019.45-201|ENSG00000199550|ENST00000362680|misc_RNA	6.871	12.175	19.046
ENST00000432517	X	72159845	72160346	+	501	1	BX119917.1|BX119917.1-201|ENSG00000225471|ENST00000432517|transcribed_processed_pseudogene	7.022	12.021	19.043
ENST00000610909	15	80057425	80057684	-	259	1	RF00017|RF00017.85-201|ENSG00000275460|ENST00000610909|misc_RNA	8.065	10.968	19.033
ENST00000516053	11	34941837	34941920	+	83	1	MIR1343|MIR1343-201|ENSG00000251862|ENST00000516053|miRNA	3.974	15.059	19.033
ENST00000481521	1	19424384	19424671	+	287	1	RN7SL277P|RN7SL277P-201|ENSG00000240490|ENST00000481521|misc_RNA	11.108	7.918	19.026
ENST00000494289	7	141911463	141911943	+	480	1	OR9N1P|OR9N1P-202|ENSG00000244292|ENST00000494289|transcribed_unprocessed_pseudogene	11.68	7.339	19.019
ENST00000460287	1	226493188	226493489	-	301	1	CDKN2AIPNLP1|CDKN2AIPNLP1-201|ENSG00000177770|ENST00000460287|processed_pseudogene	6.939	12.08	19.019
ENST00000559595	15	96388214	96389056	-	842	1	AC087477.6|AC087477.6-201|ENSG00000259614|ENST00000559595|processed_pseudogene	12.534	6.478	19.012
ENST00000614579	8	69851148	69851436	-	288	1	RF00017|RF00017.171-201|ENSG00000277740|ENST00000614579|misc_RNA	9.543	9.469	19.012
ENST00000485389	3	159721524	159722401	-	877	1	AC092943.1|AC092943.1-201|ENSG00000243116|ENST00000485389|processed_pseudogene	8.775	10.236	19.011
ENST00000504195	5	123468781	123469429	-	648	1	HMGB3P17|HMGB3P17-201|ENSG00000249400|ENST00000504195|processed_pseudogene	8.313	10.697	19.01
ENST00000505417	4	9583942	9584131	-	189	1	SNRPCP13|SNRPCP13-201|ENSG00000249799|ENST00000505417|processed_pseudogene	6.98	12.024	19.004
ENST00000540240	16	19607778	19608726	+	948	1	VPS35L|VPS35L-212|ENSG00000103544|ENST00000540240|protein_coding	8.813	10.188	19.001
ENST00000453523	2	202231696	202231849	+	153	1	AC079354.2|AC079354.2-201|ENSG00000224463|ENST00000453523|processed_pseudogene	9.341	9.655	18.996
ENST00000506077	4	10284961	10285708	-	747	1	AC006499.3|AC006499.3-201|ENSG00000250505|ENST00000506077|processed_pseudogene	9.713	9.279	18.992
ENST00000426392	7	39854494	39855056	-	562	1	RWDD4P2|RWDD4P2-201|ENSG00000175741|ENST00000426392|processed_pseudogene	12.519	6.47	18.989
ENST00000363225	15	100560686	100560792	-	106	1	RNU6-181P|RNU6-181P-201|ENSG00000200095|ENST00000363225|snRNA	9.334	9.648	18.982
ENST00000384463	2	4945277	4945383	+	106	1	RNU6-649P|RNU6-649P-201|ENSG00000207192|ENST00000384463|snRNA	9.334	9.648	18.982
ENST00000616886	12	97493897	97494003	+	106	1	RF01965|RF01965.1-201|ENSG00000275231|ENST00000616886|misc_RNA	9.334	9.648	18.982
ENST00000516398	12	89726936	89727042	+	106	1	RNA5SP365|RNA5SP365-201|ENSG00000252207|ENST00000516398|rRNA	9.334	9.648	18.982
ENST00000406783	6	132698783	132699667	+	884	1	CCNG1P1|CCNG1P1-201|ENSG00000218991|ENST00000406783|processed_pseudogene	9.203	9.769	18.972
ENST00000364711	10	6149623	6149940	+	317	1	RN7SKP78|RN7SKP78-201|ENSG00000201581|ENST00000364711|misc_RNA	11.444	7.527	18.971
ENST00000624751	4	137601899	137602433	-	534	1	AC116563.2|AC116563.2-201|ENSG00000280352|ENST00000624751|TEC	5.353	13.618	18.971
ENST00000551231	12	50991599	50993144	-	1545	1	SLC11A2|SLC11A2-226|ENSG00000110911|ENST00000551231|protein_coding	8.965	10.002	18.967
ENST00000453778	1	153746851	153751227	-	4376	1	AL513523.4|AL513523.4-201|ENSG00000243613|ENST00000453778|antisense	8.943	10.023	18.966
ENST00000390462	14	22221896	22222475	+	579	1	TRAV35|TRAV35-201|ENSG00000211814|ENST00000390462|TR_V_pseudogene	7.974	10.99	18.964
ENST00000560760	15	79832466	79833554	-	1088	1	AC021483.1|AC021483.1-201|ENSG00000259548|ENST00000560760|lincRNA	10.913	8.042	18.955
ENST00000490878	2	85541482	85542129	+	647	1	MAT2A|MAT2A-206|ENSG00000168906|ENST00000490878|protein_coding	10.874	8.079	18.953
ENST00000605434	11	6297189	6298606	-	1417	1	AC068733.2|AC068733.2-201|ENSG00000270435|ENST00000605434|processed_pseudogene	8.689	10.264	18.953
ENST00000390962	7	23396446	23396516	+	70	1	SNORD65C|SNORD65C-201|ENSG00000212264|ENST00000390962|snoRNA	15.705	3.247	18.952
ENST00000469306	11	126245035	126245282	+	247	1	RN7SL351P|RN7SL351P-201|ENSG00000240098|ENST00000469306|misc_RNA	11.127	7.821	18.948
ENST00000465547	3	148994212	148996760	+	2548	1	GYG1|GYG1-204|ENSG00000163754|ENST00000465547|protein_coding	8.111	10.837	18.948
ENST00000384076	1	235915415	235915521	+	106	1	RNU6-968P|RNU6-968P-201|ENSG00000206803|ENST00000384076|snRNA	10.371	8.576	18.947
ENST00000384681	14	31686692	31686798	-	106	1	RNU6-455P|RNU6-455P-201|ENSG00000207412|ENST00000384681|snRNA	10.371	8.576	18.947
ENST00000578108	22	37988794	37988853	+	59	1	MIR4534|MIR4534-201|ENSG00000284266|ENST00000578108|miRNA	9.316	9.63	18.946
ENST00000390519	14	22525650	22525715	+	65	1	TRAJ18|TRAJ18-201|ENSG00000211871|ENST00000390519|TR_J_gene	8.456	10.489	18.945
ENST00000618842	18	10759584	10759649	-	65	1	MIR6788|MIR6788-201|ENSG00000274838|ENST00000618842|miRNA	8.456	10.489	18.945
ENST00000577874	20	54068408	54068485	-	77	1	MIR4756|MIR4756-201|ENSG00000265595|ENST00000577874|miRNA	7.139	11.806	18.945
ENST00000385228	3	171106664	171106759	-	95	1	MIR569|MIR569-201|ENSG00000207963|ENST00000385228|miRNA	5.786	13.157	18.943
ENST00000384364	18	9250110	9250211	+	101	1	RF00019|RF00019.480-201|ENSG00000207092|ENST00000384364|misc_RNA	5.442	13.5	18.942
ENST00000424553	7	31941261	31941583	+	322	1	SNX2P2|SNX2P2-201|ENSG00000236460|ENST00000424553|processed_pseudogene	13.998	4.94	18.938
ENST00000403053	6	5817421	5818366	-	945	1	AL136968.1|AL136968.1-201|ENSG00000216360|ENST00000403053|processed_pseudogene	9.074	9.86	18.934
ENST00000489989	3	103240987	103241230	+	243	1	NDUFA4P2|NDUFA4P2-201|ENSG00000236691|ENST00000489989|processed_pseudogene	7.238	11.69	18.928
ENST00000449636	11	62690275	62691339	-	1064	1	BSCL2|BSCL2-212|ENSG00000168000|ENST00000449636|protein_coding	8.782	10.145	18.927
ENST00000607795	7	16593626	16594224	-	598	1	AC005014.2|AC005014.2-201|ENSG00000272361|ENST00000607795|lincRNA	7.905	11.021	18.926
ENST00000593886	19	21839597	21841647	-	2050	1	ZNF43|ZNF43-204|ENSG00000198521|ENST00000593886|protein_coding	9.492	9.423	18.915
ENST00000614993	7	116959593	116959805	+	212	1	RF02190|RF02190.1-201|ENSG00000274606|ENST00000614993|misc_RNA	11.408	7.504	18.912
ENST00000516443	10	54452423	54452511	-	88	1	RNU6-687P|RNU6-687P-201|ENSG00000252252|ENST00000516443|snRNA	13.742	5.165	18.907
ENST00000482613	13	96169545	96169847	+	302	1	RN7SL164P|RN7SL164P-201|ENSG00000242614|ENST00000482613|misc_RNA	8.372	10.535	18.907
ENST00000624182	11	90125658	90126061	+	403	1	AP000648.2|AP000648.2-201|ENSG00000279299|ENST00000624182|TEC	7.911	10.996	18.907
ENST00000627071	7	148987527	148989432	+	1905	1	GHET1|GHET1-201|ENSG00000281189|ENST00000627071|lincRNA	9.06	9.842	18.902
ENST00000437242	2	54051334	54051760	+	426	1	HMGB1P31|HMGB1P31-201|ENSG00000233266|ENST00000437242|processed_pseudogene	9.032	9.869	18.901
ENST00000454851	7	28615097	28615888	-	791	1	AC005105.1|AC005105.1-201|ENSG00000225286|ENST00000454851|processed_pseudogene	10.424	8.476	18.9
ENST00000603908	1	235565761	235566937	+	1176	1	FO393422.1|FO393422.1-201|ENSG00000270710|ENST00000603908|processed_pseudogene	9.816	9.083	18.899
ENST00000457471	1	235519971	235520685	+	714	1	MTCYBP14|MTCYBP14-201|ENSG00000238236|ENST00000457471|processed_pseudogene	10.778	8.116	18.894
ENST00000635217	20	29324092	29325049	+	957	1	DUX4L33|DUX4L33-201|ENSG00000282894|ENST00000635217|unprocessed_pseudogene	6.663	12.23	18.893
ENST00000583905	20	34049119	34049190	+	71	1	MIR4755|MIR4755-201|ENSG00000264616|ENST00000583905|miRNA	9.29	9.602	18.892
ENST00000390485	14	22483004	22483069	+	65	1	TRAJ53|TRAJ53-201|ENSG00000211837|ENST00000390485|TR_J_gene	10.148	8.741	18.889
ENST00000518264	8	103016744	103017589	+	845	1	NPM1P52|NPM1P52-201|ENSG00000253663|ENST00000518264|processed_pseudogene	10.148	8.741	18.889
ENST00000564816	16	53010395	53011286	-	891	1	AC007346.2|AC007346.2-201|ENSG00000260939|ENST00000564816|processed_pseudogene	10.981	7.907	18.888
ENST00000492153	1	161213250	161213979	+	729	1	NDUFS2|NDUFS2-212|ENSG00000158864|ENST00000492153|protein_coding	8.445	10.443	18.888
ENST00000515909	2	11561194	11561306	+	112	1	RNU2-13P|RNU2-13P-201|ENSG00000251718|ENST00000515909|snRNA	11.779	7.102	18.881
ENST00000422734	10	24157835	24158781	+	946	1	NUP35P1|NUP35P1-201|ENSG00000223928|ENST00000422734|processed_pseudogene	10.11	8.768	18.878
ENST00000400019	X	9818239	9819469	-	1230	1	EIF5P1|EIF5P1-201|ENSG00000215319|ENST00000400019|processed_pseudogene	10.1	8.776	18.876
ENST00000480448	3	101163094	101163986	+	892	1	ACTR3P3|ACTR3P3-201|ENSG00000242573|ENST00000480448|processed_pseudogene	10.722	8.153	18.875
ENST00000417061	1	2351644	2351857	-	213	1	AL513477.1|AL513477.1-202|ENSG00000269896|ENST00000417061|transcribed_processed_pseudogene	9.806	9.069	18.875
ENST00000508845	5	146375591	146376219	-	628	1	AC011396.3|AC011396.3-201|ENSG00000271724|ENST00000508845|sense_intronic	9.103	9.771	18.874
ENST00000407157	6	24750671	24751625	-	954	1	AL133264.1|AL133264.1-201|ENSG00000218806|ENST00000407157|processed_pseudogene	9.219	9.648	18.867
ENST00000463911	14	105864587	105864635	-	48	1	IGHJ3|IGHJ3-201|ENSG00000242887|ENST00000463911|IG_J_gene	2.29	16.571	18.861
ENST00000613431	2	192775943	192776073	+	130	1	RF01981|RF01981.1-201|ENSG00000278406|ENST00000613431|misc_RNA	10.993	7.867	18.86
ENST00000612973	6	158609707	158609790	+	83	1	MIR7161|MIR7161-201|ENSG00000278571|ENST00000612973|miRNA	9.272	9.583	18.855
ENST00000582405	5	14825929	14826012	-	83	1	MIR4637|MIR4637-201|ENSG00000264792|ENST00000582405|miRNA	9.272	9.583	18.855
ENST00000411404	13	46374401	46374590	-	189	1	RNU2-6P|RNU2-6P-201|ENSG00000223336|ENST00000411404|snRNA	11.633	7.215	18.848
ENST00000391183	8	74079537	74079643	+	106	1	RNU6-1197P|RNU6-1197P-201|ENSG00000212485|ENST00000391183|snRNA	13.482	5.36	18.842
ENST00000580598	10	119377972	119378043	+	71	1	MIR4681|MIR4681-201|ENSG00000265719|ENST00000580598|miRNA	10.839	8.002	18.841
ENST00000514239	5	91223419	91223967	+	548	1	AC093281.1|AC093281.1-201|ENSG00000212930|ENST00000514239|lincRNA	7.021	11.819	18.84
ENST00000514048	5	34164698	34189514	-	24816	1	AC138409.2|AC138409.2-201|ENSG00000215158|ENST00000514048|transcribed_unprocessed_pseudogene	9.547	9.291	18.838
ENST00000619064	14	95670441	95670577	+	136	1	RF02193|RF02193.1-201|ENSG00000277468|ENST00000619064|misc_RNA	11.317	7.52	18.837
ENST00000443295	2	177229191	177229506	-	315	1	DNAJC19P5|DNAJC19P5-201|ENSG00000225808|ENST00000443295|processed_pseudogene	8.376	10.461	18.837
ENST00000384363	15	34314728	34314828	+	100	1	RF00019|RF00019.479-201|ENSG00000207091|ENST00000384363|misc_RNA	14.291	4.545	18.836
ENST00000412792	3	27462506	27462816	+	310	1	RPS20P15|RPS20P15-201|ENSG00000227523|ENST00000412792|processed_pseudogene	6.738	12.096	18.834
ENST00000363636	14	99583017	99583118	+	101	1	RF00019|RF00019.156-201|ENSG00000200506|ENST00000363636|misc_RNA	8.708	10.125	18.833
ENST00000532092	11	49110756	49111220	+	464	1	AC118273.2|AC118273.2-201|ENSG00000255338|ENST00000532092|processed_pseudogene	8.055	10.775	18.83
ENST00000411964	1	109651370	109652099	+	729	1	RPL7P8|RPL7P8-201|ENSG00000235045|ENST00000411964|processed_pseudogene	10.254	8.573	18.827
ENST00000480962	1	55071813	55072992	-	1179	1	USP24|USP24-203|ENSG00000162402|ENST00000480962|protein_coding	10.63	8.192	18.822
ENST00000582175	17	28577570	28578735	-	1165	1	SPAG5|SPAG5-215|ENSG00000076382|ENST00000582175|protein_coding	8.965	9.851	18.816
ENST00000604674	1	180970837	180971247	+	410	1	AL162431.4|AL162431.4-201|ENSG00000270711|ENST00000604674|processed_pseudogene	9.385	9.423	18.808
ENST00000481703	12	17121716	17122460	+	744	1	RPL7P40|RPL7P40-201|ENSG00000242991|ENST00000481703|processed_pseudogene	8.422	10.385	18.807
ENST00000363305	1	150812591	150812698	-	107	1	RNU6-1309P|RNU6-1309P-201|ENSG00000200175|ENST00000363305|snRNA	9.247	9.558	18.805
ENST00000384024	14	72853224	72853331	-	107	1	RF00019|RF00019.417-201|ENSG00000206751|ENST00000384024|misc_RNA	9.247	9.558	18.805
ENST00000422187	1	220313945	220315565	-	1620	1	XRCC6P3|XRCC6P3-201|ENSG00000230318|ENST00000422187|processed_pseudogene	10.45	8.347	18.797
ENST00000625967	5	146586099	146586200	-	101	1	RNA5SP196|RNA5SP196-201|ENSG00000280646|ENST00000625967|rRNA	9.796	9	18.796
ENST00000603860	6	108551018	108551207	-	189	1	AL391646.1|AL391646.1-201|ENSG00000271608|ENST00000603860|processed_pseudogene	13.378	5.411	18.789
ENST00000410290	1	150236967	150237156	+	189	1	RNU2-17P|RNU2-17P-201|ENSG00000222222|ENST00000410290|snRNA	13.378	5.411	18.789
ENST00000391077	16	58378052	58378148	-	96	1	RNU6-269P|RNU6-269P-201|ENSG00000212379|ENST00000391077|snRNA	4.581	14.204	18.785
ENST00000546187	12	14169746	14169877	+	131	1	AC092470.1|AC092470.1-201|ENSG00000256346|ENST00000546187|processed_pseudogene	9.231	9.541	18.772
ENST00000622185	3	150241777	150241860	+	83	1	RF00004|RF00004.18-201|ENSG00000278234|ENST00000622185|snRNA	11.921	6.845	18.766
ENST00000537569	12	118159776	118161879	-	2103	1	TAOK3|TAOK3-207|ENSG00000135090|ENST00000537569|protein_coding	9.2	9.564	18.764
ENST00000559011	14	103338177	103338824	+	647	1	EIF5|EIF5-208|ENSG00000100664|ENST00000559011|protein_coding	6.117	12.645	18.762
ENST00000462794	22	36516063	36516923	-	860	1	EIF3D|EIF3D-210|ENSG00000100353|ENST00000462794|protein_coding	8.053	10.702	18.755
ENST00000340112	7	122697712	122699156	-	1444	1	RNF133|RNF133-201|ENSG00000188050|ENST00000340112|protein_coding	8.603	10.151	18.754
ENST00000555940	14	65528830	65529574	-	744	1	EIF1AXP2|EIF1AXP2-201|ENSG00000258980|ENST00000555940|processed_pseudogene	10.048	8.705	18.753
ENST00000566426	16	14975031	14998362	+	23331	1	PDXDC1|PDXDC1-213|ENSG00000179889|ENST00000566426|protein_coding	9.212	9.536	18.748
ENST00000438855	X	70120353	70121474	-	1121	1	MTCYBP31|MTCYBP31-201|ENSG00000226579|ENST00000438855|processed_pseudogene	9.218	9.528	18.746
ENST00000411911	7	47956793	47957318	+	525	1	AC069282.1|AC069282.1-201|ENSG00000225507|ENST00000411911|processed_pseudogene	9.004	9.74	18.744
ENST00000616746	11	5903767	5904448	+	681	1	OR52Q1P|OR52Q1P-201|ENSG00000277514|ENST00000616746|unprocessed_pseudogene	8.394	10.345	18.739
ENST00000384252	X	136879199	136879271	-	72	1	SNORD61|SNORD61-201|ENSG00000206979|ENST00000384252|snoRNA	6.107	12.625	18.732
ENST00000480251	8	58113189	58113622	-	433	1	RPL26P26|RPL26P26-201|ENSG00000242595|ENST00000480251|processed_pseudogene	12.694	6.036	18.73
ENST00000604956	2	178618858	178620217	+	1359	1	TTN-AS1|TTN-AS1-252|ENSG00000237298|ENST00000604956|antisense	10.112	8.612	18.724
ENST00000363562	2	128067800	128067901	+	101	1	RF00019|RF00019.150-201|ENSG00000200432|ENST00000363562|misc_RNA	11.973	6.75	18.723
ENST00000602598	11	118415977	118416521	+	544	1	AP001267.4|AP001267.4-201|ENSG00000269944|ENST00000602598|sense_intronic	8.488	10.235	18.723
ENST00000547831	12	114104542	114105931	+	1389	1	GLULP5|GLULP5-201|ENSG00000257915|ENST00000547831|processed_pseudogene	10.131	8.59	18.721
ENST00000577717	2	75090812	75090914	+	102	1	MIR5000|MIR5000-201|ENSG00000263909|ENST00000577717|miRNA	6.467	12.254	18.721
ENST00000517122	15	85821855	85821957	+	102	1	RNU6-231P|RNU6-231P-201|ENSG00000252931|ENST00000517122|snRNA	6.467	12.254	18.721
ENST00000365403	7	6212638	6212740	-	102	1	RF00019|RF00019.348-201|ENSG00000202273|ENST00000365403|misc_RNA	6.467	12.254	18.721
ENST00000385068	19	53731006	53731090	+	84	1	MIR518A1|MIR518A1-201|ENSG00000207803|ENST00000385068|miRNA	6.544	12.175	18.719
ENST00000624612	14	75011269	75012851	-	1582	1	AL049780.3|AL049780.3-201|ENSG00000279594|ENST00000624612|TEC	9.451	9.266	18.717
ENST00000612426	17	35018660	35018991	+	331	1	AC004223.4|AC004223.4-201|ENSG00000273687|ENST00000612426|antisense	4.982	13.732	18.714
ENST00000384054	15	64445130	64445243	-	113	1	RF00019|RF00019.422-201|ENSG00000206781|ENST00000384054|misc_RNA	11.674	7.039	18.713
ENST00000570186	4	146052604	146056762	-	4158	1	AC108206.1|AC108206.1-201|ENSG00000260303|ENST00000570186|lincRNA	9.968	8.745	18.713
ENST00000506621	5	76173629	76174183	-	554	1	AC113404.3|AC113404.3-201|ENSG00000254893|ENST00000506621|translated_processed_pseudogene	4.762	13.947	18.709
ENST00000411144	13	60613608	60613734	+	126	1	RNA5SP31|RNA5SP31-201|ENSG00000223076|ENST00000411144|rRNA	6.98	11.724	18.704
ENST00000505179	5	80019609	80019920	+	311	1	AC112184.1|AC112184.1-201|ENSG00000251050|ENST00000505179|processed_pseudogene	8.837	9.865	18.702
ENST00000384575	20	2453010	2453117	-	107	1	RF00019|RF00019.528-201|ENSG00000207305|ENST00000384575|misc_RNA	12.329	6.372	18.701
ENST00000604597	14	64361392	64361637	+	245	1	AL161756.2|AL161756.2-201|ENSG00000271511|ENST00000604597|processed_pseudogene	9.423	9.276	18.699
ENST00000613288	1	178017127	178017343	+	216	1	AL359075.1|AL359075.1-201|ENSG00000276563|ENST00000613288|processed_pseudogene	7.125	11.573	18.698
ENST00000565549	16	32454612	32458758	-	4146	1	AC138915.3|AC138915.3-201|ENSG00000261541|ENST00000565549|lincRNA	8.856	9.839	18.695
ENST00000419597	X	131424301	131425239	+	938	1	OR1AA1P|OR1AA1P-201|ENSG00000234288|ENST00000419597|unprocessed_pseudogene	9.728	8.964	18.692
ENST00000517218	19	44764950	44765100	+	150	1	RF00156|RF00156.23-201|ENSG00000253027|ENST00000517218|snoRNA	7.329	11.363	18.692
ENST00000620680	6	32179816	32179876	+	60	1	MIR6833|MIR6833-201|ENSG00000277264|ENST00000620680|miRNA	7.329	11.363	18.692
ENST00000418049	X	53432722	53433032	-	310	1	AC233728.1|AC233728.1-201|ENSG00000233250|ENST00000418049|antisense	10.993	7.697	18.69
ENST00000384125	8	41298163	41298265	+	102	1	RNU6-895P|RNU6-895P-201|ENSG00000206852|ENST00000384125|snRNA	7.544	11.14	18.684
ENST00000578054	18	67081584	67081686	+	102	1	MIR5011|MIR5011-201|ENSG00000263354|ENST00000578054|miRNA	7.544	11.14	18.684
ENST00000609349	2	105249404	105249794	-	390	1	AC012360.2|AC012360.2-201|ENSG00000272861|ENST00000609349|lincRNA	7.611	11.072	18.683
ENST00000556953	14	23469763	23471180	+	1417	1	NGDN|NGDN-212|ENSG00000129460|ENST00000556953|protein_coding	9.62	9.061	18.681
ENST00000519711	8	48193850	48194627	-	777	1	AC104989.1|AC104989.1-201|ENSG00000253843|ENST00000519711|processed_pseudogene	9.904	8.774	18.678
ENST00000385244	19	53754018	53754102	+	84	1	MIR527|MIR527-201|ENSG00000207979|ENST00000385244|miRNA	7.852	10.822	18.674
ENST00000477975	3	112696908	112697706	-	798	1	AC048334.1|AC048334.1-201|ENSG00000242308|ENST00000477975|unprocessed_pseudogene	12.261	6.408	18.669
ENST00000579216	2	237869904	237869982	+	78	1	RF00157|RF00157.1-201|ENSG00000263723|ENST00000579216|snoRNA	8.456	10.197	18.653
ENST00000435991	X	76655498	76656559	-	1061	1	TRAPPC13P1|TRAPPC13P1-201|ENSG00000235447|ENST00000435991|processed_pseudogene	12.226	6.426	18.652
ENST00000426436	11	3549745	3550519	-	774	1	RPS3AP39|RPS3AP39-201|ENSG00000237226|ENST00000426436|processed_pseudogene	8.522	10.13	18.652
ENST00000446424	7	97908256	97908424	+	168	1	AC079781.2|AC079781.2-201|ENSG00000232032|ENST00000446424|processed_pseudogene	8.507	10.145	18.652
ENST00000585029	19	8389290	8389380	-	90	1	MIR4999|MIR4999-201|ENSG00000265390|ENST00000585029|miRNA	8.55	10.1	18.65
ENST00000411928	X	51979223	51980012	-	789	1	TPMTP3|TPMTP3-201|ENSG00000232562|ENST00000411928|processed_pseudogene	6.409	12.241	18.65
ENST00000362532	10	28874393	28874507	-	114	1	RNA5SP308|RNA5SP308-201|ENSG00000199402|ENST00000362532|rRNA	8.679	9.967	18.646
ENST00000402970	20	17188134	17188344	+	210	1	AL359511.1|AL359511.1-201|ENSG00000220540|ENST00000402970|processed_pseudogene	8.899	9.74	18.639
ENST00000497704	1	156985755	156986049	-	294	1	RN7SL612P|RN7SL612P-201|ENSG00000266160|ENST00000497704|misc_RNA	8.974	9.662	18.636
ENST00000364283	1	62298149	62298256	-	107	1	RNU6-371P|RNU6-371P-201|ENSG00000201153|ENST00000364283|snRNA	14.384	4.248	18.632
ENST00000385257	19	53752397	53752481	+	84	1	MIR519A1|MIR519A1-201|ENSG00000207992|ENST00000385257|miRNA	9.161	9.469	18.63
ENST00000519794	14	106515818	106515854	-	36	1	IGHVII-46-1|IGHVII-46-1-201|ENSG00000253808|ENST00000519794|IG_V_pseudogene	9.161	9.469	18.63
ENST00000541343	12	131596857	131597115	-	258	1	AC140063.1|AC140063.1-201|ENSG00000255704|ENST00000541343|processed_pseudogene	9.374	9.249	18.623
ENST00000558122	15	52141206	52144461	-	3255	1	GNB5|GNB5-205|ENSG00000069966|ENST00000558122|protein_coding	8.984	9.635	18.619
ENST00000516409	6	43544144	43544270	+	126	1	RF00426|RF00426.2-201|ENSG00000252218|ENST00000516409|scaRNA	9.597	9.018	18.615
ENST00000363615	11	33196547	33196637	-	90	1	RF00019|RF00019.153-201|ENSG00000200485|ENST00000363615|misc_RNA	9.772	8.838	18.61
ENST00000606778	8	98943595	98944098	+	503	1	AC016877.3|AC016877.3-201|ENSG00000271930|ENST00000606778|lincRNA	11.146	7.455	18.601
ENST00000548119	12	108537106	108538132	-	1026	1	SART3|SART3-210|ENSG00000075856|ENST00000548119|protein_coding	10.072	8.528	18.6
ENST00000444266	2	66921510	66922457	-	947	1	LINC01628|LINC01628-201|ENSG00000232688|ENST00000444266|lincRNA	7.081	11.519	18.6
ENST00000631979	3	75629993	75634057	+	4064	1	CLUHP10|CLUHP10-201|ENSG00000282511|ENST00000631979|unprocessed_pseudogene	7.331	11.268	18.599
ENST00000447827	1	162541332	162541628	-	296	1	UQCRBP2|UQCRBP2-201|ENSG00000227941|ENST00000447827|processed_pseudogene	6.314	12.284	18.598
ENST00000646843	6	75744275	75744840	+	565	1	AL109897.1|AL109897.1-201|ENSG00000285401|ENST00000646843|processed_pseudogene	9.145	9.452	18.597
ENST00000602050	19	57419058	57421807	+	2749	1	ZNF17|ZNF17-207|ENSG00000186272|ENST00000602050|protein_coding	8.758	9.838	18.596
ENST00000384915	11	64891137	64891246	-	109	1	MIR192|MIR192-201|ENSG00000283926|ENST00000384915|miRNA	5.043	13.552	18.595
ENST00000431351	2	191017954	191019079	+	1125	1	AC067945.2|AC067945.2-201|ENSG00000230686|ENST00000431351|antisense	5.765	12.827	18.592
ENST00000553502	14	22924162	22925046	-	884	1	PRMT5|PRMT5-209|ENSG00000100462|ENST00000553502|protein_coding	9.078	9.512	18.59
ENST00000621872	10	16767235	16767416	+	181	1	RF02271|RF02271.10-201|ENSG00000275001|ENST00000621872|misc_RNA	7.288	11.3	18.588
ENST00000516581	12	31594093	31594206	-	113	1	RNU5F-4P|RNU5F-4P-201|ENSG00000252390|ENST00000516581|snRNA	15.566	3.017	18.583
ENST00000362638	2	164858432	164858546	+	114	1	RNA5SP110|RNA5SP110-201|ENSG00000199508|ENST00000362638|rRNA	10.608	7.974	18.582
ENST00000456723	9	6278667	6279153	+	486	1	SELENOTP1|SELENOTP1-201|ENSG00000233846|ENST00000456723|processed_pseudogene	10.631	7.949	18.58
ENST00000455668	2	74350069	74351009	+	940	1	NECAP1P2|NECAP1P2-201|ENSG00000234632|ENST00000455668|processed_pseudogene	8.303	10.275	18.578
ENST00000384263	1	165662585	165662687	-	102	1	RF00019|RF00019.461-201|ENSG00000206990|ENST00000384263|misc_RNA	10.778	7.798	18.576
ENST00000397592	9	6748703	6748981	-	278	1	SNRPEP2|SNRPEP2-201|ENSG00000256968|ENST00000397592|processed_pseudogene	6.723	11.853	18.576
ENST00000441308	20	10385779	10387806	+	2027	1	SDAD1P2|SDAD1P2-201|ENSG00000230750|ENST00000441308|processed_pseudogene	9.6	8.969	18.569
ENST00000533531	11	43569306	43570395	+	1089	1	MIR670HG|MIR670HG-201|ENSG00000235661|ENST00000533531|lincRNA	9.489	9.078	18.567
ENST00000517147	1	9437669	9437778	-	109	1	RNA5SP40|RNA5SP40-201|ENSG00000252956|ENST00000517147|rRNA	6.051	12.51	18.561
ENST00000565203	15	66414933	66415198	-	265	1	ATP5MFP6|ATP5MFP6-201|ENSG00000261102|ENST00000565203|processed_pseudogene	9.127	9.433	18.56
ENST00000499786	4	17630924	17632439	+	1515	1	MED28|MED28-202|ENSG00000118579|ENST00000499786|protein_coding	7.982	10.575	18.557
ENST00000508241	4	54376002	54376752	+	750	1	AC098587.1|AC098587.1-201|ENSG00000248518|ENST00000508241|lincRNA	11.433	7.121	18.554
ENST00000605595	12	89367807	89369301	+	1494	1	AC010201.2|AC010201.2-201|ENSG00000271327|ENST00000605595|lincRNA	11.479	7.073	18.552
ENST00000633780	7	142787630	142787679	+	49	1	TRBJ1-3|TRBJ1-3-201|ENSG00000282133|ENST00000633780|TR_J_gene	0	18.552	18.552
ENST00000410487	X	103850797	103850911	-	114	1	RNA5SP511|RNA5SP511-201|ENSG00000222419|ENST00000410487|rRNA	11.572	6.977	18.549
ENST00000390283	22	22098700	22099212	+	512	1	IGLV8-61|IGLV8-61-201|ENSG00000211638|ENST00000390283|IG_V_gene	9.447	9.099	18.546
ENST00000547720	12	111992996	111993875	+	879	1	SLC25A3P2|SLC25A3P2-201|ENSG00000258373|ENST00000547720|processed_pseudogene	9.755	8.79	18.545
ENST00000598594	19	39388842	39389198	-	356	1	PAF1|PAF1-208|ENSG00000006712|ENST00000598594|protein_coding	8.646	9.895	18.541
ENST00000407792	6	102453367	102453792	-	425	1	AL357139.1|AL357139.1-201|ENSG00000219757|ENST00000407792|processed_pseudogene	13.192	5.347	18.539
ENST00000459483	17	48956650	48956753	-	103	1	RF01210|RF01210.18-201|ENSG00000238804|ENST00000459483|snoRNA	6.404	12.135	18.539
ENST00000339867	6	34576258	34576656	-	398	1	AL031577.1|AL031577.1-201|ENSG00000196114|ENST00000339867|processed_pseudogene	9.115	9.422	18.537
ENST00000390987	11	27521605	27521726	-	121	1	RNA5SP339|RNA5SP339-201|ENSG00000212289|ENST00000390987|rRNA	7.268	11.269	18.537
ENST00000518383	8	54522799	54523297	-	498	1	SEC11B|SEC11B-201|ENSG00000226098|ENST00000518383|processed_pseudogene	12.141	6.389	18.53
ENST00000459295	8	112643493	112643583	+	90	1	MIR2053|MIR2053-201|ENSG00000238399|ENST00000459295|miRNA	12.215	6.313	18.528
ENST00000411782	X	42150511	42150744	-	233	1	Z92545.1|Z92545.1-201|ENSG00000228780|ENST00000411782|processed_pseudogene	14.626	3.901	18.527
ENST00000619607	7	117184126	117184199	+	73	1	RF02183|RF02183.1-201|ENSG00000275054|ENST00000619607|misc_RNA	4.518	14.009	18.527
ENST00000417282	7	56304678	56305526	-	848	1	AC073136.2|AC073136.2-201|ENSG00000224155|ENST00000417282|processed_pseudogene	11.279	7.236	18.515
ENST00000385260	X	77005404	77005501	-	97	1	MIR325|MIR325-201|ENSG00000207995|ENST00000385260|miRNA	6.8	11.714	18.514
ENST00000554267	14	77696591	77697377	+	786	1	ZMYND19P1|ZMYND19P1-201|ENSG00000258917|ENST00000554267|processed_pseudogene	8.392	10.12	18.512
ENST00000622938	18	35483431	35483667	-	236	1	AC007998.5|AC007998.5-201|ENSG00000279074|ENST00000622938|TEC	7.919	10.593	18.512
ENST00000454246	1	153717303	153718347	-	1044	1	GEMIN2P1|GEMIN2P1-201|ENSG00000235015|ENST00000454246|processed_pseudogene	9.477	9.034	18.511
ENST00000506336	5	127465822	127466118	+	296	1	AC010424.1|AC010424.1-201|ENSG00000249577|ENST00000506336|processed_pseudogene	8.914	9.597	18.511
ENST00000478778	5	116562562	116562930	+	368	1	RPS14P8|RPS14P8-201|ENSG00000239528|ENST00000478778|processed_pseudogene	9.858	8.646	18.504
ENST00000550220	12	53131350	53131985	+	635	1	VTI1BP3|VTI1BP3-201|ENSG00000258074|ENST00000550220|processed_pseudogene	8.483	10.021	18.504
ENST00000549314	12	113789542	113789807	-	265	1	DYNLL1P4|DYNLL1P4-201|ENSG00000257231|ENST00000549314|processed_pseudogene	10.786	7.718	18.504
ENST00000488104	10	110119315	110119690	+	375	1	ADD3|ADD3-214|ENSG00000148700|ENST00000488104|protein_coding	8.502	9.999	18.501
ENST00000503840	4	77311397	77312111	-	714	1	AC008638.2|AC008638.2-201|ENSG00000250006|ENST00000503840|processed_pseudogene	8.314	10.185	18.499
ENST00000629922	9	70034088	70088424	-	54336	1	MAMDC2-AS1|MAMDC2-AS1-221|ENSG00000204706|ENST00000629922|antisense	9.525	8.971	18.496
ENST00000607025	3	48672455	48672733	+	278	1	AC141002.1|AC141002.1-201|ENSG00000271973|ENST00000607025|lincRNA	9.095	9.401	18.496
ENST00000366362	12	2863749	2864710	-	961	1	FOXM1|FOXM1-204|ENSG00000111206|ENST00000366362|protein_coding	9.037	9.459	18.496
ENST00000600832	13	74555333	74556330	+	997	1	LINC00347|LINC00347-206|ENSG00000236678|ENST00000600832|lincRNA	9.372	9.118	18.49
ENST00000585213	1	233624152	233624219	+	67	1	MIR4427|MIR4427-201|ENSG00000265744|ENST00000585213|miRNA	4.922	13.568	18.49
ENST00000481770	3	141258418	141258779	+	361	1	AC022215.1|AC022215.1-201|ENSG00000241400|ENST00000481770|processed_pseudogene	11.876	6.61	18.486
ENST00000516792	5	29070496	29070610	+	114	1	RF00425|RF00425.6-201|ENSG00000252601|ENST00000516792|snoRNA	13.501	4.984	18.485
ENST00000506634	4	170604716	170605450	-	734	1	HSP90AA6P|HSP90AA6P-202|ENSG00000181359|ENST00000506634|transcribed_processed_pseudogene	7.339	11.146	18.485
ENST00000391093	9	131782860	131782958	-	98	1	RF00272|RF00272.6-201|ENSG00000212395|ENST00000391093|snoRNA	2.244	16.233	18.477
ENST00000384830	17	68424451	68424548	-	97	1	MIR635|MIR635-201|ENSG00000207561|ENST00000384830|miRNA	7.933	10.543	18.476
ENST00000480810	18	74227506	74227803	+	297	1	RN7SL551P|RN7SL551P-201|ENSG00000243856|ENST00000480810|misc_RNA	8.143	10.33	18.473
ENST00000577795	12	47187812	47187891	+	79	1	MIR4698|MIR4698-201|ENSG00000263838|ENST00000577795|miRNA	6.958	11.507	18.465
ENST00000510899	4	184072403	184073039	+	636	1	AC107222.1|AC107222.1-201|ENSG00000250726|ENST00000510899|processed_pseudogene	8.815	9.648	18.463
ENST00000410734	10	28408039	28408251	-	212	1	RF00012|RF00012.43-201|ENSG00000222666|ENST00000410734|snoRNA	8.815	9.648	18.463
ENST00000475531	4	38115900	38118585	+	2685	1	TBC1D1|TBC1D1-211|ENSG00000065882|ENST00000475531|protein_coding	8.516	9.945	18.461
ENST00000531301	11	106826392	106827890	-	1498	1	AP001282.1|AP001282.1-201|ENSG00000213252|ENST00000531301|processed_pseudogene	8.219	10.24	18.459
ENST00000610062	7	98322853	98323430	+	577	1	AC093799.1|AC093799.1-201|ENSG00000272950|ENST00000610062|antisense	13.337	5.12	18.457
ENST00000605605	2	152539197	152539427	-	230	1	AC012443.1|AC012443.1-201|ENSG00000270776|ENST00000605605|processed_pseudogene	9.559	8.893	18.452
ENST00000635891	2	89662601	89662977	+	376	1	AC006453.3|AC006453.3-201|ENSG00000283214|ENST00000635891|unprocessed_pseudogene	8.479	9.973	18.452
ENST00000588406	19	35957121	35957382	-	261	1	AF038458.1|AF038458.1-201|ENSG00000267113|ENST00000588406|processed_pseudogene	8.003	10.449	18.452
ENST00000421424	20	35218009	35218185	+	176	1	MT1P3|MT1P3-201|ENSG00000229230|ENST00000421424|processed_pseudogene	8.12	10.33	18.45
ENST00000408493	3	186786675	186786852	+	177	1	SNORA81|SNORA81-201|ENSG00000221420|ENST00000408493|snoRNA	4.969	13.481	18.45
ENST00000407436	6	10574749	10575227	-	478	1	AL139039.2|AL139039.2-201|ENSG00000217181|ENST00000407436|processed_pseudogene	9.889	8.558	18.447
ENST00000558446	15	45150300	45151881	+	1581	1	DUOX1|DUOX1-205|ENSG00000137857|ENST00000558446|protein_coding	9.318	9.128	18.446
ENST00000526076	17	21288036	21303234	+	15198	1	MAP2K3|MAP2K3-209|ENSG00000034152|ENST00000526076|protein_coding	8.181	10.265	18.446
ENST00000637051	20	3917502	3917563	-	61	1	MIR103B2|MIR103B2-201|ENSG00000283320|ENST00000637051|miRNA	5.407	13.039	18.446
ENST00000471686	3	70140217	70140488	+	271	1	UQCRHP4|UQCRHP4-201|ENSG00000242728|ENST00000471686|processed_pseudogene	12.575	5.87	18.445
ENST00000495895	2	74365457	74366194	-	737	1	DCTN1|DCTN1-224|ENSG00000204843|ENST00000495895|protein_coding	10.889	7.555	18.444
ENST00000505598	4	145456005	145456844	+	839	1	NMNAT1P4|NMNAT1P4-201|ENSG00000248745|ENST00000505598|processed_pseudogene	7.338	11.106	18.444
ENST00000418778	13	74828553	74830080	+	1527	1	RIOK3P1|RIOK3P1-201|ENSG00000225944|ENST00000418778|processed_pseudogene	11.447	6.995	18.442
ENST00000415652	7	158590629	158591120	+	491	1	LINC01022|LINC01022-201|ENSG00000232715|ENST00000415652|antisense	9.18	9.257	18.437
ENST00000505442	5	38763158	38764289	-	1131	1	AC091435.1|AC091435.1-201|ENSG00000248577|ENST00000505442|processed_pseudogene	10.498	7.937	18.435
ENST00000643075	22	31804136	31805109	+	973	1	DEPDC5|DEPDC5-232|ENSG00000100150|ENST00000643075|protein_coding	7.57	10.861	18.431
ENST00000457151	2	131381840	131382497	-	657	1	MTCO2P18|MTCO2P18-201|ENSG00000234480|ENST00000457151|unprocessed_pseudogene	7.362	11.069	18.431
ENST00000364189	11	21000881	21000997	-	116	1	RNA5SP336|RNA5SP336-201|ENSG00000201059|ENST00000364189|rRNA	5.686	12.734	18.42
ENST00000580160	1	228462074	228462152	+	78	1	MIR4666A|MIR4666A-201|ENSG00000266174|ENST00000580160|miRNA	15.503	2.914	18.417
ENST00000495609	10	5631463	5631755	+	292	1	RN7SL445P|RN7SL445P-201|ENSG00000240577|ENST00000495609|misc_RNA	7.906	10.507	18.413
ENST00000578766	15	89850637	89850721	-	84	1	MIR5094|MIR5094-201|ENSG00000264966|ENST00000578766|miRNA	15.705	2.705	18.41
ENST00000451028	9	6568844	6569360	+	516	1	AL353718.1|AL353718.1-201|ENSG00000237158|ENST00000451028|processed_pseudogene	9.161	9.249	18.41
ENST00000566008	15	68290212	68291311	+	1099	1	FEM1B|FEM1B-202|ENSG00000169018|ENST00000566008|protein_coding	6.102	12.304	18.406
ENST00000527398	11	6608667	6610135	-	1468	1	AC091564.3|AC091564.3-201|ENSG00000254641|ENST00000527398|sense_overlapping	9.885	8.514	18.399
ENST00000432492	10	37894637	37896666	+	2029	1	ZNF33CP|ZNF33CP-201|ENSG00000235197|ENST00000432492|processed_pseudogene	9.102	9.296	18.398
ENST00000528646	11	18934985	18939721	+	4736	1	AC023078.5|AC023078.5-201|ENSG00000255244|ENST00000528646|antisense	8.705	9.693	18.398
ENST00000427360	22	27204211	27205126	+	915	1	AL021153.1|AL021153.1-201|ENSG00000238195|ENST00000427360|lincRNA	10.573	7.824	18.397
ENST00000469948	5	138473744	138474361	+	617	1	RPL7P19|RPL7P19-201|ENSG00000241458|ENST00000469948|processed_pseudogene	6.058	12.339	18.397
ENST00000364613	6	7187582	7187686	-	104	1	RF00019|RF00019.258-201|ENSG00000201483|ENST00000364613|misc_RNA	5.285	13.111	18.396
ENST00000591014	18	62300036	62300998	-	962	1	AC027514.2|AC027514.2-201|ENSG00000267560|ENST00000591014|antisense	8.228	10.158	18.386
ENST00000473614	2	215364667	215365753	-	1086	1	FN1|FN1-218|ENSG00000115414|ENST00000473614|protein_coding	10.224	8.161	18.385
ENST00000440243	X	103087198	103089277	+	2079	1	Z75746.1|Z75746.1-201|ENSG00000226241|ENST00000440243|processed_pseudogene	7.509	10.876	18.385
ENST00000580810	14	95137919	95137986	-	67	1	MIR3173|MIR3173-201|ENSG00000264607|ENST00000580810|miRNA	8.204	10.176	18.38
ENST00000364773	7	75943782	75943916	+	134	1	SNORA14A|SNORA14A-201|ENSG00000201643|ENST00000364773|snoRNA	8.204	10.176	18.38
ENST00000533404	11	44067129	44067859	+	730	1	ACCS|ACCS-212|ENSG00000110455|ENST00000533404|protein_coding	8.885	9.495	18.38
ENST00000444575	2	108226015	108226331	-	316	1	SETD6P1|SETD6P1-201|ENSG00000236877|ENST00000444575|processed_pseudogene	9.741	8.63	18.371
ENST00000530652	11	19504891	19505900	-	1009	1	NAV2-AS5|NAV2-AS5-202|ENSG00000255043|ENST00000530652|antisense	6.428	11.937	18.365
ENST00000478876	12	76721534	76722286	+	752	1	RPL7P43|RPL7P43-201|ENSG00000241045|ENST00000478876|processed_pseudogene	6.578	11.786	18.364
ENST00000476341	15	41191965	41192265	-	300	1	RN7SL497P|RN7SL497P-201|ENSG00000240847|ENST00000476341|misc_RNA	5.863	12.499	18.362
ENST00000516214	7	120672871	120672975	+	104	1	RNU6-581P|RNU6-581P-201|ENSG00000252023|ENST00000516214|snRNA	6.342	12.018	18.36
ENST00000390305	22	22686726	22687271	+	545	1	IGLV3-25|IGLV3-25-201|ENSG00000211659|ENST00000390305|IG_V_gene	5.85	12.51	18.36
ENST00000404096	6	63857441	63857769	+	328	1	GCNT1P4|GCNT1P4-201|ENSG00000219653|ENST00000404096|processed_pseudogene	10.39	7.968	18.358
ENST00000549525	12	120439971	120440737	+	766	1	COX6A1|COX6A1-202|ENSG00000111775|ENST00000549525|protein_coding	9.903	8.455	18.358
ENST00000478168	20	1463906	1466822	-	2916	1	NSFL1C|NSFL1C-207|ENSG00000088833|ENST00000478168|protein_coding	10.33	8.027	18.357
ENST00000307165	11	5468486	5469422	-	936	1	OR51A10P|OR51A10P-201|ENSG00000230484|ENST00000307165|unitary_pseudogene	6.695	11.654	18.349
ENST00000364923	13	99205708	99206006	+	298	1	RN7SKP9|RN7SKP9-201|ENSG00000201793|ENST00000364923|misc_RNA	10.329	8.007	18.336
ENST00000634617	22	12602466	12626642	+	24176	1	AC116618.1|AC116618.1-201|ENSG00000283023|ENST00000634617|unprocessed_pseudogene	9.672	8.662	18.334
ENST00000634000	7	142788498	142788547	+	49	1	TRBJ1-5|TRBJ1-5-201|ENSG00000282173|ENST00000634000|TR_J_gene	6.731	11.595	18.326
ENST00000637869	16	7431217	7431296	+	79	1	RF00537|RF00537.2-201|ENSG00000283584|ENST00000637869|snoRNA	11.133	7.192	18.325
ENST00000566382	15	36617089	36619265	+	2176	1	LARP4P|LARP4P-201|ENSG00000261315|ENST00000566382|transcribed_processed_pseudogene	8.083	10.235	18.318
ENST00000418542	7	66070904	66071318	-	414	1	AC068533.1|AC068533.1-201|ENSG00000205596|ENST00000418542|processed_pseudogene	10.356	7.96	18.316
ENST00000638898	11	124789240	124792818	-	3578	1	AP000866.6|AP000866.6-201|ENSG00000279342|ENST00000638898|sense_intronic	9.801	8.511	18.312
ENST00000486624	20	20226087	20228614	+	2527	1	CFAP61|CFAP61-217|ENSG00000089101|ENST00000486624|protein_coding	10.397	7.914	18.311
ENST00000435541	6	41139927	41140832	+	905	1	ADCY10P1|ADCY10P1-201|ENSG00000161912|ENST00000435541|transcribed_unprocessed_pseudogene	8.139	10.17	18.309
ENST00000634383	7	142349152	142349664	+	512	1	TRBV6-2|TRBV6-2-202|ENSG00000283063|ENST00000634383|TR_V_gene	10.306	7.99	18.296
ENST00000567054	16	56648248	56649514	+	1266	1	MT1CP|MT1CP-201|ENSG00000205360|ENST00000567054|transcribed_unprocessed_pseudogene	8.423	9.873	18.296
ENST00000443681	3	52248961	52249790	+	829	1	PPM1M|PPM1M-204|ENSG00000164088|ENST00000443681|protein_coding	6.365	11.925	18.29
ENST00000582386	18	6557822	6558654	+	832	1	AP005202.1|AP005202.1-201|ENSG00000265174|ENST00000582386|sense_intronic	8.456	9.833	18.289
ENST00000247879	7	141764097	141765197	+	1100	1	TAS2R3|TAS2R3-201|ENSG00000127362|ENST00000247879|protein_coding	9.194	9.09	18.284
ENST00000578126	4	7310450	7310524	+	74	1	MIR4798|MIR4798-201|ENSG00000264658|ENST00000578126|miRNA	4.457	13.82	18.277
ENST00000418303	7	43918697	43920054	+	1357	1	TUBG1P|TUBG1P-201|ENSG00000237972|ENST00000418303|processed_pseudogene	9.316	8.96	18.276
ENST00000584654	1	62078786	62078859	+	73	1	MIR3116-1|MIR3116-1-201|ENSG00000263908|ENST00000584654|miRNA	12.048	6.226	18.274
ENST00000516422	1	173921070	173921200	+	130	1	RNA5SP67|RNA5SP67-201|ENSG00000252231|ENST00000516422|rRNA	2.537	15.733	18.27
ENST00000548356	12	116717336	116720127	-	2791	1	C12orf49|C12orf49-204|ENSG00000111412|ENST00000548356|protein_coding	8.823	9.445	18.268
ENST00000517244	12	53816185	53816479	+	294	1	RN7SKP289|RN7SKP289-201|ENSG00000253053|ENST00000517244|misc_RNA	8.6	9.662	18.262
ENST00000618128	Y	11085476	11086061	-	585	1	C2orf27AP1|C2orf27AP1-201|ENSG00000273693|ENST00000618128|processed_pseudogene	11.463	6.798	18.261
ENST00000487497	3	101521891	101522979	+	1088	1	FAM172BP|FAM172BP-201|ENSG00000175841|ENST00000487497|processed_pseudogene	6.77	11.488	18.258
ENST00000623314	16	73005601	73006141	-	540	1	AC002044.3|AC002044.3-201|ENSG00000280092|ENST00000623314|TEC	7.736	10.521	18.257
ENST00000363862	6	119327281	119327385	+	104	1	RNU6-194P|RNU6-194P-201|ENSG00000200732|ENST00000363862|snRNA	9.513	8.741	18.254
ENST00000610812	20	17565501	17565851	-	350	1	AL132765.2|AL132765.2-201|ENSG00000277373|ENST00000610812|sense_intronic	7.538	10.714	18.252
ENST00000526949	11	126179497	126179698	-	201	1	AP001893.2|AP001893.2-201|ENSG00000254771|ENST00000526949|processed_pseudogene	12.033	6.219	18.252
ENST00000384464	6	16232231	16232330	-	99	1	RF00019|RF00019.499-201|ENSG00000207193|ENST00000384464|misc_RNA	3.331	14.921	18.252
ENST00000616808	21	39171462	39171560	-	98	1	RF02271|RF02271.19-201|ENSG00000276873|ENST00000616808|misc_RNA	8.974	9.276	18.25
ENST00000552179	12	75964799	75964995	+	196	1	AC011611.1|AC011611.1-201|ENSG00000198923|ENST00000552179|processed_pseudogene	8.974	9.276	18.25
ENST00000516678	6	151298841	151298933	-	92	1	RNY4P20|RNY4P20-201|ENSG00000252487|ENST00000516678|misc_RNA	8.365	9.881	18.246
ENST00000636083	4	113106863	113106955	+	92	1	MIR1243|MIR1243-201|ENSG00000283193|ENST00000636083|miRNA	8.365	9.881	18.246
ENST00000423120	2	45674701	45675476	-	775	1	U51244.1|U51244.1-201|ENSG00000228481|ENST00000423120|antisense	6.809	11.436	18.245
ENST00000426312	2	186488624	186489083	-	459	1	DPRXP1|DPRXP1-201|ENSG00000224323|ENST00000426312|processed_pseudogene	9.58	8.665	18.245
ENST00000455192	2	30746444	30746701	-	257	1	AC092569.1|AC092569.1-201|ENSG00000230118|ENST00000455192|processed_pseudogene	9.838	8.401	18.239
ENST00000411313	2	41871271	41871388	+	117	1	RNU4-63P|RNU4-63P-201|ENSG00000223245|ENST00000411313|snRNA	6.577	11.654	18.231
ENST00000547227	12	96060024	96060375	-	351	1	YPEL5P3|YPEL5P3-201|ENSG00000258251|ENST00000547227|processed_pseudogene	6.577	11.654	18.231
ENST00000384091	7	79912104	79912208	-	104	1	RNU6-849P|RNU6-849P-201|ENSG00000206818|ENST00000384091|snRNA	10.571	7.648	18.219
ENST00000447765	13	38617419	38617940	-	521	1	PRDX3P3|PRDX3P3-201|ENSG00000234701|ENST00000447765|processed_pseudogene	9.495	8.724	18.219
ENST00000486001	1	27325329	27325796	+	467	1	ACTG1P20|ACTG1P20-201|ENSG00000241547|ENST00000486001|processed_pseudogene	8.239	9.976	18.215
ENST00000550175	12	103668575	103669406	-	831	1	AC025265.3|AC025265.3-201|ENSG00000257766|ENST00000550175|antisense	7.408	10.802	18.21
ENST00000553881	14	43595136	43596683	+	1547	1	AL358913.2|AL358913.2-201|ENSG00000258894|ENST00000553881|processed_pseudogene	8.954	9.255	18.209
ENST00000390235	21	35720715	35720808	+	93	1	MIR802|MIR802-201|ENSG00000211590|ENST00000390235|miRNA	3.546	14.662	18.208
ENST00000532286	14	57480723	57483300	-	2577	1	CCDC198|CCDC198-209|ENSG00000100557|ENST00000532286|protein_coding	10.708	7.496	18.204
ENST00000562927	16	32475051	32478250	-	3199	1	ABCD1P3|ABCD1P3-201|ENSG00000261233|ENST00000562927|unprocessed_pseudogene	7.938	10.265	18.203
ENST00000622948	16	23962951	23963351	+	400	1	AC130454.1|AC130454.1-201|ENSG00000279276|ENST00000622948|TEC	7.97	10.227	18.197
ENST00000553744	14	21102383	21102694	+	311	1	TMEM253|TMEM253-202|ENSG00000232070|ENST00000553744|protein_coding	2.121	16.076	18.197
ENST00000448677	1	113576757	113576899	-	142	1	MTND5P20|MTND5P20-201|ENSG00000238256|ENST00000448677|processed_pseudogene	6.193	12.003	18.196
ENST00000528913	11	87815035	87816157	-	1122	1	MTCYBP41|MTCYBP41-201|ENSG00000254650|ENST00000528913|processed_pseudogene	10.092	8.102	18.194
ENST00000516086	14	84739942	84740052	+	110	1	RNU6-976P|RNU6-976P-201|ENSG00000251895|ENST00000516086|snRNA	11.993	6.198	18.191
ENST00000554915	14	20448024	20449170	-	1146	1	OSGEP|OSGEP-206|ENSG00000092094|ENST00000554915|protein_coding	7.482	10.709	18.191
ENST00000401223	3	197674496	197674576	-	80	1	MIR922|MIR922-201|ENSG00000284146|ENST00000401223|miRNA	8.245	9.943	18.188
ENST00000558497	15	35081144	35081513	+	369	1	AC021231.3|AC021231.3-201|ENSG00000259665|ENST00000558497|processed_pseudogene	8.64	9.546	18.186
ENST00000505273	5	174561776	174562063	+	287	1	SUMO2P6|SUMO2P6-201|ENSG00000249031|ENST00000505273|processed_pseudogene	12.64	5.543	18.183
ENST00000578344	17	82457366	82457699	-	333	1	AC132938.3|AC132938.3-202|ENSG00000265458|ENST00000578344|antisense	7.263	10.919	18.182
ENST00000510813	5	56192530	56193633	+	1103	1	C1GALT1P2|C1GALT1P2-201|ENSG00000251435|ENST00000510813|processed_pseudogene	10.864	7.314	18.178
ENST00000364089	5	139278781	139278978	+	197	1	SNORA74A|SNORA74A-201|ENSG00000200959|ENST00000364089|snoRNA	8.371	9.806	18.177
ENST00000384840	X	134169378	134169452	-	74	1	MIR363|MIR363-201|ENSG00000284499|ENST00000384840|miRNA	7.428	10.749	18.177
ENST00000476963	10	88822801	88823515	-	714	1	ANKRD22|ANKRD22-202|ENSG00000152766|ENST00000476963|protein_coding	8.468	9.708	18.176
ENST00000459541	2	55456106	55456204	-	98	1	RNU6-221P|RNU6-221P-201|ENSG00000238493|ENST00000459541|snRNA	11.218	6.957	18.175
ENST00000642105	3	98264285	98265262	+	977	1	OR5H6|OR5H6-203|ENSG00000230301|ENST00000642105|protein_coding	9.452	8.723	18.175
ENST00000445240	X	30854321	30854707	+	386	1	TAB3-AS2|TAB3-AS2-201|ENSG00000235512|ENST00000445240|antisense	11.107	7.065	18.172
ENST00000568730	16	32262908	32263787	-	879	1	AC133485.2|AC133485.2-202|ENSG00000260402|ENST00000568730|lincRNA	9.505	8.661	18.166
ENST00000412132	6	11810602	11811248	+	646	1	AL022724.1|AL022724.1-201|ENSG00000234427|ENST00000412132|lincRNA	9.189	8.971	18.16
ENST00000412010	9	114695922	114696315	-	393	1	AL160275.1|AL160275.1-201|ENSG00000230284|ENST00000412010|processed_pseudogene	10.35	7.807	18.157
ENST00000482040	12	56670450	56670746	-	296	1	RN7SL809P|RN7SL809P-201|ENSG00000241217|ENST00000482040|misc_RNA	8.171	9.981	18.152
ENST00000623556	15	78537681	78538946	+	1265	1	AC027228.3|AC027228.3-201|ENSG00000279373|ENST00000623556|TEC	7.908	10.24	18.148
ENST00000385016	14	101023794	101023856	+	62	1	MIR299|MIR299-201|ENSG00000207749|ENST00000385016|miRNA	5.319	12.829	18.148
ENST00000491507	3	75709643	75785519	-	75876	1	ZNF717|ZNF717-205|ENSG00000227124|ENST00000491507|protein_coding	9.094	9.05	18.144
ENST00000515105	5	17502043	17502363	-	320	1	AC106774.1|AC106774.1-201|ENSG00000248205|ENST00000515105|processed_pseudogene	9.619	8.522	18.141
ENST00000624562	10	50334538	50336123	+	1585	1	AC069547.1|AC069547.1-201|ENSG00000279863|ENST00000624562|TEC	8.6	9.535	18.135
ENST00000414372	3	42145646	42146371	-	725	1	TPMTP2|TPMTP2-201|ENSG00000234562|ENST00000414372|processed_pseudogene	6.065	12.068	18.133
ENST00000572236	16	25093387	25095255	+	1868	1	AC133552.3|AC133552.3-201|ENSG00000262700|ENST00000572236|processed_pseudogene	7.18	10.949	18.129
ENST00000549576	1	202825186	202826320	+	1134	1	MGAT4EP|MGAT4EP-202|ENSG00000184774|ENST00000549576|transcribed_unitary_pseudogene	9.21	8.918	18.128
ENST00000565641	16	53998313	53999969	-	1656	1	AC007496.1|AC007496.1-201|ENSG00000260194|ENST00000565641|antisense	7.767	10.361	18.128
ENST00000581678	13	66218250	66218324	+	74	1	MIR4704|MIR4704-201|ENSG00000263561|ENST00000581678|miRNA	8.914	9.213	18.127
ENST00000322527	13	102729369	102759070	-	29701	1	CCDC168|CCDC168-201|ENSG00000175820|ENST00000322527|protein_coding	8.395	9.729	18.124
ENST00000413752	1	47497894	47498341	-	447	1	RPL21P24|RPL21P24-201|ENSG00000229554|ENST00000413752|processed_pseudogene	5.411	12.71	18.121
ENST00000602820	4	56960927	56961373	-	446	1	AC069307.1|AC069307.1-201|ENSG00000269949|ENST00000602820|lincRNA	6.655	11.465	18.12
ENST00000596836	19	58224506	58225469	+	963	1	AC020915.4|AC020915.4-201|ENSG00000268866|ENST00000596836|processed_pseudogene	8.676	9.44	18.116
ENST00000364945	8	9371090	9371195	-	105	1	RNU6-526P|RNU6-526P-201|ENSG00000201815|ENST00000364945|snRNA	8.376	9.74	18.116
ENST00000405916	6	157299045	157300126	-	1081	1	LDHAL6FP|LDHAL6FP-201|ENSG00000217783|ENST00000405916|processed_pseudogene	8.339	9.776	18.115
ENST00000455509	1	210859177	210862285	-	3108	1	IPO8P1|IPO8P1-201|ENSG00000224668|ENST00000455509|processed_pseudogene	9.444	8.665	18.109
ENST00000467353	2	210604965	210606771	+	1806	1	CPS1|CPS1-205|ENSG00000021826|ENST00000467353|protein_coding	7.852	10.256	18.108
ENST00000638107	20	29874059	29874177	+	118	1	RNA5SP532|RNA5SP532-201|ENSG00000283433|ENST00000638107|rRNA	5.59	12.518	18.108
ENST00000623264	12	89544203	89544488	-	285	1	AC025034.2|AC025034.2-201|ENSG00000279939|ENST00000623264|TEC	6.943	11.164	18.107
ENST00000479448	7	107951101	107952090	-	989	1	LAMB1|LAMB1-212|ENSG00000091136|ENST00000479448|protein_coding	8.337	9.766	18.103
ENST00000623590	2	73998337	73998548	-	211	1	AC110801.1|AC110801.1-201|ENSG00000279181|ENST00000623590|TEC	6.252	11.848	18.1
ENST00000365503	15	25249198	25249279	+	81	1	SNORD115-43|SNORD115-43-201|ENSG00000202373|ENST00000365503|snoRNA	4.072	14.028	18.1
ENST00000390337	7	38269491	38269540	-	49	1	TRGJ1|TRGJ1-201|ENSG00000211690|ENST00000390337|TR_J_gene	13.461	4.638	18.099
ENST00000637134	9	2027720	2029030	+	1310	1	SMARCA2|SMARCA2-259|ENSG00000080503|ENST00000637134|protein_coding	8.644	9.455	18.099
ENST00000595394	10	94104432	94105355	-	923	1	PLCE1-AS2|PLCE1-AS2-207|ENSG00000232913|ENST00000595394|antisense	10.958	7.14	18.098
ENST00000384402	6	87826173	87826285	-	112	1	RF00019|RF00019.487-201|ENSG00000207131|ENST00000384402|misc_RNA	4.908	13.189	18.097
ENST00000448200	7	117586207	117586416	-	209	1	AC000111.1|AC000111.1-201|ENSG00000234001|ENST00000448200|processed_pseudogene	11.572	6.524	18.096
ENST00000451736	1	206695837	206696269	-	432	1	AL591846.1|AL591846.1-201|ENSG00000224114|ENST00000451736|processed_pseudogene	9.416	8.68	18.096
ENST00000637571	10	101601417	101601497	-	80	1	MIR3158-2|MIR3158-2-201|ENSG00000283558|ENST00000637571|miRNA	10.993	7.102	18.095
ENST00000583596	10	101601417	101601497	+	80	1	MIR3158-1|MIR3158-1-201|ENSG00000263436|ENST00000583596|miRNA	10.993	7.102	18.095
ENST00000496669	3	87051192	87052738	-	1546	1	PPATP1|PPATP1-201|ENSG00000241293|ENST00000496669|processed_pseudogene	10.595	7.497	18.092
ENST00000445588	13	95694569	95695705	+	1136	1	MTCYBP3|MTCYBP3-201|ENSG00000232373|ENST00000445588|processed_pseudogene	9.29	8.802	18.092
ENST00000537954	11	61203515	61204739	+	1224	1	PGA3|PGA3-203|ENSG00000229859|ENST00000537954|protein_coding	8.622	9.469	18.091
ENST00000616954	15	91031246	91031691	-	445	1	AC068831.5|AC068831.5-201|ENSG00000275929|ENST00000616954|unprocessed_pseudogene	8.894	9.192	18.086
ENST00000516369	X	123772078	123772139	-	61	1	RNU7-69P|RNU7-69P-201|ENSG00000252178|ENST00000516369|snRNA	16.22	1.863	18.083
ENST00000516788	20	18095571	18095632	-	61	1	RNU7-137P|RNU7-137P-201|ENSG00000252597|ENST00000516788|snRNA	16.22	1.863	18.083
ENST00000529375	11	96642671	96643225	-	554	1	AP003066.2|AP003066.2-201|ENSG00000255376|ENST00000529375|processed_pseudogene	11.311	6.769	18.08
ENST00000618523	9	64082429	64082534	+	105	1	RF00026|RF00026.48-201|ENSG00000275068|ENST00000618523|snRNA	9.423	8.657	18.08
ENST00000417823	1	158808399	158809335	-	936	1	OR10AA1P|OR10AA1P-201|ENSG00000180409|ENST00000417823|unprocessed_pseudogene	7.517	10.562	18.079
ENST00000528784	11	6608266	6610031	+	1765	1	ILK|ILK-209|ENSG00000166333|ENST00000528784|protein_coding	9.966	8.112	18.078
ENST00000597095	19	18990893	18991618	-	725	1	SUGP2|SUGP2-207|ENSG00000064607|ENST00000597095|protein_coding	7.733	10.344	18.077
ENST00000448495	10	10776223	10776661	-	438	1	AL136452.1|AL136452.1-201|ENSG00000228997|ENST00000448495|processed_pseudogene	10.291	7.783	18.074
ENST00000538129	11	61329362	61330209	-	847	1	DDB1|DDB1-210|ENSG00000167986|ENST00000538129|protein_coding	9.085	8.988	18.073
ENST00000363217	1	28508559	28508762	+	203	1	SNORA73B|SNORA73B-201|ENSG00000200087|ENST00000363217|snoRNA	11.914	6.157	18.071
ENST00000478788	7	151501878	151503463	+	1585	1	ETF1P2|ETF1P2-201|ENSG00000240132|ENST00000478788|processed_pseudogene	10.543	7.527	18.07
ENST00000586655	18	45916038	45916805	-	767	1	EPG5|EPG5-203|ENSG00000152223|ENST00000586655|protein_coding	9.03	9.037	18.067
ENST00000516045	3	149779009	149779108	-	99	1	RNU6-507P|RNU6-507P-201|ENSG00000251854|ENST00000516045|snRNA	8.884	9.182	18.066
ENST00000465411	14	23229961	23230116	-	155	1	AL049829.1|AL049829.1-201|ENSG00000240131|ENST00000465411|processed_pseudogene	7.802	10.263	18.065
ENST00000513311	4	181905790	181906467	-	677	1	CCNHP1|CCNHP1-201|ENSG00000251433|ENST00000513311|processed_pseudogene	6.82	11.245	18.065
ENST00000384012	22	19045256	19045367	+	111	1	RF00019|RF00019.415-201|ENSG00000206739|ENST00000384012|misc_RNA	10.894	7.166	18.06
ENST00000549144	12	80860955	80861508	-	553	1	AC078886.1|AC078886.1-201|ENSG00000258215|ENST00000549144|processed_pseudogene	6.759	11.301	18.06
ENST00000584193	17	63825343	63826930	-	1587	1	FTSJ3|FTSJ3-214|ENSG00000108592|ENST00000584193|protein_coding	8.105	9.952	18.057
ENST00000390455	14	22123318	22124285	+	967	1	TRAV26-1|TRAV26-1-201|ENSG00000211807|ENST00000390455|TR_V_gene	8.185	9.871	18.056
ENST00000436565	13	76984868	76987943	+	3075	1	DHX9P1|DHX9P1-201|ENSG00000228002|ENST00000436565|processed_pseudogene	10.332	7.723	18.055
ENST00000408659	11	90869121	90869202	-	81	1	MIR1261|MIR1261-201|ENSG00000221586|ENST00000408659|miRNA	5.429	12.625	18.054
ENST00000522986	8	46838788	46839205	+	417	1	MTND6P20|MTND6P20-201|ENSG00000254156|ENST00000522986|transcribed_processed_pseudogene	6.063	11.99	18.053
ENST00000364680	3	131092821	131092927	-	106	1	RNU6-726P|RNU6-726P-201|ENSG00000201550|ENST00000364680|snRNA	5.186	12.864	18.05
ENST00000580742	3	114743445	114743525	-	80	1	MIR4796|MIR4796-201|ENSG00000264623|ENST00000580742|miRNA	12.368	5.681	18.049
ENST00000602568	21	37100814	37101343	+	529	1	AP001429.1|AP001429.1-201|ENSG00000270116|ENST00000602568|sense_intronic	12.677	5.37	18.047
ENST00000611020	20	23458529	23459459	+	930	1	AL109954.2|AL109954.2-201|ENSG00000273838|ENST00000611020|lincRNA	8.511	9.53	18.041
ENST00000567401	16	22610531	22612196	-	1665	1	AC009021.2|AC009021.2-201|ENSG00000260973|ENST00000567401|lincRNA	9.508	8.531	18.039
ENST00000516446	11	125649746	125649887	+	141	1	RNU2-35P|RNU2-35P-201|ENSG00000252255|ENST00000516446|snRNA	14.814	3.224	18.038
ENST00000552868	12	56323818	56324394	-	576	1	PAN2|PAN2-219|ENSG00000135473|ENST00000552868|protein_coding	9.161	8.877	18.038
ENST00000385246	19	53713347	53713434	+	87	1	MIR519D|MIR519D-201|ENSG00000207981|ENST00000385246|miRNA	7.582	10.449	18.031
ENST00000390978	8	17748118	17748230	+	112	1	RNA5SP256|RNA5SP256-201|ENSG00000212280|ENST00000390978|rRNA	6.871	11.16	18.031
ENST00000458851	8	79800133	79800195	-	62	1	RNU7-85P|RNU7-85P-201|ENSG00000238884|ENST00000458851|snRNA	8.866	9.164	18.03
ENST00000562853	16	32356981	32363695	-	6714	1	AC133548.1|AC133548.1-201|ENSG00000260516|ENST00000562853|unprocessed_pseudogene	8.907	9.122	18.029
ENST00000619197	9	115734392	115734491	+	99	1	RF00004|RF00004.7-201|ENSG00000274755|ENST00000619197|snRNA	9.994	8.034	18.028
ENST00000439615	6	109441603	109442571	+	968	1	SMPD2|SMPD2-202|ENSG00000135587|ENST00000439615|protein_coding	8.631	9.391	18.022
ENST00000460653	1	113899128	113900008	-	880	1	AP4B1|AP4B1-207|ENSG00000134262|ENST00000460653|protein_coding	9.369	8.651	18.02
ENST00000606194	5	10264597	10267146	-	2549	1	AC012640.4|AC012640.4-201|ENSG00000271980|ENST00000606194|antisense	8.971	9.049	18.02
ENST00000504072	5	32887990	32888145	-	155	1	AC025459.1|AC025459.1-201|ENSG00000251062|ENST00000504072|processed_pseudogene	9.22	8.797	18.017
ENST00000516146	20	17187510	17187616	+	106	1	RNU6-27P|RNU6-27P-201|ENSG00000251955|ENST00000516146|snRNA	6.223	11.792	18.015
ENST00000574681	16	11348143	11349321	-	1178	1	AC009121.1|AC009121.1-201|ENSG00000262703|ENST00000574681|antisense	9.426	8.585	18.011
ENST00000488297	5	88381957	88382725	+	768	1	RPS3AP22|RPS3AP22-201|ENSG00000240083|ENST00000488297|processed_pseudogene	5.583	12.428	18.011
ENST00000466851	2	62491178	62491468	+	290	1	RN7SL18P|RN7SL18P-201|ENSG00000241625|ENST00000466851|misc_RNA	12.131	5.877	18.008
ENST00000524855	11	11243188	11243715	-	527	1	KC877392.1|KC877392.1-201|ENSG00000255260|ENST00000524855|lincRNA	9.596	8.409	18.005
ENST00000510867	4	49233289	49233965	-	676	1	SNX18P23|SNX18P23-201|ENSG00000250016|ENST00000510867|processed_pseudogene	9.432	8.573	18.005
ENST00000580634	14	54878113	54878193	-	80	1	MIR4308|MIR4308-201|ENSG00000265432|ENST00000580634|miRNA	13.742	4.261	18.003
ENST00000365128	11	9428773	9428954	+	181	1	SNORA23|SNORA23-201|ENSG00000201998|ENST00000365128|snoRNA	6.074	11.928	18.002
ENST00000384423	17	7577955	7578091	+	136	1	SNORA67|SNORA67-201|ENSG00000277985|ENST00000384423|snoRNA	11.317	6.684	18.001
ENST00000390442	14	21965451	21966061	+	610	1	TRAV12-3|TRAV12-3-201|ENSG00000211794|ENST00000390442|TR_V_gene	7.569	10.432	18.001
ENST00000450810	15	43630571	43632737	-	2166	1	CATSPER2|CATSPER2-209|ENSG00000166762|ENST00000450810|protein_coding	10.709	7.292	18.001
ENST00000425988	13	22837026	22837880	-	854	1	IPMKP1|IPMKP1-201|ENSG00000226507|ENST00000425988|processed_pseudogene	6.823	11.177	18
ENST00000424229	1	235614674	235616397	+	1723	1	AL583844.1|AL583844.1-201|ENSG00000227236|ENST00000424229|processed_pseudogene	10.017	7.98	17.997
ENST00000459374	4	145149537	145149649	-	112	1	RF00019|RF00019.638-201|ENSG00000238713|ENST00000459374|misc_RNA	7.852	10.145	17.997
ENST00000476612	1	154551223	154551801	-	578	1	UBE2Q1|UBE2Q1-204|ENSG00000160714|ENST00000476612|protein_coding	8.559	9.436	17.995
ENST00000452572	21	36130489	36131376	+	887	1	MEMO1P1|MEMO1P1-201|ENSG00000226054|ENST00000452572|processed_pseudogene	9.667	8.327	17.994
ENST00000567330	16	75709056	75709815	-	759	1	ATP5PBP7|ATP5PBP7-201|ENSG00000261424|ENST00000567330|processed_pseudogene	8.111	9.881	17.992
ENST00000636514	6	6169334	6169409	+	75	1	MIR5683|MIR5683-201|ENSG00000283616|ENST00000636514|miRNA	5.863	12.12	17.983
ENST00000364309	7	105332790	105332896	+	106	1	RNU6-1322P|RNU6-1322P-201|ENSG00000201179|ENST00000364309|snRNA	7.26	10.72	17.98
ENST00000607639	14	67657105	67657211	-	106	1	RNA5SP386|RNA5SP386-201|ENSG00000272253|ENST00000607639|rRNA	7.26	10.72	17.98
ENST00000616029	20	19871891	19872284	+	393	1	AL132821.1|AL132821.1-201|ENSG00000275142|ENST00000616029|lincRNA	6.993	10.987	17.98
ENST00000476569	7	105304277	105306642	+	2365	1	AC004884.2|AC004884.2-201|ENSG00000242154|ENST00000476569|antisense	8.46	9.513	17.973
ENST00000604695	5	156924119	156924710	+	591	1	APOOP1|APOOP1-201|ENSG00000270560|ENST00000604695|processed_pseudogene	8.743	9.229	17.972
ENST00000364973	9	133302470	133302563	+	93	1	RF00019|RF00019.299-201|ENSG00000201843|ENST00000364973|misc_RNA	10.639	7.331	17.97
ENST00000474150	5	36588506	36588661	+	155	1	AC010631.1|AC010631.1-201|ENSG00000242292|ENST00000474150|processed_pseudogene	10.639	7.331	17.97
ENST00000408898	7	144074182	144075195	+	1013	1	OR2A25|OR2A25-201|ENSG00000221933|ENST00000408898|protein_coding	9.441	8.525	17.966
ENST00000404247	6	70663502	70664279	-	777	1	SLC25A6P6|SLC25A6P6-201|ENSG00000218870|ENST00000404247|processed_pseudogene	9.338	8.628	17.966
ENST00000384080	3	20507644	20507756	-	112	1	RNU6-815P|RNU6-815P-201|ENSG00000206807|ENST00000384080|snRNA	8.834	9.131	17.965
ENST00000555479	14	22974655	22975295	-	640	1	AJUBA|AJUBA-207|ENSG00000129474|ENST00000555479|protein_coding	9.619	8.345	17.964
ENST00000583750	15	50360329	50360410	+	81	1	MIR4712|MIR4712-201|ENSG00000284284|ENST00000583750|miRNA	8.143	9.82	17.963
ENST00000364104	4	165252580	165252661	+	81	1	RNU4-87P|RNU4-87P-201|ENSG00000200974|ENST00000364104|snRNA	8.143	9.82	17.963
ENST00000385269	14	101056219	101056300	+	81	1	MIR323B|MIR323B-201|ENSG00000208004|ENST00000385269|miRNA	8.143	9.82	17.963
ENST00000614041	9	88144851	88145850	-	999	1	AL353726.1|AL353726.1-201|ENSG00000276535|ENST00000614041|processed_pseudogene	7.153	10.806	17.959
ENST00000363025	12	92170353	92170453	-	100	1	RF00019|RF00019.87-201|ENSG00000199895|ENST00000363025|misc_RNA	6.596	11.363	17.959
ENST00000408865	15	43793659	43793759	-	100	1	MIR1282|MIR1282-201|ENSG00000221792|ENST00000408865|miRNA	6.596	11.363	17.959
ENST00000486139	18	3377916	3378247	-	331	1	RPL31P59|RPL31P59-201|ENSG00000240364|ENST00000486139|processed_pseudogene	7.307	10.642	17.949
ENST00000365575	9	94507738	94507844	+	106	1	RNU6-669P|RNU6-669P-201|ENSG00000202445|ENST00000365575|snRNA	8.297	9.648	17.945
ENST00000384493	5	134500178	134500284	-	106	1	RNU6-456P|RNU6-456P-201|ENSG00000207222|ENST00000384493|snRNA	8.297	9.648	17.945
ENST00000475595	3	12530848	12533307	+	2459	1	TSEN2|TSEN2-210|ENSG00000154743|ENST00000475595|protein_coding	9.21	8.734	17.944
ENST00000526914	11	18934141	18939507	-	5366	1	MRGPRX1|MRGPRX1-202|ENSG00000170255|ENST00000526914|protein_coding	8.666	9.275	17.941
ENST00000432501	13	18734080	18734896	+	816	1	ZNF965P|ZNF965P-201|ENSG00000227784|ENST00000432501|processed_pseudogene	9.026	8.912	17.938
ENST00000516989	16	21587627	21587864	+	237	1	RF00478|RF00478.1-201|ENSG00000252798|ENST00000516989|scaRNA	8.349	9.589	17.938
ENST00000466875	3	39128811	39130160	+	1349	1	TTC21A|TTC21A-209|ENSG00000168026|ENST00000466875|protein_coding	7.66	10.276	17.936
ENST00000647541	5	14868415	14870362	-	1947	1	ANKH|ANKH-209|ENSG00000154122|ENST00000647541|protein_coding	9.881	8.054	17.935
ENST00000477188	1	45509433	45510505	+	1072	1	MMACHC|MMACHC-202|ENSG00000132763|ENST00000477188|protein_coding	8.819	9.116	17.935
ENST00000622597	10	121949412	121949487	-	75	1	RF02219|RF02219.2-201|ENSG00000273767|ENST00000622597|misc_RNA	7.329	10.605	17.934
ENST00000515994	10	17403508	17403620	+	112	1	RF00019|RF00019.659-201|ENSG00000251803|ENST00000515994|misc_RNA	9.816	8.116	17.932
ENST00000554128	14	20999291	21000033	+	742	1	SLC39A2|SLC39A2-202|ENSG00000165794|ENST00000554128|protein_coding	8.741	9.188	17.929
ENST00000534639	11	43262107	43263427	-	1320	1	HNRNPKP3|HNRNPKP3-203|ENSG00000251557|ENST00000534639|transcribed_processed_pseudogene	6.996	10.933	17.929
ENST00000484004	1	96584422	96584727	-	305	1	NDUFS5P2|NDUFS5P2-201|ENSG00000234226|ENST00000484004|processed_pseudogene	9.732	8.196	17.928
ENST00000574375	16	32618733	32618852	+	119	1	AC137800.2|AC137800.2-201|ENSG00000262187|ENST00000574375|unprocessed_pseudogene	6.467	11.458	17.925
ENST00000442758	2	127846736	127847084	-	348	1	AC006011.1|AC006011.1-201|ENSG00000244563|ENST00000442758|processed_pseudogene	10.741	7.183	17.924
ENST00000604488	7	24589115	24589407	-	292	1	SUMO2P14|SUMO2P14-201|ENSG00000271096|ENST00000604488|processed_pseudogene	10.918	7.005	17.923
ENST00000549593	12	38206231	38207192	-	961	1	NF1P12|NF1P12-201|ENSG00000258360|ENST00000549593|unprocessed_pseudogene	8.58	9.341	17.921
ENST00000529730	11	56633164	56634103	-	939	1	OR5AP1P|OR5AP1P-201|ENSG00000254795|ENST00000529730|unprocessed_pseudogene	10.537	7.382	17.919
ENST00000507559	5	142004875	142006314	-	1439	1	GNPDA1|GNPDA1-209|ENSG00000113552|ENST00000507559|protein_coding	9.626	8.291	17.917
ENST00000365391	15	25250859	25250940	+	81	1	SNORD115-44|SNORD115-44-201|ENSG00000202261|ENST00000365391|snoRNA	9.5	8.417	17.917
ENST00000458752	13	59480070	59480132	+	62	1	RNU7-88P|RNU7-88P-201|ENSG00000239003|ENST00000458752|snRNA	12.412	5.498	17.91
ENST00000414740	6	14597514	14599690	-	2176	1	AL109914.1|AL109914.1-201|ENSG00000229646|ENST00000414740|lincRNA	9.346	8.564	17.91
ENST00000391144	17	44135883	44135989	-	106	1	RNU6-131P|RNU6-131P-201|ENSG00000212446|ENST00000391144|snRNA	9.334	8.576	17.91
ENST00000524992	11	59332757	59334086	-	1329	1	OR5BR1P|OR5BR1P-201|ENSG00000255386|ENST00000524992|unprocessed_pseudogene	9.182	8.721	17.903
ENST00000486813	2	219245896	219247534	+	1638	1	STK16|STK16-210|ENSG00000115661|ENST00000486813|protein_coding	8.121	9.781	17.902
ENST00000560660	15	40414406	40415461	+	1055	1	IVD|IVD-212|ENSG00000128928|ENST00000560660|protein_coding	8.961	8.94	17.901
ENST00000585381	2	117995397	117997035	+	1638	1	AC009303.2|AC009303.2-201|ENSG00000235066|ENST00000585381|antisense	10.269	7.631	17.9
ENST00000413677	1	75582099	75582555	+	456	1	AL096829.1|AL096829.1-201|ENSG00000213579|ENST00000413677|processed_pseudogene	8.679	9.22	17.899
ENST00000562634	15	71185621	71189025	-	3404	1	THSD4-AS1|THSD4-AS1-202|ENSG00000259964|ENST00000562634|antisense	7.751	10.148	17.899
ENST00000604533	11	117668483	117668858	+	375	1	AP001554.1|AP001554.1-201|ENSG00000270403|ENST00000604533|lincRNA	8.502	9.393	17.895
ENST00000410368	2	158935798	158935985	-	187	1	RNU2-21P|RNU2-21P-201|ENSG00000222300|ENST00000410368|snRNA	9.994	7.899	17.893
ENST00000504781	5	177514938	177516324	-	1386	1	DDX41|DDX41-203|ENSG00000183258|ENST00000504781|protein_coding	9.201	8.69	17.891
ENST00000612086	8	48316669	48316770	+	101	1	RNA5SP531|RNA5SP531-201|ENSG00000277418|ENST00000612086|rRNA	3.265	14.626	17.891
ENST00000612555	4	88710147	88710265	+	118	1	RF02114|RF02114.1-201|ENSG00000278151|ENST00000612555|misc_RNA	12.111	5.778	17.889
ENST00000624455	12	130144954	130145691	+	737	1	AC026336.5|AC026336.5-201|ENSG00000280405|ENST00000624455|TEC	9.099	8.788	17.887
ENST00000390201	3	48578902	48578977	-	75	1	MIR711|MIR711-201|ENSG00000284251|ENST00000390201|miRNA	8.795	9.09	17.885
ENST00000584535	17	80419418	80419493	+	75	1	MIR4730|MIR4730-201|ENSG00000264961|ENST00000584535|miRNA	8.795	9.09	17.885
ENST00000608026	10	17137336	17137585	-	249	1	AC067747.1|AC067747.1-201|ENSG00000273153|ENST00000608026|lincRNA	11.038	6.845	17.883
ENST00000549587	12	49104494	49105232	-	738	1	LMBR1L|LMBR1L-212|ENSG00000139636|ENST00000549587|protein_coding	8.491	9.392	17.883
ENST00000498782	3	182460417	182461072	-	655	1	EIF4EP3|EIF4EP3-201|ENSG00000244199|ENST00000498782|processed_pseudogene	9.902	7.98	17.882
ENST00000516449	18	3025434	3025566	-	132	1	RF00156|RF00156.17-201|ENSG00000252258|ENST00000516449|snoRNA	5.83	12.052	17.882
ENST00000384215	7	44985378	44985510	-	132	1	SNORA9|SNORA9-201|ENSG00000277184|ENST00000384215|snoRNA	5.83	12.052	17.882
ENST00000531908	11	17074389	17076020	-	1631	1	RPS13|RPS13-208|ENSG00000110700|ENST00000531908|protein_coding	9.099	8.778	17.877
ENST00000433054	2	173297629	173298512	+	883	1	AC092573.1|AC092573.1-201|ENSG00000231735|ENST00000433054|processed_pseudogene	7.968	9.909	17.877
ENST00000533260	11	132859245	132860077	-	832	1	OPCML-IT2|OPCML-IT2-201|ENSG00000255371|ENST00000533260|sense_intronic	4.492	13.384	17.876
ENST00000602618	1	33261212	33261680	+	468	1	AL513327.3|AL513327.3-201|ENSG00000270115|ENST00000602618|lincRNA	10.101	7.77	17.871
ENST00000521814	8	80594815	80595703	-	888	1	SLC25A51P3|SLC25A51P3-201|ENSG00000254181|ENST00000521814|processed_pseudogene	8.914	8.957	17.871
ENST00000577584	17	33688803	33689174	+	371	1	AC024614.2|AC024614.2-201|ENSG00000265689|ENST00000577584|lincRNA	5.926	11.945	17.871
ENST00000487591	2	10126512	10127220	+	708	1	RRM2|RRM2-208|ENSG00000171848|ENST00000487591|protein_coding	7.919	9.951	17.87
ENST00000525296	11	59748811	59749574	+	763	1	OR10V2P|OR10V2P-201|ENSG00000255538|ENST00000525296|unprocessed_pseudogene	8.933	8.935	17.868
ENST00000466608	2	54970655	54972025	+	1370	1	EML6|EML6-202|ENSG00000214595|ENST00000466608|protein_coding	8.827	9.041	17.868
ENST00000637758	18	11654885	11654941	-	56	1	MIR7153|MIR7153-201|ENSG00000283492|ENST00000637758|miRNA	11.779	6.087	17.866
ENST00000371707	12	66563967	66569194	-	5227	1	OSBPL9P4|OSBPL9P4-201|ENSG00000256420|ENST00000371707|processed_pseudogene	9.38	8.478	17.858
ENST00000384168	7	4811188	4811289	-	101	1	RF00019|RF00019.445-201|ENSG00000206895|ENST00000384168|misc_RNA	4.354	13.5	17.854
ENST00000497246	14	63567958	63568308	+	350	1	AL136038.1|AL136038.1-201|ENSG00000205767|ENST00000497246|processed_pseudogene	9.737	8.116	17.853
ENST00000624366	11	74204869	74205746	+	877	1	AP000577.1|AP000577.1-201|ENSG00000280269|ENST00000624366|TEC	8.524	9.329	17.853
ENST00000546357	12	13213452	13214365	+	913	1	EMP1|EMP1-212|ENSG00000134531|ENST00000546357|protein_coding	9.512	8.339	17.851
ENST00000410980	X	72284945	72285045	-	100	1	RF00019|RF00019.646-201|ENSG00000238926|ENST00000410980|misc_RNA	9.894	7.954	17.848
ENST00000582284	9	111932100	111932169	+	69	1	MIR4668|MIR4668-201|ENSG00000266315|ENST00000582284|miRNA	7.966	9.881	17.847
ENST00000408552	12	97491909	97491978	+	69	1	MIR1251|MIR1251-201|ENSG00000221479|ENST00000408552|miRNA	7.966	9.881	17.847
ENST00000607476	6	30723105	30723877	-	772	1	AL662797.1|AL662797.1-201|ENSG00000272540|ENST00000607476|antisense	3.275	14.572	17.847
ENST00000433732	X	73827709	73829467	-	1758	1	XIST|XIST-205|ENSG00000229807|ENST00000433732|lincRNA	9.568	8.273	17.841
ENST00000604687	21	9997487	9998033	-	546	1	CR382285.1|CR382285.1-202|ENSG00000270533|ENST00000604687|transcribed_processed_pseudogene	7.852	9.989	17.841
ENST00000516725	17	60748940	60749046	-	106	1	RF00019|RF00019.696-201|ENSG00000252534|ENST00000516725|misc_RNA	11.408	6.432	17.84
ENST00000606261	7	26184060	26186317	+	2257	1	NFE2L3|NFE2L3-202|ENSG00000050344|ENST00000606261|protein_coding	9.936	7.904	17.84
ENST00000512185	5	128002695	128003988	-	1293	1	LINC01184|LINC01184-207|ENSG00000245937|ENST00000512185|lincRNA	10.798	7.03	17.828
ENST00000302622	11	58030930	58031931	+	1001	1	OR6Q1|OR6Q1-201|ENSG00000279051|ENST00000302622|protein_coding	9.994	7.833	17.827
ENST00000618871	7	130487483	130487622	+	139	1	RF02148|RF02148.1-201|ENSG00000277269|ENST00000618871|misc_RNA	4.745	13.08	17.825
ENST00000419491	3	65843890	65844446	+	556	1	RPL17P17|RPL17P17-201|ENSG00000223409|ENST00000419491|processed_pseudogene	10.875	6.949	17.824
ENST00000620602	11	95057282	95057984	+	702	1	AP001264.1|AP001264.1-201|ENSG00000277984|ENST00000620602|unprocessed_pseudogene	9.083	8.741	17.824
ENST00000517703	14	106369107	106369546	-	439	1	IGHV3-33-2|IGHV3-33-2-201|ENSG00000253440|ENST00000517703|IG_V_pseudogene	8.765	9.059	17.824
ENST00000518337	8	73215929	73216627	-	698	1	AC100823.2|AC100823.2-201|ENSG00000253564|ENST00000518337|processed_pseudogene	7.402	10.419	17.821
ENST00000559111	15	99257632	99260015	+	2383	1	HSP90B2P|HSP90B2P-201|ENSG00000259706|ENST00000559111|processed_pseudogene	8.904	8.917	17.821
ENST00000616920	21	10576292	10576587	+	295	1	CYCSP41|CYCSP41-201|ENSG00000278678|ENST00000616920|processed_pseudogene	8.571	9.244	17.815
ENST00000422621	2	143100930	143101355	-	425	1	MTCO2P5|MTCO2P5-201|ENSG00000231766|ENST00000422621|processed_pseudogene	11.123	6.684	17.807
ENST00000384530	4	109992325	109992431	+	106	1	RNU6-35P|RNU6-35P-201|ENSG00000207260|ENST00000384530|snRNA	12.445	5.36	17.805
ENST00000384684	8	9287472	9287578	-	106	1	RNU6-1151P|RNU6-1151P-201|ENSG00000207415|ENST00000384684|snRNA	12.445	5.36	17.805
ENST00000446659	10	94774156	94774633	-	477	1	MTND4P19|MTND4P19-201|ENSG00000230338|ENST00000446659|processed_pseudogene	8.988	8.814	17.802
ENST00000416693	9	125372325	125372766	-	441	1	AL627223.1|AL627223.1-201|ENSG00000227845|ENST00000416693|processed_pseudogene	6.98	10.822	17.802
ENST00000391127	8	80749561	80749693	-	132	1	RNU11-6P|RNU11-6P-201|ENSG00000212429|ENST00000391127|snRNA	8.328	9.469	17.797
ENST00000519666	5	168552277	168553727	-	1450	1	SLC2A3P1|SLC2A3P1-201|ENSG00000253861|ENST00000519666|processed_pseudogene	9.25	8.542	17.792
ENST00000520455	8	102903792	102905295	+	1503	1	AZIN1-AS1|AZIN1-AS1-211|ENSG00000253320|ENST00000520455|antisense	8.265	9.526	17.791
ENST00000496620	3	108325520	108326814	-	1294	1	HNRNPA1P17|HNRNPA1P17-201|ENSG00000243188|ENST00000496620|unprocessed_pseudogene	8.92	8.869	17.789
ENST00000638041	X	154057148	154057810	-	662	1	MECP2|MECP2-225|ENSG00000169057|ENST00000638041|protein_coding	6.975	10.814	17.789
ENST00000386307	20	49278940	49279028	+	88	1	SNORD12C|SNORD12C-201|ENSG00000209042|ENST00000386307|snoRNA	8.745	9.039	17.784
ENST00000390673	12	11021619	11022620	-	1001	1	TAS2R19|TAS2R19-201|ENSG00000212124|ENST00000390673|protein_coding	7.907	9.876	17.783
ENST00000428201	22	32583300	32584204	+	904	1	Z82246.1|Z82246.1-201|ENSG00000236054|ENST00000428201|antisense	9.485	8.296	17.781
ENST00000384633	X	107901145	107901246	-	101	1	RF00019|RF00019.538-201|ENSG00000207363|ENST00000384633|misc_RNA	6.531	11.25	17.781
ENST00000548136	7	141918817	141919909	+	1092	1	OR9A4|OR9A4-201|ENSG00000258083|ENST00000548136|protein_coding	9.664	8.116	17.78
ENST00000508098	5	85190629	85190830	-	201	1	RBBP4P6|RBBP4P6-201|ENSG00000248674|ENST00000508098|processed_pseudogene	9.298	8.48	17.778
ENST00000435770	9	107834509	107834829	-	320	1	RPL36AP6|RPL36AP6-201|ENSG00000231293|ENST00000435770|processed_pseudogene	9.963	7.812	17.775
ENST00000362030	1	96418594	96418933	+	339	1	UBE2WP1|UBE2WP1-201|ENSG00000234422|ENST00000362030|processed_pseudogene	9.729	8.045	17.774
ENST00000362914	15	56274530	56274636	-	106	1	RNU6-1287P|RNU6-1287P-201|ENSG00000199784|ENST00000362914|snRNA	13.482	4.288	17.77
ENST00000447235	9	21811621	21812347	-	726	1	TUBB8P1|TUBB8P1-201|ENSG00000229298|ENST00000447235|processed_pseudogene	6.814	10.956	17.77
ENST00000611315	8	139508701	139508971	-	270	1	AC090093.1|AC090093.1-201|ENSG00000275078|ENST00000611315|unprocessed_pseudogene	9.772	7.996	17.768
ENST00000548873	12	108281103	108282235	-	1132	1	AC009729.1|AC009729.1-201|ENSG00000257281|ENST00000548873|processed_pseudogene	8.935	8.833	17.768
ENST00000439400	9	127300093	127300982	-	889	1	AL450263.2|AL450263.2-201|ENSG00000229369|ENST00000439400|processed_pseudogene	7.543	10.225	17.768
ENST00000551907	12	49389516	49390162	+	646	1	AC125611.2|AC125611.2-201|ENSG00000257954|ENST00000551907|processed_pseudogene	5.275	12.489	17.764
ENST00000406535	6	63797189	63798031	+	842	1	AL354719.1|AL354719.1-201|ENSG00000218813|ENST00000406535|processed_pseudogene	9.662	8.097	17.759
ENST00000473520	7	124476371	124476955	+	584	1	SSU72P8|SSU72P8-201|ENSG00000230268|ENST00000473520|protein_coding	10.353	7.394	17.747
ENST00000549327	12	56611295	56611854	-	559	1	BAZ2A|BAZ2A-207|ENSG00000076108|ENST00000549327|protein_coding	10.226	7.521	17.747
ENST00000550994	12	54281186	54282284	+	1098	1	HNRNPA1|HNRNPA1-210|ENSG00000135486|ENST00000550994|protein_coding	7.709	10.038	17.747
ENST00000390588	14	105912257	105912276	-	19	1	IGHD5-5|IGHD5-5-201|ENSG00000211928|ENST00000390588|IG_D_gene	5.786	11.961	17.747
ENST00000384366	7	88449092	88449231	-	139	1	RF00272|RF00272.3-201|ENSG00000207094|ENST00000384366|snoRNA	7.118	10.627	17.745
ENST00000384422	X	11116092	11116193	-	101	1	RF00019|RF00019.493-201|ENSG00000207151|ENST00000384422|misc_RNA	7.619	10.125	17.744
ENST00000384465	1	50582404	50582511	+	107	1	RNU6-1026P|RNU6-1026P-201|ENSG00000207194|ENST00000384465|snRNA	9.247	8.496	17.743
ENST00000397055	2	177997273	177998770	-	1497	1	API5P2|API5P2-201|ENSG00000213962|ENST00000397055|processed_pseudogene	9.62	8.122	17.742
ENST00000437562	2	116751158	116751648	+	490	1	MTCYBP39|MTCYBP39-201|ENSG00000226341|ENST00000437562|processed_pseudogene	10.32	7.421	17.741
ENST00000390296	22	22375986	22376505	+	519	1	IGLV5-45|IGLV5-45-201|ENSG00000211650|ENST00000390296|IG_V_gene	6.355	11.385	17.74
ENST00000384358	2	9615267	9615373	+	106	1	RF00019|RF00019.478-201|ENSG00000207086|ENST00000384358|misc_RNA	14.52	3.216	17.736
ENST00000612462	11	74497188	74498084	+	896	1	AP001372.2|AP001372.2-202|ENSG00000254837|ENST00000612462|bidirectional_promoter_lncRNA	8.098	9.638	17.736
ENST00000475327	7	140997952	140999800	-	1848	1	CCT4P1|CCT4P1-201|ENSG00000242703|ENST00000475327|processed_pseudogene	8.328	9.408	17.736
ENST00000611008	1	11022818	11025492	+	2674	1	TARDBP|TARDBP-212|ENSG00000120948|ENST00000611008|protein_coding	7.153	10.581	17.734
ENST00000516213	16	76469508	76469595	-	87	1	RF00133|RF00133.1-201|ENSG00000252022|ENST00000516213|snoRNA	16.427	1.306	17.733
ENST00000624103	11	4768979	4769917	-	938	1	OR51F1|OR51F1-202|ENSG00000280021|ENST00000624103|protein_coding	9.493	8.238	17.731
ENST00000455082	2	74628328	74628942	-	614	1	TVP23BP2|TVP23BP2-201|ENSG00000108442|ENST00000455082|processed_pseudogene	12.175	5.552	17.727
ENST00000583290	18	22900486	22900995	-	509	1	UBE2CP2|UBE2CP2-201|ENSG00000265939|ENST00000583290|processed_pseudogene	10.583	7.144	17.727
ENST00000492226	3	184144054	184144900	+	846	1	EIF2B5|EIF2B5-213|ENSG00000145191|ENST00000492226|protein_coding	8.187	9.536	17.723
ENST00000490190	18	6963885	6965547	-	1662	1	LAMA1|LAMA1-205|ENSG00000101680|ENST00000490190|protein_coding	7.739	9.982	17.721
ENST00000611065	3	177700346	177701072	-	726	1	AC026355.3|AC026355.3-201|ENSG00000277241|ENST00000611065|processed_pseudogene	8.328	9.391	17.719
ENST00000577807	17	8056225	8057621	-	1396	1	AC129492.2|AC129492.2-201|ENSG00000263427|ENST00000577807|lincRNA	8.032	9.686	17.718
ENST00000601996	19	51137970	51138634	+	664	1	AC063977.2|AC063977.2-201|ENSG00000267990|ENST00000601996|unprocessed_pseudogene	7.616	10.097	17.713
ENST00000621460	3	4750333	4750685	+	352	1	AC018816.2|AC018816.2-201|ENSG00000275981|ENST00000621460|misc_RNA	10.931	6.779	17.71
ENST00000385064	19	53722166	53722255	+	89	1	MIR520G|MIR520G-201|ENSG00000207799|ENST00000385064|miRNA	4.941	12.767	17.708
ENST00000289451	1	158465482	158466554	+	1072	1	OR10K1|OR10K1-201|ENSG00000173285|ENST00000289451|protein_coding	6.153	11.554	17.707
ENST00000606817	6	105273220	105273760	-	540	1	AL133406.3|AL133406.3-201|ENSG00000272102|ENST00000606817|lincRNA	11.604	6.102	17.706
ENST00000427511	11	124376877	124377801	-	924	1	OR8C1P|OR8C1P-201|ENSG00000229254|ENST00000427511|unprocessed_pseudogene	11.065	6.641	17.706
ENST00000410146	6	90001222	90001506	-	284	1	RN7SKP110|RN7SKP110-201|ENSG00000222078|ENST00000410146|misc_RNA	8.903	8.802	17.705
ENST00000520373	8	30983459	30984321	-	862	1	AC008066.1|AC008066.1-201|ENSG00000253793|ENST00000520373|processed_pseudogene	6.632	11.073	17.705
ENST00000532177	11	118821895	118822084	+	189	1	AP004609.2|AP004609.2-201|ENSG00000254478|ENST00000532177|processed_pseudogene	9.888	7.816	17.704
ENST00000565812	16	48447904	48448398	-	494	1	AC026470.3|AC026470.3-201|ENSG00000261802|ENST00000565812|sense_overlapping	7.121	10.581	17.702
ENST00000384591	1	153331622	153331728	+	106	1	RNU6-160P|RNU6-160P-201|ENSG00000207321|ENST00000384591|snRNA	15.557	2.144	17.701
ENST00000603629	1	106780223	106780435	+	212	1	AL596327.1|AL596327.1-201|ENSG00000270976|ENST00000603629|processed_pseudogene	15.557	2.144	17.701
ENST00000511326	5	58454706	58455116	-	410	1	PLK2|PLK2-212|ENSG00000145632|ENST00000511326|protein_coding	9.385	8.314	17.699
ENST00000610433	11	62789815	62789885	+	70	1	MIR6748|MIR6748-201|ENSG00000284535|ENST00000610433|miRNA	4.711	12.986	17.697
ENST00000480080	3	52695240	52696637	-	1397	1	GLT8D1|GLT8D1-208|ENSG00000016864|ENST00000480080|protein_coding	8.499	9.191	17.69
ENST00000564391	16	58679610	58684053	-	4443	1	SLC38A7|SLC38A7-207|ENSG00000103042|ENST00000564391|protein_coding	8.66	9.028	17.688
ENST00000624223	5	8793875	8794197	+	322	1	AC091932.3|AC091932.3-201|ENSG00000280185|ENST00000624223|TEC	9.218	8.469	17.687
ENST00000432077	9	33695767	33696059	+	292	1	TRBV26OR9-2|TRBV26OR9-2-201|ENSG00000231165|ENST00000432077|TR_V_pseudogene	6.4	11.285	17.685
ENST00000553602	14	20458617	20459592	-	975	1	PIP4P1|PIP4P1-204|ENSG00000165782|ENST00000553602|protein_coding	7.893	9.79	17.683
ENST00000384595	13	32763438	32763552	-	114	1	RNY1P4|RNY1P4-201|ENSG00000207325|ENST00000384595|misc_RNA	7.715	9.967	17.682
ENST00000566702	16	46649126	46649849	+	723	1	AC012186.1|AC012186.1-201|ENSG00000260909|ENST00000566702|unprocessed_pseudogene	6.994	10.687	17.681
ENST00000560214	15	101580893	101581556	-	663	1	AC090164.1|AC090164.1-201|ENSG00000259695|ENST00000560214|processed_pseudogene	9.451	8.227	17.678
ENST00000515990	4	56818218	56818314	-	96	1	RF00019|RF00019.658-201|ENSG00000251799|ENST00000515990|misc_RNA	2.29	15.387	17.677
ENST00000452925	2	134797169	134797879	+	710	1	VDAC2P4|VDAC2P4-201|ENSG00000234682|ENST00000452925|processed_pseudogene	7.432	10.243	17.675
ENST00000440405	21	35887195	35887807	+	612	1	PPP1R2P2|PPP1R2P2-201|ENSG00000234008|ENST00000440405|processed_pseudogene	10.059	7.612	17.671
ENST00000408340	6	31956839	31956940	-	101	1	MIR1236|MIR1236-201|ENSG00000284446|ENST00000408340|miRNA	9.796	7.875	17.671
ENST00000365201	3	66003839	66003940	-	101	1	RF00019|RF00019.327-201|ENSG00000202071|ENST00000365201|misc_RNA	9.796	7.875	17.671
ENST00000534509	11	34146720	34147670	+	950	1	NAT10|NAT10-209|ENSG00000135372|ENST00000534509|protein_coding	8.332	9.33	17.662
ENST00000450009	20	43423196	43423538	-	342	1	EIF4EBP2P1|EIF4EBP2P1-201|ENSG00000233711|ENST00000450009|processed_pseudogene	8.358	9.303	17.661
ENST00000390392	7	142345421	142345985	+	564	1	TRBV4-2|TRBV4-2-201|ENSG00000211745|ENST00000390392|TR_V_gene	8.187	9.469	17.656
ENST00000625584	1	110442764	110443817	+	1053	1	LAMTOR5-AS1|LAMTOR5-AS1-234|ENSG00000224699|ENST00000625584|processed_transcript	7.726	9.928	17.654
ENST00000401788	6	28010723	28012355	+	1632	1	IQCB2P|IQCB2P-201|ENSG00000217539|ENST00000401788|processed_pseudogene	7.14	10.513	17.653
ENST00000362205	3	37969404	37969480	+	76	1	MIR26A1|MIR26A1-201|ENSG00000199075|ENST00000362205|miRNA	8.679	8.971	17.65
ENST00000401186	X	145994784	145994860	-	76	1	MIR888|MIR888-201|ENSG00000216005|ENST00000401186|miRNA	8.679	8.971	17.65
ENST00000615580	6	159555964	159556174	+	210	1	AL078604.3|AL078604.3-201|ENSG00000276413|ENST00000615580|processed_pseudogene	6.282	11.363	17.645
ENST00000363507	2	153446813	153446883	-	70	1	RF00275|RF00275.3-201|ENSG00000200377|ENST00000363507|snoRNA	6.282	11.363	17.645
ENST00000463655	5	154729231	154729694	+	463	1	AC008379.1|AC008379.1-201|ENSG00000241187|ENST00000463655|processed_pseudogene	8.073	9.571	17.644
ENST00000578836	16	71698567	71698701	-	134	1	SNORA70D|SNORA70D-201|ENSG00000263666|ENST00000578836|snoRNA	4.922	12.72	17.642
ENST00000507843	5	180847928	180849516	-	1588	1	ZFP62|ZFP62-205|ENSG00000196670|ENST00000507843|protein_coding	9.623	8.014	17.637
ENST00000476308	3	64099273	64101122	+	1849	1	PRICKLE2-AS1|PRICKLE2-AS1-203|ENSG00000241572|ENST00000476308|antisense	9.275	8.358	17.633
ENST00000606572	8	234347	234887	-	540	1	AC004908.1|AC004908.1-201|ENSG00000272240|ENST00000606572|antisense	7.532	10.1	17.632
ENST00000624220	11	87490144	87491110	+	966	1	AP003497.2|AP003497.2-201|ENSG00000279701|ENST00000624220|TEC	7.397	10.234	17.631
ENST00000615981	22	37578669	37578922	+	253	1	RF00017|RF00017.38-201|ENSG00000273866|ENST00000615981|misc_RNA	9.994	7.635	17.629
ENST00000594954	19	35329188	35329928	+	740	1	CD22|CD22-211|ENSG00000012124|ENST00000594954|protein_coding	5.497	12.131	17.628
ENST00000437007	2	135820191	135823087	+	2896	1	AC011893.1|AC011893.1-201|ENSG00000226806|ENST00000437007|antisense	9.073	8.554	17.627
ENST00000422990	2	211777206	211777856	+	650	1	MTND2P23|MTND2P23-201|ENSG00000232631|ENST00000422990|processed_pseudogene	11.332	6.293	17.625
ENST00000401937	1	32979947	32980472	+	525	1	AL355864.1|AL355864.1-201|ENSG00000217644|ENST00000401937|processed_pseudogene	10.26	7.359	17.619
ENST00000421346	20	38537758	38538458	+	700	1	RPS3P2|RPS3P2-201|ENSG00000231307|ENST00000421346|processed_pseudogene	7.067	10.551	17.618
ENST00000645540	2	3575846	3580919	+	5073	1	RPS7|RPS7-210|ENSG00000171863|ENST00000645540|protein_coding	8.95	8.668	17.618
ENST00000525057	11	6437625	6442617	-	4992	1	HPX|HPX-202|ENSG00000110169|ENST00000525057|protein_coding	9.602	8.012	17.614
ENST00000624978	11	4803433	4804380	-	947	1	OR52R1|OR52R1-201|ENSG00000279270|ENST00000624978|protein_coding	7.894	9.719	17.613
ENST00000547228	12	53295576	53297404	+	1828	1	PFDN5|PFDN5-205|ENSG00000123349|ENST00000547228|protein_coding	8.66	8.951	17.611
ENST00000516383	12	122492113	122492241	-	128	1	RF00411|RF00411.3-201|ENSG00000252192|ENST00000516383|snoRNA	4.294	13.316	17.61
ENST00000384171	2	10296047	10296180	-	133	1	RF00432|RF00432.7-201|ENSG00000206898|ENST00000384171|snoRNA	9.919	7.689	17.608
ENST00000545850	12	8857235	8857864	+	629	1	A2ML1|A2ML1-209|ENSG00000166535|ENST00000545850|protein_coding	8.389	9.213	17.602
ENST00000364696	7	37435115	37435216	+	101	1	RF00019|RF00019.272-201|ENSG00000201566|ENST00000364696|misc_RNA	11.973	5.625	17.598
ENST00000408922	7	144003929	144004983	+	1054	1	OR6B1|OR6B1-201|ENSG00000221813|ENST00000408922|protein_coding	8.866	8.732	17.598
ENST00000615542	7	116956431	116956723	+	292	1	RF02189|RF02189.1-201|ENSG00000276100|ENST00000615542|misc_RNA	9.036	8.561	17.597
ENST00000340750	9	122519141	122520082	+	941	1	OR1J4|OR1J4-201|ENSG00000239590|ENST00000340750|protein_coding	8.178	9.419	17.597
ENST00000535880	14	22469041	22469698	-	657	1	TRDV3|TRDV3-201|ENSG00000256590|ENST00000535880|TR_V_gene	6.526	11.069	17.595
ENST00000540904	11	62854680	62855488	-	808	1	SNHG1|SNHG1-215|ENSG00000255717|ENST00000540904|processed_transcript	8.027	9.563	17.59
ENST00000620020	17	50098460	50098899	-	439	1	AC002401.3|AC002401.3-201|ENSG00000275025|ENST00000620020|antisense	8.013	9.577	17.59
ENST00000635586	20	29080390	29102761	+	22371	1	FRG1DP|FRG1DP-201|ENSG00000282870|ENST00000635586|unprocessed_pseudogene	9.44	8.147	17.587
ENST00000479066	8	133325997	133326404	+	407	1	KC877373.1|KC877373.1-201|ENSG00000243537|ENST00000479066|processed_pseudogene	8.373	9.213	17.586
ENST00000635630	20	29448517	29449306	-	789	1	DUX4L35|DUX4L35-201|ENSG00000282911|ENST00000635630|unprocessed_pseudogene	8.081	9.505	17.586
ENST00000607940	10	73230473	73231306	+	833	1	FAM149B1|FAM149B1-208|ENSG00000138286|ENST00000607940|protein_coding	8.446	9.139	17.585
ENST00000507570	5	76280956	76281267	+	311	1	PDCD5P2|PDCD5P2-201|ENSG00000251107|ENST00000507570|processed_pseudogene	9.544	8.038	17.582
ENST00000603131	X	39791580	39791904	-	324	1	AC091810.1|AC091810.1-201|ENSG00000270759|ENST00000603131|processed_pseudogene	9.161	8.417	17.578
ENST00000557753	15	94168349	94168751	+	402	1	AC110027.1|AC110027.1-201|ENSG00000258570|ENST00000557753|processed_pseudogene	6.837	10.741	17.578
ENST00000582918	1	154166245	154166549	-	304	1	RN7SL431P|RN7SL431P-201|ENSG00000264384|ENST00000582918|misc_RNA	10.849	6.728	17.577
ENST00000579929	6	170330761	170330844	+	83	1	MIR4644|MIR4644-201|ENSG00000266245|ENST00000579929|miRNA	6.623	10.952	17.575
ENST00000534879	11	93991346	93991429	-	83	1	AP002795.1|AP002795.1-201|ENSG00000255995|ENST00000534879|processed_pseudogene	6.623	10.952	17.575
ENST00000623008	11	61525708	61526602	-	894	1	AP003108.5|AP003108.5-201|ENSG00000279878|ENST00000623008|TEC	6.517	11.058	17.575
ENST00000440620	21	30802242	30802427	-	185	1	KRTAP8-2P|KRTAP8-2P-201|ENSG00000233036|ENST00000440620|unprocessed_pseudogene	7.131	10.442	17.573
ENST00000411358	2	154590407	154590528	+	121	1	RNA5SP107|RNA5SP107-201|ENSG00000223290|ENST00000411358|rRNA	8.177	9.391	17.568
ENST00000426656	10	133640789	133642894	+	2105	1	AGGF1P2|AGGF1P2-201|ENSG00000233435|ENST00000426656|processed_pseudogene	8.93	8.637	17.567
ENST00000514211	17	50378883	50380315	+	1432	1	EME1|EME1-210|ENSG00000154920|ENST00000514211|protein_coding	8.598	8.967	17.565
ENST00000422857	1	157128362	157128671	+	309	1	CYCSP52|CYCSP52-201|ENSG00000235700|ENST00000422857|processed_pseudogene	13.519	4.045	17.564
ENST00000511870	4	10199823	10200672	-	849	1	AC006499.1|AC006499.1-201|ENSG00000248777|ENST00000511870|processed_pseudogene	11.136	6.424	17.56
ENST00000606190	17	43387226	43387417	-	191	1	RNU2-4P|RNU2-4P-201|ENSG00000277084|ENST00000606190|snRNA	8.634	8.924	17.558
ENST00000440661	2	202773720	202773935	-	215	1	AC098831.1|AC098831.1-201|ENSG00000240761|ENST00000440661|processed_pseudogene	12.272	5.285	17.557
ENST00000431130	2	54545368	54546677	-	1309	1	AC092839.2|AC092839.2-201|ENSG00000234943|ENST00000431130|antisense	7.139	10.417	17.556
ENST00000533893	8	12580287	12581063	+	776	1	AC068587.2|AC068587.2-201|ENSG00000255122|ENST00000533893|processed_pseudogene	9.208	8.346	17.554
ENST00000515998	X	41919254	41919349	-	95	1	RNU6-202P|RNU6-202P-201|ENSG00000251807|ENST00000515998|snRNA	11.572	5.98	17.552
ENST00000364248	9	19089593	19089688	+	95	1	RF00019|RF00019.221-201|ENSG00000201118|ENST00000364248|misc_RNA	11.572	5.98	17.552
ENST00000606526	11	17074654	17074744	-	90	1	SNORD14A|SNORD14A-201|ENSG00000272034|ENST00000606526|snoRNA	3.664	13.888	17.552
ENST00000623954	21	10136419	10137004	+	585	1	CR382287.1|CR382287.1-201|ENSG00000279062|ENST00000623954|unprocessed_pseudogene	9.772	7.77	17.542
ENST00000554169	14	95532634	95534245	-	1611	1	SNHG10|SNHG10-203|ENSG00000247092|ENST00000554169|antisense	11.123	6.419	17.542
ENST00000420044	20	13244064	13245369	-	1305	1	AL050320.1|AL050320.1-201|ENSG00000225956|ENST00000420044|antisense	9.266	8.272	17.538
ENST00000474072	X	154354030	154354680	-	650	1	FLNA|FLNA-213|ENSG00000196924|ENST00000474072|protein_coding	8.795	8.741	17.536
ENST00000612038	13	72567213	72567380	+	167	1	RF02271|RF02271.30-201|ENSG00000278113|ENST00000612038|misc_RNA	4.608	12.928	17.536
ENST00000427818	2	241478316	241478993	+	677	1	AC005104.2|AC005104.2-201|ENSG00000224232|ENST00000427818|processed_pseudogene	7.632	9.903	17.535
ENST00000623281	16	49900019	49900524	+	505	1	AC007603.2|AC007603.2-201|ENSG00000279842|ENST00000623281|TEC	7.184	10.35	17.534
ENST00000490379	6	36075865	36076888	+	1023	1	MAPK14|MAPK14-207|ENSG00000112062|ENST00000490379|protein_coding	10.424	7.109	17.533
ENST00000364674	1	212352816	212352950	+	134	1	SNORA16B|SNORA16B-201|ENSG00000201544|ENST00000364674|snoRNA	8.204	9.328	17.532
ENST00000561843	16	66940592	66941756	+	1164	1	CES2|CES2-204|ENSG00000172831|ENST00000561843|protein_coding	6.989	10.543	17.532
ENST00000598627	19	46111079	46113863	-	2784	1	AC007785.2|AC007785.2-201|ENSG00000268053|ENST00000598627|processed_pseudogene	6.634	10.898	17.532
ENST00000430995	1	117640812	117641639	-	827	1	VDAC2P3|VDAC2P3-201|ENSG00000213262|ENST00000430995|processed_pseudogene	5.716	11.816	17.532
ENST00000410486	2	182048822	182048905	+	83	1	RNA5SP113|RNA5SP113-201|ENSG00000222418|ENST00000410486|rRNA	7.947	9.583	17.53
ENST00000512162	5	106543066	106544330	-	1264	1	AC114940.1|AC114940.1-201|ENSG00000250145|ENST00000512162|processed_pseudogene	8.175	9.349	17.524
ENST00000503220	10	60684505	60685209	+	704	1	ARL4AP1|ARL4AP1-201|ENSG00000122872|ENST00000503220|processed_pseudogene	11.712	5.811	17.523
ENST00000359350	11	4907333	4908380	+	1047	1	OR51A7|OR51A7-201|ENSG00000176895|ENST00000359350|protein_coding	8.19	9.333	17.523
ENST00000449492	1	201673105	201674144	-	1039	1	AC092800.1|AC092800.1-201|ENSG00000236390|ENST00000449492|antisense	9.099	8.421	17.52
ENST00000385135	X	45746157	45746266	-	109	1	MIR221|MIR221-201|ENSG00000207870|ENST00000385135|miRNA	6.051	11.467	17.518
ENST00000634254	16	33723356	33763773	-	40417	1	AC136428.4|AC136428.4-201|ENSG00000282924|ENST00000634254|unprocessed_pseudogene	9.365	8.147	17.512
ENST00000365193	1	230820250	230820358	+	108	1	RNA5SP79|RNA5SP79-201|ENSG00000202063|ENST00000365193|rRNA	11.197	6.313	17.51
ENST00000589598	19	33386955	33387723	-	768	1	PEPD|PEPD-206|ENSG00000124299|ENST00000589598|protein_coding	7.3	10.209	17.509
ENST00000384233	6	14646535	14646638	+	103	1	RNU6-793P|RNU6-793P-201|ENSG00000206960|ENST00000384233|snRNA	4.269	13.238	17.507
ENST00000391002	20	49280683	49280772	+	89	1	SNORD12|SNORD12-201|ENSG00000212304|ENST00000391002|snoRNA	11.117	6.384	17.501
ENST00000536452	11	61348890	61351284	-	2394	1	CYB561A3|CYB561A3-206|ENSG00000162144|ENST00000536452|protein_coding	7.439	10.062	17.501
ENST00000435243	1	11425257	11425821	-	564	1	MTCYBP45|MTCYBP45-201|ENSG00000224338|ENST00000435243|processed_pseudogene	6.822	10.678	17.5
ENST00000460111	3	47560229	47560524	-	295	1	RN7SL870P|RN7SL870P-201|ENSG00000244732|ENST00000460111|misc_RNA	6.708	10.785	17.493
ENST00000518837	5	167965187	167967086	-	1899	1	AC008705.1|AC008705.1-201|ENSG00000253947|ENST00000518837|antisense	10.131	7.36	17.491
ENST00000436366	1	111437514	111438037	+	523	1	UBE2FP3|UBE2FP3-201|ENSG00000233337|ENST00000436366|processed_pseudogene	9.669	7.822	17.491
ENST00000604304	6	142062717	142063053	+	336	1	AL589674.1|AL589674.1-201|ENSG00000270983|ENST00000604304|processed_pseudogene	2.945	14.542	17.487
ENST00000522428	5	160258253	160258585	+	332	1	AC112191.2|AC112191.2-201|ENSG00000254373|ENST00000522428|processed_pseudogene	9.272	8.214	17.486
ENST00000384968	8	9741672	9741768	+	96	1	MIR597|MIR597-201|ENSG00000207701|ENST00000384968|miRNA	8.016	9.469	17.485
ENST00000363548	3	186786323	186786445	+	122	1	RF00092|RF00092.5-201|ENSG00000200418|ENST00000363548|snoRNA	6.308	11.177	17.485
ENST00000563485	15	56323193	56323719	+	526	1	HMGB1P33|HMGB1P33-201|ENSG00000261174|ENST00000563485|processed_pseudogene	6.897	10.585	17.482
ENST00000581837	5	54075518	54075583	-	65	1	MIR4459|MIR4459-201|ENSG00000265421|ENST00000581837|miRNA	0	17.481	17.481
ENST00000531489	11	34335118	34336003	-	885	1	AL139174.1|AL139174.1-201|ENSG00000254708|ENST00000531489|processed_pseudogene	7.08	10.4	17.48
ENST00000515724	5	139492538	139493105	+	567	1	AC138517.1|AC138517.1-201|ENSG00000249689|ENST00000515724|processed_pseudogene	10.664	6.814	17.478
ENST00000625055	16	78981722	78981843	-	121	1	AC027279.3|AC027279.3-201|ENSG00000279732|ENST00000625055|TEC	10.903	6.574	17.477
ENST00000384142	2	164687643	164687777	-	134	1	SNORA70F|SNORA70F-201|ENSG00000206869|ENST00000384142|snoRNA	9.845	7.632	17.477
ENST00000384762	16	58548499	58548633	-	134	1	SNORA46|SNORA46-201|ENSG00000207493|ENST00000384762|snoRNA	9.845	7.632	17.477
ENST00000518580	5	160931778	160938626	-	6848	1	LINC02159|LINC02159-202|ENSG00000253417|ENST00000518580|lincRNA	8.235	9.242	17.477
ENST00000520928	5	140105302	140106482	-	1180	1	MALINC1|MALINC1-203|ENSG00000245146|ENST00000520928|antisense	10.155	7.318	17.473
ENST00000587229	19	33360497	33361448	-	951	1	AKR1B1P7|AKR1B1P7-201|ENSG00000266899|ENST00000587229|processed_pseudogene	6.358	11.112	17.47
ENST00000495256	7	106125371	106126700	+	1329	1	DCAF13P1|DCAF13P1-201|ENSG00000242562|ENST00000495256|processed_pseudogene	6.866	10.602	17.468
ENST00000425592	9	122761844	122762233	+	389	1	SKA2P1|SKA2P1-201|ENSG00000232387|ENST00000425592|processed_pseudogene	10.456	7.011	17.467
ENST00000552413	12	114077133	114079902	+	2769	1	AC010183.1|AC010183.1-201|ENSG00000257603|ENST00000552413|lincRNA	7.782	9.685	17.467
ENST00000514228	4	164938322	164939990	-	1668	1	AC106872.6|AC106872.6-201|ENSG00000248645|ENST00000514228|unprocessed_pseudogene	7.382	10.082	17.464
ENST00000427200	2	36299388	36299830	-	442	1	AC009414.1|AC009414.1-201|ENSG00000233752|ENST00000427200|processed_pseudogene	8.208	9.255	17.463
ENST00000569919	16	23559028	23559868	+	840	1	UBFD1|UBFD1-209|ENSG00000103353|ENST00000569919|protein_coding	7.722	9.74	17.462
ENST00000580352	12	100158502	100158765	-	263	1	RN7SL176P|RN7SL176P-201|ENSG00000266610|ENST00000580352|misc_RNA	7.524	9.937	17.461
ENST00000447461	7	36228621	36228884	-	263	1	AC007327.1|AC007327.1-201|ENSG00000228770|ENST00000447461|processed_pseudogene	7.524	9.937	17.461
ENST00000420888	7	84528122	84528830	-	708	1	RPL7P30|RPL7P30-201|ENSG00000227982|ENST00000420888|processed_pseudogene	5.745	11.716	17.461
ENST00000525821	11	57813917	57815481	+	1564	1	CTNND1|CTNND1-211|ENSG00000198561|ENST00000525821|protein_coding	8.154	9.3	17.454
ENST00000519576	8	125433546	125437191	+	3645	1	TRIB1|TRIB1-202|ENSG00000173334|ENST00000519576|protein_coding	6.605	10.849	17.454
ENST00000585286	10	112634170	112634254	+	84	1	MIR4295|MIR4295-201|ENSG00000264763|ENST00000585286|miRNA	3.926	13.527	17.453
ENST00000414815	7	64582733	64583207	+	474	1	AC016769.2|AC016769.2-201|ENSG00000224669|ENST00000414815|processed_pseudogene	8.581	8.87	17.451
ENST00000495378	11	77868722	77869195	-	473	1	AP002812.1|AP002812.1-201|ENSG00000241782|ENST00000495378|processed_pseudogene	9.762	7.687	17.449
ENST00000540192	12	6122724	6124665	-	1941	1	VWF|VWF-206|ENSG00000110799|ENST00000540192|protein_coding	5.154	12.294	17.448
ENST00000384963	22	37847678	37847774	-	96	1	MIR659|MIR659-201|ENSG00000207696|ENST00000384963|miRNA	9.161	8.285	17.446
ENST00000528472	11	87480736	87481297	-	561	1	AP003497.1|AP003497.1-201|ENSG00000255391|ENST00000528472|processed_pseudogene	5.291	12.153	17.444
ENST00000408418	6	71126893	71127105	-	212	1	RF00012|RF00012.36-201|ENSG00000221345|ENST00000408418|snoRNA	7.26	10.184	17.444
ENST00000554513	14	77173075	77173652	-	577	1	AC007375.1|AC007375.1-201|ENSG00000258552|ENST00000554513|processed_pseudogene	8.383	9.059	17.442
ENST00000439134	9	35147410	35149184	-	1774	1	AL353795.1|AL353795.1-201|ENSG00000215198|ENST00000439134|processed_pseudogene	8.986	8.455	17.441
ENST00000436541	20	45539983	45540227	-	244	1	HSPD1P21|HSPD1P21-201|ENSG00000229900|ENST00000436541|processed_pseudogene	7.659	9.78	17.439
ENST00000450249	2	79136935	79138427	-	1492	1	REG1CP|REG1CP-207|ENSG00000204787|ENST00000450249|transcribed_unprocessed_pseudogene	9.137	8.301	17.438
ENST00000618841	15	55346347	55346752	-	405	1	AC018926.3|AC018926.3-201|ENSG00000277548|ENST00000618841|sense_intronic	7.057	10.381	17.438
ENST00000411777	13	51496020	51496251	-	231	1	SNRPGP11|SNRPGP11-201|ENSG00000229906|ENST00000411777|processed_pseudogene	8.09	9.346	17.436
ENST00000546196	16	75263876	75265215	-	1339	1	BCAR1|BCAR1-209|ENSG00000050820|ENST00000546196|protein_coding	8.949	8.486	17.435
ENST00000459332	15	24986925	24986995	+	70	1	SNORD108|SNORD108-201|ENSG00000239014|ENST00000459332|snoRNA	12.564	4.87	17.434
ENST00000490318	3	156175852	156176911	-	1059	1	AC091607.1|AC091607.1-201|ENSG00000227709|ENST00000490318|processed_pseudogene	8.097	9.335	17.432
ENST00000488662	16	78825281	78826006	+	725	1	RPS3P7|RPS3P7-201|ENSG00000243101|ENST00000488662|processed_pseudogene	13.04	4.388	17.428
ENST00000530657	11	86195132	86196266	+	1134	1	AP003097.1|AP003097.1-201|ENSG00000254502|ENST00000530657|processed_pseudogene	9.21	8.217	17.427
ENST00000444235	2	173871653	173872465	-	812	1	RPL5P7|RPL5P7-201|ENSG00000234415|ENST00000444235|processed_pseudogene	10.289	7.137	17.426
ENST00000510606	4	158469586	158470702	+	1116	1	AC121161.1|AC121161.1-201|ENSG00000248387|ENST00000510606|processed_pseudogene	8.669	8.756	17.425
ENST00000602552	14	103729490	103730031	+	541	1	ZFYVE21|ZFYVE21-212|ENSG00000100711|ENST00000602552|protein_coding	6.503	10.922	17.425
ENST00000416781	2	38763534	38765221	+	1687	1	TTC39DP|TTC39DP-201|ENSG00000227238|ENST00000416781|unitary_pseudogene	10.687	6.736	17.423
ENST00000457477	1	240530452	240530862	+	410	1	AL358176.1|AL358176.1-201|ENSG00000224359|ENST00000457477|antisense	9.385	8.037	17.422
ENST00000444021	10	49815096	49815562	+	466	1	RPL21P89|RPL21P89-201|ENSG00000229870|ENST00000444021|processed_pseudogene	4.01	13.411	17.421
ENST00000616602	4	118460224	118460301	-	77	1	AC092670.1|AC092670.1-201|ENSG00000273716|ENST00000616602|processed_pseudogene	8.566	8.854	17.42
ENST00000516533	4	93820171	93820280	+	109	1	RNA5SP164|RNA5SP164-201|ENSG00000252342|ENST00000516533|rRNA	9.077	8.34	17.417
ENST00000469862	1	214655148	214657410	+	2262	1	CENPF|CENPF-204|ENSG00000117724|ENST00000469862|protein_coding	7.922	9.494	17.416
ENST00000422509	9	37490421	37490893	-	472	1	AL158156.1|AL158156.1-201|ENSG00000230188|ENST00000422509|processed_pseudogene	11.878	5.537	17.415
ENST00000445594	2	91877969	91880195	+	2226	1	PABPC1P6|PABPC1P6-201|ENSG00000227497|ENST00000445594|processed_pseudogene	7.359	10.056	17.415
ENST00000616754	15	39588357	39588882	-	525	1	AC037198.2|AC037198.2-201|ENSG00000278621|ENST00000616754|antisense	10.051	7.359	17.41
ENST00000522139	5	154870444	154872582	+	2138	1	CNOT8|CNOT8-220|ENSG00000155508|ENST00000522139|protein_coding	7.044	10.364	17.408
ENST00000625010	8	93134294	93134809	-	515	1	C8orf87|C8orf87-203|ENSG00000279847|ENST00000625010|lincRNA	7.258	10.149	17.407
ENST00000462840	4	142286917	142287625	-	708	1	RPL5P13|RPL5P13-201|ENSG00000242134|ENST00000462840|processed_pseudogene	7.453	9.951	17.404
ENST00000435390	1	244394976	244395660	-	684	1	TGIF2P1|TGIF2P1-201|ENSG00000225401|ENST00000435390|processed_pseudogene	6.107	11.296	17.403
ENST00000419283	2	162077357	162077651	-	294	1	TIMM8AP1|TIMM8AP1-201|ENSG00000231445|ENST00000419283|processed_pseudogene	11.218	6.184	17.402
ENST00000588235	17	35344231	35344564	+	333	1	AC060766.2|AC060766.2-201|ENSG00000267271|ENST00000588235|processed_pseudogene	10.234	7.166	17.4
ENST00000494197	5	31847271	31848148	+	877	1	RPL5P14|RPL5P14-201|ENSG00000243914|ENST00000494197|processed_pseudogene	6.644	10.754	17.398
ENST00000604756	2	73877566	73878862	+	1296	1	AC073046.2|AC073046.2-201|ENSG00000271536|ENST00000604756|processed_pseudogene	9.331	8.066	17.397
ENST00000461787	3	117674342	117675144	-	802	1	AC092691.2|AC092691.2-201|ENSG00000240393|ENST00000461787|processed_pseudogene	9.321	8.076	17.397
ENST00000455736	1	63359823	63361179	-	1356	1	AL049636.1|AL049636.1-201|ENSG00000236674|ENST00000455736|processed_pseudogene	8.431	8.966	17.397
ENST00000516558	20	5113993	5114083	-	90	1	RF00019|RF00019.687-201|ENSG00000252367|ENST00000516558|misc_RNA	8.55	8.838	17.388
ENST00000419877	2	185956587	185957063	-	476	1	RPL21P32|RPL21P32-201|ENSG00000224019|ENST00000419877|processed_pseudogene	8.314	9.071	17.385
ENST00000590141	19	56377037	56377792	-	755	1	AC006116.7|AC006116.7-201|ENSG00000267459|ENST00000590141|transcribed_processed_pseudogene	6.698	10.686	17.384
ENST00000551883	12	93574965	93576019	+	1054	1	SOCS2|SOCS2-211|ENSG00000120833|ENST00000551883|protein_coding	8.866	8.517	17.383
ENST00000416921	2	61803143	61803388	+	245	1	RPS24P7|RPS24P7-201|ENSG00000227361|ENST00000416921|processed_pseudogene	7.179	10.203	17.382
ENST00000434352	7	99442890	99443496	-	606	1	AC073063.1|AC073063.1-201|ENSG00000228335|ENST00000434352|processed_pseudogene	7.256	10.125	17.381
ENST00000525240	11	130544643	130544856	-	213	1	AP004371.1|AP004371.1-201|ENSG00000255155|ENST00000525240|processed_pseudogene	6.71	10.669	17.379
ENST00000585257	1	178677749	178677834	+	85	1	MIR4424|MIR4424-201|ENSG00000266417|ENST00000585257|miRNA	0	17.379	17.379
ENST00000363193	17	78399935	78400063	+	128	1	RF00415|RF00415.1-201|ENSG00000200063|ENST00000363193|snoRNA	11.165	6.214	17.379
ENST00000365513	9	1333837	1333953	+	116	1	RNA5SP279|RNA5SP279-201|ENSG00000202383|ENST00000365513|rRNA	7.582	9.796	17.378
ENST00000605225	3	194471923	194472085	+	162	1	AC108676.2|AC108676.2-201|ENSG00000271483|ENST00000605225|processed_pseudogene	4.75	12.625	17.375
ENST00000444093	22	24101689	24103354	+	1665	1	AC253536.3|AC253536.3-201|ENSG00000232545|ENST00000444093|sense_intronic	8.98	8.394	17.374
ENST00000519099	22	22738944	22739187	+	243	1	IGLV3-17|IGLV3-17-201|ENSG00000253152|ENST00000519099|IG_V_pseudogene	11.762	5.611	17.373
ENST00000401190	5	137647572	137647649	-	77	1	MIR874|MIR874-201|ENSG00000216009|ENST00000401190|miRNA	9.994	7.379	17.373
ENST00000511479	4	169791221	169791702	-	481	1	PTGES3P3|PTGES3P3-201|ENSG00000229204|ENST00000511479|processed_pseudogene	10.285	7.087	17.372
ENST00000464828	3	10933966	10935397	+	1431	1	SLC6A11|SLC6A11-203|ENSG00000132164|ENST00000464828|protein_coding	7.605	9.767	17.372
ENST00000516582	17	78696694	78696797	-	103	1	RNU6-638P|RNU6-638P-201|ENSG00000252391|ENST00000516582|snRNA	8.539	8.826	17.365
ENST00000469001	17	28802444	28802822	+	378	1	RPL31P58|RPL31P58-201|ENSG00000243053|ENST00000469001|processed_pseudogene	11.052	6.313	17.365
ENST00000481029	10	5936633	5937511	+	878	1	FBXO18|FBXO18-212|ENSG00000134452|ENST00000481029|protein_coding	10.893	6.471	17.364
ENST00000406848	6	69745871	69746851	+	980	1	GAPDHP42|GAPDHP42-201|ENSG00000219881|ENST00000406848|processed_pseudogene	7.74	9.624	17.364
ENST00000494711	3	193740471	193740715	-	244	1	RN7SL447P|RN7SL447P-201|ENSG00000243991|ENST00000494711|misc_RNA	9.912	7.451	17.363
ENST00000636800	17	45475363	45475435	-	72	1	MIR4315-1|MIR4315-1-201|ENSG00000284055|ENST00000636800|miRNA	0	17.36	17.36
ENST00000411715	7	121398452	121398767	+	315	1	CYCSP19|CYCSP19-201|ENSG00000213310|ENST00000411715|processed_pseudogene	9.423	7.936	17.359
ENST00000478598	3	57519669	57520010	-	341	1	RNF7P1|RNF7P1-201|ENSG00000239831|ENST00000478598|processed_pseudogene	9.027	8.331	17.358
ENST00000515244	5	5395378	5395957	-	579	1	MTCO1P30|MTCO1P30-201|ENSG00000248729|ENST00000515244|processed_pseudogene	9.114	8.243	17.357
ENST00000517280	12	127321355	127321529	+	174	1	RNU1-104P|RNU1-104P-201|ENSG00000253089|ENST00000517280|snRNA	8.213	9.143	17.356
ENST00000451072	20	11345383	11345855	-	472	1	RPS11P1|RPS11P1-201|ENSG00000235544|ENST00000451072|processed_pseudogene	6.521	10.833	17.354
ENST00000531580	11	9146797	9150759	-	3962	1	DENND5A|DENND5A-213|ENSG00000184014|ENST00000531580|protein_coding	8.491	8.862	17.353
ENST00000427702	20	14547184	14547623	-	439	1	RNF11P2|RNF11P2-201|ENSG00000227563|ENST00000427702|processed_pseudogene	7.513	9.836	17.349
ENST00000364477	1	178560913	178561029	+	116	1	RNA5SP69|RNA5SP69-201|ENSG00000201347|ENST00000364477|rRNA	8.529	8.816	17.345
ENST00000549888	12	75964440	75967062	+	2622	1	AC011611.2|AC011611.2-201|ENSG00000257329|ENST00000549888|lincRNA	7.463	9.881	17.344
ENST00000533378	11	126292922	126294254	-	1332	1	AP001318.1|AP001318.1-201|ENSG00000254905|ENST00000533378|antisense	9.409	7.934	17.343
ENST00000617595	17	36491199	36491322	-	123	1	RNA5SP439|RNA5SP439-201|ENSG00000274164|ENST00000617595|rRNA	6.256	11.086	17.342
ENST00000423890	2	231433923	231434426	-	503	1	ZBTB8OSP2|ZBTB8OSP2-201|ENSG00000172799|ENST00000423890|processed_pseudogene	8.305	9.036	17.341
ENST00000567886	1	80114943	80116918	+	1975	1	AC098657.2|AC098657.2-201|ENSG00000260322|ENST00000567886|lincRNA	9.63	7.71	17.34
ENST00000365522	4	6997012	6997328	+	316	1	RN7SKP292|RN7SKP292-201|ENSG00000202392|ENST00000365522|misc_RNA	8.349	8.99	17.339
ENST00000408740	20	32237795	32237847	+	52	1	MIR1825|MIR1825-201|ENSG00000284125|ENST00000408740|miRNA	4.228	13.111	17.339
ENST00000580367	7	19705358	19705436	-	78	1	MIR3146|MIR3146-201|ENSG00000265932|ENST00000580367|miRNA	4.228	13.111	17.339
ENST00000359025	3	129396218	129397109	-	891	1	RPL32P3|RPL32P3-201|ENSG00000251474|ENST00000359025|transcribed_unprocessed_pseudogene	7.773	9.565	17.338
ENST00000608357	1	112517799	112518441	-	642	1	AL354760.1|AL354760.1-201|ENSG00000273483|ENST00000608357|antisense	10.788	6.549	17.337
ENST00000461517	15	50244628	50244931	-	303	1	RN7SL494P|RN7SL494P-201|ENSG00000241175|ENST00000461517|misc_RNA	8.708	8.625	17.333
ENST00000562068	16	35446898	35448146	-	1248	1	ZNF971P|ZNF971P-201|ENSG00000214581|ENST00000562068|transcribed_processed_pseudogene	9.866	7.466	17.332
ENST00000529959	11	18106583	18106841	+	258	1	HIGD1AP5|HIGD1AP5-201|ENSG00000255254|ENST00000529959|processed_pseudogene	8.522	8.808	17.33
ENST00000363756	10	106970021	106970150	+	129	1	RNA5SP325|RNA5SP325-201|ENSG00000200626|ENST00000363756|rRNA	8.522	8.808	17.33
ENST00000599388	19	34645662	34646070	+	408	1	SCGB2B3P|SCGB2B3P-201|ENSG00000269811|ENST00000599388|processed_pseudogene	6.467	10.862	17.329
ENST00000583519	19	47581023	47581321	+	298	1	RN7SL322P|RN7SL322P-201|ENSG00000276588|ENST00000583519|misc_RNA	6.271	11.058	17.329
ENST00000384236	2	126702839	126702942	-	103	1	RNU6-675P|RNU6-675P-201|ENSG00000206963|ENST00000384236|snRNA	9.606	7.722	17.328
ENST00000516584	12	121604902	121605012	+	110	1	RNU6-1004P|RNU6-1004P-201|ENSG00000252393|ENST00000516584|snRNA	6.996	10.33	17.326
ENST00000579660	17	27677805	27678087	-	282	1	CPDP1|CPDP1-201|ENSG00000264240|ENST00000579660|processed_pseudogene	12.085	5.238	17.323
ENST00000605877	11	81842435	81842669	-	234	1	AP002802.2|AP002802.2-201|ENSG00000270701|ENST00000605877|processed_pseudogene	4.698	12.625	17.323
ENST00000520681	22	22664473	22664907	+	434	1	IGLV2-28|IGLV2-28-201|ENSG00000253451|ENST00000520681|IG_V_pseudogene	6.586	10.735	17.321
ENST00000532770	11	92965797	92966603	+	806	1	AP003171.1|AP003171.1-201|ENSG00000254874|ENST00000532770|lincRNA	9.002	8.318	17.32
ENST00000478965	5	94825961	94826694	-	733	1	RPL7P18|RPL7P18-201|ENSG00000243806|ENST00000478965|processed_pseudogene	10.498	6.821	17.319
ENST00000421964	2	207868582	207869915	-	1333	1	AC083900.1|AC083900.1-201|ENSG00000225111|ENST00000421964|sense_intronic	9.732	7.587	17.319
ENST00000609982	9	19375451	19375996	+	545	1	AL391834.2|AL391834.2-201|ENSG00000273226|ENST00000609982|antisense	5.85	11.467	17.317
ENST00000490908	18	3406342	3406818	-	476	1	RPL21P127|RPL21P127-201|ENSG00000243720|ENST00000490908|processed_pseudogene	10.393	6.923	17.316
ENST00000460714	10	113567484	113570158	+	2674	1	HABP2|HABP2-202|ENSG00000148702|ENST00000460714|protein_coding	9.497	7.819	17.316
ENST00000451910	6	43851757	43852333	-	576	1	AL157371.1|AL157371.1-201|ENSG00000223469|ENST00000451910|lincRNA	7.253	10.061	17.314
ENST00000430943	10	70389426	70390626	+	1200	1	CEP57L1P1|CEP57L1P1-201|ENSG00000224725|ENST00000430943|processed_pseudogene	8.886	8.427	17.313
ENST00000615588	22	25455646	25455711	+	65	1	MIR6817|MIR6817-201|ENSG00000277872|ENST00000615588|miRNA	5.074	12.237	17.311
ENST00000325719	11	4449295	4450361	+	1066	1	OR52K2|OR52K2-201|ENSG00000181963|ENST00000325719|protein_coding	8.25	9.06	17.31
ENST00000430953	20	14757563	14758056	+	493	1	RPS10P2|RPS10P2-201|ENSG00000213950|ENST00000430953|processed_pseudogene	6.244	11.063	17.307
ENST00000544824	10	37601440	37602974	-	1534	1	MTRNR2L7|MTRNR2L7-201|ENSG00000256892|ENST00000544824|protein_coding	9.603	7.704	17.307
ENST00000407916	7	54933699	54938184	+	4485	1	AC006971.1|AC006971.1-201|ENSG00000218586|ENST00000407916|processed_pseudogene	7.451	9.855	17.306
ENST00000565449	7	141512698	141513183	-	485	1	AC073878.2|AC073878.2-201|ENSG00000261797|ENST00000565449|lincRNA	7.933	9.371	17.304
ENST00000364113	11	8684227	8684356	+	129	1	SNORA3A|SNORA3A-201|ENSG00000200983|ENST00000364113|snoRNA	9.374	7.928	17.302
ENST00000468051	18	26098839	26099226	+	387	1	RPS24P18|RPS24P18-201|ENSG00000243925|ENST00000468051|processed_pseudogene	9.374	7.928	17.302
ENST00000480903	12	19089151	19089888	+	737	1	RPL7P6|RPL7P6-201|ENSG00000227525|ENST00000480903|processed_pseudogene	8.204	9.097	17.301
ENST00000533343	11	4082205	4083654	+	1449	1	STIM1|STIM1-216|ENSG00000167323|ENST00000533343|protein_coding	10.242	7.058	17.3
ENST00000524920	11	25140533	25141023	-	490	1	AC087373.1|AC087373.1-201|ENSG00000255368|ENST00000524920|processed_pseudogene	9.647	7.653	17.3
ENST00000495255	7	97863096	97869184	-	6088	1	ASNS|ASNS-217|ENSG00000070669|ENST00000495255|protein_coding	9.516	7.783	17.299
ENST00000363875	2	236210373	236210548	-	175	1	RNU1-31P|RNU1-31P-201|ENSG00000200745|ENST00000363875|snRNA	6.91	10.389	17.299
ENST00000517888	14	106263362	106263626	-	264	1	IGHVII-22-1|IGHVII-22-1-201|ENSG00000253345|ENST00000517888|IG_V_pseudogene	10.41	6.887	17.297
ENST00000492953	2	219214141	219216288	-	2147	1	ABCB6|ABCB6-210|ENSG00000115657|ENST00000492953|protein_coding	9.729	7.568	17.297
ENST00000363800	7	65814672	65814775	+	103	1	RNU6-912P|RNU6-912P-201|ENSG00000200670|ENST00000363800|snRNA	10.673	6.619	17.292
ENST00000391001	7	135665599	135665702	-	103	1	RNU6-1154P|RNU6-1154P-201|ENSG00000212303|ENST00000391001|snRNA	10.673	6.619	17.292
ENST00000476209	13	98671980	98672278	+	298	1	RN7SL60P|RN7SL60P-201|ENSG00000243366|ENST00000476209|misc_RNA	7.378	9.914	17.292
ENST00000543239	12	119712310	119713818	-	1508	1	CIT|CIT-212|ENSG00000122966|ENST00000543239|protein_coding	5.686	11.604	17.29
ENST00000485429	3	78115158	78115457	+	299	1	RN7SL647P|RN7SL647P-201|ENSG00000243957|ENST00000485429|misc_RNA	5.883	11.401	17.284
ENST00000585189	17	28573117	28574243	+	1126	1	AC005726.4|AC005726.4-201|ENSG00000265168|ENST00000585189|antisense	8.201	9.082	17.283
ENST00000384126	8	59137372	59137502	-	130	1	RF00432|RF00432.5-201|ENSG00000206853|ENST00000384126|snoRNA	5.92	11.363	17.283
ENST00000361350	1	54236440	54239063	+	2623	1	SSBP3-AS1|SSBP3-AS1-201|ENSG00000198711|ENST00000361350|antisense	9.179	8.101	17.28
ENST00000493325	7	144258607	144259722	-	1115	1	OR2A7|OR2A7-201|ENSG00000243896|ENST00000493325|protein_coding	7.395	9.885	17.28
ENST00000406671	6	127362513	127363403	+	890	1	RPL5P18|RPL5P18-201|ENSG00000220744|ENST00000406671|processed_pseudogene	10.129	7.15	17.279
ENST00000531585	11	126992452	126995458	+	3006	1	AP002833.2|AP002833.2-201|ENSG00000255317|ENST00000531585|antisense	8.887	8.392	17.279
ENST00000581294	17	27082690	27084036	-	1346	1	TUFMP1|TUFMP1-201|ENSG00000265646|ENST00000581294|processed_pseudogene	8.412	8.864	17.276
ENST00000569097	6	160093082	160096212	+	3130	1	AL353625.1|AL353625.1-201|ENSG00000213073|ENST00000569097|transcribed_processed_pseudogene	7.692	9.584	17.276
ENST00000384528	8	38744020	38744131	+	111	1	RF00019|RF00019.514-201|ENSG00000207258|ENST00000384528|misc_RNA	3.962	13.308	17.27
ENST00000620979	1	77060143	77060202	+	59	1	MIR7156|MIR7156-201|ENSG00000276081|ENST00000620979|miRNA	1.863	15.407	17.27
ENST00000580636	8	93916022	93916119	-	97	1	MIR378D2|MIR378D2-201|ENSG00000284288|ENST00000580636|miRNA	9.067	8.2	17.267
ENST00000624104	10	5346651	5347277	+	626	1	AL683826.1|AL683826.1-201|ENSG00000280450|ENST00000624104|TEC	10.186	7.079	17.265
ENST00000486701	2	27440315	27441501	+	1186	1	NRBP1|NRBP1-207|ENSG00000115216|ENST00000486701|protein_coding	7.972	9.293	17.265
ENST00000549451	12	54518837	54520826	+	1989	1	NCKAP1L|NCKAP1L-207|ENSG00000123338|ENST00000549451|protein_coding	8.18	9.083	17.263
ENST00000597056	19	49502432	49502639	-	207	1	COX6CP7|COX6CP7-201|ENSG00000268681|ENST00000597056|processed_pseudogene	9.028	8.234	17.262
ENST00000581974	17	28898823	28899523	-	700	1	DHRS13|DHRS13-205|ENSG00000167536|ENST00000581974|protein_coding	8.009	9.253	17.262
ENST00000478577	17	56573040	56573195	+	155	1	RPL39P33|RPL39P33-201|ENSG00000243058|ENST00000478577|processed_pseudogene	9.929	7.331	17.26
ENST00000414628	4	152927446	152928207	+	761	1	FAM192BP|FAM192BP-201|ENSG00000231841|ENST00000414628|processed_pseudogene	10.69	6.57	17.26
ENST00000582698	17	64532701	64534643	+	1942	1	CEP95|CEP95-215|ENSG00000258890|ENST00000582698|protein_coding	8.774	8.484	17.258
ENST00000531563	11	62626400	62627111	-	711	1	GANAB|GANAB-210|ENSG00000089597|ENST00000531563|protein_coding	9.586	7.671	17.257
ENST00000644060	20	32427072	32428349	+	1277	1	ASXL1|ASXL1-215|ENSG00000171456|ENST00000644060|protein_coding	10.761	6.496	17.257
ENST00000385267	19	52281797	52281893	+	96	1	MIR643|MIR643-201|ENSG00000208002|ENST00000385267|miRNA	14.887	2.367	17.254
ENST00000466859	8	73982125	73982467	+	342	1	RPS20P21|RPS20P21-201|ENSG00000244295|ENST00000466859|processed_pseudogene	10.608	6.645	17.253
ENST00000607135	5	151724831	151725356	-	525	1	AC011374.2|AC011374.2-201|ENSG00000272112|ENST00000607135|lincRNA	8.376	8.874	17.25
ENST00000390502	14	22506644	22506702	+	58	1	TRAJ35|TRAJ35-201|ENSG00000211854|ENST00000390502|TR_J_gene	11.372	5.877	17.249
ENST00000384053	4	17320746	17320882	-	136	1	SNORA75B|SNORA75B-201|ENSG00000206780|ENST00000384053|snoRNA	8.892	8.355	17.247
ENST00000406473	6	114349483	114350648	-	1165	1	DNAJA1P4|DNAJA1P4-201|ENSG00000218089|ENST00000406473|processed_pseudogene	6.417	10.826	17.243
ENST00000637129	8	24953796	24953867	-	71	1	MIR6841|MIR6841-201|ENSG00000283327|ENST00000637129|miRNA	10.839	6.402	17.241
ENST00000434569	7	111411319	111411883	+	564	1	AC003989.1|AC003989.1-201|ENSG00000227948|ENST00000434569|processed_pseudogene	8.576	8.663	17.239
ENST00000482028	1	39560816	39562010	-	1194	1	PABPC4|PABPC4-213|ENSG00000090621|ENST00000482028|protein_coding	8.102	9.136	17.238
ENST00000605737	5	50903608	50903743	+	135	1	AC022441.3|AC022441.3-201|ENSG00000270830|ENST00000605737|processed_pseudogene	13.029	4.208	17.237
ENST00000446582	1	75641346	75642087	-	741	1	AL096829.2|AL096829.2-201|ENSG00000230863|ENST00000446582|processed_pseudogene	7.27	9.967	17.237
ENST00000620744	18	32031035	32031359	+	324	1	AC009831.3|AC009831.3-201|ENSG00000274275|ENST00000620744|sense_intronic	9.161	8.066	17.227
ENST00000453578	10	100248271	100249095	+	824	1	PHBP9|PHBP9-201|ENSG00000230224|ENST00000453578|processed_pseudogene	8.539	8.688	17.227
ENST00000485034	16	70477358	70480274	+	2916	1	FUK|FUK-204|ENSG00000157353|ENST00000485034|protein_coding	8.03	9.196	17.226
ENST00000608195	7	30424672	30425412	+	740	1	AC006027.1|AC006027.1-201|ENSG00000272638|ENST00000608195|antisense	8.319	8.906	17.225
ENST00000604513	11	34742906	34743199	+	293	1	AL359999.1|AL359999.1-201|ENSG00000270491|ENST00000604513|processed_pseudogene	6.754	10.471	17.225
ENST00000624733	5	56910912	56911295	+	383	1	SETD9|SETD9-210|ENSG00000155542|ENST00000624733|protein_coding	8.324	8.9	17.224
ENST00000363657	18	49946266	49946389	-	123	1	RNA5SP457|RNA5SP457-201|ENSG00000200527|ENST00000363657|rRNA	9.831	7.391	17.222
ENST00000455958	13	100479547	100481015	-	1468	1	PCCA-AS1|PCCA-AS1-203|ENSG00000234650|ENST00000455958|antisense	8.163	9.056	17.219
ENST00000473829	2	86106244	86108925	+	2681	1	PTCD3|PTCD3-210|ENSG00000132300|ENST00000473829|protein_coding	7.217	10.002	17.219
ENST00000616549	3	44528955	44529391	-	436	1	AC099669.2|AC099669.2-201|ENSG00000277509|ENST00000616549|processed_pseudogene	7.312	9.903	17.215
ENST00000604009	9	99374354	99375784	-	1430	1	NAMA|NAMA-202|ENSG00000271086|ENST00000604009|lincRNA	8.072	9.138	17.21
ENST00000510543	4	62816826	62818794	+	1968	1	EXOC5P1|EXOC5P1-201|ENSG00000180673|ENST00000510543|processed_pseudogene	10.222	6.986	17.208
ENST00000433329	11	5242120	5243537	-	1417	1	HBBP1|HBBP1-201|ENSG00000229988|ENST00000433329|transcribed_unprocessed_pseudogene	8.146	9.061	17.207
ENST00000379010	8	85656442	85663039	-	6597	1	REXO1L1P|REXO1L1P-201|ENSG00000205176|ENST00000379010|transcribed_processed_pseudogene	8.782	8.423	17.205
ENST00000497986	1	28236109	28238105	+	1996	1	ATP5IF1|ATP5IF1-204|ENSG00000130770|ENST00000497986|protein_coding	8.151	9.052	17.203
ENST00000607480	6	73487590	73487877	-	287	1	RN7SL827P|RN7SL827P-201|ENSG00000271986|ENST00000607480|misc_RNA	6.512	10.69	17.202
ENST00000551905	12	103654780	103657995	-	3215	1	AC025265.2|AC025265.2-201|ENSG00000257737|ENST00000551905|antisense	9.779	7.422	17.201
ENST00000437111	10	50629532	50631075	-	1543	1	SHQ1P1|SHQ1P1-201|ENSG00000231588|ENST00000437111|processed_pseudogene	9.69	7.511	17.201
ENST00000433335	10	72643011	72644650	+	1639	1	AL513185.3|AL513185.3-201|ENSG00000238215|ENST00000433335|processed_pseudogene	8.116	9.082	17.198
ENST00000638436	3	64095741	64100186	-	4445	1	PRICKLE2|PRICKLE2-206|ENSG00000163637|ENST00000638436|protein_coding	8.582	8.615	17.197
ENST00000383929	15	25083588	25083679	+	91	1	SNORD116-17|SNORD116-17-201|ENSG00000206656|ENST00000383929|snoRNA	8.456	8.741	17.197
ENST00000390492	14	22493925	22493990	+	65	1	TRAJ45|TRAJ45-201|ENSG00000211844|ENST00000390492|TR_J_gene	8.456	8.741	17.197
ENST00000600149	19	14489388	14489609	+	221	1	SNRPGP15|SNRPGP15-201|ENSG00000224543|ENST00000600149|processed_pseudogene	8.456	8.741	17.197
ENST00000564723	15	74899993	74900571	-	578	1	FAM219B|FAM219B-210|ENSG00000178761|ENST00000564723|protein_coding	8.939	8.257	17.196
ENST00000510322	4	55351812	55352408	-	596	1	FCF1P8|FCF1P8-201|ENSG00000251111|ENST00000510322|processed_pseudogene	10.329	6.864	17.193
ENST00000619504	6	58386799	58386961	+	162	1	AL603755.1|AL603755.1-201|ENSG00000275046|ENST00000619504|processed_pseudogene	10.179	7.014	17.193
ENST00000518430	8	41541804	41542409	+	605	1	GINS4|GINS4-202|ENSG00000147536|ENST00000518430|protein_coding	8.177	9.015	17.192
ENST00000471171	1	89260582	89262274	-	1692	1	GBP5|GBP5-203|ENSG00000154451|ENST00000471171|protein_coding	8.057	9.133	17.19
ENST00000495111	17	35566517	35566672	+	155	1	AC015911.1|AC015911.1-201|ENSG00000242660|ENST00000495111|processed_pseudogene	12.057	5.132	17.189
ENST00000577643	1	154104521	154104592	-	71	1	MIR5698|MIR5698-201|ENSG00000263987|ENST00000577643|miRNA	12.387	4.801	17.188
ENST00000447665	1	185071567	185072035	-	468	1	FTH1P25|FTH1P25-201|ENSG00000232792|ENST00000447665|processed_pseudogene	8.926	8.255	17.181
ENST00000477764	7	143298516	143298814	+	298	1	RN7SL481P|RN7SL481P-201|ENSG00000240322|ENST00000477764|misc_RNA	10.698	6.482	17.18
ENST00000608056	2	38193348	38193629	+	281	1	AC009229.3|AC009229.3-201|ENSG00000273006|ENST00000608056|lincRNA	6.26	10.918	17.178
ENST00000471449	3	12584346	12585905	-	1559	1	RAF1|RAF1-208|ENSG00000132155|ENST00000471449|protein_coding	7.263	9.912	17.175
ENST00000584302	3	186787612	186787749	+	137	1	SNORA4|SNORA4-201|ENSG00000263776|ENST00000584302|snoRNA	7.222	9.953	17.175
ENST00000437639	5	37209364	37212381	+	3017	1	OFD1P17|OFD1P17-201|ENSG00000228212|ENST00000437639|processed_pseudogene	7.871	9.303	17.174
ENST00000465880	3	143131274	143131891	+	617	1	AC018450.1|AC018450.1-202|ENSG00000241679|ENST00000465880|processed_transcript	9.621	7.551	17.172
ENST00000604195	17	35863936	35864612	+	676	1	TAF15|TAF15-207|ENSG00000270647|ENST00000604195|protein_coding	9.27	7.9	17.17
ENST00000613261	13	97435946	97436168	+	222	1	AL442067.1|AL442067.1-201|ENSG00000276573|ENST00000613261|sense_intronic	6.933	10.237	17.17
ENST00000390477	14	22462932	22465787	+	2855	1	TRDC|TRDC-201|ENSG00000211829|ENST00000390477|TR_C_gene	9.01	8.159	17.169
ENST00000603543	11	43063637	43065932	-	2295	1	AC009643.2|AC009643.2-201|ENSG00000271028|ENST00000603543|processed_pseudogene	7.76	9.407	17.167
ENST00000537292	12	123082790	123084129	+	1339	1	PITPNM2-AS1|PITPNM2-AS1-202|ENSG00000251497|ENST00000537292|lincRNA	9.442	7.722	17.164
ENST00000470261	7	29146632	29147304	+	672	1	CHN2|CHN2-217|ENSG00000106069|ENST00000470261|protein_coding	7.525	9.638	17.163
ENST00000490252	14	94800849	94801463	-	614	1	RPL15P2|RPL15P2-201|ENSG00000240914|ENST00000490252|processed_pseudogene	12.533	4.627	17.16
ENST00000621159	12	47706094	47706550	+	456	1	AC004241.1|AC004241.1-202|ENSG00000257433|ENST00000621159|antisense	8.438	8.722	17.16
ENST00000384468	15	25077051	25077142	+	91	1	SNORD116-12|SNORD116-12-201|ENSG00000207197|ENST00000384468|snoRNA	9.664	7.492	17.156
ENST00000447253	10	13156684	13158136	-	1452	1	BTBD7P1|BTBD7P1-201|ENSG00000203414|ENST00000447253|processed_pseudogene	8.783	8.373	17.156
ENST00000436141	6	132559024	132559265	+	241	1	TAAR7P|TAAR7P-201|ENSG00000235998|ENST00000436141|unprocessed_pseudogene	8.667	8.487	17.154
ENST00000640925	17	64822030	64822102	-	72	1	MIR4315-2|MIR4315-2-201|ENSG00000284172|ENST00000640925|miRNA	6.107	11.047	17.154
ENST00000570121	16	33802764	33803217	+	453	1	IGHV3OR16-12|IGHV3OR16-12-201|ENSG00000270467|ENST00000570121|IG_V_gene	4.611	12.542	17.153
ENST00000556781	14	77074542	77076142	-	1600	1	LINC02289|LINC02289-202|ENSG00000258819|ENST00000556781|lincRNA	9.55	7.599	17.149
ENST00000449817	7	112372647	112373729	+	1082	1	MTND5P8|MTND5P8-201|ENSG00000230999|ENST00000449817|unprocessed_pseudogene	8.535	8.611	17.146
ENST00000623197	22	49534062	49534926	+	864	1	AL031593.1|AL031593.1-201|ENSG00000279597|ENST00000623197|lincRNA	6.362	10.784	17.146
ENST00000404822	2	25886964	25887206	-	242	1	NDUFB4P4|NDUFB4P4-201|ENSG00000217718|ENST00000404822|processed_pseudogene	6.814	10.33	17.144
ENST00000579644	17	32343528	32344124	-	596	1	OOSP1P2|OOSP1P2-201|ENSG00000263749|ENST00000579644|unprocessed_pseudogene	11.805	5.338	17.143
ENST00000525221	11	56775261	56776206	-	945	1	OR5G1P|OR5G1P-201|ENSG00000181296|ENST00000525221|unprocessed_pseudogene	8.725	8.417	17.142
ENST00000433869	1	204141408	204143009	+	1601	1	ERLNC1|ERLNC1-201|ENSG00000230550|ENST00000433869|antisense	9.476	7.665	17.141
ENST00000496739	2	27130115	27130687	+	572	1	ABHD1|ABHD1-206|ENSG00000143994|ENST00000496739|protein_coding	10.186	6.953	17.139
ENST00000605265	10	110900234	110904945	-	4711	1	BBIP1|BBIP1-209|ENSG00000214413|ENST00000605265|protein_coding	8.914	8.225	17.139
ENST00000459551	8	42043504	42043575	-	71	1	RF01169|RF01169.1-201|ENSG00000238966|ENST00000459551|snoRNA	13.935	3.201	17.136
ENST00000560894	15	39590928	39591618	+	690	1	THBS1|THBS1-208|ENSG00000137801|ENST00000560894|protein_coding	9.719	7.411	17.13
ENST00000604654	14	99964529	99965378	+	849	1	VDAC3P1|VDAC3P1-201|ENSG00000271198|ENST00000604654|processed_pseudogene	8.028	9.101	17.129
ENST00000383952	1	95125511	95125609	-	98	1	RF00019|RF00019.398-201|ENSG00000206679|ENST00000383952|misc_RNA	7.852	9.276	17.128
ENST00000567049	16	30626976	30627178	+	202	1	AC093249.1|AC093249.1-201|ENSG00000260113|ENST00000567049|processed_pseudogene	9.252	7.875	17.127
ENST00000365147	5	60304047	60304151	-	104	1	RNU6-806P|RNU6-806P-201|ENSG00000202017|ENST00000365147|snRNA	10.571	6.556	17.127
ENST00000467042	2	98566028	98569830	+	3802	1	INPP4A|INPP4A-207|ENSG00000040933|ENST00000467042|protein_coding	9.715	7.412	17.127
ENST00000415681	6	55939790	55940624	-	834	1	NPM1P36|NPM1P36-201|ENSG00000214604|ENST00000415681|processed_pseudogene	9.359	7.766	17.125
ENST00000520765	8	108572643	108573174	+	531	1	AC022634.1|AC022634.1-201|ENSG00000253657|ENST00000520765|processed_pseudogene	6.211	10.914	17.125
ENST00000416656	10	75382393	75382844	-	451	1	SPA17P1|SPA17P1-201|ENSG00000236797|ENST00000416656|transcribed_processed_pseudogene	7.8	9.322	17.122
ENST00000468675	4	9563171	9563950	+	779	1	AC097493.2|AC097493.2-201|ENSG00000244004|ENST00000468675|processed_pseudogene	7.056	10.065	17.121
ENST00000554423	14	76058171	76059348	+	1177	1	IFT43|IFT43-208|ENSG00000119650|ENST00000554423|protein_coding	7.659	9.461	17.12
ENST00000581751	11	101519820	101519905	-	85	1	MIR3920|MIR3920-201|ENSG00000263885|ENST00000581751|miRNA	7.76	9.358	17.118
ENST00000391196	20	2656097	2656182	+	85	1	SNORD86|SNORD86-201|ENSG00000212498|ENST00000391196|snoRNA	7.76	9.358	17.118
ENST00000365176	2	120192245	120192357	+	112	1	RF00019|RF00019.326-201|ENSG00000202046|ENST00000365176|misc_RNA	3.926	13.189	17.115
ENST00000515639	5	141896168	141896689	-	521	1	AC005740.1|AC005740.1-201|ENSG00000226040|ENST00000515639|processed_pseudogene	9.917	7.197	17.114
ENST00000418755	21	30436466	30436964	-	498	1	KRTAP13-5P|KRTAP13-5P-201|ENSG00000233640|ENST00000418755|unprocessed_pseudogene	6.843	10.268	17.111
ENST00000432739	6	29577459	29577748	+	289	1	TMEM183AP1|TMEM183AP1-205|ENSG00000227609|ENST00000432739|processed_pseudogene	5.706	11.402	17.108
ENST00000513388	4	102751401	102752641	+	1240	1	AC018797.3|AC018797.3-201|ENSG00000251288|ENST00000513388|processed_pseudogene	9.043	8.064	17.107
ENST00000363602	18	31718893	31719208	+	315	1	RN7SKP44|RN7SKP44-201|ENSG00000200472|ENST00000363602|misc_RNA	6.282	10.822	17.104
ENST00000408388	8	127795962	127796028	+	66	1	MIR1204|MIR1204-201|ENSG00000283710|ENST00000408388|miRNA	3.331	13.773	17.104
ENST00000516328	6	75593055	75593145	+	90	1	RNU6-1338P|RNU6-1338P-201|ENSG00000252137|ENST00000516328|snRNA	17.101	0	17.101
ENST00000579623	11	126988458	126988542	-	84	1	MIR3167|MIR3167-201|ENSG00000266215|ENST00000579623|miRNA	14.396	2.705	17.101
ENST00000607329	3	16347597	16349263	+	1666	1	OXNAD1|OXNAD1-208|ENSG00000154814|ENST00000607329|protein_coding	8.644	8.457	17.101
ENST00000605513	3	33797149	33797681	-	532	1	AC112220.2|AC112220.2-201|ENSG00000271020|ENST00000605513|lincRNA	5.993	11.107	17.1
ENST00000596835	19	54368189	54368700	-	511	1	LAIR1|LAIR1-222|ENSG00000167613|ENST00000596835|protein_coding	7.315	9.784	17.099
ENST00000498403	8	53887008	53887244	-	236	1	RPS27AP13|RPS27AP13-201|ENSG00000244159|ENST00000498403|processed_pseudogene	6.987	10.111	17.098
ENST00000523926	5	157244891	157245976	+	1085	1	ITK|ITK-210|ENSG00000113263|ENST00000523926|protein_coding	5.471	11.625	17.096
ENST00000384756	11	62852910	62853035	-	125	1	SNORD22|SNORD22-201|ENSG00000277194|ENST00000384756|snoRNA	5.277	11.817	17.094
ENST00000516223	1	51538625	51538729	-	104	1	RNU6-1281P|RNU6-1281P-201|ENSG00000252032|ENST00000516223|snRNA	11.628	5.463	17.091
ENST00000391251	13	39857135	39857227	-	92	1	RF00108|RF00108.2-201|ENSG00000212553|ENST00000391251|snoRNA	5.975	11.116	17.091
ENST00000536684	11	10507887	10509189	-	1302	1	MTRNR2L8|MTRNR2L8-201|ENSG00000255823|ENST00000536684|protein_coding	8.275	8.815	17.09
ENST00000437690	3	11234256	11234582	-	326	1	CHCHD4P4|CHCHD4P4-201|ENSG00000213964|ENST00000437690|processed_pseudogene	10.117	6.971	17.088
ENST00000417003	10	78068623	78069538	-	915	1	GNAI2P2|GNAI2P2-201|ENSG00000231957|ENST00000417003|processed_pseudogene	8.891	8.196	17.087
ENST00000538455	6	31224342	31225058	-	716	1	AL662844.2|AL662844.2-201|ENSG00000255899|ENST00000538455|unprocessed_pseudogene	6.295	10.792	17.087
ENST00000605553	11	47841324	47841682	+	358	1	YPEL5P2|YPEL5P2-201|ENSG00000271557|ENST00000605553|processed_pseudogene	11.055	6.031	17.086
ENST00000525666	11	130008586	130009765	+	1179	1	AP003041.1|AP003041.1-201|ENSG00000255057|ENST00000525666|processed_pseudogene	10.723	6.361	17.084
ENST00000454480	14	105864793	105864852	-	59	1	IGHJ2P|IGHJ2P-201|ENSG00000237547|ENST00000454480|IG_J_pseudogene	7.453	9.63	17.083
ENST00000365452	3	50419781	50419899	+	118	1	RNA5SP131|RNA5SP131-201|ENSG00000202322|ENST00000365452|rRNA	7.453	9.63	17.083
ENST00000578964	16	2270713	2270772	+	59	1	MIR3677|MIR3677-201|ENSG00000266643|ENST00000578964|miRNA	7.453	9.63	17.083
ENST00000509955	4	13977166	13978028	+	862	1	AC095052.1|AC095052.1-201|ENSG00000224569|ENST00000509955|processed_pseudogene	9.437	7.646	17.083
ENST00000611633	5	59314110	59314800	+	690	1	AC008833.1|AC008833.1-201|ENSG00000276214|ENST00000611633|processed_pseudogene	6.214	10.869	17.083
ENST00000412776	2	37148530	37149304	+	774	1	AC007899.1|AC007899.1-201|ENSG00000224891|ENST00000412776|processed_pseudogene	7.244	9.836	17.08
ENST00000514756	4	77187764	77432380	+	244616	1	CCNG2|CCNG2-207|ENSG00000138764|ENST00000514756|protein_coding	8.573	8.505	17.078
ENST00000439897	1	91600171	91600321	+	150	1	AL714022.1|AL714022.1-201|ENSG00000229067|ENST00000439897|processed_pseudogene	10.26	6.818	17.078
ENST00000623328	22	30275215	30276951	-	1736	1	AC004264.2|AC004264.2-201|ENSG00000279699|ENST00000623328|TEC	7.979	9.098	17.077
ENST00000641953	8	127223247	127227541	-	4294	1	CASC19|CASC19-268|ENSG00000254166|ENST00000641953|processed_transcript	8.397	8.68	17.077
ENST00000516047	5	55172262	55172353	-	91	1	MIR449C|MIR449C-201|ENSG00000251856|ENST00000516047|miRNA	12.081	4.995	17.076
ENST00000384645	15	25091786	25091877	+	91	1	SNORD116-23|SNORD116-23-201|ENSG00000207375|ENST00000384645|snoRNA	12.081	4.995	17.076
ENST00000595045	19	15178938	15179659	-	721	1	NOTCH3|NOTCH3-202|ENSG00000074181|ENST00000595045|protein_coding	7.776	9.298	17.074
ENST00000449995	2	63642455	63643788	-	1333	1	RPS4XP5|RPS4XP5-202|ENSG00000229920|ENST00000449995|transcribed_processed_pseudogene	9.484	7.587	17.071
ENST00000522976	8	117055818	117056145	+	327	1	AC027419.1|AC027419.1-201|ENSG00000253271|ENST00000522976|processed_pseudogene	9.077	7.992	17.069
ENST00000507412	5	95813979	95819502	-	5523	1	GLRX|GLRX-204|ENSG00000173221|ENST00000507412|protein_coding	9.435	7.633	17.068
ENST00000630981	9	128632686	128633190	+	504	1	SPTAN1|SPTAN1-224|ENSG00000197694|ENST00000630981|protein_coding	8.725	8.342	17.067
ENST00000637725	3	129819777	129819876	+	99	1	RF00026|RF00026.110-201|ENSG00000283509|ENST00000637725|snRNA	4.442	12.625	17.067
ENST00000384854	12	97563812	97563911	+	99	1	MIR135A2|MIR135A2-201|ENSG00000207586|ENST00000384854|miRNA	4.442	12.625	17.067
ENST00000456717	9	17096301	17096446	-	145	1	RPS29P33|RPS29P33-201|ENSG00000226470|ENST00000456717|processed_pseudogene	5.307	11.755	17.062
ENST00000532655	11	103403512	103404167	-	655	1	MTCO2P15|MTCO2P15-201|ENSG00000255417|ENST00000532655|processed_pseudogene	8.56	8.501	17.061
ENST00000570162	15	40810081	40811074	+	993	1	ZFYVE19|ZFYVE19-216|ENSG00000166140|ENST00000570162|protein_coding	6.532	10.528	17.06
ENST00000515822	5	115087892	115088475	-	583	1	AC094104.1|AC094104.1-201|ENSG00000250242|ENST00000515822|lincRNA	8.674	8.381	17.055
ENST00000526843	11	127940913	127941654	-	741	1	AP001000.1|AP001000.1-201|ENSG00000254612|ENST00000526843|processed_pseudogene	8.16	8.894	17.054
ENST00000491725	11	62011751	62012602	-	851	1	AP003733.1|AP003733.1-201|ENSG00000244176|ENST00000491725|processed_pseudogene	9.043	8.011	17.054
ENST00000417622	9	107115784	107115954	+	170	1	AL807761.1|AL807761.1-201|ENSG00000223615|ENST00000417622|processed_pseudogene	9.7	7.352	17.052
[truncated: 56,338 more rows]
